# Supplementary material for: Intermolecular cascaded π-conjugation channels for electron delivery powering CO2 photoreduction
Source: Nat Commun. 2020 Mar 2;11:1149. doi: 10.1038/s41467-020-14851-7 (PMC7051963; doi:10.1038/s41467-020-14851-7)
Supplement: Supplementary file 3 — Source Data [file 41467_2020_14851_MOESM3_ESM.zip]

Archive with 27 entries (26 files):
- Source Data/
- Source Data/Figure-(4a-4e)-source-data.xlsx
- __MACOSX/Source Data/._Figure-(4a-4e)-source-data.xlsx
- Source Data/Supplementary-Figure-(S26-S30)-source-data.xlsx
- __MACOSX/Source Data/._Supplementary-Figure-(S26-S30)-source-data.xlsx
- Source Data/Supplementary-Figure-(S21-S25)-source-data.xlsx
- __MACOSX/Source Data/._Supplementary-Figure-(S21-S25)-source-data.xlsx
- Source Data/Supplementary-Figure-(S11-F15)-source-data.xlsx
- __MACOSX/Source Data/._Supplementary-Figure-(S11-F15)-source-data.xlsx
- Source Data/Figure-(2a-2b)-source-data.xlsx
- __MACOSX/Source Data/._Figure-(2a-2b)-source-data.xlsx
- Source Data/Figure-(3a-3e)-source-data.xlsx
- __MACOSX/Source Data/._Figure-(3a-3e)-source-data.xlsx
- Source Data/Supplementary-Figure-(S6-S10)-source-data.xlsx
- __MACOSX/Source Data/._Supplementary-Figure-(S6-S10)-source-data.xlsx
- Source Data/Figure-(1a-1e)-source-data.xlsx
- __MACOSX/Source Data/._Figure-(1a-1e)-source-data.xlsx
- Source Data/Supplementary-Figure-(S31-S35)-source-data.xlsx
- __MACOSX/Source Data/._Supplementary-Figure-(S31-S35)-source-data.xlsx
- Source Data/Supplementary-Figure-(S1-S5)-souce-data.xlsx
- __MACOSX/Source Data/._Supplementary-Figure-(S1-S5)-souce-data.xlsx
- Source Data/Supplementary-Figure-(S16-S20)-source-data.xlsx
- __MACOSX/Source Data/._Supplementary-Figure-(S16-S20)-source-data.xlsx
- Source Data/Supplementary-Table-(S1-S8)-source-data.xlsx
- __MACOSX/Source Data/._Supplementary-Table-(S1-S8)-source-data.xlsx
- Source Data/Supplementary-Figure-(S36-S40)-source-data.xlsx
- __MACOSX/Source Data/._Supplementary-Figure-(S36-S40)-source-data.xlsx
