# Supplementary material for: Intermolecular cascaded π-conjugation channels for electron delivery powering CO2 photoreduction
Source: Nat Commun. 2020 Mar 2;11:1149. doi: 10.1038/s41467-020-14851-7 (PMC7051963; doi:10.1038/s41467-020-14851-7)
Supplement: Supplementary file 3 — Source Data [file 41467_2020_14851_MOESM3_ESM.zip › Source Data/Figure-(4a-4e)-source-data.xlsx]

## Sheet: Figure4a
Figure4a
		0.01344	0.03224	0.05719	0.08215	0.1072	0.13216	0.15715	0.18211	0.23203	0.25675	0.30655	0.35635	0.40626	0.45611	0.50595	0.5557	0.60554	0.65558	0.70533	0.75505	0.80485	0.85593	0.96115
	L-CP-D	0.02827	0.04147	0.05296	0.07108	0.08882	0.11141	0.13588	0.16121	0.21003	0.24481	0.31575	0.41083	0.51866	0.64239	0.79809	0.97575	1.1674	1.3859	1.6297	1.9101	2.1959	2.5386	3.2401
		0.01404	0.04748	0.07279	0.09779	0.1228	0.14784	0.17275	0.22224	0.24775	0.29715	0.34707	0.39698	0.44695	0.49686	0.54678	0.5967	0.64654	0.69646	0.74634	0.79617	0.84605	0.96132
	N-CP-D	0.25855	0.38094	0.46909	0.56546	0.65741	0.74817	0.84318	1.0226	1.1293	1.3279	1.5489	1.7972	2.0644	2.3555	2.6885	3.0677	3.4884	3.9527	4.4736	5.0003	5.6538	7.042
Inset of Figure4a
		0.01248	0.03591	0.05611	0.08582	0.10605	0.12613	0.15589	0.1858	0.20611	0.24554	0.27577	0.30576	0.35551	0.40546	0.45537	0.50536	0.55546	0.60533	0.65525	0.70531	0.75529	0.8052	0.85516	0.90526	0.95517	0.98548
	L-CP-A	0.10521	0.27625	0.42145	0.62563	0.76017	0.8812	1.0614	1.2303	1.344	1.5547	1.7172	1.8659	2.109	2.3533	2.5929	2.8352	3.0813	3.329	3.5671	3.8345	4.1114	4.3693	4.6471	4.9469	5.2835	5.4877
		0.01252	0.03363	0.05358	0.08354	0.10357	0.12361	0.15348	0.18347	0.20358	0.24324	0.27329	0.30332	0.35305	0.40304	0.45291	0.50293	0.55296	0.60286	0.65289	0.70279	0.75282	0.80264	0.85275	0.90277	0.95264	0.9828
	N-CP-A	0.18656	0.46333	0.74257	1.1196	1.388	1.6174	1.9514	2.2657	2.4565	2.867	3.1708	3.4835	3.9394	4.3978	4.8584	5.2869	5.7307	6.1889	6.6741	7.1107	7.655	8.1451	8.6274	9.1011	9.7152	10.121

## Sheet: Figure4b
Figure4b
	-20	-19.9	-19.8	-19.7	-19.6	-19.5	-19.4	-19.3	-19.2	-19.1	-19	-18.9	-18.8	-18.7	-18.6	-18.5	-18.4	-18.3	-18.2	-18.1	-18	-17.9	-17.8	-17.7	-17.6	-17.5	-17.4	-17.3	-17.2	-17.1	-17	-16.9	-16.8	-16.7	-16.6	-16.5	-16.4	-16.3	-16.2	-16.1	-16	-15.9	-15.8	-15.7	-15.6	-15.5	-15.4	-15.3	-15.2
N-CP-D without cocatalyst	0.0947	0.0543	0.0272	0.0114	-0.00261	-0.00879	-0.0144	-0.0148	-0.0122	-0.0136	-0.00481	-0.00707	-0.009	-0.00708	-0.00417	-0.00082	0.000216	-0.00723	-0.00495	-0.00609	-0.00321	-0.00271	-0.00878	-0.0105	-0.0133	-0.00868	-0.00662	-0.000262	-0.00266	-0.0036	-0.0017	-0.00275	-0.00721	-0.00773	-0.00519	-0.00383	-0.00561	-0.00854	-0.00771	-0.00422	-0.00503	-0.00767	-0.00864	-0.00833	-0.00559	-0.00434	-0.00663	-0.00862	-0.00762
N-CP-D with cocatalyst	0.118	0.0784	0.0493	0.0236	0.00941	0.00496	0.00113	-0.000503	-0.0027	-0.00133	-0.000157	0.00223	0.00497	0.00669	0.00618	0.00509	0.00123	-0.000548	-0.000745	0.00475	0.00808	0.00431	-0.000341	-0.0042	-0.00623	-0.00598	-0.00514	-0.00322	-0.00836	-0.0137	-0.0111	-0.00232	0.002	0.00335	0.00123	0.00218	0.0069	0.00698	0.00439	0.00358	0.00387	0.000588	-0.00235	-0.00311	-0.00572	-0.00388	-0.0012	-0.000397	0.000718
	-0.7	-0.66927	-0.63854	-0.60781	-0.57708	-0.54635	-0.51562	-0.48488	-0.45415	-0.42342	-0.39269	-0.36196	-0.33123	-0.3005	-0.26977	-0.23904	-0.20831	-0.17758	-0.14685	-0.11612	-0.08539	-0.05465	-0.02392	0.00681	0.03754	0.06827	0.099	0.12973	0.16046	0.19119	0.22192	0.25265	0.28338	0.31411	0.34484	0.37558	0.40631	0.43704	0.46777	0.4985	0.52923	0.55996	0.59069	0.62142	0.65215	0.68288	0.71361	0.74434	0.77508
Fitting curve of N-CP-D without cocatalyst	1.01693	1.0075	0.99831	0.98937	0.98066	0.97218	0.96393	0.95588	0.94805	0.94042	0.93298	0.92574	0.91868	0.91181	0.90511	0.89858	0.89222	0.88602	0.87998	0.87409	0.86835	0.86275	0.85729	0.85197	0.84678	0.84173	0.83679	0.83198	0.82728	0.8227	0.81824	0.81388	0.80962	0.80547	0.80142	0.79746	0.7936	0.78983	0.78615	0.78256	0.77905	0.77562	0.77227	0.769	0.76581	0.76268	0.75963	0.75665	0.75373
	-0.7	-0.66927	-0.63854	-0.60781	-0.57708	-0.54635	-0.51562	-0.48488	-0.45415	-0.42342	-0.39269	-0.36196	-0.33123	-0.3005	-0.26977	-0.23904	-0.20831	-0.17758	-0.14685	-0.11612	-0.08539	-0.05465	-0.02392	0.00681	0.03754	0.06827	0.099	0.12973	0.16046	0.19119	0.22192	0.25265	0.28338	0.31411	0.34484	0.37558	0.40631	0.43704	0.46777	0.4985	0.52923	0.55996	0.59069	0.62142	0.65215	0.68288	0.71361	0.74434	0.77508
Fitting curve of N-CP-D with cocatalyst	1.00611	0.99252	0.9793	0.96643	0.9539	0.9417	0.92982	0.91826	0.907	0.89604	0.88537	0.87497	0.86485	0.85499	0.84539	0.83605	0.82694	0.81807	0.80943	0.80101	0.79281	0.78482	0.77704	0.76946	0.76207	0.75486	0.74785	0.74101	0.73434	0.72784	0.72151	0.71533	0.70931	0.70344	0.69772	0.69214	0.6867	0.68139	0.67621	0.67116	0.66624	0.66143	0.65674	0.65217	0.6477	0.64334	0.63909	0.63494	0.63089
Inset of Figure4b
	-20	-19.9	-19.8	-19.7	-19.6	-19.5	-19.4	-19.3	-19.2	-19.1	-19	-18.9	-18.8	-18.7	-18.6	-18.5	-18.4	-18.3	-18.2	-18.1	-18	-17.9	-17.8	-17.7	-17.6	-17.5	-17.4	-17.3	-17.2	-17.1	-17	-16.9	-16.8	-16.7	-16.6	-16.5	-16.4	-16.3	-16.2	-16.1	-16	-15.9	-15.8	-15.7	-15.6	-15.5	-15.4	-15.3	-15.2
N-CP-A without cocatalyst	0.00212	-0.00536	-0.00938	-0.00234	0.00482	-0.00477	-0.0146	-0.00807	-0.00325	-0.00326	-0.00646	-0.0064	-0.00952	-0.0066	-0.00631	-0.00229	-0.00237	0.000215	-0.00413	-0.00529	-0.00209	0.00109	0.00442	0.0061	-0.00155	-0.00375	-0.00467	-0.00105	-0.00441	-0.00483	-0.00811	-0.00697	-0.00384	-0.00248	-0.00371	-0.0103	0.00139	0.00353	0.00387	-0.00255	-0.00479	3.36e-05	-0.00665	0.00188	-0.00121	-0.00247	-0.00557	-0.00503	-0.00461
N-CP-A with cocatalyst	-0.0141	-0.0116	-0.0105	-0.00356	-0.00591	-0.0111	-0.012	-0.00924	-0.00921	-0.00841	-0.0122	-0.0095	-0.00788	-0.00196	-0.00351	-0.0148	-0.0136	-0.00797	-0.0064	-0.00739	-0.0043	-0.00761	-0.0114	-0.0132	-0.00909	-0.0127	-0.0083	-0.0018	-0.00454	-0.00808	-0.00112	-0.00107	-0.00722	-0.00966	-0.0151	-0.0151	-0.0123	-0.0133	-0.0117	-0.0117	-0.0107	-0.00663	-0.00821	-0.0019	-0.00294	-0.00342	-0.00188	-0.00417	-0.0091
	-1	-0.96897	-0.93794	-0.90691	-0.87588	-0.84484	-0.81381	-0.78278	-0.75175	-0.72072	-0.68969	-0.65866	-0.62763	-0.5966	-0.56557	-0.53453	-0.5035	-0.47247	-0.44144	-0.41041	-0.37938	-0.34835	-0.31732	-0.28629	-0.25526	-0.22422	-0.19319	-0.16216	-0.13113	-0.1001	-0.06907	-0.03804	-0.00701	0.02402	0.05506	0.08609	0.11712	0.14815	0.17918	0.21021	0.24124	0.27227	0.3033	0.33433	0.36537	0.3964	0.42743	0.45846	0.48949
Fitting curve of N-CP-A without cocatalyst	0.97276	0.95822	0.94426	0.93085	0.91796	0.90558	0.89368	0.88224	0.87125	0.86068	0.85052	0.84075	0.83135	0.8223	0.8136	0.80523	0.79717	0.78941	0.78194	0.77474	0.76781	0.76113	0.7547	0.74849	0.74251	0.73674	0.73118	0.72581	0.72063	0.71563	0.71079	0.70613	0.70162	0.69726	0.69305	0.68898	0.68504	0.68123	0.67754	0.67397	0.67051	0.66716	0.66391	0.66076	0.6577	0.65474	0.65186	0.64907	0.64636
	-1	-0.96897	-0.93794	-0.90691	-0.87588	-0.84484	-0.81381	-0.78278	-0.75175	-0.72072	-0.68969	-0.65866	-0.62763	-0.5966	-0.56557	-0.53453	-0.5035	-0.47247	-0.44144	-0.41041	-0.37938	-0.34835	-0.31732	-0.28629	-0.25526	-0.22422	-0.19319	-0.16216	-0.13113	-0.1001	-0.06907	-0.03804	-0.00701	0.02402	0.05506	0.08609	0.11712	0.14815	0.17918	0.21021	0.24124	0.27227	0.3033	0.33433	0.36537	0.3964	0.42743	0.45846	0.48949
Fitting curve of N-CP-A with cocatalyst	0.99066	0.97506	0.96007	0.94568	0.93185	0.91857	0.9058	0.89354	0.88175	0.87043	0.85954	0.84907	0.839	0.82932	0.82001	0.81105	0.80244	0.79415	0.78617	0.77849	0.77109	0.76397	0.75711	0.75051	0.74415	0.73801	0.7321	0.72641	0.72091	0.71561	0.7105	0.70557	0.70081	0.69621	0.69178	0.68749	0.68335	0.67935	0.67548	0.67174	0.66812	0.66462	0.66123	0.65795	0.65478	0.6517	0.64872	0.64583	0.64303
[truncated: 1,012 more columns]

## Sheet: Figure4c
Figure4c
		-1.2197	-1.1995	-1.1792	-1.1589	-1.139	-1.118	-1.098	-1.078	-1.057	-1.037	-1.017	-0.997	-0.976	-0.956	-0.936	-0.915	-0.895	-0.875	-0.854	-0.834	-0.814	-0.793	-0.773	-0.753	-0.732	-0.712	-0.692	-0.671	-0.651	-0.631	-0.61	-0.59	-0.569	-0.549	-0.529	-0.508	-0.488	-0.468	-0.447	-0.427	-0.406	-0.386	-0.366	-0.345	-0.325	-0.304	-0.284	-0.264
	N-CP-D in Argon	0	0.00125	0.0025	0.00292	0.00188	0.00167	0.00146	0.00146	0.00208	0.00104	0.00167	0.00313	0.00375	0.00313	0.0025	0.00271	0.00146	0.00333	0.0025	0.00208	0.00354	0.00188	0.0025	0.0025	0.00417	0.00229	0.00438	0.00229	0.00167	0.00271	0.00375	0.00375	0.00542	0.00417	0.00333	0.00313	0.00292	0.00333	0.00375	0.00313	0.00563	0.00583	0.00688	0.01583	0.02375	0.04938	0.10229	0.15979
	N-CP-D in CO2	0	0.00225	0.0125	0.00192	0.00112	0.00172	0.00201	0.00102	0.00211	0.00164	0.00112	0.00313	0.00245	0.00403	0.00215	0.00142	0.00153	0.00421	0.00152	0.00118	0.00342	0.00278	0.00102	0.00112	0.00117	0.00287	0.00331	0.00412	0.00115	0.00306	0.00375	0.00375	0.00542	0.00417	0.00333	0.00313	0.00292	0.00333	0.00375	0.00313	0.00563	0.00583	0.00688	0.01783	0.02175	0.05232	0.11526	0.16379
Inset of Figure4c
		-1.2297	-1.2095	-1.1892	-1.1689	-1.149	-1.128	-1.108	-1.088	-1.067	-1.047	-1.027	-1.007	-0.986	-0.966	-0.946	-0.925	-0.905	-0.885	-0.864	-0.844	-0.824	-0.803	-0.783	-0.763	-0.742	-0.722	-0.702	-0.681	-0.661	-0.641	-0.62	-0.6	-0.579	-0.559	-0.539	-0.518	-0.498	-0.478	-0.457	-0.437	-0.416	-0.396	-0.376	-0.355	-0.335	-0.314	-0.294	-0.274
	L-CP-D in Argon	0	0.00331	0.00165	0.00579	0.00248	0.00331	0.00331	0.00414	0.00414	0.00496	0.00165	0.00248	0.00827	0.00414	0.00248	0.00662	0.00414	0.00414	0.00744	0.00165	0.00331	0.00248	0.00331	0.000827	0.00248	0.00496	0.00331	0.00662	0.00414	0.00331	0.00248	0.00579	0.00496	0.00744	0.00248	0.00248	0.00248	0.00579	0.00662	0.00579	0.00827	0.01323	0.02151	0.03557	0.067	0.10174	0.16625	0.2622
	L-CP-D in CO2	0	0.00172	0	0.00172	0.00172	0	0.00344	0.00344	0.00344	0.00344	0	0.00344	0.00344	0.01031	0.00344	0.00344	0.00172	0.00344	0.00172	0.00172	0.00172	0.00172	0.00344	0	0.00172	0.00859	0.00687	0.00172	0.00515	0.00344	0.00172	0.00515	0.00344	0	0.00344	0.00344	0	0.00172	0.00344	0.00687	0.00515	0.00859	0.01718	0.03952	0.07904	0.15808	0.22337	0.3299
[truncated: 432 more columns]

## Sheet: Figure4d
Figure 4d

## Sheet: Figure4e
Figure 4e
