# Supplementary material for: Intermolecular cascaded π-conjugation channels for electron delivery powering CO2 photoreduction
Source: Nat Commun. 2020 Mar 2;11:1149. doi: 10.1038/s41467-020-14851-7 (PMC7051963; doi:10.1038/s41467-020-14851-7)
Supplement: Supplementary file 3 — Source Data [file 41467_2020_14851_MOESM3_ESM.zip › Source Data/Supplementary-Figure-(S26-S30)-source-data.xlsx]

## Sheet: Figure S26
Figure S26

## Sheet: Figure S27
Figure S27

## Sheet: Figure S28
Figure S28
	S28a							S28b		0min	2min	4min	6min	8min	10min	12min	14min		Inset of S28b		without CO	with CO
									1151.31	0.02804	0.02699	0.02459	0.02353	0.02279	0.02073	0.02037	0.01553			649.904	0.00187	-0.00209
									1151.8	0.02798	0.02673	0.0245	0.02359	0.02252	0.02066	0.02049	0.01536			650.386	0.00141	-0.00237
									1152.28	0.028	0.02652	0.02444	0.02359	0.02228	0.02066	0.02059	0.01519			650.868	0.00081739	-0.00276
									1152.76	0.02812	0.02637	0.02444	0.02355	0.0221	0.02074	0.02066	0.01501			651.35	0.000210518	-0.00322
									1153.24	0.02832	0.02631	0.02449	0.02348	0.02203	0.02091	0.0207	0.01487			651.832	-0.000290555	-0.00364
									1153.72	0.02857	0.02634	0.02462	0.0234	0.0221	0.02116	0.02074	0.01478			652.315	-0.000597956	-0.00393
									1154.21	0.02885	0.02646	0.02481	0.02333	0.02231	0.02147	0.0208	0.01479			652.797	-0.000685631	-0.00403
									1154.69	0.02912	0.02668	0.02508	0.02332	0.02266	0.02184	0.02089	0.01493			653.279	-0.000607287	-0.00394
									1155.17	0.02941	0.02701	0.02543	0.02344	0.02312	0.02227	0.02105	0.01523			653.761	-0.000471639	-0.00372
									1155.65	0.02973	0.02747	0.02588	0.02372	0.02368	0.02277	0.02131	0.01568			654.243	-0.000403485	-0.00347
									1156.13	0.03012	0.02807	0.02645	0.0242	0.02432	0.02335	0.02166	0.01628			654.725	-0.000499473	-0.00327
									1156.62	0.0306	0.02878	0.02712	0.02486	0.02501	0.024	0.02212	0.01698			655.207	-0.000797599	-0.0032
									1157.1	0.03113	0.02953	0.02783	0.0256	0.02566	0.02466	0.02261	0.01772			655.689	-0.00127	-0.00323
									1157.58	0.03161	0.0302	0.02849	0.0263	0.0262	0.02523	0.02306	0.0184			656.172	-0.00184	-0.00331
									1158.06	0.03189	0.03062	0.02894	0.02679	0.02651	0.02558	0.02333	0.0189			656.654	-0.0024	-0.00336
									1158.55	0.03178	0.03061	0.02903	0.02689	0.02646	0.02558	0.02328	0.01908			657.136	-0.00286	-0.0033
									1159.03	0.03114	0.03005	0.02858	0.02647	0.02599	0.02511	0.0228	0.01885			657.618	-0.00315	-0.00308
									1159.51	0.02992	0.0289	0.02754	0.02547	0.02506	0.02417	0.02183	0.01815			658.1	-0.00323	-0.00271
									1159.99	0.02822	0.02731	0.02597	0.024	0.02377	0.02284	0.02048	0.01706			658.582	-0.00311	-0.00225
									1160.47	0.02634	0.02553	0.02411	0.02227	0.02229	0.02138	0.01895	0.01575			659.064	-0.00281	-0.00176
									1160.96	0.02465	0.02392	0.02234	0.02058	0.02088	0.02008	0.01756	0.01448			659.547	-0.00237	-0.00135
									1161.44	0.02349	0.02277	0.02099	0.01921	0.01975	0.01918	0.01657	0.0135			660.029	-0.00186	-0.0011
									1161.92	0.02302	0.02219	0.02028	0.01831	0.01902	0.01881	0.01611	0.01294			660.511	-0.00136	-0.00105
									1162.4	0.02322	0.02216	0.02025	0.01791	0.0187	0.01889	0.01617	0.01284			660.993	-0.000921506	-0.00121
									1162.88	0.02392	0.02252	0.02079	0.01795	0.01872	0.01931	0.01662	0.01311			661.475	-0.0006145	-0.00155
									1163.37	0.0249	0.0231	0.0217	0.01832	0.01897	0.01987	0.01729	0.01361			661.957	-0.000470547	-0.00203
									1163.85	0.02599	0.02379	0.0228	0.01894	0.01937	0.02045	0.01802	0.01424			662.439	-0.000489379	-0.00255
									1164.33	0.02705	0.0245	0.02392	0.01972	0.01985	0.02095	0.01871	0.01489			662.921	-0.000627139	-0.00302
									1164.81	0.02797	0.02518	0.02495	0.02062	0.02035	0.02134	0.0193	0.01549			663.404	-0.000806793	-0.00334
									1165.3	0.02872	0.02584	0.0258	0.02155	0.02085	0.02162	0.01975	0.01599			663.886	-0.000937608	-0.00344
									1165.78	0.02925	0.02646	0.02641	0.02244	0.0213	0.02179	0.02006	0.01636			664.368	-0.000941576	-0.00328
									1166.26	0.02956	0.02703	0.02677	0.02322	0.0217	0.02189	0.02026	0.0166			664.85	-0.000774017	-0.00288
									1166.74	0.02966	0.02752	0.02691	0.02383	0.02201	0.02195	0.02035	0.01672			665.332	-0.000427484	-0.00231
									1167.22	0.02958	0.02792	0.02689	0.02425	0.02226	0.022	0.02038	0.01675			665.814	7.04818e-05	-0.00166
									1167.71	0.02938	0.02823	0.02678	0.0245	0.02244	0.02204	0.02039	0.01674			666.296	0.00065947	-0.00104
									1168.19	0.02912	0.02846	0.02664	0.02463	0.02258	0.02209	0.02041	0.01673			666.778	0.00124	-0.00059736
									1168.67	0.02888	0.02864	0.02654	0.02469	0.0227	0.02214	0.02047	0.01677			667.26	0.00168	-0.000489909
									1169.15	0.0287	0.0288	0.0265	0.02473	0.02279	0.02219	0.02059	0.01689			667.743	0.00183	-0.000826438
									1169.63	0.02863	0.02893	0.02652	0.02478	0.02287	0.02224	0.02076	0.01708			668.225	0.00161	-0.00156
									1170.12	0.02867	0.02905	0.02658	0.02483	0.02292	0.02227	0.02095	0.01731			668.707	0.00108	-0.00244
									1170.6	0.02881	0.02912	0.02665	0.02486	0.02292	0.02228	0.02111	0.01753			669.189	0.000440873	-0.00317
									1171.08	0.029	0.02913	0.02669	0.02485	0.0229	0.02226	0.02121	0.01769			669.671	-0.000125991	-0.0036
									1171.56	0.02921	0.02905	0.02667	0.0248	0.02285	0.02223	0.02122	0.01775			670.153	-0.00056384	-0.00376
									1172.05	0.0294	0.02887	0.0266	0.0247	0.0228	0.02219	0.02113	0.01768			670.635	-0.000912149	-0.00377
									1172.53	0.02954	0.02861	0.0265	0.02459	0.02278	0.02216	0.02097	0.01751			671.117	-0.00125	-0.00378
									1173.01	0.02961	0.02829	0.02639	0.02447	0.02279	0.02214	0.02078	0.01725			671.6	-0.00167	-0.00386
									1173.49	0.02962	0.02796	0.0263	0.02437	0.02282	0.02212	0.0206	0.01697			672.082	-0.00219	-0.00406
									1173.97	0.02954	0.02765	0.02626	0.02428	0.02284	0.02206	0.02045	0.01671			672.564	-0.00284	-0.00436
									1174.46	0.02939	0.0274	0.02625	0.02418	0.02281	0.02196	0.02037	0.0165			673.046	-0.00353	-0.00468
									1174.94	0.02916	0.02721	0.02626	0.02404	0.02269	0.02178	0.02035	0.01636			673.528	-0.0041	-0.00491
									1175.42	0.02889	0.0271	0.02625	0.02384	0.02247	0.02154	0.02038	0.01629			674.01	-0.00432	-0.00492
									1175.9	0.02861	0.02705	0.02619	0.02358	0.02214	0.02125	0.02042	0.01626			674.492	-0.00398	-0.00466
									1176.38	0.02835	0.02705	0.02603	0.02329	0.02176	0.02096	0.02047	0.01626			674.975	-0.00309	-0.00422
									1176.87	0.02814	0.02709	0.02577	0.02299	0.02138	0.02068	0.02048	0.01625			675.457	-0.00191	-0.0038
									1177.35	0.02801	0.02713	0.02541	0.02274	0.02105	0.02048	0.02045	0.01622			675.939	-0.000801468	-0.00355
									1177.83	0.02795	0.02715	0.02498	0.02257	0.02082	0.02035	0.02035	0.01615			676.421	3.05507e-05	-0.00351
									1178.31	0.02793	0.02712	0.02455	0.0225	0.02072	0.02032	0.02019	0.01604			676.903	0.000557772	-0.00363
									1178.8	0.02793	0.02703	0.02418	0.02253	0.02072	0.02036	0.01995	0.01589			677.385	0.000849592	-0.00382
									1179.28	0.02792	0.02688	0.02394	0.02263	0.0208	0.02048	0.01968	0.01571			677.867	0.00098905	-0.00402
									1179.76	0.02787	0.02668	0.02386	0.02275	0.02091	0.02064	0.01939	0.01551			678.349	0.00104	-0.00419
									1180.24	0.0278	0.02646	0.02396	0.02287	0.02102	0.02083	0.01912	0.01532			678.832	0.00104	-0.00429
									1180.72	0.02771	0.02626	0.0242	0.02294	0.02109	0.02101	0.01892	0.01516			679.314	0.00101	-0.0043
									1181.2	0.02762	0.02609	0.02453	0.02294	0.02112	0.02115	0.01879	0.01507			679.796	0.000976563	-0.00423
									1181.69	0.02756	0.02597	0.02488	0.02289	0.0211	0.02122	0.01876	0.01504			680.278	0.00095179	-0.00408
									1182.17	0.02753	0.02591	0.02518	0.02281	0.02107	0.02121	0.01881	0.0151			680.76	0.000958066	-0.00385
									1182.65	0.02755	0.02589	0.0254	0.02273	0.02107	0.02112	0.01893	0.01525			681.242	0.00101	-0.00358
									1183.13	0.02763	0.02591	0.02555	0.02269	0.02113	0.02098	0.01911	0.01548			681.724	0.00113	-0.0033
									1183.62	0.02778	0.02598	0.02566	0.02274	0.02127	0.02084	0.01934	0.01577			682.206	0.00129	-0.00303
									1184.1	0.02801	0.02608	0.02578	0.02288	0.02151	0.02076	0.01962	0.01611			682.688	0.00149	-0.00279
									1184.58	0.0283	0.02624	0.02595	0.02313	0.02184	0.02077	0.01994	0.01647			683.171	0.00167	-0.00262
									1185.06	0.02865	0.02646	0.02616	0.02346	0.02222	0.0209	0.02029	0.01683			683.653	0.00178	-0.00253
									1185.54	0.02903	0.02672	0.02641	0.02385	0.02263	0.02112	0.02065	0.01715			684.135	0.00177	-0.00254
									1186.03	0.02942	0.02702	0.02665	0.02425	0.02301	0.0214	0.02099	0.01742			684.617	0.0016	-0.00267
									1186.51	0.02977	0.02731	0.02684	0.02462	0.02332	0.0217	0.0213	0.0176			685.099	0.00123	-0.00293
									1186.99	0.03004	0.02757	0.02695	0.02494	0.02356	0.02196	0.02154	0.01771			685.581	0.000681738	-0.00331
									1187.47	0.03022	0.02779	0.02697	0.0252	0.02369	0.02216	0.02172	0.01774			686.063	-3.68104e-05	-0.00381
									1187.95	0.03031	0.02796	0.02694	0.02538	0.02374	0.02229	0.02184	0.01771			686.545	-0.000877166	-0.00438
									1188.44	0.03032	0.02808	0.0269	0.0255	0.02372	0.02237	0.02194	0.01765			687.028	-0.00178	-0.00496
									1188.92	0.03031	0.02819	0.02689	0.02557	0.02368	0.02243	0.02202	0.01758			687.51	-0.00267	-0.00548
									1189.4	0.03032	0.02832	0.02695	0.02563	0.02366	0.02249	0.02213	0.01753			687.992	-0.00346	-0.00584
									1189.88	0.0304	0.02849	0.0271	0.0257	0.0237	0.02259	0.02226	0.01752			688.474	-0.00406	-0.00595
									1190.37	0.0306	0.02873	0.02733	0.02581	0.02383	0.02274	0.02243	0.01757			688.956	-0.00441	-0.00572
									1190.85	0.03092	0.02902	0.02763	0.02598	0.02405	0.02294	0.02263	0.01766			689.438	-0.00445	-0.00514
									1191.33	0.03134	0.02934	0.02796	0.0262	0.02435	0.02317	0.02284	0.01778			689.92	-0.00414	-0.00422
									1191.81	0.03178	0.02965	0.02828	0.02643	0.02467	0.0234	0.02303	0.01791			690.403	-0.00352	-0.00307
									1192.29	0.03216	0.02987	0.02854	0.02664	0.02493	0.02359	0.02318	0.018			690.885	-0.00265	-0.00188
									1192.78	0.03238	0.02995	0.0287	0.02675	0.02505	0.02368	0.02324	0.01801			691.367	-0.00163	-0.000888111
									1193.26	0.03236	0.02984	0.02871	0.02671	0.02497	0.02359	0.02317	0.01789			691.849	-0.000641399	-0.000309892
									1193.74	0.03204	0.0295	0.02854	0.02646	0.02465	0.02329	0.02294	0.01763			692.331	0.00016905	-0.000251117
									1194.22	0.03144	0.02894	0.02818	0.02599	0.0241	0.02275	0.02253	0.01722			692.813	0.000701782	-0.000653144
									1194.7	0.03063	0.02821	0.02765	0.02533	0.02338	0.022	0.02197	0.01671			693.295	0.000959029	-0.00134
									1195.19	0.02974	0.02741	0.02702	0.02453	0.02258	0.02113	0.02131	0.01614			693.777	0.00101	-0.00211
									1195.67	0.02888	0.02664	0.02636	0.0237	0.02181	0.02024	0.02061	0.0156			694.26	0.000915165	-0.00284
									1196.15	0.02819	0.02601	0.02574	0.0229	0.02116	0.01947	0.01997	0.01516			694.742	0.000751799	-0.00346
									1196.63	0.02772	0.02561	0.02524	0.02224	0.02072	0.01894	0.01944	0.01487			695.224	0.000559928	-0.00391
									1197.12	0.0275	0.02548	0.02488	0.02175	0.0205	0.01868	0.01907	0.01475			695.706	0.000365854	-0.00421
									1197.6	0.02746	0.02558	0.02465	0.02145	0.02048	0.0187	0.01887	0.01477			696.188	0.00018443	-0.00437
									1198.08	0.02753	0.02584	0.02453	0.02135	0.02062	0.01891	0.01879	0.01489			696.67	2.0643e-05	-0.00444
									1198.56	0.02762	0.02617	0.02448	0.0214	0.02085	0.01921	0.01881	0.01505			697.152	-0.000125991	-0.00443
									1199.04	0.02768	0.02648	0.02446	0.02159	0.0211	0.01952	0.01887	0.0152			697.634	-0.000256647	-0.00439
									1199.53	0.02772	0.02669	0.02448	0.02187	0.02134	0.01977	0.01896	0.01531			698.116	-0.000372135	-0.00433
									1200.01	0.02774	0.0268	0.02454	0.02221	0.02153	0.01996	0.01906	0.01535			698.599	-0.000469521	-0.00427
									1200.49	0.02779	0.02679	0.02463	0.02258	0.02168	0.02008	0.01918	0.01534			699.081	-0.000539849	-0.00417
									1200.97	0.02789	0.02673	0.02475	0.02295	0.02178	0.02017	0.01929	0.0153			699.563	-0.000573867	-0.00404
									1201.45	0.02807	0.02663	0.02488	0.02327	0.02184	0.02024	0.01942	0.01525			700.045	-0.000562517	-0.00386
									1201.94	0.0283	0.02656	0.02499	0.02354	0.02188	0.02031	0.01953	0.01521			700.527	-0.000502981	-0.00365
									1202.42	0.02854	0.02653	0.02508	0.02375	0.0219	0.02038	0.01963	0.01519			701.009	-0.000399016	-0.00342
									1202.9	0.02877	0.02656	0.02512	0.02389	0.02192	0.02043	0.01971	0.0152			701.491	-0.000261481	-0.00321
									1203.38	0.02893	0.02664	0.02514	0.02398	0.02193	0.02048	0.01979	0.01525			701.973	-0.000103962	-0.00307
									1203.87	0.02901	0.02677	0.02514	0.02403	0.02196	0.02053	0.01987	0.01533			702.456	5.98442e-05	-0.00301
									1204.35	0.02901	0.02693	0.02515	0.02406	0.02198	0.02059	0.01998	0.01544			702.938	0.000219867	-0.00303
									1204.83	0.02893	0.02711	0.02519	0.02408	0.02202	0.02067	0.02011	0.01556			703.42	0.000367645	-0.00309
									1205.31	0.02881	0.02727	0.02526	0.02409	0.02207	0.0208	0.02026	0.01567			703.902	0.00049693	-0.00317
									1205.79	0.02869	0.02742	0.02537	0.02411	0.02214	0.02095	0.0204	0.01578			704.384	0.000599012	-0.00321
									1206.28	0.02861	0.02755	0.0255	0.02414	0.02223	0.02114	0.02053	0.01587			704.866	0.000660698	-0.00321
									1206.76	0.02861	0.02769	0.02567	0.0242	0.02235	0.02134	0.02063	0.01595			705.348	0.000667733	-0.00315
									1207.24	0.02872	0.02783	0.02587	0.0243	0.02252	0.02155	0.0207	0.01604			705.83	0.000608038	-0.00306
									1207.72	0.02896	0.02801	0.02613	0.02447	0.02274	0.02178	0.02077	0.01615			706.313	0.000477791	-0.00297
									1208.2	0.0293	0.02825	0.02645	0.0247	0.02301	0.02203	0.02086	0.01628			706.795	0.000287732	-0.00291
									1208.69	0.02975	0.02855	0.02683	0.02501	0.02334	0.02232	0.021	0.01645			707.277	6.18325e-05	-0.0029
									1209.17	0.03024	0.0289	0.02727	0.02538	0.0237	0.02265	0.02121	0.01665			707.759	-0.000166036	-0.00293
									1209.65	0.03074	0.02927	0.02772	0.02577	0.02408	0.02299	0.02149	0.01687			708.241	-0.0003626	-0.003
									1210.13	0.0312	0.02964	0.02815	0.02616	0.02446	0.02332	0.02182	0.01708			708.723	-0.000501161	-0.00307
									1210.62	0.03156	0.02995	0.02852	0.02649	0.02481	0.02358	0.02218	0.01726			709.205	-0.000568705	-0.00313
									1211.1	0.03181	0.03016	0.02879	0.02672	0.0251	0.02375	0.02253	0.01739			709.687	-0.000567613	-0.00315
									1211.58	0.03191	0.03024	0.02893	0.02682	0.02529	0.02378	0.02283	0.01744			710.17	-0.000511917	-0.00313
									1212.06	0.03187	0.03016	0.02892	0.02677	0.02536	0.02367	0.02303	0.01741			710.652	-0.000421592	-0.00306
									1212.54	0.0317	0.02994	0.02877	0.02658	0.0253	0.02343	0.02312	0.0173			711.134	-0.000315653	-0.00297
									1213.03	0.03143	0.02961	0.02849	0.0263	0.02511	0.02311	0.02309	0.01715			711.616	-0.000206641	-0.00286
									1213.51	0.03114	0.02923	0.02814	0.02598	0.02483	0.02277	0.02294	0.017			712.098	-0.00010065	-0.00276
									1213.99	0.03088	0.02889	0.02779	0.02571	0.02452	0.02248	0.02271	0.0169			712.58	1.2591e-06	-0.00269
									1214.47	0.03073	0.02867	0.02751	0.02557	0.02426	0.02231	0.02247	0.01692			713.062	9.81541e-05	-0.00266
									1214.95	0.03076	0.02866	0.0274	0.02563	0.02414	0.02231	0.0223	0.01708			713.544	0.000186552	-0.00268
									1215.44	0.03103	0.02891	0.0275	0.02591	0.02421	0.0225	0.02226	0.0174			714.027	0.00025892	-0.00275
									1215.92	0.03152	0.02941	0.02785	0.0264	0.0245	0.02288	0.02241	0.01785			714.509	0.000307792	-0.00286
									1216.4	0.03221	0.0301	0.0284	0.02703	0.02497	0.0234	0.02276	0.01839			714.991	0.000327223	-0.00298
									1216.88	0.03302	0.03089	0.02908	0.02773	0.02556	0.02401	0.02325	0.01894			715.473	0.000316744	-0.0031
									1217.37	0.03386	0.03166	0.02979	0.0284	0.02617	0.02461	0.02383	0.01942			715.955	0.000280106	-0.0032
									1217.85	0.03462	0.03231	0.03041	0.02897	0.0267	0.02515	0.0244	0.01979			716.437	0.000223281	-0.00326
									1218.33	0.03522	0.03274	0.03087	0.02939	0.02707	0.02556	0.02485	0.01999			716.919	0.000151582	-0.00327
									1218.81	0.03561	0.03294	0.03113	0.02963	0.02724	0.02581	0.02512	0.02001			717.401	6.76318e-05	-0.00324
									1219.29	0.0358	0.03291	0.0312	0.0297	0.02723	0.02591	0.02517	0.01987			717.884	-2.80968e-05	-0.00317
									1219.78	0.03582	0.03274	0.03112	0.02965	0.02707	0.02588	0.02502	0.01961			718.366	-0.000132582	-0.00306
									1220.26	0.03577	0.03252	0.03099	0.02955	0.02688	0.02581	0.02473	0.01929			718.848	-0.000237473	-0.00293
									1220.74	0.03574	0.03238	0.03091	0.02949	0.02675	0.02577	0.02437	0.01899			719.33	-0.000326711	-0.00276
									1221.22	0.03585	0.03243	0.03098	0.02955	0.02679	0.02585	0.02404	0.0188			719.812	-0.000379583	-0.0026
									1221.7	0.03619	0.03276	0.03131	0.02983	0.0271	0.02614	0.02381	0.01879			720.294	-0.000379385	-0.00244
									1222.19	0.03683	0.03345	0.03195	0.0304	0.02772	0.02669	0.02369	0.01903			720.776	-0.000320718	-0.00233
									1222.67	0.03781	0.03453	0.03296	0.03132	0.0287	0.02754	0.0237	0.01957			721.258	-0.00021608	-0.00227
									1223.15	0.03913	0.03599	0.03434	0.03261	0.03002	0.0287	0.02378	0.02042			721.74	-9.40573e-05	-0.00228
									1223.63	0.04073	0.03779	0.03606	0.03423	0.03163	0.03012	0.02388	0.02155			722.223	9.2445e-06	-0.00235
									1224.11	0.04248	0.0398	0.03799	0.03606	0.03343	0.03169	0.02389	0.02288			722.705	6.25947e-05	-0.00246
									1224.6	0.04417	0.04179	0.03991	0.03788	0.03524	0.03325	0.0237	0.02422			723.187	4.94057e-05	-0.00258
									1225.08	0.04545	0.04338	0.04147	0.03935	0.03674	0.03448	0.02312	0.02534			723.669	-2.72353e-05	-0.00267
									1225.56	0.04581	0.04403	0.04214	0.03996	0.0375	0.03497	0.02194	0.02588			724.151	-0.000143811	-0.00271
									1226.04	0.04457	0.043	0.04125	0.03907	0.0369	0.03415	0.01993	0.02537			724.633	-0.000265256	-0.00269
									1226.53	0.04113	0.03963	0.03818	0.03608	0.03432	0.03146	0.01698	0.0234			725.115	-0.000354555	-0.00262
									1227.01	0.0354	0.03382	0.03283	0.03092	0.02961	0.02679	0.01336	0.01988			725.597	-0.000382596	-0.00253
									1227.49	0.02847	0.0267	0.02622	0.02458	0.02361	0.02096	0.00989	0.01546			726.08	-0.000335916	-0.00244
									1227.97	0.02231	0.02037	0.02025	0.01888	0.01802	0.0156	0.00759	0.0114			726.562	-0.000217636	-0.00237
									1228.45	0.01849	0.01646	0.01645	0.01531	0.01433	0.01208	0.00701	0.00877			727.044	-4.49274e-05	-0.00236
									1228.94	0.01732	0.01528	0.01513	0.01412	0.01289	0.01073	0.00793	0.00781			727.526	0.000156719	-0.00238
									1229.42	0.01811	0.01613	0.01568	0.0147	0.0132	0.01106	0.00975	0.00814			728.008	0.000358725	-0.00243
									1229.9	0.02	0.01807	0.01727	0.01625	0.01451	0.01237	0.01193	0.0092			728.49	0.000534483	-0.00248
									1230.38	0.02227	0.02038	0.01926	0.01815	0.01623	0.01411	0.0141	0.01059			728.972	0.000661063	-0.00252
									1230.86	0.0245	0.02263	0.02126	0.02001	0.01796	0.01592	0.01605	0.01201			729.455	0.000722326	-0.00255
									1231.35	0.02644	0.02458	0.02304	0.02163	0.01952	0.0176	0.0177	0.01332			729.937	0.000711606	-0.00255
									1231.83	0.02798	0.02613	0.02449	0.02293	0.02081	0.01904	0.01901	0.01444			730.419	0.000633023	-0.00256
									1232.31	0.02911	0.02727	0.02559	0.02393	0.02181	0.0202	0.02	0.01534			730.901	0.000503266	-0.00256
									1232.79	0.02986	0.02804	0.02634	0.02465	0.02256	0.02109	0.02071	0.01601			731.383	0.000349241	-0.00258
									1233.28	0.0303	0.02852	0.02679	0.02516	0.0231	0.02171	0.02121	0.01647			731.865	0.000202728	-0.0026
									1233.76	0.03051	0.02875	0.027	0.02551	0.02345	0.02209	0.02154	0.01674			732.347	9.30835e-05	-0.00263
									1234.24	0.03057	0.02881	0.02704	0.02574	0.02365	0.02226	0.02175	0.01687			732.829	3.92988e-05	-0.00266
									1234.72	0.03051	0.02874	0.02697	0.02588	0.02371	0.02226	0.02187	0.01688			733.312	4.64564e-05	-0.00268
									1235.2	0.0304	0.02859	0.02683	0.02593	0.02367	0.02214	0.02191	0.01681			733.794	0.000105048	-0.00269
									1235.68	0.03024	0.02842	0.02668	0.02591	0.02356	0.02192	0.02186	0.01668			734.276	0.000195038	-0.00268
									1236.17	0.03007	0.02825	0.02654	0.02581	0.02344	0.02166	0.02173	0.01653			734.758	0.000294363	-0.00264
									1236.65	0.02991	0.02812	0.02643	0.02566	0.02337	0.02139	0.02154	0.01637			735.24	0.000385586	-0.00259
									1237.13	0.02978	0.02805	0.02636	0.02548	0.02336	0.02115	0.02131	0.01623			735.722	0.000459812	-0.00253
									1237.61	0.02969	0.02802	0.02634	0.02532	0.02344	0.02096	0.02109	0.01612			736.204	0.000516237	-0.00245
									1238.1	0.02966	0.02801	0.02638	0.02521	0.02355	0.02082	0.02093	0.01606			736.686	0.00055754	-0.00238
									1238.58	0.02968	0.02799	0.02647	0.0252	0.02365	0.02076	0.02084	0.01608			737.169	0.000585144	-0.00233
									1239.06	0.02976	0.02793	0.02656	0.02532	0.02365	0.02078	0.02086	0.01616			737.651	0.000596026	-0.0023
									1239.54	0.02989	0.02784	0.02661	0.0256	0.02351	0.02089	0.02096	0.01629			738.133	0.00058385	-0.00232
									1240.03	0.03005	0.02772	0.02652	0.02604	0.02324	0.02108	0.02111	0.01646			738.615	0.000542378	-0.00239
									1240.51	0.03021	0.0276	0.02623	0.02662	0.02286	0.02133	0.02128	0.01662			739.097	0.000471156	-0.00249
									1240.99	0.0303	0.02749	0.02566	0.02727	0.02244	0.02161	0.0214	0.01672			739.579	0.000378191	-0.00261
									1241.47	0.03026	0.02739	0.02481	0.02791	0.02205	0.02185	0.02146	0.01674			740.061	0.000280736	-0.00273
									1241.95	0.03003	0.02726	0.02376	0.02842	0.02176	0.02201	0.02142	0.01665			740.543	0.000197988	-0.00282
									1242.43	0.02958	0.02709	0.02264	0.0287	0.0216	0.02204	0.02129	0.01645			741.026	0.000146046	-0.00287
									1242.92	0.02891	0.02686	0.02166	0.02868	0.02158	0.02193	0.0211	0.01618			741.508	0.000129242	-0.0029
									1243.4	0.02811	0.02659	0.02102	0.02837	0.02167	0.02169	0.02088	0.01589			741.99	0.00013902	-0.0029
									1243.88	0.02732	0.02633	0.02086	0.02783	0.02183	0.0214	0.02069	0.01563			742.472	0.000156089	-0.00291
									1244.36	0.02668	0.02615	0.02119	0.02717	0.02204	0.02113	0.02056	0.01546			742.954	0.000157614	-0.00293
									1244.85	0.02633	0.02612	0.02195	0.02652	0.02227	0.02095	0.02051	0.01541			743.436	0.000126889	-0.00298
									1245.33	0.02632	0.02627	0.02296	0.02597	0.0225	0.0209	0.02055	0.01547			743.918	6.00762e-05	-0.00304
									1245.81	0.02665	0.02659	0.02404	0.02559	0.02273	0.02099	0.02065	0.01563			744.4	-3.23708e-05	-0.00311
									1246.29	0.02725	0.02702	0.02504	0.02538	0.02296	0.02117	0.02079	0.01583			744.883	-0.000129932	-0.00317
									1246.77	0.028	0.02749	0.02586	0.02529	0.02319	0.02142	0.02095	0.01604			745.365	-0.000208595	-0.0032
									1247.26	0.02878	0.02794	0.02646	0.0253	0.0234	0.02167	0.0211	0.01623			745.847	-0.000251746	-0.00318
									1247.74	0.02949	0.02831	0.02688	0.02535	0.02359	0.02192	0.02124	0.0164			746.329	-0.00025572	-0.00313
									1248.22	0.03006	0.02857	0.02718	0.02542	0.02377	0.02212	0.02136	0.01653			746.811	-0.000230784	-0.00305
									1248.7	0.03047	0.02873	0.0274	0.0255	0.02393	0.0223	0.02149	0.01664			747.293	-0.000196374	-0.00296
									1249.18	0.03073	0.02882	0.02758	0.02558	0.02409	0.02244	0.02161	0.01673			747.775	-0.000172925	-0.00288
									1249.67	0.03086	0.02885	0.02773	0.02567	0.02425	0.02256	0.02174	0.01681			748.257	-0.000173521	-0.00282
									1250.15	0.03091	0.02886	0.02785	0.02575	0.02439	0.02265	0.02187	0.01689			748.74	-0.000199421	-0.00278
									1250.63	0.03091	0.02886	0.02792	0.02583	0.02452	0.02272	0.022	0.01697			749.222	-0.000238334	-0.00278
									1251.11	0.03089	0.02886	0.02794	0.02589	0.02463	0.02275	0.02213	0.01705			749.704	-0.000271614	-0.00281
									1251.6	0.0309	0.02889	0.02794	0.02594	0.02473	0.02277	0.02224	0.01713			750.186	-0.000280058	-0.00288
									1252.08	0.03095	0.02894	0.02794	0.02599	0.02481	0.0228	0.02236	0.0172			750.668	-0.000253203	-0.00297
									1252.56	0.03107	0.02904	0.02797	0.02605	0.02491	0.02285	0.02249	0.01729			751.15	-0.000192863	-0.00308
									1253.04	0.03128	0.02921	0.02804	0.02616	0.02504	0.02296	0.02264	0.0174			751.632	-0.000113006	-0.00319
									1253.52	0.03159	0.02946	0.02819	0.02633	0.02522	0.02314	0.02283	0.01754			752.114	-3.47893e-05	-0.0033
									1254.01	0.03197	0.0298	0.02841	0.02658	0.02547	0.02339	0.02307	0.01772			752.597	2.0411e-05	-0.0034
									1254.49	0.03243	0.03022	0.02871	0.02691	0.0258	0.02372	0.02336	0.01796			753.079	3.84703e-05	-0.00348
									1254.97	0.03293	0.03072	0.02908	0.02732	0.02619	0.0241	0.02368	0.01825			753.561	1.61697e-05	-0.00355
									1255.45	0.03345	0.03127	0.02953	0.02778	0.02664	0.02452	0.02402	0.01861			754.043	-3.91958e-05	-0.00359
									1255.93	0.03398	0.03187	0.03006	0.0283	0.02712	0.02494	0.02437	0.01901			754.525	-0.000113469	-0.00362
									1256.42	0.03451	0.03249	0.03067	0.02885	0.02764	0.02537	0.02473	0.01945			755.007	-0.000192069	-0.00365
									1256.9	0.03504	0.03314	0.03134	0.02943	0.02816	0.02579	0.02509	0.0199			755.489	-0.000264594	-0.00368
									1257.38	0.03557	0.0338	0.03207	0.03004	0.02868	0.02621	0.02547	0.02035			755.971	-0.000327638	-0.00369
									1257.86	0.03611	0.03447	0.03281	0.03066	0.0292	0.02661	0.02586	0.02077			756.454	-0.000382993	-0.00369
									1258.35	0.03665	0.03515	0.03355	0.03128	0.02969	0.027	0.02629	0.02116			756.936	-0.000433541	-0.00366
									1258.83	0.0372	0.03584	0.03427	0.0319	0.03017	0.02739	0.02676	0.0215			757.418	-0.000478358	-0.00359
									1259.31	0.03779	0.03653	0.03497	0.03252	0.03065	0.02779	0.02727	0.02182			757.9	-0.000510991	-0.00347
									1259.79	0.03843	0.03724	0.03566	0.03316	0.03115	0.02822	0.02785	0.02213			758.382	-0.000519694	-0.00332
									1260.27	0.03915	0.03797	0.03636	0.03382	0.03171	0.0287	0.02852	0.02249			758.864	-0.000492391	-0.00315
									1260.76	0.04	0.03874	0.03709	0.03454	0.03236	0.02927	0.02927	0.02293			759.346	-0.000421426	-0.00298
									1261.24	0.04096	0.03953	0.03785	0.03531	0.0331	0.02994	0.0301	0.02345			759.828	-0.000310686	-0.00283
									1261.72	0.042	0.04033	0.03864	0.03611	0.03391	0.03069	0.03099	0.02405			760.311	-0.000175641	-0.00273
									1262.2	0.04304	0.04107	0.03937	0.03687	0.03472	0.03147	0.03186	0.02468			760.793	-3.96928e-05	-0.00269
									1262.68	0.04393	0.04164	0.03997	0.03747	0.03541	0.03218	0.0326	0.02524			761.275	7.16417e-05	-0.00272
									1263.17	0.04446	0.04189	0.04026	0.03777	0.0358	0.03266	0.03306	0.0256			761.757	0.000139119	-0.00281
									1263.65	0.04437	0.04162	0.04006	0.03756	0.03568	0.03273	0.03304	0.02559			762.239	0.000154167	-0.00295
									1264.13	0.04341	0.04062	0.03915	0.03665	0.03484	0.03219	0.03234	0.02506			762.721	0.000118404	-0.00313
									1264.61	0.04137	0.03871	0.03734	0.03488	0.03311	0.03086	0.0308	0.02384			763.203	3.98289e-05	-0.00331
									1265.1	0.03822	0.03583	0.03457	0.03224	0.03046	0.02869	0.02837	0.02191			763.685	-7.1398e-05	-0.00349
									1265.58	0.03417	0.03216	0.03096	0.02887	0.02706	0.02578	0.02521	0.01938			764.168	-0.000206575	-0.00364
									1266.06	0.02972	0.0281	0.02693	0.02519	0.02331	0.02248	0.02169	0.01653			764.65	-0.0003577	-0.00376
									1266.54	0.02557	0.02426	0.02307	0.02174	0.01979	0.01929	0.01834	0.0138			765.132	-0.000516021	-0.00383
									1267.02	0.02235	0.02123	0.01998	0.01904	0.01703	0.01673	0.01566	0.01162			765.614	-0.000668892	-0.00385
									1267.51	0.02045	0.01938	0.01804	0.01741	0.01534	0.0151	0.01398	0.01023			766.096	-0.000800377	-0.00383
									1267.99	0.01988	0.01875	0.01733	0.01688	0.01477	0.01449	0.01333	0.0097			766.578	-0.000892806	-0.00378
									1268.47	0.02038	0.01914	0.01765	0.01725	0.01509	0.01473	0.01354	0.00986			767.06	-0.000932285	-0.0037
									1268.95	0.02153	0.02019	0.01865	0.01817	0.016	0.01554	0.01431	0.01049			767.542	-0.000914629	-0.00361
									1269.43	0.02295	0.02154	0.01998	0.01934	0.01716	0.01661	0.01536	0.01133			768.024	-0.000848661	-0.00353
									1269.92	0.02431	0.0229	0.02133	0.02047	0.01832	0.0177	0.01645	0.01218			768.507	-0.000755726	-0.00345
									1270.4	0.02545	0.0241	0.02252	0.02143	0.01934	0.01866	0.01744	0.01293			768.989	-0.000665583	-0.00338
									1270.88	0.02635	0.02507	0.0235	0.02217	0.02018	0.01942	0.01828	0.01355			769.471	-0.000606658	-0.00335
									1271.36	0.0271	0.02588	0.02431	0.02276	0.02088	0.02003	0.01901	0.0141			769.953	-0.00060014	-0.00335
									1271.85	0.02784	0.02664	0.02507	0.0233	0.02153	0.02058	0.01971	0.01465			770.435	-0.000652085	-0.00338
									1272.33	0.02871	0.02747	0.02591	0.02394	0.02226	0.02118	0.02045	0.0153			770.917	-0.000753774	-0.00345
									1272.81	0.02981	0.02847	0.02691	0.02477	0.02312	0.02191	0.02129	0.01609			771.399	-0.000884771	-0.00355
									1273.29	0.03115	0.02967	0.02813	0.02584	0.02416	0.02281	0.02227	0.01704			771.881	-0.00102	-0.00366
									1273.77	0.03271	0.03106	0.02955	0.02713	0.02536	0.02389	0.02337	0.01812			772.364	-0.00113	-0.00376
									1274.26	0.0344	0.03259	0.03111	0.0286	0.02667	0.02511	0.02456	0.01928			772.846	-0.0012	-0.00382
									1274.74	0.03612	0.03418	0.03272	0.03015	0.02805	0.02641	0.0258	0.02044			773.328	-0.00123	-0.00383
									1275.22	0.03775	0.03576	0.0343	0.0317	0.02943	0.02771	0.02702	0.02153			773.81	-0.00121	-0.00378
									1275.7	0.03918	0.0372	0.03572	0.03311	0.0307	0.02893	0.02814	0.02246			774.292	-0.00115	-0.00367
									1276.18	0.04024	0.03838	0.03683	0.03423	0.03175	0.02994	0.02904	0.02315			774.774	-0.00107	-0.00352
									1276.67	0.04073	0.03907	0.03742	0.03487	0.0324	0.03056	0.02955	0.02347			775.256	-0.000974538	-0.00336
									1277.15	0.04041	0.039	0.03724	0.03478	0.0324	0.03055	0.02947	0.02328			775.739	-0.00088983	-0.00322
									1277.63	0.03899	0.03788	0.03604	0.03369	0.0315	0.02966	0.02854	0.02242			776.221	-0.000823792	-0.00312
									1278.11	0.03627	0.03545	0.03359	0.03138	0.02945	0.02766	0.02655	0.02075			776.703	-0.000783278	-0.00309
									1278.59	0.03223	0.03164	0.02985	0.02782	0.02617	0.02447	0.02345	0.01826			777.185	-0.000768229	-0.00314
									1279.08	0.02718	0.02672	0.02512	0.02328	0.02191	0.02033	0.01944	0.0151			777.667	-0.000772991	-0.00324
									1279.56	0.02186	0.0214	0.02005	0.01843	0.01727	0.01583	0.01508	0.01172			778.149	-0.000787941	-0.00337
									1280.04	0.01721	0.01664	0.01558	0.01415	0.01311	0.01181	0.01118	0.00871			778.631	-0.000803585	-0.00352
									1280.52	0.01407	0.01334	0.01252	0.01125	0.01022	0.00905	0.00846	0.00663			779.113	-0.00081397	-0.00367
									1281.01	0.01283	0.01191	0.01127	0.0101	0.00901	0.00793	0.0073	0.00576			779.596	-0.000818368	-0.00379
									1281.49	0.01334	0.01226	0.0117	0.01058	0.00937	0.00835	0.00761	0.00604			780.078	-0.000820386	-0.00389
									1281.97	0.0151	0.01389	0.01337	0.01223	0.01089	0.0099	0.00901	0.00717			780.56	-0.00082657	-0.00396
									1282.45	0.01753	0.01624	0.01571	0.01452	0.01304	0.01205	0.01102	0.00876			781.042	-0.000840426	-0.00402
									1282.93	0.02014	0.0188	0.01824	0.01697	0.01538	0.01435	0.0132	0.01049			781.524	-0.000860433	-0.00406
									1283.42	0.02259	0.02121	0.02061	0.01927	0.01757	0.0165	0.01526	0.01211			782.006	-0.000878918	-0.00409
									1283.9	0.0247	0.02328	0.02262	0.02123	0.01943	0.01831	0.01702	0.01349			782.488	-0.000883614	-0.0041
									1284.38	0.02639	0.02492	0.02418	0.02278	0.02091	0.01973	0.01839	0.01455			782.97	-0.000864005	-0.0041
									1284.86	0.02765	0.02613	0.0253	0.02392	0.02199	0.02076	0.01939	0.01531			783.452	-0.00081559	-0.00408
									1285.34	0.02854	0.02696	0.02602	0.02471	0.02274	0.02145	0.02006	0.01578			783.935	-0.000743322	-0.00404
									1285.83	0.02912	0.0275	0.02642	0.0252	0.02321	0.02186	0.02047	0.01604			784.417	-0.000660786	-0.00397
									1286.31	0.02945	0.02779	0.02658	0.02545	0.02348	0.02205	0.02069	0.01614			784.899	-0.000584422	-0.00389
									1286.79	0.02958	0.0279	0.02657	0.0255	0.02357	0.02206	0.02077	0.01613			785.381	-0.000528233	-0.0038
									1287.27	0.02955	0.02784	0.02642	0.02538	0.02351	0.02191	0.02074	0.01602			785.863	-0.000498183	-0.00373
									1287.76	0.02938	0.02765	0.02616	0.02512	0.02332	0.02164	0.02063	0.01585			786.345	-0.000490405	-0.00366
									1288.24	0.02911	0.02735	0.02582	0.02476	0.02304	0.0213	0.02044	0.01562			786.827	-0.000494608	-0.00362
									1288.72	0.02877	0.02698	0.02542	0.02434	0.02269	0.02093	0.0202	0.01535			787.309	-0.000497554	-0.00359
									1289.2	0.02841	0.0266	0.025	0.02393	0.02232	0.02058	0.01993	0.01507			787.792	-0.000488519	-0.00356
									1289.68	0.02807	0.02625	0.02462	0.02356	0.02199	0.02031	0.01966	0.01481			788.274	-0.000462239	-0.00352
									1290.17	0.02779	0.02598	0.0243	0.02326	0.02173	0.02012	0.01941	0.01461			788.756	-0.000419341	-0.00346
									1290.65	0.02758	0.0258	0.02407	0.02305	0.02155	0.02003	0.0192	0.01448			789.238	-0.000363759	-0.00339
									1291.13	0.02747	0.02571	0.02396	0.02293	0.02147	0.02002	0.01905	0.01443			789.72	-0.000300753	-0.0033
									1291.61	0.02746	0.02571	0.02396	0.0229	0.02147	0.02007	0.01897	0.01446			790.202	-0.000234261	-0.00321
									1292.09	0.02755	0.0258	0.02408	0.02295	0.02156	0.02018	0.01898	0.01456			790.684	-0.00016703	-0.00314
									1292.58	0.02773	0.02596	0.0243	0.0231	0.02172	0.02033	0.01909	0.01472			791.167	-0.000102041	-0.00311
									1293.06	0.028	0.02619	0.02462	0.02334	0.02196	0.02052	0.0193	0.01491			791.649	-4.27739e-05	-0.00312
									1293.54	0.02832	0.02648	0.025	0.02367	0.02224	0.02077	0.01959	0.01512			792.131	5.23521e-06	-0.00317
									1294.02	0.02867	0.02681	0.02542	0.02406	0.02256	0.02104	0.01994	0.01535			792.613	3.61507e-05	-0.00326
									1294.51	0.02901	0.02717	0.02584	0.02447	0.02287	0.02133	0.0203	0.01558			793.095	4.62245e-05	-0.00337
									1294.99	0.0293	0.02751	0.02621	0.02485	0.02314	0.0216	0.02063	0.01581			793.577	3.46265e-05	-0.00348
									1295.47	0.02952	0.02781	0.0265	0.02515	0.02334	0.02182	0.02087	0.016			794.059	4.50625e-06	-0.00361
									1295.95	0.02964	0.02804	0.02667	0.02532	0.02344	0.02197	0.02102	0.01614			794.541	-3.82681e-05	-0.00373
									1296.43	0.02965	0.02817	0.02671	0.02536	0.02344	0.02205	0.02107	0.0162			795.024	-8.667e-05	-0.00386
									1296.91	0.02958	0.02821	0.02666	0.02527	0.02337	0.02206	0.02104	0.01616			795.506	-0.000134272	-0.00399
									1297.4	0.02945	0.02817	0.02653	0.0251	0.02327	0.02204	0.02097	0.01602			795.988	-0.000176966	-0.00414
									1297.88	0.0293	0.02809	0.02638	0.02487	0.02318	0.022	0.02089	0.01576			796.47	-0.000211244	-0.00427
									1298.36	0.02916	0.02799	0.02623	0.02465	0.02312	0.02195	0.02083	0.01542			796.952	-0.000234625	-0.0044
									1298.84	0.02905	0.02788	0.02611	0.02446	0.02312	0.0219	0.02081	0.01503			797.434	-0.000244924	-0.00451
									1299.33	0.02897	0.02779	0.02603	0.02432	0.02314	0.02184	0.0208	0.01463			797.916	-0.000241149	-0.00459
									1299.81	0.02894	0.02772	0.02598	0.02422	0.02318	0.02176	0.02078	0.01425			798.398	-0.000226379	-0.00468
									1300.29	0.02893	0.02765	0.02595	0.02417	0.02321	0.02166	0.02075	0.01393			798.88	-0.000210913	-0.00477
									1300.77	0.02895	0.02758	0.02594	0.02416	0.0232	0.02155	0.02069	0.0137			799.363	-0.000212834	-0.00491
									1301.25	0.02899	0.02752	0.02594	0.02417	0.02316	0.02144	0.02061	0.01357			799.845	-0.000256779	-0.00511
									1301.74	0.02904	0.02747	0.02595	0.02421	0.0231	0.02134	0.02053	0.01355			800.327	-0.000368294	-0.00537
									1302.22	0.02911	0.02744	0.02598	0.02429	0.02304	0.02128	0.02047	0.01362			800.809	-0.000566951	-0.00569
									1302.7	0.02919	0.02746	0.02603	0.02438	0.023	0.02127	0.02045	0.01376			801.291	-0.000858515	-0.00603
									1303.18	0.02929	0.02753	0.02611	0.02451	0.02301	0.02132	0.0205	0.01397			801.773	-0.00123	-0.00635
									1303.66	0.0294	0.02768	0.02623	0.02466	0.02306	0.02143	0.02062	0.01422			802.255	-0.00165	-0.00662
									1304.15	0.02952	0.02789	0.02638	0.02483	0.02318	0.0216	0.02079	0.01449			802.737	-0.00206	-0.0068
									1304.63	0.02964	0.02817	0.02656	0.02502	0.02333	0.02183	0.02101	0.01479			803.22	-0.00242	-0.00686
									1305.11	0.02978	0.0285	0.02678	0.02521	0.02352	0.0221	0.02124	0.01508			803.702	-0.00267	-0.00683
									1305.59	0.02993	0.02885	0.02701	0.02541	0.02373	0.0224	0.02147	0.01537			804.184	-0.00279	-0.00672
									1306.08	0.03009	0.02918	0.02725	0.02559	0.02394	0.0227	0.02168	0.01563			804.666	-0.00278	-0.00656
									1306.56	0.03025	0.02948	0.02747	0.02576	0.02413	0.02297	0.02184	0.01587			805.148	-0.00267	-0.00636
									1307.04	0.03041	0.02971	0.02765	0.0259	0.02429	0.02319	0.02194	0.01608			805.63	-0.00247	-0.00616
									1307.52	0.03056	0.02985	0.02778	0.026	0.02439	0.02332	0.02199	0.01625			806.112	-0.00225	-0.00593
									1308	0.03069	0.0299	0.02786	0.02606	0.02444	0.02338	0.02198	0.0164			806.595	-0.00203	-0.00569
									1308.49	0.03082	0.02988	0.0279	0.02609	0.02445	0.02338	0.02193	0.01653			807.077	-0.00185	-0.00542
									1308.97	0.03095	0.02984	0.02794	0.02611	0.02444	0.02335	0.02188	0.01663			807.559	-0.00175	-0.00515
									1309.45	0.0311	0.0298	0.028	0.02616	0.02445	0.02332	0.02184	0.01673			808.041	-0.00176	-0.0049
									1309.93	0.03128	0.02981	0.02811	0.02624	0.0245	0.02332	0.02185	0.01681			808.523	-0.00194	-0.0047
									1310.41	0.03152	0.0299	0.0283	0.02638	0.02462	0.02337	0.02193	0.01687			809.005	-0.00233	-0.00461
									1310.9	0.03182	0.03007	0.02855	0.02658	0.02482	0.02347	0.02208	0.01692			809.487	-0.00297	-0.00469
									1311.38	0.03217	0.03033	0.02886	0.02684	0.02508	0.02363	0.02231	0.01696			809.969	-0.00385	-0.00498
									1311.86	0.03255	0.03066	0.02921	0.02712	0.02539	0.02382	0.0226	0.017			810.452	-0.00492	-0.00554
									1312.34	0.03292	0.03102	0.02956	0.02742	0.0257	0.02403	0.02292	0.01704			810.934	-0.00601	-0.00636
									1312.83	0.03327	0.03139	0.02989	0.02769	0.02599	0.02425	0.02322	0.0171			811.416	-0.00691	-0.00742
									1313.31	0.03354	0.03171	0.03017	0.02792	0.02622	0.02446	0.02348	0.01717			811.898	-0.00737	-0.00861
									1313.79	0.03373	0.03195	0.03038	0.02809	0.02638	0.02464	0.02367	0.01726			812.38	-0.00724	-0.0098
									1314.27	0.03383	0.03211	0.03052	0.02819	0.02647	0.02478	0.02377	0.01735			812.862	-0.00649	-0.0108
									1314.75	0.03383	0.03218	0.03058	0.02822	0.0265	0.02486	0.02378	0.01743			813.344	-0.00532	-0.01139
									1315.24	0.03375	0.03215	0.03057	0.02819	0.02648	0.02487	0.02372	0.01747			813.826	-0.00407	-0.01145
									1315.72	0.0336	0.03205	0.03048	0.0281	0.02641	0.02481	0.02362	0.01747			814.308	-0.00312	-0.01097
									1316.2	0.03341	0.0319	0.03034	0.02796	0.02633	0.02468	0.02351	0.01744			814.791	-0.00266	-0.01014
									1316.68	0.0332	0.03172	0.03017	0.0278	0.02624	0.02453	0.02341	0.01739			815.273	-0.00268	-0.00921
									1317.16	0.033	0.03154	0.02998	0.02761	0.02616	0.02438	0.02336	0.01733			815.755	-0.00299	-0.0084
									1317.65	0.03285	0.03137	0.0298	0.02741	0.02611	0.02426	0.02335	0.01729			816.237	-0.00336	-0.00782
									1318.13	0.03274	0.03122	0.02963	0.02722	0.02607	0.02419	0.02337	0.01729			816.719	-0.00363	-0.00747
									1318.61	0.03268	0.03107	0.02948	0.02702	0.02605	0.02418	0.02341	0.01732			817.201	-0.00372	-0.0073
									1319.09	0.03266	0.03093	0.02935	0.02683	0.02604	0.02419	0.02343	0.01737			817.683	-0.00361	-0.00724
									1319.58	0.03266	0.03078	0.02923	0.02664	0.02601	0.0242	0.02339	0.01743			818.165	-0.00332	-0.00722
									1320.06	0.03265	0.03062	0.02911	0.02648	0.02595	0.02418	0.0233	0.01748			818.648	-0.00293	-0.0072
									1320.54	0.03264	0.03049	0.029	0.02637	0.02587	0.02413	0.02315	0.01753			819.13	-0.00248	-0.00714
									1321.02	0.03262	0.0304	0.02892	0.02631	0.02577	0.02406	0.02298	0.01757			819.612	-0.00203	-0.00703
									1321.5	0.0326	0.03037	0.02887	0.02632	0.02567	0.02397	0.02281	0.01761			820.094	-0.00162	-0.00689
									1321.99	0.03258	0.0304	0.02885	0.0264	0.02558	0.02388	0.02267	0.01766			820.576	-0.00128	-0.00671
									1322.47	0.03257	0.03048	0.02886	0.02653	0.02549	0.02381	0.02257	0.01772			821.058	-0.00101	-0.00652
									1322.95	0.03254	0.03057	0.02888	0.02668	0.02542	0.02376	0.02251	0.01777			821.54	-0.000803651	-0.00632
									1323.43	0.03248	0.03064	0.02891	0.02681	0.02534	0.02372	0.02249	0.0178			822.023	-0.000658305	-0.00613
									1323.91	0.03238	0.03064	0.02891	0.02691	0.02524	0.02368	0.02247	0.01781			822.505	-0.000558149	-0.00596
									1324.4	0.03224	0.03057	0.0289	0.02695	0.02512	0.02363	0.02246	0.01779			822.987	-0.000492755	-0.00583
									1324.88	0.03207	0.03044	0.02885	0.02695	0.02498	0.02358	0.02244	0.01775			823.469	-0.000454427	-0.00574
									1325.36	0.03188	0.03026	0.02879	0.02691	0.02482	0.02352	0.02241	0.01771			823.951	-0.000440857	-0.00568
									1325.84	0.0317	0.03008	0.02872	0.02687	0.02466	0.02348	0.02238	0.01766			824.433	-0.000454957	-0.00565
									1326.33	0.03156	0.02993	0.02864	0.02685	0.02452	0.02344	0.02236	0.01764			824.915	-0.00050222	-0.00562
									1326.81	0.03146	0.02983	0.02855	0.02684	0.02442	0.0234	0.02235	0.01763			825.397	-0.000586606	-0.00557
									1327.29	0.0314	0.02979	0.02845	0.02684	0.02436	0.02335	0.02234	0.01762			825.88	-0.000707564	-0.0055
									1327.77	0.03135	0.02978	0.02835	0.02683	0.02434	0.02329	0.02234	0.0176			826.362	-0.000853456	-0.00539
									1328.25	0.03131	0.02979	0.02824	0.0268	0.02437	0.0232	0.02233	0.01756			826.844	-0.001	-0.00525
									1328.73	0.03126	0.02979	0.02816	0.02675	0.02445	0.0231	0.02231	0.01749			827.326	-0.00113	-0.00508
									1329.22	0.03122	0.02978	0.02811	0.02668	0.02456	0.02298	0.02229	0.01741			827.808	-0.0012	-0.00491
									1329.7	0.03118	0.02977	0.02811	0.0266	0.02471	0.02289	0.02226	0.01734			828.29	-0.00119	-0.00475
									1330.18	0.03116	0.02975	0.02815	0.02653	0.02486	0.02282	0.02224	0.01728			828.772	-0.00109	-0.00462
									1330.66	0.03116	0.02973	0.02823	0.02649	0.02502	0.0228	0.02221	0.01726			829.254	-0.000911224	-0.00453
									1331.15	0.03118	0.02971	0.02832	0.02648	0.02515	0.02282	0.02218	0.01728			829.736	-0.000682323	-0.00451
									1331.63	0.03122	0.02971	0.02841	0.0265	0.02525	0.02289	0.02215	0.01734			830.219	-0.000436686	-0.00454
									1332.11	0.03129	0.02972	0.02849	0.02655	0.02532	0.02298	0.02211	0.01742			830.701	-0.000209158	-0.00464
									1332.59	0.03138	0.02975	0.02856	0.02662	0.02536	0.02309	0.02207	0.01751			831.183	-2.38227e-05	-0.00478
									1333.08	0.03152	0.02982	0.02863	0.02671	0.02541	0.02323	0.02206	0.0176			831.665	0.000107533	-0.00494
									1333.56	0.03171	0.02994	0.02872	0.02681	0.02547	0.0234	0.02208	0.01768			832.147	0.00018506	-0.00507
									1334.04	0.03197	0.03014	0.02886	0.02695	0.0256	0.02361	0.02217	0.01776			832.629	0.000213834	-0.00516
									1334.52	0.03231	0.03044	0.02907	0.02714	0.0258	0.02389	0.02234	0.01786			833.111	0.00019759	-0.00519
									1335	0.03275	0.03085	0.02936	0.0274	0.02611	0.02425	0.02262	0.01797			833.593	0.000136965	-0.00514
									1335.48	0.03326	0.03139	0.02974	0.02774	0.02654	0.02469	0.02302	0.0181			834.076	2.91589e-05	-0.00506
									1335.97	0.03385	0.03207	0.03023	0.0282	0.02708	0.02522	0.02353	0.01827			834.558	-0.000126554	-0.00497
									1336.45	0.03451	0.03286	0.03083	0.02878	0.02774	0.02584	0.02416	0.01847			835.04	-0.000325718	-0.00492
									1336.93	0.03523	0.03375	0.03152	0.02948	0.02849	0.02653	0.02489	0.01871			835.522	-0.000554806	-0.00492
									1337.41	0.03599	0.03468	0.03229	0.03029	0.02931	0.02725	0.02568	0.01899			836.004	-0.000791183	-0.00501
									1337.9	0.03674	0.03557	0.03307	0.03114	0.03012	0.02794	0.02647	0.01929			836.486	-0.00101	-0.00515
									1338.38	0.03738	0.03626	0.03373	0.0319	0.03081	0.02849	0.02715	0.01957			836.968	-0.00117	-0.00531
									1338.86	0.03775	0.03658	0.03411	0.0324	0.03122	0.0288	0.02758	0.01977			837.45	-0.00124	-0.00544
									1339.34	0.03771	0.03641	0.03407	0.03249	0.03124	0.02875	0.02763	0.01983			837.933	-0.00122	-0.00547
									1339.82	0.03722	0.03572	0.03357	0.03212	0.03084	0.02831	0.02728	0.0197			838.415	-0.00109	-0.00536
									1340.31	0.03636	0.03464	0.0327	0.03135	0.0301	0.02757	0.02661	0.0194			838.897	-0.000885961	-0.00512
									1340.79	0.03529	0.0334	0.03164	0.03035	0.02918	0.02667	0.02576	0.01899			839.379	-0.000647089	-0.00479
									1341.27	0.0342	0.0322	0.03059	0.02932	0.02824	0.02575	0.0249	0.01854			839.861	-0.000418017	-0.00446
									1341.75	0.03323	0.03114	0.02965	0.02837	0.02737	0.02491	0.02414	0.01811			840.343	-0.00023075	-0.00421
									1342.23	0.03243	0.03028	0.02887	0.02757	0.02662	0.02419	0.02351	0.01772			840.825	-9.93907e-05	-0.00407
									1342.72	0.0318	0.02961	0.02825	0.02692	0.02598	0.0236	0.02302	0.0174			841.307	-2.44854e-05	-0.00405
									1343.2	0.03131	0.02909	0.02777	0.02639	0.02542	0.02311	0.02263	0.01712			841.79	7.95218e-07	-0.00412
									1343.68	0.0309	0.02867	0.02737	0.02595	0.0249	0.02272	0.02231	0.01688			842.272	-1.55396e-05	-0.00425
									1344.16	0.03054	0.02833	0.02703	0.02558	0.02442	0.02239	0.02202	0.01666			842.754	-6.43084e-05	-0.0044
									1344.65	0.03019	0.02804	0.02673	0.02525	0.02397	0.02213	0.02174	0.01647			843.236	-0.000137385	-0.00455
									1345.13	0.02985	0.02781	0.02647	0.02495	0.02357	0.02192	0.02147	0.01629			843.718	-0.000226445	-0.00467
									1345.61	0.02953	0.02764	0.02626	0.02471	0.02323	0.02177	0.02122	0.01615			844.2	-0.000324692	-0.00477
									1346.09	0.02927	0.02754	0.02611	0.02454	0.02298	0.02168	0.02102	0.01607			844.682	-0.000428576	-0.00482
									1346.57	0.02909	0.02753	0.02603	0.02446	0.02283	0.02165	0.02087	0.01604			845.164	-0.00053826	-0.00485
									1347.06	0.02902	0.0276	0.02602	0.02447	0.02277	0.02168	0.0208	0.01608			845.647	-0.000655824	-0.00485
									1347.54	0.02907	0.02774	0.02609	0.02458	0.0228	0.02176	0.02079	0.01617			846.129	-0.000782385	-0.00485
									1348.02	0.02922	0.02792	0.02623	0.02478	0.02291	0.02186	0.02086	0.01631			846.611	-0.000913439	-0.00486
									1348.5	0.02947	0.02813	0.02643	0.02504	0.02309	0.02197	0.02098	0.01647			847.093	-0.00104	-0.00489
									1348.98	0.0298	0.02838	0.02669	0.02535	0.02335	0.0221	0.02115	0.01665			847.575	-0.00113	-0.00493
									1349.47	0.0302	0.02866	0.027	0.02568	0.02367	0.02225	0.02138	0.01684			848.057	-0.00116	-0.00497
									1349.95	0.03067	0.02899	0.02738	0.02605	0.02408	0.02244	0.02168	0.01704			848.539	-0.00112	-0.00498
									1350.43	0.03121	0.02939	0.02783	0.02645	0.02457	0.02269	0.02206	0.01728			849.021	-0.000991299	-0.00495
									1350.91	0.03185	0.02989	0.02837	0.02691	0.02515	0.02305	0.02252	0.01757			849.504	-0.000794556	-0.00487
									1351.39	0.0326	0.03052	0.02902	0.02747	0.02583	0.02355	0.0231	0.01792			849.986	-0.000563311	-0.00475
									1351.88	0.03349	0.0313	0.02981	0.02816	0.02661	0.0242	0.02379	0.01836			850.468	-0.000343729	-0.00461
									1352.36	0.03455	0.03225	0.03075	0.02902	0.02751	0.02502	0.02461	0.01888			850.95	-0.000180146	-0.00449
									1352.84	0.03577	0.03338	0.03184	0.03006	0.02851	0.02599	0.02556	0.0195			851.432	-0.000101412	-0.00441
									1353.32	0.03712	0.03465	0.03303	0.03125	0.0296	0.02709	0.02658	0.02018			851.914	-0.0001139	-0.0044
									1353.81	0.03849	0.03597	0.03424	0.03251	0.03069	0.02822	0.02761	0.02089			852.396	-0.000200812	-0.00445
									1354.29	0.03971	0.03718	0.03531	0.03366	0.03167	0.02925	0.02853	0.02152			852.878	-0.000329923	-0.00455
									1354.77	0.04052	0.03803	0.03602	0.03449	0.03232	0.03	0.02913	0.02195			853.361	-0.000463563	-0.00467
									1355.25	0.04061	0.03825	0.03611	0.03471	0.03243	0.03024	0.02921	0.02201			853.843	-0.000571848	-0.00477
									1355.73	0.0397	0.03753	0.03533	0.03406	0.03175	0.02975	0.02855	0.02152			854.325	-0.000638355	-0.00485
									1356.22	0.03761	0.03569	0.03354	0.03238	0.03014	0.02838	0.02702	0.02038			854.807	-0.000661613	-0.00489
									1356.7	0.03447	0.03279	0.03084	0.02973	0.02765	0.02616	0.02467	0.01861			855.289	-0.000650298	-0.0049
									1357.18	0.03073	0.02923	0.0276	0.02651	0.02463	0.02339	0.02183	0.01644			855.771	-0.00061632	-0.00488
									1357.66	0.02715	0.0257	0.02448	0.02334	0.02165	0.02061	0.01902	0.01429			856.253	-0.000568638	-0.00485
									1358.14	0.02447	0.02295	0.02211	0.02091	0.01933	0.01838	0.01683	0.0126			856.736	-0.000511785	-0.00482
									1358.63	0.02313	0.02145	0.02089	0.01964	0.01808	0.01712	0.01562	0.01166			857.218	-0.00044645	-0.0048
									1359.11	0.02317	0.02131	0.02087	0.01958	0.01795	0.01689	0.01544	0.01152			857.7	-0.000372962	-0.00481
									1359.59	0.02429	0.02228	0.0218	0.02051	0.01874	0.01754	0.01612	0.01204			858.182	-0.000294859	-0.00485
									1360.07	0.02611	0.024	0.02334	0.02208	0.02017	0.01881	0.01739	0.013			858.664	-0.000219557	-0.00492
									1360.56	0.02826	0.0261	0.02517	0.02397	0.02192	0.0204	0.01899	0.01418			859.146	-0.00015812	-0.00502
									1361.04	0.03041	0.02825	0.02699	0.02587	0.02371	0.02205	0.02066	0.01539			859.628	-0.000122744	-0.00515
									1361.52	0.03229	0.03013	0.02853	0.02752	0.02529	0.02352	0.02217	0.01646			860.11	-0.000122645	-0.00529
									1362	0.03365	0.03148	0.02961	0.02869	0.02645	0.02458	0.02332	0.01727			860.592	-0.000162161	-0.00542
									1362.48	0.03434	0.03215	0.03009	0.02925	0.02705	0.02512	0.02394	0.01774			861.075	-0.000238102	-0.00554
									1362.97	0.03436	0.03214	0.03003	0.02922	0.0271	0.02511	0.02402	0.01789			861.557	-0.000338829	-0.00564
									1363.45	0.03389	0.03165	0.02959	0.02877	0.02675	0.02472	0.02367	0.01779			862.039	-0.000447278	-0.00574
									1363.93	0.03315	0.03093	0.029	0.02812	0.02622	0.02415	0.02307	0.01756			862.521	-0.000543886	-0.00584
									1364.41	0.03236	0.0302	0.02843	0.02746	0.02567	0.02357	0.02243	0.0173			863.003	-0.000611787	-0.00599
									1364.89	0.03165	0.02958	0.02797	0.02688	0.02522	0.02308	0.02186	0.01705			863.485	-0.000640274	-0.00617
									1365.38	0.03108	0.02913	0.02767	0.02644	0.02492	0.02272	0.02144	0.01687			863.967	-0.000627801	-0.0064
									1365.86	0.03069	0.02886	0.02751	0.02613	0.02476	0.02251	0.02118	0.01674			864.449	-0.000580551	-0.00663
									1366.34	0.03047	0.02877	0.02749	0.02594	0.02473	0.02243	0.02109	0.01669			864.932	-0.000509766	-0.00681
									1366.82	0.03043	0.02883	0.02761	0.02588	0.02482	0.02245	0.02117	0.01671			865.414	-0.00042712	-0.00689
									1367.31	0.03054	0.02903	0.02784	0.02593	0.025	0.02258	0.02137	0.01681			865.896	-0.000341676	-0.00685
									1367.79	0.03079	0.02935	0.02815	0.02608	0.02523	0.02277	0.02167	0.01698			866.378	-0.000260488	-0.0067
									1368.27	0.03112	0.02973	0.02851	0.0263	0.02549	0.023	0.02199	0.01719			866.86	-0.000190777	-0.00648
									1368.75	0.03151	0.03013	0.02886	0.02657	0.02574	0.02325	0.02231	0.01744			867.342	-0.000143281	-0.00626
									1369.23	0.0319	0.03052	0.02917	0.02687	0.02597	0.0235	0.0226	0.01768			867.824	-0.000136027	-0.00608
									1369.72	0.03227	0.03087	0.02943	0.0272	0.02618	0.02377	0.02285	0.01792			868.307	-0.000192863	-0.006
									1370.2	0.03264	0.03119	0.02966	0.02754	0.0264	0.02405	0.0231	0.01814			868.789	-0.000337107	-0.006
									1370.68	0.03301	0.0315	0.02987	0.02792	0.02663	0.02436	0.02337	0.01835			869.271	-0.000583893	-0.00607
									1371.16	0.03337	0.03181	0.03009	0.02834	0.0269	0.0247	0.0237	0.01853			869.753	-0.000926102	-0.00614
									1371.64	0.03371	0.0321	0.03031	0.02875	0.02719	0.02504	0.02407	0.01868			870.235	-0.00133	-0.00613
									1372.13	0.03397	0.03233	0.0305	0.02911	0.02746	0.02532	0.02444	0.01874			870.717	-0.00172	-0.00599
									1372.61	0.03402	0.03238	0.03055	0.02927	0.02759	0.02546	0.02473	0.01865			871.199	-0.002	-0.00567
									1373.09	0.03372	0.03211	0.03034	0.02908	0.02746	0.02532	0.0248	0.01832			871.681	-0.00209	-0.00521
									1373.57	0.03295	0.03141	0.02974	0.02839	0.02694	0.0248	0.02449	0.01771			872.163	-0.00193	-0.0047
									1374.06	0.03173	0.03028	0.02872	0.02719	0.02598	0.02387	0.02374	0.01685			872.646	-0.0015	-0.00426
									1374.54	0.03026	0.02892	0.02743	0.02568	0.02474	0.0227	0.02264	0.01591			873.128	-0.000885895	-0.00403
									1375.02	0.02891	0.02767	0.0262	0.02424	0.02353	0.02157	0.02145	0.0151			873.61	-0.000257276	-0.00406
									1375.5	0.02797	0.02681	0.02529	0.02319	0.02261	0.02072	0.02045	0.01459			874.092	0.000197491	-0.00433
									1375.98	0.02754	0.02646	0.02481	0.02266	0.0221	0.02025	0.01979	0.01441			874.574	0.000352789	-0.00469
									1376.47	0.02755	0.02653	0.02474	0.02259	0.02197	0.02012	0.01948	0.01448			875.056	0.000208132	-0.00499
									1376.95	0.02783	0.02688	0.02493	0.02282	0.02209	0.02022	0.01944	0.01469			875.538	-0.000127647	-0.00515
									1377.43	0.02818	0.02728	0.02519	0.02316	0.02229	0.02038	0.01954	0.0149			876.02	-0.000512248	-0.00515
									1377.91	0.0284	0.02754	0.02535	0.02341	0.02239	0.02046	0.01961	0.015			876.503	-0.000832159	-0.00508
									1378.39	0.02831	0.02748	0.02524	0.0234	0.02224	0.02032	0.01952	0.0149			876.985	-0.00105	-0.005
									1378.88	0.02783	0.02701	0.02479	0.02306	0.02177	0.0199	0.01919	0.01456			877.467	-0.00117	-0.00496
									1379.36	0.02701	0.02617	0.02402	0.02242	0.02099	0.01922	0.01861	0.01403			877.949	-0.00124	-0.00497
									1379.84	0.02598	0.02512	0.02307	0.0216	0.02005	0.01839	0.01789	0.01341			878.431	-0.0013	-0.005
									1380.32	0.02496	0.02406	0.02212	0.02079	0.01914	0.01757	0.01716	0.01282			878.913	-0.00135	-0.00502
									1380.81	0.02414	0.02319	0.02136	0.02016	0.01842	0.01692	0.01657	0.01239			879.395	-0.00141	-0.00501
									1381.29	0.02365	0.02265	0.02092	0.01982	0.01802	0.01655	0.01624	0.01217			879.877	-0.00146	-0.00498
									1381.77	0.02355	0.02249	0.02084	0.01981	0.01798	0.01651	0.0162	0.0122			880.36	-0.0015	-0.00494
									1382.25	0.02379	0.02265	0.02109	0.02009	0.01826	0.01678	0.01642	0.01242			880.842	-0.0015	-0.00489
									1382.73	0.02428	0.02307	0.0216	0.02058	0.01877	0.0173	0.01684	0.01278			881.324	-0.00147	-0.00485
									1383.22	0.02493	0.02365	0.02226	0.02119	0.01943	0.01796	0.01738	0.01319			881.806	-0.0014	-0.00483
									1383.7	0.02566	0.02431	0.02299	0.02185	0.02015	0.0187	0.01797	0.01361			882.288	-0.0013	-0.00483
									1384.18	0.02642	0.02502	0.02374	0.02252	0.02089	0.01947	0.01859	0.01401			882.77	-0.00115	-0.00483
									1384.66	0.0272	0.02576	0.02449	0.02319	0.02164	0.02023	0.01922	0.01437			883.252	-0.000966041	-0.00483
									1385.14	0.028	0.02654	0.02522	0.02384	0.0224	0.02098	0.01986	0.01471			883.734	-0.000759827	-0.00481
									1385.63	0.02882	0.02734	0.0259	0.02446	0.02315	0.02168	0.0205	0.01503			884.217	-0.000543952	-0.00475
									1386.11	0.0296	0.02811	0.02649	0.025	0.02385	0.02229	0.02109	0.01533			884.699	-0.000336379	-0.00466
									1386.59	0.03026	0.02873	0.0269	0.0254	0.02441	0.02273	0.02154	0.01559			885.181	-0.000155603	-0.00454
									1387.07	0.03068	0.02909	0.02707	0.02558	0.02473	0.0229	0.02175	0.01576			885.663	-1.80245e-05	-0.00442
									1387.56	0.03079	0.02912	0.02699	0.02553	0.02475	0.0228	0.02168	0.01582			886.145	6.37214e-05	-0.00431
									1388.04	0.03062	0.02887	0.02672	0.02531	0.02451	0.02248	0.0214	0.01578			886.627	8.23459e-05	-0.00424
									1388.52	0.03027	0.02846	0.02636	0.025	0.02411	0.02205	0.02101	0.01566			887.109	3.65484e-05	-0.00422
									1389	0.02987	0.02802	0.02603	0.02469	0.02368	0.02162	0.02063	0.01552			887.591	-7.02053e-05	-0.00425
									1389.48	0.02951	0.02765	0.02578	0.02444	0.0233	0.02127	0.02033	0.01538			888.073	-0.000227737	-0.00433
									1389.96	0.02924	0.02741	0.02563	0.02428	0.02302	0.02104	0.02015	0.01528			888.556	-0.00042136	-0.00444
									1390.45	0.02908	0.0273	0.02561	0.0242	0.02287	0.02095	0.0201	0.01522			889.038	-0.000630745	-0.00455
									1390.93	0.02904	0.02733	0.02569	0.02421	0.02285	0.02098	0.02016	0.01522			889.52	-0.000832258	-0.00463
									1391.41	0.02912	0.0275	0.02587	0.02431	0.02297	0.02113	0.02034	0.01527			890.002	-0.001	-0.00467
									1391.89	0.02933	0.02779	0.02616	0.02451	0.02325	0.02139	0.02063	0.01539			890.484	-0.00112	-0.00465
									1392.38	0.02968	0.02822	0.02657	0.02482	0.0237	0.02176	0.02105	0.01559			890.966	-0.00117	-0.00459
									1392.86	0.03018	0.0288	0.0271	0.02527	0.02432	0.02223	0.02161	0.01588			891.448	-0.00115	-0.00449
									1393.34	0.03083	0.02952	0.02777	0.02586	0.02512	0.02278	0.02231	0.01628			891.931	-0.00107	-0.00439
									1393.82	0.03157	0.03032	0.02854	0.02656	0.02604	0.02338	0.0231	0.01674			892.413	-0.000966438	-0.0043
									1394.3	0.03229	0.0311	0.02929	0.02729	0.02694	0.02392	0.02388	0.0172			892.895	-0.000852629	-0.00424
									1394.79	0.03284	0.03169	0.02986	0.02791	0.02763	0.0243	0.02448	0.01757			893.377	-0.000755693	-0.00422
									1395.27	0.03307	0.03196	0.03013	0.0283	0.02798	0.02444	0.02477	0.01776			893.859	-0.000691057	-0.00423
									1395.75	0.03297	0.03189	0.03005	0.02841	0.02795	0.02434	0.02473	0.01774			894.341	-0.000662639	-0.00424
									1396.23	0.03261	0.03158	0.02969	0.02831	0.02764	0.02409	0.02444	0.01757			894.823	-0.000666146	-0.00425
									1396.71	0.03212	0.03116	0.02917	0.02809	0.02719	0.0238	0.02406	0.01731			895.305	-0.000691586	-0.00424
									1397.2	0.03161	0.03074	0.02861	0.02781	0.02673	0.02355	0.02368	0.01706			895.788	-0.000728999	-0.0042
									1397.68	0.03111	0.03038	0.02808	0.02752	0.02632	0.02335	0.02335	0.01685			896.27	-0.000771073	-0.00414
									1398.16	0.03064	0.03005	0.02762	0.0272	0.02594	0.02317	0.02306	0.0167			896.752	-0.000813507	-0.00408
									1398.64	0.03017	0.02969	0.02722	0.02681	0.02555	0.02293	0.02276	0.01658			897.234	-0.000852728	-0.00403
									1399.13	0.02969	0.02926	0.02686	0.02634	0.0251	0.02259	0.0224	0.01646			897.716	-0.000883481	-0.00401
									1399.61	0.02919	0.02875	0.02653	0.02581	0.02459	0.02214	0.02197	0.01633			898.198	-0.000898593	-0.00402
									1400.09	0.02874	0.0282	0.02624	0.02529	0.02406	0.02163	0.02152	0.01619			898.68	-0.000890326	-0.00407
									1400.57	0.02838	0.0277	0.02599	0.02485	0.02358	0.02115	0.02111	0.01605			899.162	-0.000855473	-0.00413
									1401.05	0.02816	0.02732	0.02581	0.02453	0.02321	0.02077	0.02081	0.01595			899.644	-0.00079826	-0.00419
									1401.54	0.02807	0.0271	0.02571	0.02435	0.02298	0.02053	0.02063	0.01588			900.127	-0.000732175	-0.00425
									1402.02	0.02813	0.02707	0.02569	0.02429	0.0229	0.02045	0.02059	0.01587			900.609	-0.000675574	-0.00429
									1402.5	0.02831	0.02722	0.02575	0.02435	0.02295	0.02051	0.02066	0.01588			901.091	-0.000644641	-0.00432
									1402.98	0.02855	0.0275	0.02585	0.02445	0.02311	0.02066	0.02079	0.0159			901.573	-0.000645799	-0.00435
									1403.46	0.02878	0.02784	0.02596	0.02456	0.02331	0.02085	0.02093	0.01587			902.055	-0.00067038	-0.00436
									1403.95	0.02892	0.02813	0.02604	0.02459	0.02347	0.02099	0.02099	0.01578			902.537	-0.00069592	-0.00437
									1404.43	0.0289	0.02828	0.02604	0.02451	0.02351	0.021	0.02093	0.01561			903.019	-0.000694696	-0.00437
									1404.91	0.02873	0.02823	0.02595	0.02431	0.02341	0.02087	0.02074	0.01537			903.501	-0.000643615	-0.00434
									1405.39	0.02846	0.028	0.02581	0.02404	0.0232	0.02065	0.02048	0.01514			903.984	-0.000537069	-0.0043
									1405.88	0.02818	0.02769	0.02567	0.02377	0.02296	0.02041	0.02023	0.01498			904.466	-0.000389515	-0.00426
									1406.36	0.02799	0.02741	0.02557	0.02357	0.02276	0.02025	0.02006	0.01493			904.948	-0.000233731	-0.00422
									1406.84	0.02793	0.02723	0.02556	0.02347	0.02268	0.02022	0.02	0.01499			905.43	-0.000108799	-0.00422
									1407.32	0.02803	0.0272	0.02564	0.02349	0.02272	0.02034	0.02008	0.01515			905.912	-4.76773e-05	-0.00425
									1407.8	0.02828	0.02731	0.02581	0.02362	0.02289	0.02058	0.02027	0.01538			906.394	-6.52691e-05	-0.00432
									1408.29	0.02864	0.02754	0.02606	0.02386	0.02316	0.02094	0.02055	0.01565			906.876	-0.000154212	-0.00442
									1408.77	0.02909	0.02787	0.02638	0.02417	0.02351	0.02136	0.02091	0.01593			907.359	-0.000288535	-0.00452
									1409.25	0.02958	0.02826	0.02674	0.02454	0.02389	0.02181	0.02128	0.01619			907.841	-0.000435494	-0.00459
									1409.73	0.03006	0.02866	0.0271	0.02493	0.02425	0.02223	0.02164	0.01642			908.323	-0.000565693	-0.00462
									1410.21	0.03048	0.02901	0.02742	0.02528	0.02455	0.02258	0.02192	0.01659			908.805	-0.000664855	-0.00459
									1410.7	0.03077	0.02926	0.02765	0.02553	0.02472	0.02279	0.02206	0.0167			909.287	-0.000734325	-0.00451
									1411.18	0.03087	0.02937	0.02775	0.02564	0.02473	0.02285	0.02204	0.01674			909.769	-0.000785461	-0.00439
									1411.66	0.03076	0.0293	0.02768	0.02558	0.02458	0.02274	0.02186	0.01671			910.251	-0.000831497	-0.00427
									1412.14	0.03047	0.02908	0.02747	0.02535	0.02429	0.02249	0.02154	0.01661			910.733	-0.000878191	-0.00416
									1412.62	0.03004	0.02875	0.02716	0.02501	0.02391	0.02216	0.02115	0.01644			911.216	-0.000920349	-0.00407
									1413.11	0.02956	0.02837	0.0268	0.02462	0.02351	0.02181	0.02075	0.01622			911.698	-0.000944948	-0.00402
									1413.59	0.02911	0.028	0.02647	0.02427	0.02317	0.02152	0.02042	0.01598			912.18	-0.000938435	-0.00399
									1414.07	0.02875	0.02771	0.02622	0.02401	0.02294	0.02132	0.02019	0.01572			912.662	-0.000895286	-0.00399
									1414.55	0.02855	0.02754	0.02609	0.02389	0.02286	0.02125	0.02011	0.0155			913.144	-0.000822667	-0.00401
									1415.04	0.02852	0.02753	0.02609	0.02393	0.02297	0.02132	0.02018	0.01532			913.626	-0.000738658	-0.00405
									1415.52	0.02868	0.02769	0.02623	0.02413	0.02327	0.02155	0.02042	0.01523			914.108	-0.000666576	-0.0041
									1416	0.02901	0.02802	0.02651	0.02449	0.02374	0.02191	0.02081	0.01524			914.59	-0.000626047	-0.00416
									1416.48	0.02949	0.02853	0.02691	0.02496	0.02438	0.02241	0.02136	0.01538			915.072	-0.000624128	-0.00423
									1416.96	0.03009	0.0292	0.02742	0.02553	0.02513	0.023	0.02203	0.01563			915.555	-0.000653839	-0.0043
									1417.45	0.03074	0.02995	0.02797	0.02613	0.02591	0.02361	0.02274	0.01598			916.037	-0.00069592	-0.00436
									1417.93	0.03135	0.03065	0.02846	0.02665	0.02657	0.02412	0.02336	0.01634			916.519	-0.000727048	-0.0044
									1418.41	0.03175	0.03111	0.02877	0.02696	0.02693	0.02437	0.02371	0.01664			917.001	-0.000728702	-0.00443
									1418.89	0.03186	0.03117	0.02879	0.02697	0.02686	0.02425	0.02369	0.01677			917.483	-0.000694067	-0.00443
									1419.38	0.03169	0.03087	0.02854	0.02675	0.02645	0.02385	0.02336	0.01675			917.965	-0.000630117	-0.00442
									1419.86	0.03138	0.03037	0.02817	0.02642	0.02588	0.02333	0.02291	0.01664			918.447	-0.00055517	-0.0044
									1420.34	0.03108	0.02988	0.02782	0.02615	0.02537	0.02288	0.02253	0.01653			918.929	-0.000491696	-0.00436
									1420.82	0.03087	0.02953	0.02759	0.026	0.025	0.02259	0.02232	0.01646			919.412	-0.000458664	-0.00431
									1421.3	0.03079	0.02934	0.02752	0.02598	0.02481	0.02249	0.0223	0.01646			919.894	-0.000464523	-0.00424
									1421.79	0.03085	0.02933	0.02758	0.02609	0.02477	0.02255	0.02243	0.0165			920.376	-0.000505	-0.00415
									1422.27	0.03101	0.02946	0.02776	0.02628	0.02485	0.02275	0.02268	0.01657			920.858	-0.000565826	-0.00403
									1422.75	0.03123	0.02967	0.02801	0.0265	0.025	0.02303	0.02297	0.01665			921.34	-0.000629918	-0.0039
									1423.23	0.03145	0.02989	0.02826	0.02666	0.02513	0.02331	0.02321	0.01673			921.822	-0.000685036	-0.00375
									1423.71	0.0316	0.03004	0.02843	0.02672	0.0252	0.02353	0.02334	0.01677			922.304	-0.000729595	-0.00361
									1424.2	0.03165	0.03008	0.02848	0.02666	0.02518	0.02363	0.02331	0.0168			922.787	-0.000772065	-0.0035
									1424.68	0.0316	0.03002	0.02843	0.02652	0.0251	0.02362	0.02315	0.01681			923.269	-0.000826173	-0.00344
									1425.16	0.0315	0.02992	0.02832	0.02638	0.025	0.02355	0.02295	0.01683			923.751	-0.000903222	-0.00345
									1425.64	0.03143	0.02984	0.02822	0.02628	0.02495	0.02348	0.02278	0.01687			924.233	-0.00101	-0.00352
									1426.12	0.03141	0.02984	0.02819	0.02628	0.02499	0.02345	0.0227	0.01694			924.715	-0.00112	-0.00364
									1426.61	0.03149	0.02995	0.02824	0.02638	0.02512	0.02349	0.02272	0.01703			925.197	-0.00124	-0.00376
									1427.09	0.03164	0.03015	0.02837	0.02655	0.02535	0.02361	0.02284	0.01713			925.679	-0.00131	-0.00386
									1427.57	0.03186	0.03043	0.02857	0.02676	0.02565	0.02378	0.02305	0.01722			926.161	-0.00133	-0.00391
									1428.05	0.03209	0.03075	0.02879	0.02695	0.02595	0.02398	0.0233	0.0173			926.644	-0.00127	-0.00388
									1428.54	0.03229	0.03105	0.029	0.02709	0.02622	0.02415	0.02354	0.01734			927.126	-0.00113	-0.00379
									1429.02	0.03241	0.03126	0.02913	0.02711	0.02637	0.02425	0.02371	0.01734			927.608	-0.000923821	-0.00366
									1429.5	0.03242	0.03135	0.02918	0.02701	0.02638	0.02424	0.02377	0.0173			928.09	-0.000686723	-0.00352
									1429.98	0.03234	0.03131	0.02913	0.02682	0.02626	0.02413	0.02369	0.01724			928.572	-0.000454096	-0.0034
									1430.46	0.0322	0.03116	0.02902	0.02657	0.02605	0.02393	0.02351	0.01717			929.054	-0.000262409	-0.00335
									1430.95	0.03204	0.03096	0.0289	0.02634	0.02582	0.02372	0.02327	0.01712			929.536	-0.000140068	-0.00336
									1431.43	0.0319	0.03077	0.0288	0.02617	0.02564	0.02353	0.02305	0.01711			930.018	-0.000101577	-0.00341
									1431.91	0.03181	0.03065	0.02876	0.0261	0.02555	0.02342	0.02289	0.01714			930.5	-0.000145832	-0.0035
									1432.39	0.03179	0.03063	0.02881	0.02615	0.02556	0.0234	0.02283	0.01721			930.983	-0.000257541	-0.00358
									1432.87	0.03186	0.03073	0.02894	0.02631	0.02567	0.0235	0.02289	0.01734			931.465	-0.000411231	-0.00366
									1433.36	0.03203	0.03096	0.02918	0.0266	0.02589	0.02372	0.02309	0.01752			931.947	-0.000576878	-0.00371
									1433.84	0.03232	0.03132	0.02952	0.02702	0.02621	0.02405	0.02342	0.01775			932.429	-0.000724865	-0.00375
									1434.32	0.03275	0.03182	0.02997	0.02757	0.02665	0.02451	0.02392	0.01802			932.911	-0.000829877	-0.00377
									1434.8	0.03334	0.03243	0.03052	0.02822	0.0272	0.02507	0.02456	0.01835			933.393	-0.000874157	-0.0038
									1435.29	0.03403	0.03307	0.03111	0.02892	0.02782	0.02569	0.02531	0.0187			933.875	-0.000849058	-0.0038
									1435.77	0.03473	0.0336	0.03164	0.02953	0.02842	0.02627	0.02605	0.01904			934.357	-0.000755991	-0.00377
									1436.25	0.03523	0.03384	0.03195	0.02988	0.02884	0.02667	0.02659	0.0193			934.84	-0.000606691	-0.0037
									1436.73	0.03538	0.03367	0.03193	0.02986	0.02894	0.02678	0.02674	0.01941			935.322	-0.000420698	-0.00358
									1437.21	0.03516	0.03317	0.03161	0.02951	0.0287	0.0266	0.0265	0.01938			935.804	-0.000222703	-0.00343
									1437.7	0.03473	0.03252	0.03113	0.02899	0.02823	0.02624	0.026	0.01925			936.286	-3.74398e-05	-0.00327
									1438.18	0.03424	0.03191	0.03063	0.02849	0.0277	0.02584	0.02542	0.01909			936.768	0.0001134	-0.00313
									1438.66	0.03383	0.03142	0.03021	0.02807	0.0272	0.02549	0.0249	0.01892			937.25	0.000215789	-0.00304
									1439.14	0.03352	0.03107	0.02987	0.02777	0.02678	0.02521	0.02449	0.01877			937.732	0.000264523	-0.00302
									1439.62	0.03332	0.03088	0.02964	0.02758	0.02646	0.02502	0.0242	0.01865			938.215	0.000264523	-0.00307
									1440.11	0.03323	0.03084	0.02951	0.02749	0.02626	0.02491	0.02405	0.01857			938.697	0.00022779	-0.00318
									1440.59	0.03324	0.03093	0.02948	0.0275	0.02618	0.02489	0.02401	0.01854			939.179	0.000171469	-0.00332
									1441.07	0.03334	0.03118	0.02957	0.02763	0.02625	0.02497	0.02409	0.01858			939.661	0.00011214	-0.00346
									1441.55	0.03353	0.03156	0.02979	0.02786	0.02647	0.02513	0.02427	0.0187			940.143	6.34563e-05	-0.0036
									1442.04	0.03382	0.03205	0.03014	0.0282	0.02683	0.02538	0.02454	0.01892			940.625	3.25057e-05	-0.00373
									1442.52	0.03419	0.03263	0.03061	0.02864	0.02732	0.02568	0.02486	0.01921			941.107	1.87211e-05	-0.00386
									1443	0.03462	0.03324	0.03115	0.02913	0.02788	0.02602	0.02522	0.01957			941.589	1.48774e-05	-0.00397
									1443.48	0.03509	0.03385	0.03173	0.02965	0.02849	0.02638	0.02561	0.01995			942.072	9.64211e-06	-0.00407
									1443.96	0.03557	0.03442	0.03232	0.03017	0.02909	0.02675	0.02602	0.02034			942.554	-9.9401e-06	-0.00415
									1444.44	0.03605	0.03496	0.03288	0.03068	0.02967	0.02712	0.02645	0.02071			943.036	-5.28124e-05	-0.00421
									1444.93	0.03653	0.03545	0.0334	0.03118	0.0302	0.02749	0.02692	0.02104			943.518	-0.000121221	-0.00422
									1445.41	0.03702	0.03593	0.03389	0.03165	0.03069	0.02787	0.02741	0.02133			944	-0.000207767	-0.00421
									1445.89	0.03752	0.0364	0.03434	0.0321	0.03111	0.02825	0.02793	0.02158			944.482	-0.000295786	-0.00416
									1446.37	0.03802	0.03686	0.03474	0.03252	0.03148	0.02862	0.02844	0.02179			944.964	-0.000361905	-0.00409
									1446.86	0.03851	0.0373	0.03507	0.03288	0.03177	0.02892	0.02889	0.02198			945.446	-0.000382132	-0.004
									1447.34	0.03893	0.03768	0.03531	0.03315	0.03196	0.02912	0.02921	0.02215			945.928	-0.000337836	-0.00388
									1447.82	0.03924	0.03797	0.03544	0.03329	0.03207	0.02918	0.02934	0.02232			946.411	-0.000222769	-0.00374
									1448.3	0.03939	0.03814	0.03548	0.03331	0.03211	0.02912	0.02928	0.02249			946.893	-4.52919e-05	-0.00359
									1448.78	0.03943	0.03821	0.03546	0.03325	0.03211	0.02901	0.0291	0.02266			947.375	0.000170442	-0.00343
									1449.27	0.03938	0.03817	0.03542	0.03315	0.0321	0.0289	0.02888	0.02281			947.857	0.000391257	-0.00328
									1449.75	0.03929	0.03803	0.03536	0.033	0.03206	0.02881	0.02867	0.0229			948.339	0.000581627	-0.00317
									1450.23	0.03916	0.03774	0.03522	0.03278	0.03195	0.02872	0.02849	0.02288			948.821	0.000711739	-0.00313
									1450.71	0.03893	0.03723	0.03493	0.03243	0.0317	0.02855	0.02831	0.0227			949.303	0.000763748	-0.00317
									1451.19	0.03851	0.03644	0.0344	0.03186	0.03121	0.02822	0.02808	0.02228			949.785	0.000735702	-0.00328
									1451.68	0.03783	0.03531	0.03357	0.03106	0.03044	0.02764	0.02773	0.02159			950.268	0.000639527	-0.00345
									1452.16	0.03682	0.03391	0.03242	0.03004	0.02938	0.0268	0.02724	0.02063			950.75	0.000496565	-0.00366
									1452.64	0.03555	0.03238	0.03105	0.02891	0.02811	0.02573	0.02661	0.01947			951.232	0.000331168	-0.00386
									1453.12	0.03414	0.03094	0.02962	0.02785	0.02681	0.02459	0.02593	0.01823			951.714	0.000164674	-0.00404
									1453.61	0.0328	0.02981	0.02832	0.02702	0.02566	0.02355	0.02529	0.01704			952.196	1.23923e-05	-0.00418
									1454.09	0.03173	0.02915	0.02729	0.02657	0.02485	0.02279	0.02482	0.01598			952.678	-0.000116318	-0.00428
									1454.57	0.03111	0.02907	0.02666	0.02659	0.02451	0.02247	0.02463	0.01512			953.16	-0.000217504	-0.00434
									1455.05	0.0311	0.02962	0.0265	0.02713	0.0248	0.02274	0.02482	0.0145			953.643	-0.000290455	-0.00436
									1455.53	0.03189	0.03089	0.02692	0.02828	0.02591	0.02376	0.02555	0.01423			954.125	-0.000337538	-0.00436
									1456.02	0.03371	0.03299	0.0281	0.03011	0.02804	0.02572	0.02696	0.01452			954.607	-0.00036452	-0.00433
									1456.5	0.03654	0.03586	0.03021	0.03253	0.03117	0.02858	0.02905	0.01574			955.089	-0.000381172	-0.00429
									1456.98	0.0398	0.03896	0.03302	0.03505	0.03453	0.03166	0.03134	0.01795			955.571	-0.000400174	-0.00425
									1457.46	0.04245	0.04144	0.03579	0.03695	0.03699	0.03394	0.0331	0.02052			956.053	-0.000434832	-0.00421
									1457.94	0.04413	0.04303	0.03796	0.03808	0.0382	0.03516	0.03409	0.02269			956.535	-0.000494608	-0.00419
									1458.43	0.0452	0.04404	0.03957	0.03875	0.03867	0.03575	0.03464	0.02425			957.017	-0.000580816	-0.00417
									1458.91	0.04607	0.04484	0.04086	0.03929	0.03896	0.03617	0.03509	0.02536			957.5	-0.00068444	-0.00415
									1459.39	0.04696	0.04563	0.04203	0.03989	0.03934	0.03665	0.03559	0.02626			957.982	-0.000789	-0.00411
									1459.87	0.04793	0.04649	0.04319	0.04061	0.03989	0.03725	0.03622	0.02707			958.464	-0.00087624	-0.00404
									1460.36	0.049	0.04747	0.0444	0.04147	0.04065	0.03799	0.03699	0.02789			958.946	-0.000933211	-0.00395
									1460.84	0.05014	0.04858	0.04568	0.04248	0.04159	0.03886	0.0379	0.02876			959.428	-0.000957148	-0.00386
									1461.32	0.05135	0.04983	0.04703	0.04365	0.0427	0.03987	0.03895	0.02969			959.91	-0.000954338	-0.00378
									1461.8	0.05258	0.05117	0.04842	0.04492	0.04392	0.04096	0.04009	0.03065			960.392	-0.000936947	-0.00375
									1462.28	0.05369	0.05249	0.04972	0.04617	0.04514	0.04205	0.04122	0.03154			960.874	-0.000916117	-0.00378
									1462.77	0.05446	0.05351	0.05068	0.04714	0.04613	0.04292	0.04214	0.03219			961.356	-0.000896807	-0.00387
									1463.25	0.05442	0.05374	0.05084	0.0474	0.04646	0.04318	0.04245	0.03225			961.839	-0.000876174	-0.00399
									1463.73	0.05287	0.0524	0.04949	0.04624	0.04551	0.04217	0.04152	0.03123			962.321	-0.000845222	-0.00413
									1464.21	0.04905	0.04861	0.04582	0.04289	0.04257	0.03912	0.03865	0.02856			962.803	-0.00079449	-0.00423
									1464.69	0.0426	0.04199	0.0395	0.037	0.03729	0.03358	0.03345	0.02404			963.285	-0.000720432	-0.00427
									1465.18	0.03441	0.03342	0.0314	0.02938	0.03039	0.02619	0.02659	0.01831			963.767	-0.000628462	-0.00425
									1465.66	0.02647	0.0251	0.02359	0.02198	0.02364	0.01875	0.01981	0.01286			964.249	-0.000534024	-0.00416
									1466.14	0.02071	0.0191	0.01798	0.01663	0.01873	0.0131	0.0148	0.00905			964.731	-0.00045873	-0.00403
									1466.62	0.01776	0.01614	0.01522	0.01397	0.01623	0.01003	0.0122	0.00733			965.213	-0.000422982	-0.00388
									1467.11	0.01718	0.01575	0.01483	0.01358	0.01576	0.00922	0.01167	0.0073			965.696	-0.000439334	-0.00372
									1467.59	0.01811	0.017	0.01593	0.01464	0.01657	0.00994	0.01246	0.00835			966.178	-0.000506655	-0.00358
									1468.07	0.0198	0.0191	0.01776	0.01645	0.01801	0.01147	0.0139	0.00991			966.66	-0.000609702	-0.00346
									1468.55	0.02175	0.02146	0.0198	0.01852	0.01964	0.01332	0.01554	0.01162			967.142	-0.000724964	-0.00336
									1469.03	0.02364	0.02376	0.02174	0.02059	0.02123	0.01515	0.01712	0.01326			967.624	-0.000828918	-0.0033
									1469.52	0.02534	0.02583	0.02345	0.02253	0.02268	0.01681	0.01852	0.01473			968.106	-0.000906032	-0.00329
									1470	0.02682	0.02759	0.02489	0.02428	0.02399	0.01823	0.01973	0.01603			968.588	-0.000952387	-0.00334
									1470.48	0.02808	0.02902	0.02608	0.02583	0.0252	0.01943	0.02081	0.01713			969.071	-0.000972488	-0.00344
									1470.96	0.02919	0.03011	0.02705	0.02713	0.02632	0.02049	0.02184	0.01802			969.553	-0.000975066	-0.0036
									1471.44	0.03016	0.03081	0.02783	0.0281	0.02729	0.02149	0.02291	0.01867			970.035	-0.000966438	-0.0038
									1471.93	0.03097	0.03113	0.0284	0.02857	0.02793	0.02249	0.02401	0.01897			970.517	-0.000948519	-0.00402
									1472.41	0.03153	0.03113	0.02871	0.02845	0.02801	0.02344	0.02497	0.01889			970.999	-0.000917605	-0.00425
									1472.89	0.03172	0.03096	0.02878	0.02787	0.02748	0.02414	0.02558	0.01848			971.481	-0.000867245	-0.00447
									1473.37	0.03156	0.03075	0.02864	0.02711	0.02657	0.02446	0.02574	0.01788			971.963	-0.000791844	-0.00467
									1473.86	0.03111	0.03049	0.02837	0.02634	0.02555	0.02437	0.02552	0.01722			972.445	-0.000691387	-0.00483
									1474.34	0.03045	0.03013	0.02801	0.0256	0.02457	0.02393	0.025	0.01651			972.928	-0.000572775	-0.00496
									1474.82	0.02966	0.02961	0.02758	0.02488	0.0237	0.02323	0.02429	0.01579			973.41	-0.000450224	-0.00507
									1475.3	0.02882	0.02894	0.02709	0.0242	0.02296	0.02239	0.02343	0.01511			973.892	-0.000341246	-0.00515
									1475.78	0.02802	0.02821	0.02658	0.02358	0.02238	0.02152	0.02253	0.01453			974.374	-0.000262938	-0.00522
									1476.27	0.02738	0.02752	0.02611	0.0231	0.02199	0.02075	0.0217	0.01414			974.856	-0.000226909	-0.00528
									1476.75	0.02696	0.027	0.02571	0.02282	0.02179	0.02019	0.02104	0.01399			975.338	-0.000236678	-0.00533
									1477.23	0.02681	0.02671	0.02545	0.02276	0.02178	0.01989	0.02062	0.01406			975.82	-0.000286614	-0.00538
									1477.71	0.02694	0.02669	0.02533	0.02292	0.02195	0.01985	0.02048	0.01434			976.302	-0.000362501	-0.00542
									1478.19	0.0273	0.0269	0.02537	0.02326	0.02226	0.02005	0.02059	0.01475			976.784	-0.000442677	-0.00545
									1478.68	0.02786	0.02731	0.02556	0.02374	0.02267	0.02044	0.02091	0.01524			977.267	-0.000503147	-0.00544
									1479.16	0.02857	0.02786	0.02587	0.02432	0.02315	0.02096	0.02138	0.01575			977.749	-0.000520621	-0.0054
									1479.64	0.02935	0.02847	0.02625	0.02493	0.02363	0.02154	0.0219	0.01626			978.231	-0.000479351	-0.00531
									1480.12	0.03012	0.02906	0.02666	0.02552	0.02405	0.02211	0.02237	0.01671			978.713	-0.000375346	-0.00518
									1480.61	0.03081	0.02955	0.02703	0.02601	0.02435	0.02258	0.02269	0.01708			979.195	-0.000221279	-0.00504
									1481.09	0.03132	0.02988	0.02729	0.02637	0.0245	0.02289	0.02282	0.01736			979.677	-4.39666e-05	-0.0049
									1481.57	0.03162	0.03003	0.02744	0.02657	0.02448	0.02304	0.02276	0.01755			980.159	0.000120625	-0.00479
									1482.05	0.03175	0.03004	0.02749	0.02664	0.02439	0.02308	0.02258	0.01768			980.641	0.000240785	-0.00472
									1482.53	0.03178	0.02999	0.02751	0.02667	0.0243	0.02308	0.02242	0.01776			981.124	0.000299171	-0.00466
									1483.02	0.03179	0.02996	0.02758	0.0267	0.0243	0.02314	0.02236	0.01782			981.606	0.000299403	-0.0046
									1483.5	0.03185	0.02999	0.02775	0.02678	0.02444	0.02329	0.02247	0.01787			982.088	0.000261838	-0.00452
									1483.98	0.03199	0.03012	0.02804	0.02695	0.02473	0.02356	0.02276	0.01792			982.57	0.000212839	-0.00442
									1484.46	0.03221	0.03033	0.02845	0.02719	0.02518	0.02393	0.02321	0.01798			983.052	0.00017558	-0.00432
									1484.94	0.03247	0.03062	0.02893	0.02749	0.02573	0.02437	0.02377	0.01804			983.534	0.000161989	-0.00425
									1485.43	0.03273	0.03094	0.02945	0.0278	0.02633	0.02483	0.0244	0.01811			984.016	0.00017369	-0.00426
									1485.91	0.03294	0.03127	0.02994	0.02809	0.02694	0.02525	0.02502	0.01818			984.499	0.00020538	-0.00435
									1486.39	0.03305	0.0316	0.03036	0.02835	0.02751	0.02558	0.0256	0.01825			984.981	0.000254478	-0.00454
									1486.87	0.03307	0.03194	0.03069	0.02856	0.028	0.02583	0.02613	0.01833			985.463	0.000330107	-0.00478
									1487.35	0.03302	0.03233	0.03095	0.02874	0.02845	0.02599	0.0266	0.01839			985.945	0.000454837	-0.00502
									1487.84	0.03293	0.03278	0.03115	0.0289	0.02886	0.02608	0.02703	0.01842			986.427	0.000662092	-0.00518
									1488.32	0.0328	0.03321	0.03124	0.029	0.02921	0.02611	0.02738	0.01836			986.909	0.000982043	-0.00521
									1488.8	0.03256	0.03343	0.03109	0.02891	0.02938	0.02599	0.02752	0.01817			987.391	0.00141	-0.00509
									1489.28	0.0321	0.03315	0.03056	0.02846	0.02918	0.02562	0.02724	0.01779			987.873	0.00189	-0.00484
									1489.77	0.03138	0.03225	0.0296	0.02759	0.02848	0.02496	0.02646	0.01726			988.356	0.0023	-0.00453
									1490.25	0.03052	0.0309	0.02841	0.02647	0.02739	0.0241	0.02532	0.0167			988.838	0.00247	-0.00427
									1490.73	0.02971	0.02947	0.02727	0.02537	0.02619	0.02324	0.02409	0.01621			989.32	0.00234	-0.00412
									1491.21	0.02907	0.02826	0.02636	0.02448	0.02512	0.02252	0.02302	0.01586			989.802	0.00193	-0.0041
									1491.69	0.02864	0.02737	0.02575	0.02387	0.02429	0.02199	0.02219	0.01564			990.284	0.00135	-0.00416
									1492.18	0.02843	0.02682	0.0254	0.02353	0.02372	0.02166	0.02161	0.01554			990.766	0.000760396	-0.00425
									1492.66	0.0284	0.02658	0.02527	0.02341	0.02339	0.02151	0.02127	0.01555			991.248	0.000258456	-0.00433
									1493.14	0.02853	0.02663	0.02532	0.0235	0.02331	0.02152	0.02115	0.01566			991.73	-9.37923e-05	-0.00436
									1493.62	0.02882	0.02694	0.02553	0.02377	0.02347	0.02172	0.02125	0.01588			992.212	-0.000283469	-0.00433
									1494.1	0.02925	0.02753	0.02589	0.02423	0.02387	0.0221	0.02158	0.01619			992.695	-0.000331148	-0.00424
									1494.59	0.02983	0.02839	0.02638	0.02486	0.02455	0.02269	0.02216	0.01659			993.177	-0.000275389	-0.00411
									1495.07	0.03053	0.0295	0.02698	0.02565	0.02548	0.02347	0.02297	0.01706			993.659	-0.00016226	-0.00395
									1495.55	0.03132	0.03078	0.02767	0.02655	0.02661	0.02441	0.02397	0.01755			994.141	-3.56839e-05	-0.00377
									1496.03	0.03208	0.03205	0.02836	0.02743	0.02778	0.02537	0.02504	0.01799			994.623	6.98853e-05	-0.00359
									1496.52	0.0327	0.03304	0.02894	0.02815	0.02875	0.02614	0.02596	0.01828			995.105	0.000134313	-0.00344
									1497	0.03303	0.03354	0.02931	0.02856	0.02929	0.02655	0.02651	0.01835			995.587	0.000152742	-0.00332
									1497.48	0.03303	0.03346	0.02943	0.0286	0.02931	0.02652	0.02661	0.01823			996.069	0.000136136	-0.00323
									1497.96	0.03276	0.03294	0.02935	0.02836	0.02888	0.02613	0.02632	0.01796			996.552	0.000103258	-0.00316
									1498.44	0.03234	0.03217	0.02915	0.02794	0.02819	0.02553	0.02579	0.01761			997.034	7.56847e-05	-0.0031
									1498.92	0.03188	0.03138	0.0289	0.02749	0.02744	0.02489	0.02519	0.01726			997.516	6.88248e-05	-0.00303
									1499.41	0.03146	0.03068	0.02866	0.02707	0.02675	0.02433	0.02465	0.01695			997.998	8.7085e-05	-0.00297
									1499.89	0.03115	0.03017	0.02848	0.02675	0.02621	0.0239	0.02423	0.01671			998.48	0.000123541	-0.0029
									1500.37	0.03095	0.02987	0.02837	0.02653	0.02585	0.02363	0.02396	0.01655			998.962	0.000162586	-0.00287
									1500.85	0.03089	0.02977	0.02834	0.02642	0.02567	0.02352	0.02387	0.0165			999.444	0.000185657	-0.00287
									1501.34	0.03095	0.02985	0.0284	0.0264	0.02566	0.02355	0.02392	0.01654			999.927	0.000179027	-0.00294
									1501.82	0.03111	0.03007	0.02854	0.02646	0.0258	0.02369	0.0241	0.01668			1000.41	0.000138125	-0.00306
									1502.3	0.03135	0.03039	0.02876	0.02658	0.02605	0.02392	0.02437	0.01688			1000.89	6.96865e-05	-0.00321
									1502.78	0.03165	0.03079	0.02905	0.02675	0.0264	0.02423	0.02471	0.01713			1001.37	-1.15305e-05	-0.00337
									1503.27	0.032	0.03124	0.02941	0.02697	0.02682	0.02459	0.0251	0.01739			1001.86	-8.84589e-05	-0.00349
									1503.75	0.0324	0.03175	0.02987	0.02723	0.02733	0.02503	0.02554	0.01766			1002.34	-0.000147322	-0.00354
									1504.23	0.03288	0.03231	0.03046	0.02758	0.02793	0.02557	0.02607	0.01791			1002.82	-0.000183292	-0.00352
									1504.71	0.03349	0.033	0.03126	0.02808	0.02871	0.02629	0.02676	0.01817			1003.3	-0.000200779	-0.00343
									1505.19	0.03437	0.03393	0.03243	0.02887	0.02981	0.02734	0.02777	0.01844			1003.78	-0.00021247	-0.0033
									1505.67	0.03574	0.03532	0.03423	0.03019	0.03152	0.02894	0.02938	0.01878			1004.27	-0.000233135	-0.00319
									1506.16	0.03788	0.0374	0.03688	0.03235	0.03412	0.0313	0.03191	0.01924			1004.75	-0.000274859	-0.00311
									1506.64	0.04058	0.03997	0.03994	0.0352	0.03733	0.03402	0.03505	0.01974			1005.23	-0.00034214	-0.00311
									1507.12	0.04251	0.04174	0.04172	0.03736	0.03953	0.03555	0.0371	0.02			1005.71	-0.0004299	-0.00317
									1507.6	0.04255	0.04172	0.04118	0.03762	0.03943	0.03496	0.0368	0.01983			1006.19	-0.000524295	-0.00328
									1508.09	0.04135	0.04055	0.03939	0.03658	0.03791	0.03327	0.03507	0.01942			1006.68	-0.00060732	-0.00342
									1508.57	0.03987	0.03914	0.03752	0.03522	0.03611	0.03154	0.03313	0.019			1007.16	-0.000661646	-0.00352
									1509.05	0.03847	0.03782	0.03592	0.03395	0.03448	0.03009	0.03141	0.01862			1007.64	-0.000675343	-0.00358
									1509.53	0.03719	0.03663	0.03458	0.03281	0.03304	0.0289	0.02996	0.01831			1008.12	-0.000646097	-0.00356
									1510.01	0.03601	0.03553	0.0334	0.03177	0.03175	0.0279	0.02872	0.01803			1008.61	-0.000581841	-0.00349
									1510.5	0.0349	0.03449	0.03232	0.0308	0.03057	0.02702	0.02763	0.01777			1009.09	-0.000499043	-0.00337
									1510.98	0.03389	0.03354	0.03133	0.02987	0.02949	0.02623	0.02667	0.01752			1009.57	-0.000419308	-0.00325
									1511.46	0.033	0.03271	0.03045	0.02902	0.02854	0.02555	0.02586	0.01729			1010.05	-0.000364322	-0.00316
									1511.94	0.0323	0.03206	0.02972	0.0283	0.02776	0.025	0.02522	0.01708			1010.53	-0.000350317	-0.00313
									1512.42	0.03184	0.03163	0.02918	0.02774	0.0272	0.02461	0.02477	0.01691			1011.01	-0.000384284	-0.00317
									1512.91	0.03162	0.03146	0.02888	0.02741	0.02689	0.0244	0.02454	0.01682			1011.5	-0.000460584	-0.00325
									1513.39	0.03167	0.03157	0.02883	0.0273	0.02684	0.02439	0.02454	0.01681			1011.98	-0.000563112	-0.00336
									1513.87	0.03197	0.03193	0.02902	0.02743	0.02704	0.02458	0.02478	0.01691			1012.46	-0.000668031	-0.00346
									1514.35	0.03249	0.03253	0.02945	0.02778	0.0275	0.02495	0.02524	0.01712			1012.94	-0.000751194	-0.00354
									1514.84	0.03322	0.03332	0.03005	0.0283	0.02817	0.02549	0.02592	0.01744			1013.43	-0.000794754	-0.00359
									1515.32	0.03407	0.03419	0.03074	0.02892	0.02899	0.02612	0.02674	0.01785			1013.91	-0.000791943	-0.00361
									1515.8	0.0349	0.03499	0.03137	0.02949	0.02982	0.02674	0.02756	0.01831			1014.39	-0.000748185	-0.00361
									1516.28	0.03552	0.03551	0.03174	0.02984	0.03046	0.0272	0.0282	0.01872			1014.87	-0.00067832	-0.00362
									1516.76	0.03576	0.03561	0.03174	0.02985	0.03075	0.02737	0.02845	0.01901			1015.35	-0.000600801	-0.00363
									1517.25	0.03561	0.03537	0.03143	0.02957	0.03068	0.02729	0.02833	0.01913			1015.84	-0.000531542	-0.00366
									1517.73	0.03526	0.035	0.03104	0.02922	0.03044	0.02712	0.028	0.01916			1016.32	-0.000478622	-0.00369
									1518.21	0.03491	0.03477	0.03078	0.029	0.03026	0.02705	0.02772	0.0192			1016.8	-0.000442743	-0.00371
									1518.69	0.03474	0.03482	0.03078	0.02905	0.0303	0.02722	0.02765	0.01932			1017.28	-0.000418314	-0.00371
									1519.17	0.03483	0.03521	0.03108	0.02944	0.03066	0.02769	0.02791	0.01959			1017.76	-0.000399347	-0.00371
									1519.66	0.03522	0.03598	0.03169	0.03021	0.03137	0.02853	0.02858	0.02005			1018.25	-0.000382728	-0.00372
									1520.14	0.03591	0.03708	0.03257	0.03136	0.03242	0.02973	0.02969	0.02069			1018.73	-0.000368526	-0.00374
									1520.62	0.03676	0.03831	0.03358	0.03275	0.03363	0.03114	0.03111	0.02143			1019.21	-0.000359289	-0.00378
									1521.1	0.03748	0.03923	0.03437	0.03395	0.03457	0.03231	0.03243	0.02201			1019.69	-0.00035578	-0.00384
									1521.59	0.03768	0.03936	0.0346	0.03447	0.03478	0.03269	0.03308	0.02215			1020.18	-0.000354456	-0.0039
									1522.07	0.03731	0.03872	0.03425	0.03417	0.0342	0.03217	0.03285	0.02181			1020.66	-0.00034651	-0.00396
									1522.55	0.03666	0.03775	0.03365	0.03343	0.03327	0.03118	0.03207	0.02121			1021.14	-0.000322043	-0.00398
									1523.03	0.03606	0.0369	0.03311	0.03266	0.03239	0.03017	0.0312	0.0206			1021.62	-0.000274031	-0.00395
									1523.51	0.03566	0.03631	0.03276	0.03207	0.03173	0.02936	0.03048	0.02009			1022.1	-0.000203429	-0.00387
									1524	0.03548	0.03601	0.0326	0.03168	0.03131	0.02879	0.02998	0.0197			1022.59	-0.000122777	-0.00376
									1524.48	0.03549	0.03592	0.03257	0.03145	0.03105	0.02843	0.02965	0.01939			1023.07	-5.08246e-05	-0.00363
									1524.96	0.03561	0.03595	0.0326	0.0313	0.03089	0.02823	0.02944	0.01915			1023.55	-9.01236e-06	-0.00352
									1525.44	0.03575	0.03598	0.03258	0.03113	0.03071	0.02809	0.02925	0.01894			1024.03	-1.15305e-05	-0.00344
									1525.92	0.03577	0.03587	0.03244	0.03086	0.03044	0.02795	0.02897	0.01875			1024.52	-6.10949e-05	-0.00342
									1526.41	0.03559	0.03556	0.03211	0.03045	0.03004	0.02772	0.02854	0.01856			1025	-0.000147421	-0.00346
									1526.89	0.03518	0.03502	0.0316	0.0299	0.02949	0.02737	0.02794	0.01837			1025.48	-0.000251348	-0.00355
									1527.37	0.0346	0.03432	0.03096	0.02927	0.02885	0.0269	0.02722	0.01818			1025.96	-0.000352205	-0.00369
									1527.85	0.03395	0.03356	0.0303	0.02865	0.02821	0.02637	0.02644	0.01802			1026.44	-0.000435759	-0.00387
									1528.34	0.03335	0.03287	0.02969	0.0281	0.02765	0.02586	0.02571	0.01789			1026.92	-0.000497819	-0.00407
									1528.82	0.03287	0.03231	0.02922	0.02767	0.02721	0.02543	0.0251	0.01779			1027.41	-0.00054511	-0.00426
									1529.3	0.03256	0.03194	0.02893	0.0274	0.02693	0.02512	0.02464	0.01775			1027.89	-0.000588823	-0.00445
									1529.78	0.03242	0.03177	0.02882	0.02728	0.02684	0.02495	0.02437	0.01776			1028.37	-0.000638818	-0.00462
									1530.26	0.03247	0.03181	0.02891	0.02733	0.02694	0.02493	0.0243	0.01782			1028.85	-0.000697739	-0.00476
									1530.75	0.03268	0.03205	0.02917	0.02755	0.02723	0.02507	0.02442	0.01793			1029.34	-0.00075867	-0.00487
									1531.23	0.03304	0.03247	0.02959	0.02791	0.02771	0.02535	0.02475	0.0181			1029.82	-0.000808248	-0.00494
									1531.71	0.03354	0.03306	0.03015	0.02842	0.02835	0.02576	0.02528	0.01831			1030.3	-0.000832523	-0.00499
									1532.19	0.03411	0.03373	0.03077	0.02902	0.02909	0.02627	0.026	0.01856			1030.78	-0.000822502	-0.00501
									1532.67	0.03463	0.03436	0.03131	0.02958	0.02977	0.02677	0.02679	0.01877			1031.27	-0.00077954	-0.005
									1533.16	0.03494	0.03474	0.03161	0.02992	0.03017	0.0271	0.02745	0.01889			1031.75	-0.000714081	-0.00497
									1533.64	0.0349	0.03472	0.03156	0.02992	0.03013	0.02715	0.02777	0.01887			1032.23	-0.000643781	-0.00493
									1534.12	0.03456	0.03437	0.03125	0.02962	0.02972	0.02694	0.0277	0.01874			1032.71	-0.000586639	-0.0049
									1534.6	0.03411	0.03389	0.03085	0.02919	0.02917	0.02661	0.02741	0.01859			1033.19	-0.000556494	-0.00487
									1535.09	0.03367	0.03345	0.0305	0.02879	0.02868	0.02629	0.02706	0.01847			1033.67	-0.000559969	-0.00486
									1535.57	0.03331	0.03313	0.03024	0.02848	0.02831	0.02605	0.02676	0.01841			1034.16	-0.000595607	-0.00487
									1536.05	0.03305	0.03294	0.03008	0.02827	0.0281	0.0259	0.02656	0.01842			1034.64	-0.000654897	-0.00491
									1536.53	0.03289	0.03289	0.03	0.02816	0.02803	0.02587	0.02649	0.0185			1035.12	-0.000725493	-0.00496
									1537.01	0.03283	0.03299	0.03001	0.02814	0.02813	0.02598	0.02656	0.01868			1035.6	-0.000793961	-0.00503
									1537.49	0.0329	0.03329	0.03012	0.02825	0.02844	0.02627	0.02683	0.01897			1036.09	-0.000847669	-0.00511
									1537.98	0.03318	0.03387	0.03038	0.02851	0.02904	0.02681	0.0274	0.01942			1036.57	-0.00087581	-0.0052
									1538.46	0.03377	0.03488	0.03089	0.02901	0.0301	0.02773	0.0284	0.02012			1037.05	-0.00087118	-0.0053
									1538.94	0.03484	0.03653	0.03182	0.0299	0.03188	0.02916	0.03007	0.02115			1037.53	-0.000829778	-0.0054
									1539.42	0.03651	0.03897	0.0333	0.03133	0.03461	0.03116	0.03257	0.02249			1038.01	-0.000753344	-0.00548
									1539.91	0.03862	0.04189	0.03526	0.03324	0.03804	0.03342	0.03556	0.02381			1038.5	-0.000649141	-0.00554
									1540.39	0.04039	0.04419	0.03704	0.03505	0.04091	0.0351	0.03781	0.02438			1038.98	-0.000530384	-0.00553
									1540.87	0.04109	0.0449	0.03788	0.03607	0.0419	0.03567	0.03829	0.02383			1039.46	-0.000414342	-0.00546
									1541.35	0.04098	0.04441	0.03787	0.0363	0.0413	0.03559	0.03746	0.02269			1039.94	-0.000318732	-0.00531
									1541.83	0.04065	0.0436	0.03753	0.03618	0.04013	0.03552	0.03632	0.02159			1040.42	-0.000258071	-0.00511
									1542.32	0.04039	0.04286	0.03714	0.03596	0.03894	0.03563	0.03531	0.02075			1040.91	-0.000240983	-0.00491
									1542.8	0.04015	0.04213	0.03667	0.03562	0.03778	0.03573	0.03443	0.02017			1041.39	-0.000269329	-0.00475
									1543.28	0.03974	0.04118	0.03601	0.03503	0.03649	0.03551	0.03346	0.01975			1041.87	-0.000339557	-0.00469
									1543.76	0.03898	0.03984	0.03503	0.03408	0.03495	0.03469	0.03223	0.0194			1042.35	-0.000444531	-0.00474
									1544.24	0.03783	0.03813	0.03376	0.03279	0.03317	0.03322	0.03072	0.01907			1042.84	-0.000577639	-0.0049
									1544.73	0.03646	0.03625	0.03238	0.03134	0.03135	0.03134	0.02909	0.01875			1043.32	-0.000732671	-0.00512
									1545.21	0.03508	0.03448	0.03109	0.02996	0.02969	0.02938	0.02756	0.01845			1043.8	-0.000904875	-0.00535
									1545.69	0.03387	0.03301	0.03004	0.02881	0.02834	0.02765	0.02627	0.01819			1044.28	-0.00109	-0.00555
									1546.17	0.03294	0.03193	0.02927	0.02793	0.02734	0.02628	0.0253	0.01798			1044.76	-0.00128	-0.00569
									1546.66	0.03228	0.03121	0.02877	0.02734	0.02667	0.02529	0.02463	0.01782			1045.25	-0.00148	-0.00578
									1547.14	0.03188	0.03082	0.0285	0.02698	0.02629	0.02464	0.02424	0.01773			1045.73	-0.00166	-0.00586
									1547.62	0.0317	0.0307	0.02843	0.02684	0.02615	0.02429	0.02406	0.01769			1046.21	-0.00182	-0.00598
									1548.1	0.0317	0.03081	0.02851	0.02687	0.0262	0.02419	0.02406	0.0177			1046.69	-0.00194	-0.00616
									1548.58	0.03185	0.03109	0.02871	0.02705	0.02642	0.02428	0.0242	0.01774			1047.17	-0.00199	-0.00643
									1549.07	0.03208	0.03148	0.02895	0.02735	0.02672	0.0245	0.0244	0.0178			1047.66	-0.00195	-0.00674
									1549.55	0.03231	0.03185	0.02916	0.0277	0.02701	0.02477	0.02459	0.01786			1048.14	-0.00181	-0.00705
									1550.03	0.03249	0.03213	0.02927	0.02804	0.02719	0.025	0.02471	0.01788			1048.62	-0.00153	-0.00728
									1550.51	0.03257	0.03228	0.02925	0.02832	0.02722	0.02515	0.02476	0.01789			1049.1	-0.00113	-0.00738
									1550.99	0.03258	0.03237	0.02913	0.02856	0.02713	0.02525	0.02478	0.01789			1049.59	-0.000644046	-0.00735
									1551.48	0.03257	0.03251	0.02899	0.02881	0.02702	0.02534	0.02484	0.01792			1050.07	-0.00013086	-0.00721
									1551.96	0.03261	0.03282	0.02891	0.02911	0.02698	0.0255	0.02502	0.01803			1050.55	0.000317706	-0.00702
									1552.44	0.03273	0.03338	0.02898	0.02953	0.02711	0.0258	0.02537	0.01823			1051.03	0.000614209	-0.00682
									1552.92	0.03295	0.03425	0.02927	0.03009	0.02749	0.02629	0.02595	0.01855			1051.51	0.000693519	-0.00664
									1553.41	0.03327	0.03542	0.02984	0.03079	0.02816	0.02697	0.02677	0.019			1052	0.000530767	-0.0065
									1553.89	0.03365	0.03677	0.0307	0.03158	0.02911	0.02782	0.0278	0.01955			1052.48	0.000151615	-0.00635
									1554.37	0.03401	0.03809	0.03176	0.03236	0.03026	0.02875	0.02893	0.02015			1052.96	-0.000371671	-0.00617
									1554.85	0.0343	0.03912	0.0329	0.033	0.03144	0.02964	0.03002	0.02073			1053.44	-0.000923755	-0.00588
									1555.33	0.03446	0.03968	0.03395	0.03345	0.03251	0.0304	0.03096	0.02122			1053.92	-0.00136	-0.00543
									1555.82	0.03452	0.03975	0.03482	0.0337	0.03338	0.03099	0.03169	0.02162			1054.41	-0.00154	-0.00476
									1556.3	0.03455	0.03945	0.03549	0.03384	0.03408	0.03148	0.03229	0.02196			1054.89	-0.00135	-0.00385
									1556.78	0.03464	0.03894	0.03602	0.03397	0.0347	0.03197	0.03286	0.02231			1055.37	-0.000762077	-0.00277
									1557.26	0.03489	0.03834	0.03647	0.03416	0.03533	0.03257	0.03349	0.02272			1055.85	0.00013196	-0.00166
									1557.74	0.0354	0.03771	0.03677	0.03437	0.03592	0.03324	0.03417	0.0232			1056.34	0.00111	-0.000791183
									1558.23	0.03606	0.0369	0.03653	0.03422	0.03599	0.03358	0.03449	0.0235			1056.82	0.0019	-0.000423147
									1558.71	0.03627	0.03561	0.03507	0.03298	0.03456	0.0326	0.03345	0.02301			1057.3	0.00229	-0.000655162
									1559.19	0.03543	0.03396	0.03267	0.03074	0.03173	0.03014	0.0309	0.02159			1057.78	0.00228	-0.00135
									1559.67	0.03409	0.03258	0.03069	0.02878	0.02919	0.02774	0.02839	0.02013			1058.26	0.00198	-0.00224
									1560.15	0.03297	0.03167	0.02957	0.02761	0.02766	0.02621	0.02673	0.01917			1058.75	0.00158	-0.0031
									1560.64	0.0322	0.03109	0.02898	0.027	0.02683	0.02535	0.02574	0.01862			1059.23	0.00118	-0.0038
									1561.12	0.0317	0.03071	0.02867	0.02669	0.02637	0.02488	0.02514	0.01831			1059.71	0.000836346	-0.0043
									1561.6	0.03136	0.03045	0.02849	0.02653	0.02611	0.02463	0.02474	0.01813			1060.19	0.000563478	-0.00464
									1562.08	0.03114	0.03029	0.02837	0.02647	0.02595	0.02449	0.02448	0.01803			1060.67	0.000351761	-0.00485
									1562.57	0.031	0.03019	0.0283	0.02645	0.02586	0.02443	0.02431	0.01798			1061.16	0.00018327	-0.005
									1563.05	0.03092	0.03014	0.02825	0.02647	0.0258	0.02442	0.02421	0.01798			1061.64	3.96633e-05	-0.00512
									1563.53	0.03088	0.03011	0.02819	0.02651	0.02577	0.02443	0.02417	0.018			1062.12	-9.46205e-05	-0.00523
									1564.01	0.03085	0.03009	0.02813	0.02653	0.02575	0.02444	0.02417	0.01803			1062.6	-0.000230022	-0.00535
									1564.49	0.03081	0.03007	0.02804	0.02652	0.02572	0.02441	0.02416	0.01805			1063.09	-0.000371472	-0.00547
									1564.98	0.03076	0.03003	0.02794	0.02649	0.02568	0.02436	0.02414	0.01804			1063.57	-0.000516882	-0.00556
									1565.46	0.03069	0.02999	0.02784	0.02645	0.02564	0.02428	0.02411	0.01799			1064.05	-0.00065857	-0.00562
									1565.94	0.03062	0.02999	0.02778	0.02642	0.02563	0.02422	0.0241	0.01794			1064.53	-0.00078384	-0.00562
									1566.42	0.03059	0.03005	0.02778	0.02646	0.02568	0.02423	0.02414	0.01789			1065.01	-0.000877992	-0.00558
									1566.9	0.03063	0.03021	0.02786	0.02658	0.02582	0.02433	0.02429	0.01791			1065.49	-0.00092888	-0.0055
									1567.39	0.03079	0.03049	0.02806	0.02683	0.0261	0.02457	0.02458	0.01801			1065.98	-0.000930963	-0.00543
									1567.87	0.03112	0.03091	0.0284	0.02723	0.02653	0.02498	0.02507	0.01825			1066.46	-0.000887714	-0.00539
									1568.35	0.03164	0.03147	0.02887	0.02778	0.02712	0.02554	0.02573	0.01863			1066.94	-0.000812415	-0.00541
									1568.83	0.03232	0.03211	0.02943	0.02842	0.02779	0.02619	0.02649	0.01913			1067.42	-0.000724137	-0.0055
									1569.32	0.03307	0.03267	0.02999	0.02901	0.0284	0.02677	0.02716	0.01968			1067.91	-0.000643417	-0.00566
									1569.8	0.0337	0.03303	0.0304	0.02943	0.02879	0.02712	0.02756	0.02012			1068.39	-0.000587632	-0.00586
									1570.28	0.03409	0.03316	0.03061	0.02961	0.02891	0.02721	0.02763	0.02038			1068.87	-0.000567414	-0.00609
									1570.76	0.03427	0.03315	0.03068	0.02964	0.02886	0.02713	0.0275	0.02048			1069.35	-0.000584985	-0.00631
									1571.24	0.03435	0.03313	0.03071	0.02965	0.02878	0.02702	0.02734	0.02052			1069.83	-0.000635344	-0.00651
									1571.73	0.03442	0.0332	0.03078	0.02972	0.02877	0.02699	0.02726	0.02056			1070.32	-0.000708391	-0.00667
									1572.21	0.03455	0.03339	0.03094	0.02988	0.02887	0.02707	0.0273	0.02065			1070.8	-0.000792671	-0.00677
									1572.69	0.03475	0.03371	0.03121	0.03016	0.02911	0.02728	0.02748	0.0208			1071.28	-0.000878621	-0.00683
									1573.17	0.03504	0.03417	0.03158	0.03055	0.02947	0.02761	0.02779	0.02102			1071.76	-0.000959925	-0.00684
									1573.65	0.03541	0.03476	0.03207	0.03105	0.02996	0.02806	0.02822	0.02129			1072.24	-0.00103	-0.00681
									1574.14	0.03588	0.03548	0.03267	0.03165	0.03058	0.02864	0.02877	0.02161			1072.73	-0.0011	-0.00676
									1574.62	0.03644	0.0363	0.03337	0.03234	0.03131	0.02933	0.02944	0.02197			1073.21	-0.00115	-0.00669
									1575.1	0.03708	0.03717	0.03415	0.03306	0.03212	0.03009	0.03019	0.02233			1073.69	-0.00118	-0.00662
									1575.58	0.0377	0.03794	0.03487	0.03369	0.03288	0.0308	0.03089	0.02265			1074.17	-0.0012	-0.00654
									1576.07	0.03814	0.03834	0.03533	0.03402	0.03334	0.03122	0.03134	0.0228			1074.66	-0.00118	-0.00646
									1576.55	0.03818	0.03816	0.03531	0.03385	0.03328	0.03114	0.03127	0.02271			1075.14	-0.00115	-0.00638
									1577.03	0.03774	0.03742	0.03478	0.03318	0.03265	0.03055	0.03064	0.02237			1075.62	-0.00109	-0.0063
									1577.51	0.03694	0.03633	0.03391	0.03221	0.03166	0.02963	0.02965	0.02186			1076.1	-0.00103	-0.00623
									1577.99	0.03595	0.03514	0.03291	0.03113	0.03053	0.02861	0.0285	0.02127			1076.58	-0.00098353	-0.00618
									1578.48	0.0349	0.03395	0.03189	0.03005	0.0294	0.02761	0.02734	0.02066			1077.07	-0.000961578	-0.00614
									1578.96	0.03383	0.03282	0.03088	0.02901	0.02831	0.02667	0.02623	0.02003			1077.55	-0.000974141	-0.00611
									1579.44	0.03278	0.03172	0.02989	0.02802	0.02727	0.0258	0.02517	0.01939			1078.03	-0.00102	-0.00609
									1579.92	0.03176	0.03066	0.02892	0.02707	0.02628	0.02497	0.02418	0.01873			1078.51	-0.00109	-0.00607
									1580.4	0.03078	0.02966	0.02798	0.02618	0.02535	0.02419	0.02327	0.01808			1078.99	-0.00115	-0.00605
									1580.89	0.0299	0.02874	0.02711	0.02537	0.02451	0.02347	0.02246	0.01745			1079.48	-0.00121	-0.00602
									1581.37	0.02918	0.02798	0.02637	0.02472	0.0238	0.02285	0.02181	0.01691			1079.96	-0.00123	-0.00598
									1581.85	0.02871	0.02745	0.02584	0.02429	0.02329	0.02239	0.02138	0.01653			1080.44	-0.00122	-0.00594
									1582.33	0.02857	0.02724	0.02559	0.02415	0.02307	0.02217	0.02123	0.01637			1080.92	-0.0012	-0.00589
									1582.82	0.02885	0.02743	0.02572	0.02438	0.02318	0.02225	0.02141	0.01651			1081.41	-0.00117	-0.00584
									1583.3	0.02959	0.02806	0.02627	0.02501	0.02369	0.02271	0.02194	0.01697			1081.89	-0.00115	-0.00582
									1583.78	0.03084	0.02918	0.0273	0.02607	0.02464	0.02358	0.02285	0.01777			1082.37	-0.00116	-0.00583
									1584.26	0.0326	0.03079	0.02882	0.02756	0.02603	0.02489	0.02415	0.01891			1082.85	-0.00119	-0.00587
									1584.74	0.03483	0.03286	0.03082	0.02947	0.02785	0.0266	0.02581	0.02036			1083.33	-0.00125	-0.00595
									1585.23	0.03746	0.03534	0.03324	0.03171	0.03002	0.02866	0.02778	0.02206			1083.82	-0.00132	-0.00605
									1585.71	0.04037	0.03811	0.03597	0.03421	0.03245	0.03097	0.03001	0.02395			1084.3	-0.00138	-0.00618
									1586.19	0.04345	0.04108	0.03891	0.03686	0.03503	0.03343	0.0324	0.02595			1084.78	-0.00141	-0.0063
									1586.67	0.04658	0.04413	0.04195	0.03958	0.03768	0.03595	0.03489	0.02799			1085.26	-0.0014	-0.00639
									1587.15	0.04971	0.04719	0.04499	0.04231	0.04033	0.03845	0.0374	0.03004			1085.74	-0.00136	-0.00644
									1587.64	0.05275	0.05017	0.04796	0.04499	0.04292	0.04088	0.03988	0.03204			1086.23	-0.00128	-0.00643
									1588.12	0.0556	0.05295	0.05074	0.04752	0.04537	0.04316	0.04222	0.03392			1086.71	-0.00117	-0.00637
									1588.6	0.05807	0.05536	0.05317	0.04975	0.04751	0.04513	0.04428	0.03557			1087.19	-0.00105	-0.00626
									1589.08	0.05986	0.05709	0.05495	0.05139	0.04912	0.04657	0.04581	0.03678			1087.67	-0.000929177	-0.00613
									1589.57	0.06053	0.05774	0.0557	0.05208	0.04982	0.04714	0.04648	0.03729			1088.15	-0.000825148	-0.006
									1590.05	0.05957	0.05683	0.05492	0.05133	0.04918	0.04646	0.04588	0.03675			1088.64	-0.000747821	-0.00588
									1590.53	0.05648	0.05392	0.05216	0.0487	0.04678	0.04412	0.04362	0.03481			1089.12	-0.000702271	-0.00579
									1591.01	0.05095	0.0487	0.04707	0.04387	0.04229	0.03981	0.03941	0.0312			1089.6	-0.000686624	-0.00575
									1591.49	0.04303	0.04122	0.03966	0.03685	0.03573	0.03354	0.03326	0.0259			1090.08	-0.000691652	-0.00573
									1591.97	0.03348	0.03214	0.03059	0.02828	0.02766	0.02584	0.02568	0.01933			1090.57	-0.000703594	-0.00575
									1592.46	0.02385	0.02292	0.02133	0.01954	0.01939	0.01795	0.01787	0.01255			1091.05	-0.000707299	-0.00578
									1592.94	0.01612	0.01542	0.01378	0.01244	0.01262	0.01148	0.01144	0.00697			1091.53	-0.000689568	-0.0058
									1593.42	0.01162	0.01096	0.00929	0.00823	0.00856	0.00764	0.00756	0.00362			1092.01	-0.00064388	-0.00582
									1593.9	0.01041	0.00965	0.00799	0.00704	0.00733	0.00652	0.00637	0.00263			1092.49	-0.000571021	-0.00581
									1594.39	0.01157	0.01066	0.00903	0.00805	0.00818	0.00739	0.00716	0.00341			1092.98	-0.000479417	-0.00577
									1594.87	0.01398	0.01294	0.01134	0.01027	0.01017	0.00934	0.00903	0.00514			1093.46	-0.000381901	-0.00571
									1595.35	0.01679	0.01567	0.01408	0.0129	0.01253	0.01163	0.01127	0.0072			1093.94	-0.000294064	-0.00562
									1595.83	0.01948	0.01831	0.01673	0.01545	0.01481	0.01382	0.01343	0.00919			1094.42	-0.000228962	-0.00551
									1596.32	0.02177	0.0206	0.01901	0.01766	0.01677	0.01568	0.01528	0.01093			1094.9	-0.000195182	-0.0054
									1596.8	0.02355	0.0224	0.02079	0.01941	0.01831	0.01711	0.01672	0.01231			1095.39	-0.000195381	-0.0053
									1597.28	0.0248	0.02368	0.02207	0.02067	0.0194	0.01813	0.01774	0.01333			1095.87	-0.000225319	-0.00521
									1597.76	0.02558	0.02449	0.02286	0.02148	0.0201	0.01878	0.01838	0.01402			1096.35	-0.000274462	-0.00514
									1598.24	0.02597	0.02492	0.02327	0.02192	0.02047	0.01914	0.01871	0.01443			1096.83	-0.000328565	-0.00509
									1598.72	0.02607	0.02505	0.02339	0.02207	0.02063	0.01929	0.0188	0.01461			1097.32	-0.000372896	-0.00505
									1599.21	0.02597	0.02502	0.02331	0.02204	0.02064	0.01928	0.01873	0.01463			1097.8	-0.000395937	-0.00501
									1599.69	0.02577	0.02489	0.02313	0.0219	0.02059	0.01919	0.01855	0.01452			1098.28	-0.000392295	-0.00498
									1600.17	0.02555	0.02474	0.02293	0.0217	0.02053	0.01905	0.01831	0.01435			1098.76	-0.000364156	-0.00495
									1600.65	0.02535	0.02461	0.02276	0.02151	0.02048	0.01889	0.01807	0.01415			1099.24	-0.000321116	-0.00493
									1601.14	0.02519	0.0245	0.02263	0.02132	0.02043	0.01873	0.01784	0.01396			1099.73	-0.000276681	-0.00493
									1601.62	0.02509	0.02441	0.02254	0.02114	0.02037	0.01857	0.01766	0.0138			1100.21	-0.000244593	-0.00496
									1602.1	0.02502	0.02432	0.02248	0.02098	0.02027	0.01842	0.01751	0.01369			1100.69	-0.000234062	-0.00502
									1602.58	0.02495	0.02422	0.02242	0.02084	0.02014	0.01828	0.01741	0.01361			1101.17	-0.000246414	-0.0051
									1603.06	0.02487	0.0241	0.02236	0.0207	0.01998	0.01815	0.01732	0.01354			1101.65	-0.000274925	-0.0052
									1603.55	0.02478	0.02399	0.02229	0.0206	0.01981	0.01805	0.01725	0.01348			1102.14	-0.000306647	-0.00532
									1604.03	0.02467	0.02391	0.02222	0.02053	0.01966	0.01796	0.01719	0.0134			1102.62	-0.000328201	-0.00543
									1604.51	0.02458	0.02386	0.02217	0.0205	0.01957	0.01791	0.01714	0.0133			1103.1	-0.000330188	-0.00554
									1604.99	0.02452	0.02386	0.02214	0.0205	0.01953	0.0179	0.01711	0.01321			1103.58	-0.000312275	-0.00564
									1605.47	0.02452	0.02391	0.02214	0.02052	0.01956	0.01793	0.01711	0.01311			1104.07	-0.000283734	-0.00575
									1605.96	0.02458	0.02399	0.02216	0.02056	0.01966	0.01802	0.01715	0.01304			1104.55	-0.000261481	-0.00586
									1606.44	0.0247	0.02409	0.02219	0.02059	0.01979	0.01813	0.01721	0.01298			1105.03	-0.000264727	-0.00598
									1606.92	0.02486	0.02418	0.02221	0.02062	0.01994	0.01825	0.01729	0.01294			1105.51	-0.000309031	-0.00611
									1607.4	0.02502	0.02422	0.02222	0.02064	0.02008	0.01835	0.01737	0.01291			1105.99	-0.000401101	-0.00624
									1607.89	0.02511	0.0242	0.02218	0.02065	0.02017	0.01838	0.01741	0.01289			1106.48	-0.00053697	-0.00636
									1608.37	0.02511	0.02409	0.02209	0.02063	0.02019	0.01833	0.0174	0.01286			1106.96	-0.00070204	-0.00646
									1608.85	0.025	0.02391	0.02196	0.0206	0.02013	0.0182	0.01735	0.01282			1107.44	-0.000875314	-0.00653
									1609.33	0.0248	0.0237	0.0218	0.02057	0.02	0.01802	0.01726	0.0128			1107.92	-0.00103	-0.00655
									1609.81	0.02458	0.02349	0.02166	0.02055	0.01984	0.01784	0.01718	0.01281			1108.4	-0.00116	-0.00653
									1610.3	0.0244	0.02335	0.02157	0.02055	0.0197	0.01771	0.01713	0.01285			1108.89	-0.00124	-0.00647
									1610.78	0.02433	0.02331	0.02156	0.0206	0.01963	0.01766	0.01714	0.01295			1109.37	-0.00127	-0.00639
									1611.26	0.02439	0.02339	0.02164	0.02071	0.01965	0.01772	0.01724	0.0131			1109.85	-0.00125	-0.0063
									1611.74	0.02459	0.0236	0.02184	0.02089	0.0198	0.01789	0.01742	0.01331			1110.33	-0.00121	-0.00621
									1612.22	0.02491	0.02392	0.02214	0.02115	0.02008	0.01817	0.01769	0.01357			1110.82	-0.00114	-0.00615
									1612.71	0.0253	0.02434	0.02252	0.02148	0.02047	0.01853	0.01805	0.01386			1111.3	-0.00108	-0.00611
									1613.19	0.02575	0.02485	0.02297	0.02187	0.02096	0.01896	0.0185	0.01417			1111.78	-0.00104	-0.00609
									1613.67	0.02622	0.02544	0.02349	0.02232	0.02155	0.01945	0.01904	0.01452			1112.26	-0.00101	-0.00608
									1614.15	0.02672	0.02612	0.02407	0.02282	0.02225	0.02	0.01969	0.01489			1112.74	-0.00102	-0.00609
									1614.63	0.02726	0.02692	0.02472	0.02339	0.02305	0.02062	0.02046	0.0153			1113.23	-0.00104	-0.00608
									1615.12	0.02787	0.02784	0.02545	0.02401	0.02396	0.02131	0.02132	0.01576			1113.71	-0.00107	-0.00606
									1615.6	0.02857	0.02885	0.02624	0.02465	0.02491	0.02204	0.02223	0.01625			1114.19	-0.00111	-0.00602
									1616.08	0.02932	0.0298	0.02701	0.02523	0.02577	0.02273	0.02302	0.01674			1114.67	-0.00114	-0.00598
									1616.56	0.03	0.03047	0.0276	0.02564	0.02632	0.02324	0.02349	0.01713			1115.15	-0.00116	-0.00593
									1617.05	0.03047	0.03072	0.02791	0.02582	0.02643	0.02349	0.02355	0.01733			1115.64	-0.00116	-0.0059
									1617.53	0.03071	0.03062	0.02798	0.02582	0.02619	0.02351	0.02332	0.01735			1116.12	-0.00116	-0.00587
									1618.01	0.03079	0.03036	0.02792	0.02577	0.02581	0.02342	0.023	0.01726			1116.6	-0.00114	-0.00587
									1618.49	0.03079	0.03012	0.02785	0.02575	0.02545	0.02331	0.02273	0.01712			1117.08	-0.00112	-0.00588
									1618.97	0.03081	0.02997	0.02782	0.02578	0.0252	0.02323	0.02258	0.01698			1117.57	-0.00109	-0.00591
									1619.46	0.03086	0.02994	0.02787	0.02588	0.02508	0.0232	0.02257	0.01688			1118.05	-0.00105	-0.00594
									1619.94	0.03097	0.03003	0.028	0.02604	0.02508	0.02322	0.02267	0.01682			1118.53	-0.001	-0.00598
									1620.42	0.03114	0.03024	0.02821	0.02625	0.02522	0.0233	0.0229	0.01682			1119.01	-0.000955627	-0.00601
									1620.9	0.03136	0.03053	0.02847	0.02649	0.02546	0.02342	0.02322	0.01687			1119.49	-0.000910033	-0.00603
									1621.38	0.03159	0.03086	0.02875	0.02673	0.02578	0.02357	0.02362	0.01698			1119.97	-0.000873396	-0.00604
									1621.87	0.03177	0.03115	0.02899	0.02691	0.02609	0.02372	0.02401	0.01711			1120.46	-0.000849719	-0.00605
									1622.35	0.03182	0.03131	0.02907	0.02696	0.0263	0.02378	0.02428	0.0172			1120.94	-0.00083788	-0.00604
									1622.83	0.03165	0.03121	0.02891	0.02682	0.02626	0.02368	0.0243	0.01718			1121.42	-0.000831994	-0.00604
									1623.31	0.03125	0.03082	0.02851	0.02647	0.02594	0.02339	0.024	0.01702			1121.9	-0.000822238	-0.00602
									1623.8	0.03072	0.03026	0.02797	0.02599	0.02543	0.02296	0.02346	0.01677			1122.39	-0.000798426	-0.00601
									1624.28	0.03019	0.0297	0.02746	0.02553	0.02488	0.02252	0.02284	0.01651			1122.87	-0.000754436	-0.00599
									1624.76	0.02977	0.02927	0.0271	0.02518	0.02444	0.02218	0.0223	0.01632			1123.35	-0.000690858	-0.00596
									1625.24	0.02952	0.02904	0.02692	0.02498	0.02419	0.02199	0.02193	0.01624			1123.83	-0.00061579	-0.00591
									1625.72	0.02941	0.02899	0.0269	0.02493	0.0241	0.02195	0.02172	0.01626			1124.32	-0.000542794	-0.00584
									1626.21	0.02941	0.02907	0.027	0.02497	0.02414	0.02202	0.02164	0.01635			1124.8	-0.000486698	-0.00576
									1626.69	0.02946	0.0292	0.02713	0.02506	0.02424	0.02215	0.02161	0.01644			1125.28	-0.000459061	-0.00567
									1627.17	0.0295	0.02928	0.02721	0.02511	0.02429	0.02223	0.02155	0.01646			1125.76	-0.000465218	-0.00557
									1627.65	0.02945	0.0292	0.02715	0.02503	0.02421	0.02217	0.02138	0.01638			1126.24	-0.000502981	-0.00548
									1628.13	0.02928	0.02892	0.02693	0.02479	0.02397	0.02192	0.02107	0.01619			1126.72	-0.00056437	-0.00541
									1628.62	0.02901	0.02849	0.0266	0.02442	0.02361	0.02152	0.02067	0.01593			1127.21	-0.000638024	-0.00536
									1629.1	0.02872	0.028	0.02623	0.02399	0.0232	0.02106	0.02024	0.01569			1127.69	-0.000713055	-0.00533
									1629.58	0.02846	0.02759	0.02593	0.0236	0.02285	0.02064	0.0199	0.01552			1128.17	-0.000780532	-0.00532
									1630.06	0.02829	0.0273	0.02573	0.02333	0.02261	0.02035	0.01968	0.01546			1128.65	-0.000835201	-0.00533
									1630.55	0.02823	0.02718	0.02566	0.02319	0.02251	0.0202	0.01961	0.0155			1129.14	-0.000874223	-0.00536
									1631.03	0.02826	0.02721	0.0257	0.02321	0.02254	0.02021	0.01968	0.01562			1129.62	-0.000895815	-0.0054
									1631.51	0.02838	0.02736	0.02583	0.02335	0.02268	0.02034	0.01987	0.01579			1130.1	-0.000898593	-0.00545
									1631.99	0.02856	0.02761	0.02601	0.02359	0.02291	0.02057	0.02015	0.01598			1130.58	-0.000881563	-0.00548
									1632.47	0.02878	0.02791	0.02621	0.0239	0.02321	0.02086	0.02051	0.01617			1131.06	-0.000844262	-0.0055
									1632.96	0.02902	0.02825	0.02643	0.02426	0.02355	0.02121	0.02092	0.01634			1131.55	-0.000789066	-0.0055
									1633.44	0.02929	0.02864	0.02666	0.02463	0.02396	0.02159	0.02141	0.0165			1132.03	-0.000721094	-0.00547
									1633.92	0.0296	0.02912	0.02693	0.02502	0.02446	0.02202	0.02197	0.01664			1132.51	-0.000649041	-0.00541
									1634.4	0.03	0.0297	0.02725	0.0254	0.02506	0.0225	0.02263	0.01677			1132.99	-0.000583794	-0.00533
									1634.88	0.03046	0.03037	0.02763	0.02574	0.02573	0.02298	0.02333	0.01685			1133.47	-0.000536241	-0.00526
									1635.37	0.03089	0.03099	0.028	0.02595	0.02631	0.02333	0.02389	0.01683			1133.96	-0.000514763	-0.00519
									1635.85	0.03111	0.03128	0.02818	0.02595	0.02653	0.02338	0.02405	0.01667			1134.44	-0.00052403	-0.00515
									1636.33	0.03102	0.03111	0.02809	0.02574	0.0263	0.02312	0.02372	0.0164			1134.92	-0.000562086	-0.00514
									1636.81	0.03071	0.03065	0.02782	0.02544	0.02579	0.02269	0.02309	0.01612			1135.4	-0.000621713	-0.00516
									1637.3	0.03034	0.03012	0.02749	0.02517	0.02523	0.02226	0.02241	0.01589			1135.89	-0.000691288	-0.00521
									1637.78	0.03001	0.02966	0.02719	0.02495	0.02474	0.0219	0.02179	0.01572			1136.37	-0.000757545	-0.00527
									1638.26	0.02976	0.02931	0.02695	0.02479	0.02435	0.02162	0.02129	0.01561			1136.85	-0.000808976	-0.00533
									1638.74	0.02958	0.02906	0.02678	0.0247	0.02406	0.02141	0.02089	0.01554			1137.33	-0.000837946	-0.00539
									1639.22	0.02947	0.02889	0.02668	0.02465	0.02384	0.02126	0.02058	0.01551			1137.81	-0.000842807	-0.00542
									1639.71	0.02941	0.02879	0.02663	0.02464	0.02369	0.02114	0.02036	0.01552			1138.3	-0.000827496	-0.00545
									1640.19	0.02938	0.02874	0.02663	0.02466	0.02359	0.02106	0.02023	0.01555			1138.78	-0.000800178	-0.00545
									1640.67	0.02939	0.02872	0.02668	0.02471	0.02354	0.02102	0.02018	0.01561			1139.26	-0.000770709	-0.00545
									1641.15	0.02941	0.02874	0.02676	0.02478	0.02354	0.02101	0.0202	0.01569			1139.74	-0.00074792	-0.00544
									1641.63	0.02945	0.0288	0.02688	0.02488	0.02359	0.02104	0.0203	0.01577			1140.22	-0.000737269	-0.00542
									1642.12	0.02952	0.0289	0.02703	0.025	0.0237	0.02113	0.02045	0.01587			1140.71	-0.00073975	-0.0054
									1642.6	0.02962	0.02905	0.02721	0.02515	0.02387	0.02128	0.02067	0.01598			1141.19	-0.000752947	-0.00538
									1643.08	0.02976	0.02928	0.02742	0.02535	0.02413	0.02152	0.02097	0.0161			1141.67	-0.0007719	-0.00535
									1643.56	0.02998	0.02962	0.02767	0.0256	0.0245	0.02185	0.02137	0.01626			1142.15	-0.000791447	-0.00532
									1644.05	0.03029	0.03008	0.02799	0.02593	0.02502	0.0223	0.02191	0.01645			1142.63	-0.000807554	-0.00529
									1644.53	0.03074	0.03073	0.02839	0.02638	0.02573	0.02292	0.02266	0.01672			1143.12	-0.000818368	-0.00525
									1645.01	0.03135	0.03162	0.02892	0.02698	0.02668	0.02375	0.02366	0.01708			1143.6	-0.000824056	-0.00522
									1645.49	0.03216	0.0328	0.02958	0.02775	0.02791	0.02481	0.02496	0.01756			1144.08	-0.000826272	-0.00518
									1645.97	0.03309	0.03417	0.03032	0.02862	0.0293	0.02603	0.02643	0.01814			1144.56	-0.000826636	-0.00515
									1646.46	0.03387	0.03539	0.03094	0.02936	0.03049	0.02709	0.0277	0.01867			1145.05	-0.000826669	-0.00514
									1646.94	0.03414	0.03589	0.03113	0.02962	0.03093	0.02756	0.02821	0.01897			1145.53	-0.000826801	-0.00514
									1647.42	0.03377	0.03548	0.03082	0.0293	0.03046	0.02726	0.02777	0.01893			1146.01	-0.000827	-0.00516
									1647.9	0.03306	0.03453	0.03024	0.02869	0.0295	0.02655	0.02684	0.0187			1146.49	-0.000826735	-0.00519
									1648.38	0.03237	0.03354	0.0297	0.0281	0.02855	0.02583	0.02593	0.01845			1146.97	-0.000826272	-0.00523
									1648.87	0.03185	0.03277	0.02931	0.0277	0.02784	0.02531	0.02527	0.01828			1147.46	-0.000826206	-0.00527
									1649.35	0.03152	0.03228	0.02911	0.0275	0.0274	0.02502	0.02489	0.0182			1147.94	-0.000828124	-0.00529
									1649.83	0.03137	0.03203	0.02906	0.02748	0.02719	0.02494	0.02477	0.01821			1148.42	-0.00083454	-0.00531
									1650.31	0.03137	0.03201	0.02916	0.02762	0.02718	0.02505	0.02486	0.01831			1148.9	-0.000848165	-0.00532
									1650.8	0.03151	0.03221	0.0294	0.02791	0.02736	0.02533	0.02517	0.01848			1149.38	-0.000871643	-0.00533
									1651.28	0.03179	0.03263	0.02978	0.02836	0.02774	0.0258	0.02572	0.01877			1149.87	-0.000906165	-0.00533
									1651.76	0.03223	0.0333	0.0303	0.02894	0.02834	0.02647	0.02658	0.01918			1150.35	-0.000950436	-0.00533
									1652.24	0.03279	0.03416	0.03085	0.02954	0.02913	0.02722	0.02769	0.0197			1150.83	-0.001	-0.00533
									1652.72	0.0332	0.03481	0.0311	0.02979	0.0298	0.0277	0.02867	0.02016			1151.31	-0.00105	-0.00532
									1653.2	0.03299	0.03455	0.03057	0.0292	0.02972	0.0273	0.02868	0.02014			1151.8	-0.00109	-0.00531
									1653.69	0.03205	0.03324	0.02931	0.02788	0.02868	0.026	0.02741	0.01949			1152.28	-0.00112	-0.00528
									1654.17	0.03084	0.03156	0.02795	0.02647	0.02723	0.02448	0.0256	0.01857			1152.76	-0.00113	-0.00526
									1654.65	0.02971	0.03004	0.02681	0.02532	0.02586	0.02317	0.02392	0.01769			1153.24	-0.00112	-0.00523
									1655.13	0.02872	0.02877	0.02588	0.0244	0.02468	0.0221	0.02252	0.01695			1153.72	-0.00112	-0.0052
									1655.62	0.02784	0.02767	0.02508	0.02362	0.02367	0.0212	0.02136	0.01632			1154.21	-0.00113	-0.0052
									1656.1	0.02702	0.02669	0.02437	0.02292	0.02277	0.02041	0.02037	0.0158			1154.69	-0.00115	-0.0052
									1656.58	0.02626	0.0258	0.02372	0.02228	0.02198	0.0197	0.01953	0.01535			1155.17	-0.0012	-0.00523
									1657.06	0.02557	0.02501	0.02313	0.02171	0.02129	0.01907	0.01881	0.01499			1155.65	-0.00127	-0.00527
									1657.54	0.02496	0.02433	0.02261	0.02123	0.02073	0.01855	0.01823	0.0147			1156.13	-0.00135	-0.00531
									1658.03	0.02446	0.02379	0.02219	0.02084	0.02031	0.01815	0.01779	0.0145			1156.62	-0.00141	-0.00536
									1658.51	0.02408	0.0234	0.02188	0.02058	0.02004	0.01788	0.01752	0.01439			1157.1	-0.00145	-0.0054
									1658.99	0.02384	0.02318	0.02169	0.02045	0.01994	0.01776	0.01742	0.01436			1157.58	-0.00144	-0.00542
									1659.47	0.02373	0.02313	0.02163	0.02044	0.01999	0.01777	0.01748	0.01441			1158.06	-0.00138	-0.00541
									1659.95	0.02373	0.02321	0.02166	0.02052	0.02018	0.01789	0.0177	0.01452			1158.55	-0.00126	-0.00535
									1660.44	0.02377	0.02339	0.02175	0.02064	0.02044	0.01807	0.01801	0.01466			1159.03	-0.00109	-0.00523
									1660.92	0.0238	0.02357	0.02183	0.02073	0.02069	0.01825	0.01835	0.01481			1159.51	-0.00089317	-0.00506
									1661.4	0.02369	0.02365	0.02179	0.02069	0.02082	0.01833	0.0186	0.0149			1159.99	-0.000692843	-0.00483
									1661.88	0.02334	0.02349	0.02155	0.02041	0.02067	0.01819	0.01862	0.01488			1160.47	-0.000517411	-0.0046
									1662.37	0.02271	0.02299	0.02104	0.01985	0.02016	0.01776	0.01829	0.0147			1160.96	-0.000387661	-0.0044
									1662.85	0.02186	0.02221	0.02032	0.01908	0.01933	0.0171	0.01764	0.01438			1161.44	-0.000309329	-0.00426
									1663.33	0.02099	0.02131	0.01955	0.01829	0.01839	0.01636	0.01683	0.01401			1161.92	-0.000273667	-0.0042
									1663.81	0.02025	0.0205	0.0189	0.01764	0.01755	0.01571	0.01607	0.01369			1162.4	-0.000268137	-0.0042
									1664.29	0.01973	0.01989	0.01844	0.01721	0.01694	0.01525	0.01551	0.01346			1162.88	-0.000282376	-0.00424
									1664.78	0.01942	0.01951	0.01819	0.017	0.01659	0.01499	0.01518	0.01335			1163.37	-0.00031105	-0.00431
									1665.26	0.01928	0.01933	0.0181	0.01697	0.01646	0.01492	0.01506	0.01334			1163.85	-0.000352436	-0.00439
									1665.74	0.01928	0.01934	0.01814	0.01708	0.01653	0.015	0.01514	0.01341			1164.33	-0.000406331	-0.00448
									1666.22	0.0194	0.0195	0.01829	0.01731	0.01677	0.01524	0.01539	0.01355			1164.81	-0.000472102	-0.00458
									1666.7	0.01964	0.01983	0.01856	0.01765	0.01717	0.01562	0.01582	0.01377			1165.3	-0.000548552	-0.00468
									1667.19	0.02	0.02032	0.01892	0.01809	0.01774	0.01616	0.01644	0.01406			1165.78	-0.000633988	-0.00479
									1667.67	0.02049	0.021	0.01939	0.01864	0.01848	0.01687	0.01726	0.01442			1166.26	-0.000726585	-0.0049
									1668.15	0.0211	0.02183	0.01995	0.01925	0.01936	0.01771	0.01825	0.01486			1166.74	-0.000823726	-0.005
									1668.63	0.02175	0.02272	0.02052	0.01988	0.02028	0.01862	0.0193	0.01533			1167.22	-0.000922465	-0.00509
									1669.12	0.02232	0.02351	0.02101	0.02039	0.02107	0.01941	0.02023	0.01576			1167.71	-0.00102	-0.00517
									1669.6	0.02266	0.02398	0.02127	0.02066	0.02152	0.01988	0.02077	0.01604			1168.19	-0.0011	-0.00524
									1670.08	0.02268	0.02401	0.02126	0.02066	0.02152	0.01993	0.02081	0.01613			1168.67	-0.00116	-0.00529
									1670.56	0.02246	0.02371	0.02105	0.02044	0.02118	0.01966	0.02045	0.01604			1169.15	-0.00119	-0.00532
									1671.04	0.02214	0.02326	0.02076	0.02014	0.0207	0.01924	0.01991	0.01588			1169.63	-0.00119	-0.00532
									1671.53	0.02185	0.02283	0.02051	0.01987	0.02026	0.01885	0.0194	0.01572			1170.12	-0.00113	-0.00529
									1672.01	0.02165	0.0225	0.02034	0.01968	0.01994	0.01855	0.01901	0.01561			1170.6	-0.00105	-0.00523
									1672.49	0.02156	0.02232	0.02028	0.01957	0.01977	0.01839	0.01878	0.01558			1171.08	-0.00093212	-0.00515
									1672.97	0.02159	0.02226	0.02031	0.01955	0.01973	0.01834	0.01869	0.01562			1171.56	-0.000808844	-0.00505
									1673.45	0.02171	0.02231	0.02042	0.0196	0.01979	0.01839	0.01872	0.01572			1172.05	-0.00069506	-0.00497
									1673.94	0.02193	0.02246	0.0206	0.0197	0.01992	0.0185	0.01882	0.01586			1172.53	-0.00060732	-0.0049
									1674.42	0.02221	0.02265	0.02082	0.0198	0.02006	0.01861	0.01895	0.01599			1173.01	-0.00055656	-0.00488
									1674.9	0.02249	0.02282	0.02102	0.01988	0.02013	0.01868	0.01901	0.01608			1173.49	-0.000546169	-0.00489
									1675.38	0.02271	0.02293	0.02115	0.0199	0.02012	0.01866	0.01899	0.01609			1173.97	-0.000571815	-0.00493
									1675.87	0.02284	0.02298	0.02123	0.01988	0.02004	0.01858	0.01888	0.01603			1174.46	-0.000622672	-0.00498
									1676.35	0.02292	0.02301	0.02129	0.01988	0.01996	0.0185	0.01876	0.01594			1174.94	-0.000685069	-0.00502
									1676.83	0.02302	0.02308	0.02138	0.01995	0.01995	0.01849	0.01869	0.01587			1175.42	-0.000745406	-0.00506
									1677.31	0.02321	0.02326	0.02156	0.02012	0.02005	0.01858	0.01872	0.01584			1175.9	-0.00079277	-0.00509
									1677.79	0.02352	0.02358	0.02186	0.02043	0.0203	0.0188	0.01887	0.01587			1176.38	-0.000821113	-0.0051
									1678.28	0.02401	0.02407	0.0223	0.02091	0.02071	0.01917	0.01918	0.01598			1176.87	-0.000828587	-0.0051
									1678.76	0.02467	0.02473	0.02289	0.02155	0.02129	0.01968	0.01964	0.01616			1177.35	-0.00081774	-0.0051
									1679.24	0.02549	0.02552	0.0236	0.02233	0.02201	0.02033	0.02025	0.01641			1177.83	-0.000793928	-0.00509
									1679.72	0.02639	0.02639	0.02437	0.02319	0.02283	0.02105	0.02096	0.0167			1178.31	-0.000763797	-0.00507
									1680.2	0.02727	0.02722	0.02512	0.02403	0.02365	0.02177	0.0217	0.01702			1178.8	-0.000733928	-0.00503
									1680.69	0.02802	0.02794	0.02577	0.02478	0.02441	0.02243	0.02239	0.01733			1179.28	-0.00070978	-0.00498
									1681.17	0.02861	0.0285	0.02629	0.0254	0.02507	0.02301	0.023	0.01761			1179.76	-0.000694729	-0.00492
									1681.65	0.02905	0.02893	0.02668	0.02591	0.02564	0.02353	0.02355	0.01787			1180.24	-0.000690097	-0.00487
									1682.13	0.02939	0.0293	0.02701	0.02636	0.02617	0.02403	0.02409	0.01813			1180.72	-0.000695093	-0.00483
									1682.62	0.0297	0.0297	0.02732	0.02681	0.02671	0.02457	0.0247	0.01842			1181.2	-0.000707002	-0.00481
									1683.1	0.03006	0.0302	0.02767	0.02726	0.02727	0.02517	0.0254	0.01873			1181.69	-0.000721788	-0.00481
									1683.58	0.03043	0.03077	0.02801	0.02762	0.02773	0.02569	0.0261	0.019			1182.17	-0.000735317	-0.00482
									1684.06	0.03071	0.03122	0.02822	0.02771	0.02788	0.02589	0.02652	0.01912			1182.65	-0.000744215	-0.00483
									1684.54	0.03077	0.03134	0.02822	0.02747	0.02764	0.02566	0.02643	0.01899			1183.13	-0.000747291	-0.00484
									1685.03	0.03067	0.03118	0.02808	0.02708	0.0272	0.0252	0.02599	0.01871			1183.62	-0.000746266	-0.00484
									1685.51	0.03055	0.03093	0.02792	0.02674	0.02679	0.02475	0.02547	0.01842			1184.1	-0.00074577	-0.00482
									1685.99	0.03049	0.03072	0.02782	0.02652	0.0265	0.02442	0.02503	0.01816			1184.58	-0.000752584	-0.00481
									1686.47	0.03049	0.03057	0.0278	0.02641	0.02632	0.02421	0.02471	0.01796			1185.06	-0.000773091	-0.00481
									1686.95	0.03054	0.03049	0.02782	0.02636	0.02622	0.0241	0.02448	0.01781			1185.54	-0.00081139	-0.00483
									1687.44	0.0306	0.03043	0.02786	0.02634	0.02614	0.02402	0.02432	0.01769			1186.03	-0.000866253	-0.00487
									1687.92	0.0306	0.03034	0.02787	0.02628	0.02603	0.02392	0.02417	0.01758			1186.51	-0.000930996	-0.00493
									1688.4	0.03051	0.03016	0.0278	0.02614	0.02585	0.02376	0.02398	0.01747			1186.99	-0.000993712	-0.005
									1688.88	0.03029	0.02985	0.02761	0.02589	0.02555	0.0235	0.0237	0.01734			1187.47	-0.00104	-0.00507
									1689.37	0.02995	0.02943	0.0273	0.02555	0.02515	0.02316	0.02332	0.01718			1187.95	-0.00106	-0.00513
									1689.85	0.02954	0.02894	0.02692	0.02515	0.0247	0.02276	0.02289	0.01702			1188.44	-0.00105	-0.00518
									1690.33	0.02916	0.02846	0.02653	0.02478	0.02426	0.02239	0.02246	0.01687			1188.92	-0.001	-0.0052
									1690.81	0.02885	0.02806	0.0262	0.02449	0.02391	0.02211	0.0221	0.01676			1189.4	-0.000932748	-0.0052
									1691.29	0.02866	0.0278	0.02596	0.02431	0.02369	0.02194	0.02187	0.01671			1189.88	-0.000857887	-0.00519
									1691.78	0.02859	0.02769	0.02585	0.02426	0.02362	0.02189	0.02178	0.01671			1190.37	-0.000789826	-0.00517
									1692.26	0.02863	0.02773	0.02585	0.02432	0.02369	0.02198	0.02184	0.01677			1190.85	-0.000738989	-0.00514
									1692.74	0.02877	0.0279	0.02597	0.0245	0.0239	0.02218	0.02205	0.01689			1191.33	-0.000708788	-0.00512
									1693.22	0.029	0.02822	0.0262	0.02478	0.02426	0.02251	0.02242	0.01707			1191.81	-0.000696085	-0.00509
									1693.7	0.02933	0.02871	0.02656	0.02518	0.02479	0.02296	0.02296	0.01731			1192.29	-0.000692612	-0.00506
									1694.19	0.02978	0.02939	0.02707	0.02573	0.02553	0.02358	0.02372	0.01762			1192.78	-0.000688079	-0.00502
									1694.67	0.03038	0.03032	0.02775	0.02644	0.02653	0.02437	0.02472	0.01803			1193.26	-0.000674317	-0.00495
									1695.15	0.03114	0.0315	0.02861	0.02733	0.0278	0.02535	0.02596	0.01853			1193.74	-0.000647817	-0.00485
									1695.63	0.03198	0.03283	0.02955	0.0283	0.02923	0.0264	0.02733	0.01909			1194.22	-0.000611356	-0.00471
									1696.11	0.03276	0.03404	0.03039	0.02919	0.03054	0.02733	0.02856	0.0196			1194.7	-0.000573734	-0.00454
									1696.6	0.03329	0.0349	0.03096	0.02981	0.03148	0.02797	0.02942	0.01997			1195.19	-0.000547261	-0.00436
									1697.08	0.03353	0.03533	0.03122	0.03013	0.03195	0.02826	0.02984	0.02015			1195.67	-0.000543621	-0.00421
									1697.56	0.03353	0.0354	0.03122	0.0302	0.03203	0.0283	0.02992	0.02017			1196.15	-0.000569797	-0.00411
									1698.04	0.03338	0.03525	0.03106	0.03009	0.03185	0.02817	0.02981	0.02008			1196.63	-0.000624393	-0.00409
									1698.53	0.03312	0.03496	0.03078	0.02984	0.03148	0.02792	0.02956	0.0199			1197.12	-0.000698632	-0.00414
									1699.01	0.03279	0.03453	0.0304	0.02944	0.03092	0.02756	0.02918	0.01962			1197.6	-0.000778217	-0.00426
									1699.49	0.03238	0.03395	0.02991	0.02888	0.03017	0.02707	0.02865	0.01926			1198.08	-0.000848231	-0.00442
									1699.97	0.03193	0.03326	0.02939	0.02824	0.02931	0.02647	0.02797	0.01887			1198.56	-0.000897667	-0.00458
									1700.45	0.03152	0.03256	0.02893	0.02765	0.02849	0.02589	0.02725	0.01855			1199.04	-0.000921705	-0.00472
									1700.94	0.0312	0.03198	0.02861	0.02724	0.02789	0.02543	0.02664	0.01836			1199.53	-0.000922796	-0.00483
									1701.42	0.031	0.03156	0.02845	0.02704	0.02752	0.02514	0.02621	0.0183			1200.01	-0.000909504	-0.00491
									1701.9	0.0309	0.03131	0.0284	0.02699	0.02736	0.02499	0.02595	0.01835			1200.49	-0.000893798	-0.00495
									1702.38	0.03087	0.03119	0.02842	0.02705	0.02734	0.02495	0.02583	0.01847			1200.97	-0.000886887	-0.00497
									1702.86	0.0309	0.03116	0.02848	0.02717	0.02742	0.025	0.02583	0.01864			1201.45	-0.000895451	-0.00496
									1703.35	0.03097	0.03121	0.02856	0.02732	0.02757	0.02511	0.02591	0.01885			1201.94	-0.000919324	-0.00495
									1703.83	0.03107	0.03131	0.02863	0.02747	0.02774	0.02525	0.02604	0.01909			1202.42	-0.000950668	-0.00492
									1704.31	0.03117	0.03141	0.02865	0.02756	0.02786	0.02537	0.02615	0.0193			1202.9	-0.000977381	-0.00489
									1704.79	0.0312	0.03142	0.02856	0.02753	0.02783	0.02539	0.02612	0.0194			1203.38	-0.000986836	-0.00483
									1705.28	0.03111	0.03126	0.02831	0.02731	0.02756	0.02522	0.02586	0.01933			1203.87	-0.000971199	-0.00476
									1705.76	0.03085	0.0309	0.02794	0.0269	0.02703	0.02484	0.02534	0.01906			1204.35	-0.000930599	-0.00469
									1706.24	0.03049	0.03041	0.02749	0.02639	0.02634	0.02431	0.02465	0.01865			1204.83	-0.000873594	-0.00462
									1706.72	0.0301	0.02988	0.02707	0.02588	0.02564	0.02374	0.02391	0.01821			1205.31	-0.000814896	-0.00455
									1707.2	0.02975	0.02941	0.02673	0.02545	0.02504	0.02323	0.02326	0.01781			1205.79	-0.000769684	-0.00451
									1707.68	0.02949	0.02906	0.02649	0.02512	0.02458	0.02282	0.02273	0.01749			1206.28	-0.000749111	-0.00449
									1708.17	0.02933	0.02882	0.02634	0.0249	0.02427	0.02251	0.02235	0.01726			1206.76	-0.000755693	-0.0045
									1708.65	0.02928	0.02869	0.02629	0.02479	0.0241	0.02232	0.02209	0.01711			1207.24	-0.000783476	-0.00454
									1709.13	0.02934	0.02867	0.02632	0.02477	0.02405	0.02222	0.02195	0.01703			1207.72	-0.000820584	-0.0046
									1709.61	0.02949	0.02874	0.02643	0.02483	0.02411	0.02222	0.02192	0.01701			1208.2	-0.000853621	-0.00466
									1710.1	0.02973	0.02889	0.0266	0.02498	0.02427	0.0223	0.02199	0.01704			1208.69	-0.000871676	-0.00472
									1710.58	0.03003	0.02912	0.02685	0.0252	0.0245	0.02246	0.02214	0.01712			1209.17	-0.000869362	-0.00476
									1711.06	0.0304	0.02942	0.02717	0.02549	0.02483	0.0227	0.02239	0.01724			1209.65	-0.000847106	-0.00479
									1711.54	0.03083	0.02982	0.02756	0.02586	0.02526	0.02302	0.02274	0.01741			1210.13	-0.0008101	-0.00479
									1712.03	0.03132	0.03033	0.02805	0.02633	0.0258	0.02345	0.02323	0.01764			1210.62	-0.000766575	-0.00478
									1712.51	0.03191	0.03099	0.02865	0.02691	0.02649	0.02402	0.02386	0.01794			1211.1	-0.000725195	-0.00477
									1712.99	0.03259	0.03182	0.02938	0.02762	0.02734	0.02472	0.02467	0.0183			1211.58	-0.000693405	-0.00475
									1713.47	0.0334	0.03283	0.03025	0.02848	0.02836	0.0256	0.02567	0.01874			1212.06	-0.000676335	-0.00475
									1713.95	0.03432	0.03401	0.03126	0.02949	0.02952	0.02661	0.02685	0.01924			1212.54	-0.000675508	-0.00475
									1714.43	0.03532	0.03532	0.03235	0.03058	0.03078	0.02773	0.02815	0.0198			1213.03	-0.00068937	-0.00475
									1714.92	0.03631	0.03666	0.03346	0.03169	0.03203	0.02887	0.02949	0.02037			1213.51	-0.000713816	-0.00477
									1715.4	0.03719	0.0379	0.03445	0.03268	0.03314	0.0299	0.03071	0.0209			1213.99	-0.000742859	-0.00478
									1715.88	0.0378	0.03885	0.03517	0.03338	0.03395	0.03065	0.03163	0.02131			1214.47	-0.000770511	-0.0048
									1716.36	0.03797	0.03924	0.0354	0.0336	0.03422	0.03094	0.03202	0.02148			1214.95	-0.000791579	-0.00482
									1716.85	0.03752	0.03882	0.03496	0.03314	0.03373	0.03056	0.03162	0.02128			1215.44	-0.000803519	-0.00486
									1717.33	0.03651	0.03755	0.03386	0.03202	0.03248	0.02951	0.0304	0.02071			1215.92	-0.000806991	-0.00491
									1717.81	0.03522	0.0358	0.03241	0.03059	0.03079	0.02808	0.02872	0.01992			1216.4	-0.000805801	-0.00496
									1718.29	0.03402	0.03409	0.03106	0.02925	0.02916	0.0267	0.02706	0.01916			1216.88	-0.000805669	-0.005
									1718.77	0.03312	0.03276	0.03004	0.02824	0.02789	0.02561	0.02572	0.01856			1217.37	-0.000812746	-0.00503
									1719.26	0.03252	0.03186	0.02938	0.02757	0.02701	0.02485	0.02478	0.01816			1217.85	-0.000831034	-0.00504
									1719.74	0.03216	0.03131	0.02899	0.02718	0.02645	0.02436	0.02416	0.01791			1218.33	-0.000860929	-0.00503
									1720.22	0.03196	0.03101	0.0288	0.02699	0.02614	0.02407	0.02378	0.01777			1218.81	-0.000899783	-0.005
									1720.7	0.03188	0.03088	0.02874	0.02692	0.02598	0.02392	0.02356	0.01769			1219.29	-0.000942204	-0.00496
									1721.18	0.03188	0.03086	0.02876	0.02693	0.02594	0.02385	0.02345	0.01766			1219.78	-0.000983133	-0.00493
									1721.67	0.03193	0.03091	0.02883	0.02698	0.02594	0.02384	0.0234	0.01764			1220.26	-0.00102	-0.00492
									1722.15	0.03199	0.03096	0.02889	0.02704	0.02596	0.02384	0.02338	0.01762			1220.74	-0.00105	-0.00494
									1722.63	0.03204	0.03097	0.02892	0.02705	0.02595	0.02383	0.02333	0.01759			1221.22	-0.00107	-0.00498
									1723.11	0.03204	0.0309	0.02888	0.027	0.02587	0.02376	0.02324	0.01754			1221.7	-0.0011	-0.00502
									1723.6	0.03197	0.03073	0.02876	0.02688	0.02572	0.02363	0.02309	0.01747			1222.19	-0.00111	-0.00506
									1724.08	0.03183	0.03049	0.02857	0.02669	0.0255	0.02346	0.02289	0.01739			1222.67	-0.00112	-0.00508
									1724.56	0.03164	0.03021	0.02836	0.02648	0.02526	0.02326	0.02267	0.01732			1223.15	-0.0011	-0.00508
									1725.04	0.03146	0.02995	0.02817	0.0263	0.02504	0.02309	0.02249	0.01728			1223.63	-0.00107	-0.00506
									1725.52	0.03132	0.02977	0.02804	0.02619	0.0249	0.02298	0.02237	0.01727			1224.11	-0.001	-0.00502
									1726.01	0.03128	0.02971	0.02801	0.02618	0.02486	0.02297	0.02235	0.0173			1224.6	-0.00091906	-0.00496
									1726.49	0.03135	0.02979	0.02811	0.02629	0.02495	0.02307	0.02245	0.01739			1225.08	-0.000820121	-0.00489
									1726.97	0.03155	0.03003	0.02834	0.02652	0.02519	0.0233	0.02268	0.01752			1225.56	-0.000719803	-0.00479
									1727.45	0.0319	0.03044	0.0287	0.02688	0.02557	0.02365	0.02304	0.0177			1226.04	-0.000630911	-0.00463
									1727.93	0.03239	0.03101	0.0292	0.02736	0.0261	0.02414	0.02353	0.01794			1226.53	-0.00056298	-0.0044
									1728.42	0.03302	0.03175	0.02981	0.02796	0.02676	0.02474	0.02415	0.01824			1227.01	-0.000521813	-0.00407
									1728.9	0.03376	0.03262	0.03052	0.02865	0.02754	0.02545	0.02488	0.01859			1227.49	-0.00050639	-0.00369
									1729.38	0.03458	0.03357	0.03129	0.0294	0.02839	0.02622	0.02568	0.01899			1227.97	-0.000512149	-0.00332
									1729.86	0.03541	0.03454	0.03206	0.03018	0.02926	0.027	0.02652	0.01942			1228.45	-0.000531476	-0.00308
									1730.35	0.0362	0.03547	0.0328	0.03094	0.0301	0.02776	0.02733	0.01987			1228.94	-0.000557751	-0.003
									1730.83	0.03692	0.03633	0.03347	0.03164	0.03087	0.02847	0.0281	0.0203			1229.42	-0.000585614	-0.00305
									1731.31	0.03755	0.03711	0.03406	0.03229	0.03157	0.02912	0.02881	0.02071			1229.9	-0.000610066	-0.00319
									1731.79	0.03811	0.03783	0.03459	0.03289	0.03224	0.02975	0.0295	0.02109			1230.38	-0.000627602	-0.00338
									1732.27	0.03862	0.03853	0.03508	0.03345	0.03289	0.03036	0.03019	0.02147			1230.86	-0.000636171	-0.00359
									1732.76	0.03908	0.0392	0.03552	0.03397	0.03352	0.03096	0.03088	0.02183			1231.35	-0.0006368	-0.0038
									1733.24	0.03944	0.03972	0.03585	0.03436	0.03404	0.03143	0.03145	0.02214			1231.83	-0.000633028	-0.004
									1733.72	0.0396	0.03993	0.03596	0.03449	0.03425	0.03161	0.03172	0.02232			1232.31	-0.000630083	-0.00418
									1734.2	0.03951	0.03971	0.03582	0.03432	0.03406	0.03139	0.03155	0.02234			1232.79	-0.000633425	-0.00433
									1734.68	0.03925	0.03922	0.03556	0.03396	0.03361	0.03092	0.03106	0.02225			1233.28	-0.000647486	-0.00445
									1735.17	0.039	0.03872	0.03534	0.03361	0.03314	0.03044	0.03053	0.02215			1233.76	-0.000672928	-0.00453
									1735.65	0.03885	0.03838	0.03526	0.03341	0.03283	0.03011	0.03013	0.0221			1234.24	-0.000708193	-0.00458
									1736.13	0.03884	0.03825	0.03533	0.03336	0.03272	0.02998	0.02992	0.02214			1234.72	-0.000748251	-0.00458
									1736.61	0.03898	0.03833	0.03555	0.03348	0.0328	0.03005	0.02991	0.02226			1235.2	-0.000788173	-0.00456
									1737.1	0.03924	0.03857	0.03589	0.03373	0.03306	0.03028	0.03008	0.02247			1235.68	-0.000823693	-0.00451
									1737.58	0.0396	0.03895	0.03632	0.03407	0.03344	0.03064	0.03038	0.02274			1236.17	-0.000852431	-0.00445
									1738.06	0.03999	0.03938	0.03676	0.03444	0.03388	0.03107	0.03076	0.02303			1236.65	-0.000874157	-0.00439
									1738.54	0.04029	0.03971	0.03707	0.03472	0.03424	0.03144	0.03109	0.02324			1237.13	-0.0008894	-0.00434
									1739.02	0.04028	0.03972	0.03704	0.03471	0.03432	0.03155	0.03119	0.02325			1237.61	-0.000898394	-0.00431
									1739.51	0.03973	0.03916	0.03643	0.03418	0.03389	0.03119	0.03084	0.02288			1238.1	-0.000900147	-0.00431
									1739.99	0.03849	0.03787	0.0351	0.03302	0.03281	0.0302	0.02988	0.02203			1238.58	-0.0008936	-0.00432
									1740.47	0.0366	0.03591	0.03313	0.03126	0.0311	0.02859	0.02834	0.02071			1239.06	-0.000878158	-0.00436
									1740.95	0.03435	0.03359	0.03083	0.02918	0.02905	0.02663	0.02645	0.0191			1239.54	-0.000856035	-0.0044
									1741.43	0.03215	0.03134	0.02862	0.02716	0.02703	0.02468	0.02456	0.01749			1240.03	-0.000831795	-0.00445
									1741.92	0.0304	0.02959	0.0269	0.02557	0.02542	0.0231	0.02302	0.01614			1240.51	-0.000811225	-0.0045
									1742.4	0.02939	0.02861	0.02596	0.02466	0.02447	0.02216	0.02211	0.01529			1240.99	-0.000800112	-0.00456
									1742.88	0.02921	0.0285	0.02587	0.02453	0.02427	0.02196	0.02191	0.01502			1241.47	-0.000801501	-0.00462
									1743.36	0.02973	0.02912	0.02649	0.02504	0.02471	0.0224	0.02233	0.01528			1241.95	-0.000815094	-0.00468
									1743.85	0.03067	0.03016	0.02752	0.02595	0.02554	0.02324	0.02313	0.01588			1242.43	-0.00083702	-0.00475
									1744.33	0.03173	0.03132	0.02866	0.02696	0.02651	0.02421	0.02407	0.01662			1242.92	-0.000860632	-0.0048
									1744.81	0.03268	0.03236	0.02968	0.02788	0.02742	0.02512	0.02496	0.01733			1243.4	-0.000879183	-0.00484
									1745.29	0.03342	0.03319	0.03047	0.0286	0.02818	0.02587	0.0257	0.0179			1243.88	-0.000887912	-0.00487
									1745.77	0.03392	0.03378	0.03101	0.02909	0.02876	0.02642	0.02626	0.01828			1244.36	-0.000885598	-0.00489
									1746.26	0.0342	0.03417	0.03133	0.02938	0.02919	0.0268	0.02665	0.01849			1244.85	-0.000874686	-0.0049
									1746.74	0.03431	0.03439	0.03146	0.02949	0.02947	0.02702	0.0269	0.01851			1245.33	-0.000859507	-0.0049
									1747.22	0.0343	0.03448	0.03144	0.02947	0.02964	0.0271	0.02701	0.01838			1245.81	-0.000845188	-0.00491
									1747.7	0.03422	0.03448	0.03135	0.02937	0.0297	0.0271	0.02701	0.01816			1246.29	-0.000835102	-0.00493
									1748.18	0.03415	0.03444	0.03125	0.02927	0.02968	0.02704	0.02694	0.01791			1246.77	-0.000830406	-0.00496
									1748.67	0.03414	0.0344	0.0312	0.02922	0.02962	0.02698	0.02683	0.01771			1247.26	-0.000830505	-0.00498
									1749.15	0.03422	0.03438	0.03122	0.02922	0.02953	0.02692	0.02673	0.01761			1247.74	-0.000833878	-0.005
									1749.63	0.03435	0.03435	0.03129	0.02926	0.02941	0.02686	0.02662	0.01762			1248.22	-0.000839236	-0.00501
									1750.11	0.03446	0.03426	0.03132	0.02927	0.02921	0.02675	0.02647	0.01771			1248.7	-0.000846776	-0.00502
									1750.59	0.03445	0.03403	0.03124	0.02916	0.02889	0.02652	0.02623	0.01781			1249.18	-0.000857589	-0.00502
									1751.08	0.03426	0.03362	0.031	0.02891	0.02843	0.02615	0.02585	0.01786			1249.67	-0.000873231	-0.00502
									1751.56	0.0339	0.03307	0.03059	0.02852	0.02786	0.02567	0.02537	0.01784			1250.15	-0.000895286	-0.00503
									1752.04	0.03343	0.03245	0.0301	0.02806	0.02726	0.02515	0.02483	0.01775			1250.63	-0.000924218	-0.00505
									1752.52	0.03294	0.03185	0.02961	0.02761	0.0267	0.02465	0.02433	0.01764			1251.11	-0.000959098	-0.00508
									1753.01	0.03251	0.03134	0.0292	0.02723	0.02625	0.02425	0.02391	0.01753			1251.6	-0.000997943	-0.00511
									1753.49	0.0322	0.03099	0.02891	0.02698	0.02595	0.02397	0.02362	0.01745			1252.08	-0.00104	-0.00514
									1753.97	0.03204	0.03081	0.02877	0.02687	0.02582	0.02385	0.02349	0.01743			1252.56	-0.00108	-0.00517
									1754.45	0.03205	0.03084	0.0288	0.02692	0.02586	0.0239	0.02352	0.01749			1253.04	-0.00111	-0.00518
									1754.93	0.03224	0.03107	0.02901	0.02714	0.02609	0.0241	0.02372	0.01762			1253.52	-0.00113	-0.00518
									1755.42	0.03259	0.03148	0.02936	0.02749	0.02646	0.02446	0.02406	0.01782			1254.01	-0.00115	-0.00519
									1755.9	0.03305	0.03199	0.02981	0.02794	0.02692	0.0249	0.02448	0.01807			1254.49	-0.00115	-0.00519
									1756.38	0.03352	0.03251	0.03026	0.02839	0.02738	0.02534	0.02488	0.01833			1254.97	-0.00114	-0.00519
									1756.86	0.03391	0.03291	0.03062	0.02876	0.02773	0.0257	0.02518	0.01855			1255.45	-0.00113	-0.00521
									1757.34	0.03415	0.03315	0.03086	0.029	0.02793	0.02592	0.02532	0.0187			1255.93	-0.00111	-0.00523
									1757.83	0.03427	0.03324	0.03097	0.02911	0.02799	0.02602	0.02535	0.01879			1256.42	-0.00109	-0.00525
									1758.31	0.0343	0.03325	0.03101	0.02915	0.028	0.02605	0.02532	0.01886			1256.9	-0.00108	-0.00526
									1758.79	0.03433	0.03327	0.03105	0.02919	0.02802	0.02608	0.0253	0.01892			1257.38	-0.00106	-0.00527
									1759.27	0.0344	0.03334	0.03114	0.02928	0.0281	0.02616	0.02535	0.01901			1257.86	-0.00106	-0.00526
									1759.76	0.03453	0.0335	0.03128	0.02943	0.02827	0.02632	0.02549	0.01912			1258.35	-0.00105	-0.00524
									1760.24	0.03472	0.03374	0.03147	0.02965	0.02852	0.02654	0.0257	0.01926			1258.83	-0.00105	-0.00521
									1760.72	0.03492	0.03399	0.03166	0.02988	0.02878	0.02677	0.02594	0.01939			1259.31	-0.00106	-0.00517
									1761.2	0.03505	0.03416	0.03176	0.03005	0.02898	0.02694	0.0261	0.01947			1259.79	-0.00108	-0.00513
									1761.68	0.03503	0.03412	0.0317	0.03005	0.02898	0.02694	0.02609	0.01944			1260.27	-0.0011	-0.00508
									1762.16	0.0348	0.03382	0.03143	0.02984	0.02874	0.02671	0.02586	0.01929			1260.76	-0.00114	-0.00505
									1762.65	0.03437	0.03328	0.03098	0.02942	0.02828	0.02629	0.02542	0.01903			1261.24	-0.00119	-0.00503
									1763.13	0.03384	0.03261	0.03043	0.02889	0.02768	0.02575	0.02488	0.0187			1261.72	-0.00124	-0.00502
									1763.61	0.03329	0.03193	0.02989	0.02834	0.02706	0.0252	0.02433	0.01836			1262.2	-0.00128	-0.00503
									1764.09	0.03279	0.03133	0.02941	0.02784	0.02651	0.02471	0.02385	0.01805			1262.68	-0.0013	-0.00503
									1764.58	0.03242	0.03088	0.02904	0.02746	0.02608	0.02432	0.02348	0.01778			1263.17	-0.00128	-0.00502
									1765.06	0.0322	0.03062	0.02882	0.02723	0.02581	0.02408	0.02326	0.01759			1263.65	-0.00122	-0.00497
									1765.54	0.03216	0.03058	0.02878	0.02717	0.02573	0.02401	0.02322	0.01749			1264.13	-0.00111	-0.00487
									1766.02	0.03233	0.03077	0.02892	0.02729	0.02585	0.02411	0.02335	0.0175			1264.61	-0.000965347	-0.00471
									1766.51	0.03268	0.03119	0.02924	0.02759	0.02616	0.02439	0.02367	0.01763			1265.1	-0.000793729	-0.0045
									1766.99	0.03318	0.03176	0.02969	0.02802	0.02663	0.0248	0.02413	0.01785			1265.58	-0.000626047	-0.00425
									1767.47	0.03373	0.03241	0.03018	0.02851	0.02717	0.02527	0.02467	0.01814			1266.06	-0.000493516	-0.004
									1767.95	0.03421	0.033	0.03063	0.02898	0.02771	0.02573	0.0252	0.01844			1266.54	-0.000420201	-0.00378
									1768.43	0.03454	0.03346	0.03095	0.02934	0.02817	0.02611	0.02566	0.0187			1267.02	-0.000412985	-0.00363
									1768.91	0.03468	0.03375	0.03112	0.02957	0.02852	0.02638	0.02603	0.01889			1267.51	-0.000459127	-0.00356
									1769.4	0.03466	0.03391	0.03115	0.02969	0.0288	0.02657	0.02632	0.019			1267.99	-0.000532767	-0.00355
									1769.88	0.0345	0.03398	0.03109	0.02972	0.02902	0.02671	0.02657	0.01905			1268.47	-0.000605268	-0.0036
									1770.36	0.03424	0.03399	0.03096	0.02967	0.02921	0.02682	0.02679	0.01904			1268.95	-0.000653971	-0.00367
									1770.84	0.03387	0.03392	0.03073	0.0295	0.02931	0.02688	0.02695	0.01896			1269.43	-0.000667965	-0.00374
									1771.33	0.03337	0.03368	0.03036	0.02917	0.02923	0.02681	0.02696	0.01877			1269.92	-0.000647288	-0.00379
									1771.81	0.03274	0.03319	0.02983	0.02863	0.02884	0.02652	0.02669	0.01846			1270.4	-0.000602687	-0.00382
									1772.29	0.03207	0.03247	0.02918	0.02794	0.02814	0.02602	0.02612	0.01804			1270.88	-0.000550339	-0.00384
									1772.77	0.03149	0.03167	0.02857	0.02725	0.02729	0.02541	0.02537	0.01761			1271.36	-0.000508111	-0.00386
									1773.25	0.03109	0.03097	0.0281	0.0267	0.02651	0.02484	0.02463	0.01726			1271.85	-0.000490835	-0.0039
									1773.74	0.03089	0.03047	0.02783	0.02635	0.02593	0.02439	0.02404	0.01701			1272.33	-0.000505993	-0.00397
									1774.22	0.03084	0.03017	0.02772	0.02616	0.02554	0.02407	0.02361	0.01688			1272.81	-0.000553747	-0.00408
									1774.7	0.03089	0.03004	0.02773	0.02609	0.02533	0.02387	0.02333	0.01684			1273.29	-0.000627139	-0.00422
									1775.18	0.03098	0.03001	0.02782	0.0261	0.02523	0.02374	0.02316	0.01687			1273.77	-0.000716032	-0.00437
									1775.66	0.03109	0.03005	0.02793	0.02615	0.02521	0.02365	0.02306	0.01693			1274.26	-0.000810927	-0.00452
									1776.15	0.03119	0.03012	0.02806	0.02623	0.02522	0.02361	0.02302	0.01702			1274.74	-0.00090461	-0.00465
									1776.63	0.03127	0.03021	0.02818	0.02633	0.02526	0.02358	0.02302	0.01711			1275.22	-0.000994274	-0.00474
									1777.11	0.03133	0.0303	0.02829	0.02643	0.02532	0.02359	0.02306	0.01719			1275.7	-0.00108	-0.00479
									1777.59	0.03136	0.0304	0.02839	0.02654	0.02538	0.02362	0.02312	0.01726			1276.18	-0.00117	-0.0048
									1778.08	0.03137	0.03048	0.02846	0.02664	0.02543	0.02367	0.02319	0.0173			1276.67	-0.00125	-0.00479
									1778.56	0.03133	0.03053	0.02848	0.02669	0.02545	0.0237	0.02325	0.01729			1277.15	-0.00134	-0.00474
									1779.04	0.03123	0.03049	0.02842	0.02666	0.02539	0.02368	0.02325	0.01722			1277.63	-0.00141	-0.00466
									1779.52	0.03103	0.03033	0.02824	0.0265	0.02521	0.02357	0.02316	0.01707			1278.11	-0.00146	-0.00454
									1780	0.03072	0.03002	0.02794	0.02621	0.02491	0.02333	0.02293	0.01683			1278.59	-0.00146	-0.00436
									1780.49	0.03033	0.0296	0.02754	0.02582	0.02451	0.023	0.02259	0.01654			1279.08	-0.00141	-0.00412
									1780.97	0.02993	0.02913	0.02712	0.02539	0.02409	0.02262	0.0222	0.01623			1279.56	-0.0013	-0.00384
									1781.45	0.02959	0.02869	0.02674	0.025	0.02371	0.02227	0.02183	0.01596			1280.04	-0.00114	-0.00358
									1781.93	0.02934	0.02835	0.02646	0.0247	0.02343	0.02199	0.02154	0.01574			1280.52	-0.000966272	-0.00339
									1782.41	0.0292	0.02813	0.02629	0.02452	0.02326	0.02181	0.02135	0.0156			1281.01	-0.000807884	-0.00332
									1782.9	0.02915	0.028	0.0262	0.02443	0.02318	0.02171	0.02125	0.01551			1281.49	-0.00068894	-0.00336
									1783.38	0.02913	0.02792	0.02615	0.02439	0.02315	0.02165	0.0212	0.01546			1281.97	-0.000618437	-0.00349
									1783.86	0.0291	0.02785	0.02609	0.02438	0.02312	0.0216	0.02116	0.01544			1282.45	-0.000593621	-0.00368
									1784.34	0.02903	0.02774	0.026	0.02435	0.02306	0.02153	0.0211	0.01541			1282.93	-0.000605765	-0.00389
									1784.83	0.0289	0.02759	0.02587	0.0243	0.02296	0.02141	0.021	0.01539			1283.42	-0.000645567	-0.00409
									1785.31	0.02874	0.0274	0.02572	0.02423	0.02283	0.02127	0.02087	0.01537			1283.9	-0.000703991	-0.00427
									1785.79	0.02859	0.02724	0.02559	0.02418	0.02272	0.02114	0.02076	0.01537			1284.38	-0.000773091	-0.00443
									1786.27	0.02852	0.02716	0.02553	0.02418	0.02268	0.02108	0.02071	0.01541			1284.86	-0.000845387	-0.00456
									1786.75	0.02858	0.02722	0.02559	0.02426	0.02274	0.02112	0.02076	0.0155			1285.34	-0.000912711	-0.00466
									1787.24	0.02879	0.02744	0.02579	0.02444	0.02294	0.02127	0.02093	0.01565			1285.83	-0.000967264	-0.00474
									1787.72	0.02916	0.02784	0.02613	0.02474	0.02327	0.02156	0.02124	0.01586			1286.31	-0.001	-0.00478
									1788.2	0.02968	0.0284	0.0266	0.02515	0.02374	0.02198	0.02168	0.01614			1286.79	-0.00101	-0.00479
									1788.68	0.03033	0.02911	0.0272	0.02567	0.02434	0.02251	0.02225	0.01647			1287.27	-0.000994737	-0.00478
									1789.16	0.03109	0.02996	0.0279	0.02631	0.02506	0.02316	0.02294	0.01685			1287.76	-0.000956718	-0.00475
									1789.65	0.03191	0.0309	0.02868	0.02702	0.02588	0.0239	0.02374	0.01727			1288.24	-0.0009059	-0.00471
									1790.13	0.03273	0.03189	0.02948	0.02779	0.02675	0.02469	0.02462	0.01773			1288.72	-0.000853819	-0.00468
									1790.61	0.03347	0.03282	0.03022	0.02853	0.02761	0.02546	0.0255	0.01819			1289.2	-0.000812018	-0.00467
									1791.09	0.03401	0.03357	0.03079	0.02913	0.02834	0.0261	0.02628	0.01859			1289.68	-0.000788173	-0.00468
									1791.58	0.03426	0.03398	0.03109	0.02948	0.02879	0.02649	0.0268	0.01888			1290.16	-0.000785229	-0.00471
									1792.06	0.0342	0.034	0.03107	0.02952	0.02888	0.02656	0.02697	0.01899			1290.65	-0.00079998	-0.00474
									1792.54	0.03392	0.0337	0.03081	0.02931	0.02866	0.02636	0.02679	0.01894			1291.13	-0.000825015	-0.00477
									1793.02	0.03357	0.03327	0.03046	0.02898	0.02829	0.02603	0.0264	0.01878			1291.61	-0.000851902	-0.00479
									1793.5	0.03329	0.03285	0.03016	0.02866	0.0279	0.02571	0.02595	0.01857			1292.09	-0.000873032	-0.00481
									1793.99	0.03312	0.03253	0.02995	0.02841	0.02758	0.02545	0.02553	0.01838			1292.58	-0.000884176	-0.00482
									1794.47	0.03303	0.03229	0.02982	0.02824	0.02734	0.02526	0.02519	0.01821			1293.06	-0.000884903	-0.00483
									1794.95	0.03298	0.03211	0.02972	0.0281	0.02715	0.02512	0.0249	0.01806			1293.54	-0.000877926	-0.00485
									1795.43	0.03292	0.03192	0.02961	0.02796	0.02698	0.02498	0.02464	0.01792			1294.02	-0.000866981	-0.00487
									1795.91	0.03282	0.0317	0.02945	0.02779	0.02678	0.02482	0.0244	0.01779			1294.51	-0.000856035	-0.00489
									1796.4	0.03267	0.03144	0.02924	0.02759	0.02657	0.02463	0.02417	0.01766			1294.99	-0.00084747	-0.00489
									1796.88	0.03247	0.03116	0.02901	0.02738	0.02635	0.02443	0.02396	0.01755			1295.47	-0.000841815	-0.00489
									1797.36	0.03227	0.03091	0.02878	0.02719	0.02616	0.02424	0.02381	0.01746			1295.95	-0.000838012	-0.00488
									1797.84	0.03212	0.03075	0.02861	0.02708	0.02605	0.02413	0.02374	0.01742			1296.43	-0.000833349	-0.00485
									1798.33	0.03208	0.03073	0.02856	0.02707	0.02605	0.02411	0.02377	0.01743			1296.91	-0.000825148	-0.00482
									1798.81	0.03217	0.03089	0.02864	0.02719	0.02619	0.02422	0.02391	0.0175			1297.4	-0.000810927	-0.00479
									1799.29	0.03239	0.0312	0.02885	0.02742	0.02643	0.02443	0.02412	0.01761			1297.88	-0.000789826	-0.00476
									1799.77	0.0327	0.03159	0.02915	0.02771	0.02672	0.02468	0.02435	0.01773			1298.36	-0.000762143	-0.00475
									1800.25	0.03299	0.03195	0.02945	0.02796	0.02698	0.0249	0.0245	0.01781			1298.84	-0.000730885	-0.00475
									1800.73	0.03315	0.03214	0.02964	0.02807	0.02708	0.02499	0.02449	0.01783			1299.33	-0.000700319	-0.00475
									1801.22	0.03308	0.03206	0.02964	0.02799	0.02698	0.02487	0.02428	0.01774			1299.81	-0.000676236	-0.00477
									1801.7	0.03276	0.03171	0.02942	0.02769	0.02666	0.02456	0.02389	0.01756			1300.29	-0.000664392	-0.00479
									1802.18	0.03224	0.03113	0.02901	0.02722	0.02617	0.0241	0.02338	0.01732			1300.77	-0.00066952	-0.00482
									1802.66	0.03159	0.03043	0.02848	0.02665	0.02559	0.02356	0.02281	0.01704			1301.25	-0.000692843	-0.00486
									1803.15	0.03092	0.0297	0.02791	0.02606	0.02498	0.02301	0.02226	0.01675			1301.74	-0.00073277	-0.0049
									1803.63	0.03027	0.02903	0.02734	0.02549	0.0244	0.02249	0.02176	0.01646			1302.22	-0.000783542	-0.00495
									1804.11	0.0297	0.02844	0.02682	0.02499	0.02388	0.02203	0.02132	0.01619			1302.7	-0.000836921	-0.005
									1804.59	0.02922	0.02797	0.02638	0.02457	0.02344	0.02164	0.02097	0.01593			1303.18	-0.000884771	-0.00505
									1805.08	0.02884	0.02761	0.02603	0.02424	0.02309	0.02132	0.0207	0.0157			1303.66	-0.000920052	-0.0051
									1805.56	0.02856	0.02736	0.02577	0.02399	0.02282	0.02108	0.02049	0.01548			1304.15	-0.00093979	-0.00515
									1806.04	0.02837	0.02719	0.02558	0.02381	0.02262	0.0209	0.02036	0.01529			1304.63	-0.000945047	-0.00519
									1806.52	0.02824	0.0271	0.02546	0.0237	0.02249	0.02078	0.02028	0.01514			1305.11	-0.000940749	-0.00524
									1807	0.02817	0.02707	0.02539	0.02363	0.02242	0.02071	0.02025	0.01503			1305.59	-0.000933178	-0.00527
									1807.48	0.02817	0.02708	0.02538	0.02361	0.02242	0.0207	0.02026	0.01496			1306.08	-0.000927789	-0.0053
									1807.97	0.02822	0.02714	0.02541	0.02364	0.02249	0.02074	0.02033	0.01495			1306.56	-0.000926698	-0.00532
									1808.45	0.02834	0.02725	0.0255	0.02371	0.02261	0.02084	0.02043	0.01498			1307.04	-0.000928351	-0.00532
									1808.93	0.0285	0.0274	0.02563	0.02384	0.02279	0.02099	0.02058	0.01504			1307.52	-0.000927888	-0.00531
									1809.41	0.02871	0.02759	0.02579	0.024	0.02299	0.02117	0.02074	0.01513			1308	-0.000919886	-0.0053
									1809.9	0.02892	0.02778	0.02597	0.02417	0.02319	0.02135	0.02088	0.01523			1308.49	-0.000900709	-0.00528
									1810.38	0.02909	0.02793	0.02611	0.02432	0.02333	0.0215	0.02098	0.0153			1308.97	-0.000870817	-0.00526
									1810.86	0.02917	0.02799	0.02618	0.0244	0.02337	0.02156	0.02098	0.01535			1309.45	-0.000834242	-0.00524
									1811.34	0.02915	0.02794	0.02615	0.02437	0.02328	0.02151	0.02088	0.01534			1309.93	-0.000798459	-0.00522
									1811.82	0.029	0.02777	0.02601	0.02423	0.02308	0.02135	0.02067	0.0153			1310.41	-0.000771702	-0.00521
									1812.31	0.02876	0.0275	0.02579	0.02401	0.02279	0.02111	0.0204	0.01523			1310.9	-0.000760489	-0.0052
									1812.79	0.02846	0.02718	0.02554	0.02376	0.02248	0.02085	0.0201	0.01514			1311.38	-0.000768791	-0.0052
									1813.27	0.02817	0.02688	0.0253	0.02351	0.02219	0.02059	0.01984	0.01507			1311.86	-0.000796044	-0.00521
									1813.75	0.02794	0.02663	0.02511	0.02331	0.02197	0.02039	0.01964	0.01501			1312.34	-0.000837119	-0.00522
									1814.23	0.02779	0.02648	0.02501	0.02319	0.02184	0.02027	0.01952	0.01499			1312.83	-0.00088368	-0.00523
									1814.72	0.02774	0.02644	0.025	0.02316	0.0218	0.02022	0.01949	0.015			1313.31	-0.000925573	-0.00523
									1815.2	0.02781	0.0265	0.02507	0.02322	0.02186	0.02026	0.01954	0.01504			1313.79	-0.00095361	-0.00522
									1815.68	0.02795	0.02663	0.0252	0.02333	0.02197	0.02035	0.01963	0.01511			1314.27	-0.000962206	-0.0052
									1816.16	0.02814	0.0268	0.02534	0.02347	0.02211	0.02046	0.01975	0.01519			1314.75	-0.000948982	-0.00516
									1816.65	0.02832	0.02695	0.02547	0.02359	0.02223	0.02056	0.01984	0.01527			1315.24	-0.000916282	-0.0051
									1817.13	0.02845	0.02704	0.02553	0.02367	0.0223	0.02062	0.0199	0.01532			1315.72	-0.000869825	-0.00502
									1817.61	0.02849	0.02705	0.02553	0.02369	0.02229	0.02062	0.0199	0.01534			1316.2	-0.000817806	-0.00494
									1818.09	0.02846	0.02698	0.02547	0.02366	0.02223	0.02058	0.01987	0.01534			1316.68	-0.000769882	-0.00487
									1818.57	0.02839	0.02688	0.02537	0.0236	0.02215	0.02052	0.01982	0.01532			1317.16	-0.000735218	-0.00481
									1819.06	0.02833	0.02679	0.02529	0.02355	0.02206	0.02046	0.01978	0.01529			1317.65	-0.000719043	-0.00478
									1819.54	0.0283	0.02673	0.02524	0.02353	0.02201	0.02043	0.01978	0.01527			1318.13	-0.000721656	-0.00477
									1820.02	0.02833	0.02675	0.02526	0.02356	0.02202	0.02045	0.01982	0.01527			1318.61	-0.00073846	-0.00478
									1820.5	0.02843	0.02684	0.02534	0.02364	0.0221	0.02052	0.01992	0.01531			1319.09	-0.000761051	-0.00482
									1820.98	0.02859	0.02701	0.02549	0.02378	0.02224	0.02065	0.02007	0.01537			1319.58	-0.000781426	-0.00486
									1821.47	0.0288	0.02725	0.02569	0.02397	0.02245	0.02084	0.02028	0.01546			1320.06	-0.000793928	-0.0049
									1821.95	0.02903	0.02756	0.02593	0.0242	0.02272	0.02107	0.02054	0.01559			1320.54	-0.000797037	-0.00494
									1822.43	0.02928	0.02791	0.0262	0.02445	0.02304	0.02134	0.02084	0.01573			1321.02	-0.000792638	-0.00497
									1822.91	0.02954	0.0283	0.02647	0.02472	0.02339	0.02164	0.02118	0.01588			1321.5	-0.000784634	-0.005
									1823.39	0.02978	0.02868	0.02674	0.02498	0.02374	0.02195	0.02152	0.01603			1321.99	-0.000777953	-0.00502
									1823.88	0.02997	0.02902	0.02695	0.02521	0.02406	0.02222	0.02182	0.01616			1322.47	-0.000776663	-0.00505
									1824.36	0.03009	0.02924	0.02709	0.02536	0.02428	0.02241	0.02203	0.01624			1322.95	-0.000784038	-0.00508
									1824.84	0.03011	0.02932	0.02713	0.02541	0.02439	0.0225	0.02212	0.01627			1323.43	-0.000801997	-0.00512
									1825.32	0.03005	0.02926	0.02708	0.02539	0.02438	0.02249	0.0221	0.01625			1323.91	-0.000830571	-0.00516
									1825.81	0.02995	0.02912	0.027	0.02532	0.02431	0.02243	0.02203	0.01621			1324.4	-0.000868601	-0.00521
									1826.29	0.02987	0.02899	0.02693	0.02527	0.02425	0.02238	0.02198	0.01618			1324.88	-0.000913538	-0.00526
									1826.77	0.02985	0.02894	0.02693	0.02529	0.02426	0.0224	0.02201	0.01618			1325.36	-0.000961644	-0.00531
									1827.25	0.02994	0.02901	0.02701	0.02541	0.0244	0.02251	0.02215	0.01623			1325.84	-0.00101	-0.00535
									1827.73	0.03014	0.0292	0.02719	0.02562	0.02466	0.02273	0.02241	0.01633			1326.33	-0.00105	-0.00538
									1828.22	0.03044	0.02951	0.02744	0.02591	0.02502	0.02303	0.02275	0.01648			1326.81	-0.00107	-0.0054
									1828.7	0.03077	0.02985	0.0277	0.02619	0.0254	0.02334	0.0231	0.01663			1327.29	-0.00108	-0.00542
									1829.18	0.03104	0.0301	0.02789	0.02639	0.02567	0.02355	0.02333	0.01677			1327.77	-0.00107	-0.00542
									1829.66	0.03115	0.03014	0.02792	0.0264	0.02571	0.02357	0.02331	0.01682			1328.25	-0.00104	-0.00541
									1830.14	0.03105	0.02995	0.02776	0.02621	0.02548	0.02336	0.02302	0.01678			1328.73	-0.00101	-0.0054
									1830.63	0.03077	0.02957	0.02747	0.02587	0.02505	0.02299	0.02254	0.01667			1329.22	-0.000968355	-0.00539
									1831.11	0.03043	0.02913	0.02714	0.02549	0.02455	0.02257	0.02201	0.01651			1329.7	-0.000938964	-0.00539
									1831.59	0.03008	0.02871	0.02684	0.02515	0.02408	0.02219	0.02153	0.01636			1330.18	-0.000926202	-0.0054
									1832.07	0.02979	0.02837	0.02659	0.02488	0.0237	0.02189	0.02115	0.01622			1330.66	-0.000934203	-0.00542
									1832.56	0.02956	0.02811	0.02641	0.02469	0.02343	0.02169	0.02088	0.0161			1331.15	-0.000962735	-0.00545
									1833.04	0.02938	0.02793	0.02628	0.02457	0.02325	0.02156	0.02073	0.01602			1331.63	-0.00101	-0.00548
									1833.52	0.02926	0.02783	0.0262	0.02451	0.02315	0.02151	0.02068	0.01597			1332.11	-0.00106	-0.00551
									1834	0.0292	0.02779	0.02618	0.0245	0.02312	0.02152	0.02071	0.01595			1332.59	-0.00111	-0.00552
									1834.48	0.02919	0.02783	0.0262	0.02454	0.02315	0.02158	0.02081	0.01596			1333.07	-0.00115	-0.00552
									1834.97	0.02924	0.02792	0.02626	0.02463	0.02323	0.02167	0.02097	0.01599			1333.56	-0.00119	-0.0055
									1835.45	0.02933	0.02804	0.02636	0.02474	0.02333	0.02177	0.02114	0.01604			1334.04	-0.0012	-0.00547
									1835.93	0.02944	0.02818	0.02646	0.02485	0.02345	0.02187	0.02131	0.01609			1334.52	-0.0012	-0.00543
									1836.41	0.02953	0.02828	0.02654	0.02494	0.02353	0.02194	0.02144	0.01613			1335	-0.00119	-0.0054
									1836.89	0.02957	0.02832	0.02658	0.02498	0.02356	0.02195	0.0215	0.01615			1335.48	-0.00117	-0.00537
									1837.38	0.02955	0.02827	0.02656	0.02495	0.02352	0.02191	0.02149	0.01613			1335.97	-0.00114	-0.00535
									1837.86	0.02948	0.02816	0.0265	0.02487	0.02343	0.02182	0.02141	0.01609			1336.45	-0.00112	-0.00533
									1838.34	0.02938	0.02803	0.02642	0.02476	0.02331	0.02172	0.02131	0.01603			1336.93	-0.00109	-0.00532
									1838.82	0.02931	0.02793	0.02636	0.02468	0.02322	0.02165	0.02123	0.01599			1337.41	-0.00107	-0.00531
									1839.31	0.0293	0.0279	0.02638	0.02466	0.0232	0.02164	0.02121	0.01598			1337.9	-0.00106	-0.00531
									1839.79	0.02939	0.028	0.02648	0.02473	0.02328	0.02172	0.02128	0.01602			1338.38	-0.00105	-0.00532
									1840.27	0.0296	0.02822	0.02667	0.02491	0.02349	0.0219	0.02145	0.0161			1338.86	-0.00106	-0.00534
									1840.75	0.02991	0.02857	0.02697	0.02521	0.02382	0.02219	0.02174	0.01624			1339.34	-0.00107	-0.00537
									1841.23	0.03032	0.02904	0.02735	0.02561	0.02427	0.02257	0.02214	0.01644			1339.82	-0.00108	-0.00541
									1841.72	0.03081	0.02961	0.0278	0.0261	0.02483	0.02304	0.02265	0.01668			1340.31	-0.0011	-0.00544
									1842.2	0.03135	0.03025	0.0283	0.02665	0.02547	0.02358	0.02323	0.01697			1340.79	-0.0011	-0.00545
									1842.68	0.03191	0.03093	0.0288	0.02721	0.02614	0.02414	0.02385	0.01728			1341.27	-0.00111	-0.00544
									1843.16	0.03243	0.03156	0.02926	0.0277	0.02676	0.02467	0.02443	0.01757			1341.75	-0.00111	-0.00541
									1843.64	0.03283	0.03203	0.02959	0.02805	0.02723	0.02507	0.02486	0.01779			1342.23	-0.00111	-0.00537
									1844.13	0.03304	0.03227	0.02974	0.02818	0.02744	0.02526	0.02505	0.01788			1342.72	-0.00111	-0.00531
									1844.61	0.03306	0.03226	0.02971	0.02811	0.0274	0.02523	0.02497	0.01784			1343.2	-0.00111	-0.00524
									1845.09	0.03293	0.03203	0.02954	0.02789	0.02715	0.02502	0.0247	0.0177			1343.68	-0.00111	-0.00517
									1845.57	0.0327	0.03169	0.0293	0.02759	0.02678	0.02471	0.02432	0.01751			1344.16	-0.00111	-0.00511
									1846.06	0.03244	0.03131	0.02903	0.02729	0.02639	0.02437	0.02391	0.01731			1344.65	-0.00112	-0.00506
									1846.54	0.03215	0.03091	0.02875	0.027	0.02599	0.02403	0.02352	0.01714			1345.13	-0.00113	-0.00504
									1847.02	0.03185	0.03052	0.02848	0.02671	0.0256	0.0237	0.02315	0.01698			1345.61	-0.00113	-0.00503
									1847.5	0.03153	0.03013	0.0282	0.02643	0.02522	0.0234	0.02281	0.01685			1346.09	-0.00114	-0.00504
									1847.98	0.03118	0.02974	0.0279	0.02613	0.02484	0.02311	0.02248	0.01673			1346.57	-0.00115	-0.00507
									1848.47	0.03082	0.02933	0.0276	0.02583	0.02446	0.02283	0.02216	0.01662			1347.06	-0.00115	-0.00511
									1848.95	0.03046	0.02893	0.02728	0.02553	0.0241	0.02256	0.02185	0.01652			1347.54	-0.00116	-0.00514
									1849.43	0.03013	0.02855	0.02698	0.02524	0.02376	0.02232	0.02158	0.01642			1348.02	-0.00117	-0.00516
									1849.91	0.02984	0.02822	0.02671	0.025	0.02348	0.02212	0.02135	0.01633			1348.5	-0.00119	-0.00518
									1850.39	0.02962	0.02796	0.02649	0.0248	0.02326	0.02196	0.02117	0.01626			1348.98	-0.00122	-0.00519
									1850.88	0.02947	0.02778	0.02633	0.02467	0.02311	0.02185	0.02104	0.01622			1349.47	-0.00125	-0.00522
									1851.36	0.02939	0.02767	0.02623	0.02459	0.02303	0.02177	0.02097	0.01619			1349.95	-0.00128	-0.00527
									1851.84	0.02935	0.02762	0.02618	0.02456	0.02299	0.02173	0.02094	0.01618			1350.43	-0.00131	-0.00534
									1852.32	0.02934	0.02761	0.02616	0.02455	0.02299	0.0217	0.02094	0.01619			1350.91	-0.00132	-0.00544
									1852.81	0.02935	0.02762	0.02617	0.02455	0.023	0.02168	0.02095	0.01621			1351.39	-0.00133	-0.00554
									1853.29	0.02937	0.02765	0.02618	0.02456	0.02301	0.02165	0.02096	0.01623			1351.88	-0.00133	-0.00563
									1853.77	0.02938	0.02767	0.0262	0.02457	0.02302	0.02162	0.02097	0.01626			1352.36	-0.00132	-0.0057
									1854.25	0.0294	0.02769	0.02622	0.02458	0.02304	0.02159	0.02098	0.0163			1352.84	-0.00132	-0.00574
									1854.73	0.02943	0.02772	0.02626	0.02459	0.02306	0.02156	0.02099	0.01633			1353.32	-0.00133	-0.00575
									1855.21	0.02947	0.02776	0.02631	0.02461	0.0231	0.02156	0.02101	0.01636			1353.81	-0.00135	-0.00575
									1855.7	0.02952	0.02781	0.02637	0.02465	0.02316	0.02159	0.02105	0.01639			1354.29	-0.00137	-0.00573
									1856.18	0.02958	0.02788	0.02645	0.0247	0.02323	0.02163	0.0211	0.0164			1354.77	-0.0014	-0.0057
									1856.66	0.02965	0.02796	0.02654	0.02475	0.02332	0.0217	0.02116	0.01641			1355.25	-0.00141	-0.00565
									1857.14	0.02972	0.02805	0.02664	0.02481	0.02341	0.02177	0.02123	0.01641			1355.73	-0.00139	-0.00556
									1857.63	0.02979	0.02812	0.02672	0.02487	0.02349	0.02184	0.0213	0.01641			1356.22	-0.00132	-0.0054
									1858.11	0.02984	0.02819	0.02679	0.02493	0.02356	0.02189	0.02136	0.0164			1356.7	-0.00119	-0.00515
									1858.59	0.02987	0.02825	0.02684	0.02498	0.0236	0.02192	0.02141	0.01639			1357.18	-0.001	-0.00482
									1859.07	0.02987	0.02829	0.02686	0.02501	0.02361	0.02192	0.02144	0.01637			1357.66	-0.000797599	-0.00446
									1859.56	0.02983	0.0283	0.02686	0.02502	0.02358	0.0219	0.02144	0.01634			1358.14	-0.00062029	-0.00414
									1860.04	0.02973	0.02827	0.02682	0.025	0.02352	0.02184	0.02141	0.0163			1358.63	-0.000505464	-0.00392
									1860.52	0.0296	0.02819	0.02674	0.02494	0.02341	0.02175	0.02133	0.01624			1359.11	-0.000465813	-0.00384
									1861	0.02942	0.02806	0.02661	0.02483	0.02328	0.02164	0.02122	0.01616			1359.59	-0.000492656	-0.00388
									1861.48	0.02922	0.02789	0.02644	0.02467	0.02312	0.02152	0.02108	0.01607			1360.07	-0.000566785	-0.00399
									1861.96	0.02903	0.0277	0.02626	0.02449	0.02297	0.02141	0.02094	0.01598			1360.56	-0.000668495	-0.00414
									1862.45	0.02888	0.02753	0.0261	0.0243	0.02284	0.02131	0.02082	0.0159			1361.04	-0.000780003	-0.00431
									1862.93	0.02878	0.0274	0.02597	0.02414	0.02278	0.02127	0.02074	0.01584			1361.52	-0.00088692	-0.00449
									1863.41	0.02876	0.02736	0.02592	0.02404	0.02279	0.02128	0.02074	0.01581			1362	-0.00097662	-0.00465
									1863.89	0.02881	0.02744	0.02597	0.02404	0.0229	0.02137	0.02082	0.01583			1362.48	-0.00104	-0.0048
									1864.38	0.02896	0.02766	0.02614	0.02414	0.02312	0.02155	0.02101	0.0159			1362.97	-0.00107	-0.00491
									1864.86	0.0292	0.02801	0.02642	0.02439	0.02346	0.02183	0.02131	0.01602			1363.45	-0.00108	-0.00498
									1865.34	0.02954	0.02852	0.02682	0.02477	0.02393	0.02222	0.02173	0.0162			1363.93	-0.00107	-0.00502
									1865.82	0.02997	0.02915	0.02731	0.02528	0.02452	0.02271	0.02226	0.01644			1364.41	-0.00105	-0.00504
									1866.3	0.0305	0.02988	0.02789	0.02591	0.02521	0.02328	0.02289	0.01672			1364.89	-0.00102	-0.00502
									1866.79	0.03111	0.03067	0.0285	0.0266	0.02596	0.02391	0.02357	0.01703			1365.38	-0.000987761	-0.00499
									1867.27	0.03174	0.03142	0.02908	0.02728	0.02669	0.02454	0.02424	0.01734			1365.86	-0.000951494	-0.00496
									1867.75	0.03231	0.03201	0.02954	0.02782	0.02728	0.02505	0.02479	0.0176			1366.34	-0.000915555	-0.00492
									1868.23	0.03271	0.03231	0.02977	0.02812	0.02759	0.02533	0.02508	0.01775			1366.82	-0.00088454	-0.00488
									1868.71	0.03284	0.03224	0.02974	0.0281	0.02752	0.0253	0.02503	0.01775			1367.31	-0.000865526	-0.00485
									1869.2	0.03267	0.03184	0.02944	0.02778	0.02711	0.02497	0.02466	0.01763			1367.79	-0.000865889	-0.00484
									1869.68	0.03227	0.03121	0.02898	0.02728	0.02648	0.02444	0.02409	0.01742			1368.27	-0.00089112	-0.00485
									1870.16	0.03175	0.0305	0.02844	0.0267	0.02577	0.02383	0.02344	0.01718			1368.75	-0.000940915	-0.0049
									1870.64	0.03118	0.0298	0.02791	0.02613	0.02508	0.02323	0.0228	0.01693			1369.23	-0.00101	-0.00497
									1871.13	0.03062	0.02916	0.02741	0.02561	0.02446	0.02269	0.02223	0.01669			1369.72	-0.00109	-0.00506
									1871.61	0.03011	0.0286	0.02697	0.02516	0.02394	0.02222	0.02174	0.01648			1370.2	-0.00117	-0.00517
									1872.09	0.02965	0.02812	0.02658	0.02477	0.02349	0.02183	0.02134	0.01629			1370.68	-0.00124	-0.00528
									1872.57	0.02926	0.02772	0.02626	0.02445	0.02313	0.02151	0.021	0.01612			1371.16	-0.0013	-0.00538
									1873.05	0.02895	0.0274	0.026	0.02419	0.02285	0.02126	0.02074	0.01598			1371.64	-0.00135	-0.00546
									1873.54	0.02872	0.02716	0.0258	0.024	0.02263	0.02107	0.02055	0.01588			1372.13	-0.00138	-0.00549
									1874.02	0.02857	0.02699	0.02567	0.02387	0.02248	0.02094	0.02041	0.01581			1372.61	-0.00139	-0.00547
									1874.5	0.02848	0.02689	0.02558	0.02379	0.02239	0.02085	0.02033	0.01578			1373.09	-0.00137	-0.00538
									1874.98	0.02846	0.02684	0.02554	0.02376	0.02234	0.02081	0.02029	0.01577			1373.57	-0.0013	-0.0052
									1875.46	0.02847	0.02684	0.02553	0.02376	0.02233	0.02079	0.02028	0.01579			1374.06	-0.00118	-0.00494
									1875.95	0.02852	0.02686	0.02555	0.02378	0.02235	0.0208	0.0203	0.01581			1374.54	-0.00104	-0.00464
									1876.43	0.02859	0.02692	0.02559	0.02382	0.02239	0.02083	0.02034	0.01584			1375.02	-0.000904346	-0.00437
									1876.91	0.02868	0.02701	0.02564	0.02388	0.02246	0.02088	0.0204	0.01587			1375.5	-0.000796441	-0.00415
									1877.39	0.02877	0.02711	0.02571	0.02396	0.02254	0.02094	0.02047	0.0159			1375.98	-0.000732406	-0.00402
									1877.88	0.02887	0.02723	0.02579	0.02403	0.02263	0.02102	0.02054	0.01594			1376.47	-0.000710244	-0.00396
									1878.36	0.02896	0.02733	0.02586	0.02411	0.02271	0.0211	0.02061	0.01597			1376.95	-0.000720068	-0.00395
									1878.84	0.02902	0.02741	0.02592	0.02417	0.02278	0.02117	0.02066	0.016			1377.43	-0.000748251	-0.00398
									1879.32	0.02905	0.02746	0.02596	0.02421	0.02282	0.02122	0.02069	0.01604			1377.91	-0.000780996	-0.00403
									1879.8	0.02905	0.02748	0.02599	0.02423	0.02284	0.02126	0.02071	0.01608			1378.39	-0.00080633	-0.00407
									1880.29	0.02905	0.02747	0.026	0.02425	0.02284	0.02129	0.02072	0.01613			1378.88	-0.000816086	-0.00409
									1880.77	0.02904	0.02747	0.02603	0.02428	0.02284	0.02131	0.02073	0.01618			1379.36	-0.000807984	-0.00409
									1881.25	0.02907	0.02749	0.02607	0.02433	0.02287	0.02135	0.02078	0.01624			1379.84	-0.000785692	-0.00407
									1881.73	0.02914	0.02754	0.02614	0.02441	0.02293	0.02141	0.02085	0.01631			1380.32	-0.000756553	-0.00406
									1882.21	0.02924	0.02762	0.02623	0.02452	0.02303	0.02149	0.02096	0.01638			1380.81	-0.000728073	-0.00408
									1882.7	0.02936	0.02772	0.02633	0.02463	0.02314	0.02158	0.02109	0.01644			1381.29	-0.000705182	-0.00413
									1883.18	0.02948	0.02783	0.02641	0.02474	0.02326	0.02166	0.02121	0.01648			1381.77	-0.00068937	-0.00422
									1883.66	0.02956	0.02792	0.02647	0.02481	0.02334	0.02172	0.0213	0.0165			1382.25	-0.000680272	-0.00435
									1884.14	0.0296	0.02796	0.02647	0.02483	0.02338	0.02174	0.02134	0.01649			1382.73	-0.000676401	-0.00448
									1884.62	0.02959	0.02797	0.02644	0.02481	0.02336	0.02173	0.02133	0.01646			1383.21	-0.000677328	-0.00459
									1885.11	0.02954	0.02796	0.02638	0.02477	0.0233	0.02169	0.02129	0.01641			1383.7	-0.00068358	-0.00468
									1885.59	0.02949	0.02794	0.02633	0.02473	0.02324	0.02167	0.02124	0.01637			1384.18	-0.000696714	-0.00474
									1886.07	0.02947	0.02796	0.02632	0.02474	0.02322	0.02167	0.02122	0.01635			1384.66	-0.000718613	-0.00477
									1886.55	0.0295	0.02803	0.02637	0.0248	0.02325	0.02173	0.02126	0.01636			1385.14	-0.000750202	-0.00478
									1887.04	0.0296	0.02818	0.02649	0.02492	0.02337	0.02185	0.02137	0.01641			1385.63	-0.000790554	-0.00478
									1887.52	0.02977	0.02839	0.02667	0.0251	0.02356	0.02203	0.02155	0.01648			1386.11	-0.000834937	-0.00479
									1888	0.02997	0.02864	0.02689	0.02531	0.02381	0.02224	0.02179	0.01656			1386.59	-0.000874487	-0.0048
									1888.48	0.03019	0.02889	0.02711	0.02551	0.02405	0.02243	0.02202	0.01664			1387.07	-0.000899188	-0.00483
									1888.96	0.03036	0.02908	0.02728	0.02564	0.02425	0.02257	0.02219	0.0167			1387.56	-0.000902362	-0.00488
									1889.45	0.03044	0.02916	0.02735	0.02567	0.02433	0.0226	0.02225	0.01671			1388.04	-0.000885631	-0.00491
									1889.93	0.03042	0.0291	0.02731	0.0256	0.02428	0.02254	0.02218	0.01668			1388.52	-0.000856862	-0.00494
									1890.41	0.0303	0.02894	0.02719	0.02547	0.02413	0.02241	0.02201	0.01662			1389	-0.000826471	-0.00496
									1890.89	0.03014	0.02875	0.02704	0.02532	0.02395	0.02225	0.0218	0.01655			1389.48	-0.000803122	-0.00498
									1891.38	0.03	0.02858	0.02691	0.0252	0.02379	0.02213	0.02162	0.0165			1389.96	-0.000792836	-0.00499
									1891.86	0.0299	0.02849	0.02685	0.02516	0.0237	0.02208	0.0215	0.01648			1390.45	-0.000798161	-0.00499
									1892.34	0.02989	0.0285	0.02688	0.0252	0.0237	0.02211	0.02147	0.0165			1390.93	-0.000819923	-0.005
									1892.82	0.02996	0.0286	0.02698	0.02531	0.02378	0.0222	0.02154	0.01655			1391.41	-0.000857259	-0.005
									1893.3	0.0301	0.02878	0.02714	0.02547	0.02394	0.02235	0.02166	0.01664			1391.89	-0.000907818	-0.00501
									1893.79	0.03029	0.02898	0.02732	0.02565	0.02411	0.0225	0.02182	0.01674			1392.38	-0.000968355	-0.005
									1894.27	0.03047	0.02915	0.02747	0.02579	0.02427	0.02263	0.02195	0.01683			1392.86	-0.00103	-0.00499
									1894.75	0.03061	0.02925	0.02756	0.02586	0.02436	0.02269	0.02202	0.01689			1393.34	-0.0011	-0.00496
									1895.23	0.03067	0.02924	0.02757	0.02584	0.02436	0.02267	0.022	0.01691			1393.82	-0.00116	-0.00492
									1895.71	0.03065	0.02913	0.02749	0.02575	0.02427	0.02258	0.0219	0.01689			1394.3	-0.00122	-0.00485
									1896.2	0.03056	0.02896	0.02737	0.0256	0.02413	0.02245	0.02176	0.01684			1394.79	-0.00125	-0.00476
									1896.68	0.03045	0.02878	0.02723	0.02545	0.02397	0.02231	0.0216	0.01676			1395.27	-0.00127	-0.00467
									1897.16	0.03034	0.02861	0.02711	0.02532	0.02382	0.02217	0.02146	0.01669			1395.75	-0.00128	-0.00458
									1897.64	0.03024	0.02848	0.02701	0.02522	0.02371	0.02207	0.02135	0.01663			1396.23	-0.00129	-0.00452
									1898.12	0.03018	0.02839	0.02695	0.02516	0.02363	0.02201	0.0213	0.01659			1396.71	-0.0013	-0.00448
									1898.61	0.03015	0.02835	0.02693	0.02513	0.02359	0.02198	0.02128	0.01656			1397.2	-0.00131	-0.00447
									1899.09	0.03015	0.02834	0.02693	0.02513	0.02358	0.02197	0.02129	0.01656			1397.68	-0.0013	-0.00449
									1899.57	0.03016	0.02836	0.02695	0.02514	0.02359	0.02198	0.02132	0.01657			1398.16	-0.00129	-0.00453
									1900.05	0.03019	0.02839	0.02698	0.02517	0.02361	0.022	0.02134	0.01659			1398.64	-0.00124	-0.0046
									1900.54	0.0302	0.02843	0.02701	0.0252	0.02362	0.02202	0.02136	0.01661			1399.13	-0.00118	-0.00467
									1901.02	0.03021	0.02846	0.02702	0.02523	0.02362	0.02203	0.02137	0.01661			1399.61	-0.00111	-0.00473
									1901.5	0.03019	0.02847	0.02701	0.02523	0.02359	0.02202	0.02135	0.0166			1400.09	-0.00103	-0.00479
									1901.98	0.03013	0.02845	0.02697	0.02521	0.02354	0.02197	0.0213	0.01656			1400.57	-0.000969744	-0.00483
									1902.46	0.03003	0.02839	0.02688	0.02514	0.02345	0.0219	0.02123	0.01649			1401.05	-0.000924218	-0.00485
									1902.95	0.02989	0.02828	0.02677	0.02502	0.02333	0.02181	0.02114	0.0164			1401.54	-0.000898857	-0.00486
									1903.43	0.02971	0.02814	0.02663	0.02488	0.02321	0.02169	0.02103	0.01629			1402.02	-0.000893897	-0.00486
									1903.91	0.02953	0.028	0.02649	0.02473	0.0231	0.02158	0.02092	0.01618			1402.5	-0.00090924	-0.00484
									1904.39	0.02936	0.02787	0.02637	0.02459	0.02302	0.02148	0.02082	0.01607			1402.98	-0.000943956	-0.00483
									1904.87	0.02923	0.02778	0.0263	0.02449	0.02298	0.02142	0.02075	0.01598			1403.46	-0.000994472	-0.00482
									1905.36	0.02916	0.02776	0.02628	0.02446	0.02302	0.02142	0.02074	0.01593			1403.95	-0.00105	-0.00482
									1905.84	0.02918	0.02782	0.02634	0.0245	0.02312	0.02148	0.02079	0.01592			1404.43	-0.00111	-0.00483
									1906.32	0.02929	0.02797	0.02647	0.02463	0.0233	0.02162	0.02091	0.01596			1404.91	-0.00115	-0.00486
									1906.8	0.02948	0.02822	0.02668	0.02483	0.02354	0.02183	0.02111	0.01605			1405.39	-0.00116	-0.00488
									1907.29	0.02976	0.02853	0.02694	0.0251	0.02383	0.0221	0.02138	0.01619			1405.88	-0.00114	-0.00489
									1907.77	0.0301	0.0289	0.02725	0.0254	0.02416	0.0224	0.0217	0.01637			1406.36	-0.0011	-0.00489
									1908.25	0.03045	0.02927	0.02756	0.02571	0.02447	0.0227	0.02201	0.01656			1406.84	-0.00105	-0.00487
									1908.73	0.03078	0.02958	0.02783	0.02597	0.02473	0.02295	0.02229	0.01675			1407.32	-0.00098829	-0.00484
									1909.21	0.03104	0.0298	0.02802	0.02617	0.02491	0.02313	0.02248	0.01692			1407.8	-0.000931558	-0.00482
									1909.7	0.0312	0.02989	0.02812	0.02626	0.02498	0.0232	0.02257	0.01704			1408.29	-0.000883316	-0.0048
									1910.18	0.03126	0.02986	0.02814	0.02628	0.02495	0.02318	0.02256	0.01711			1408.77	-0.000845949	-0.00478
									1910.66	0.03125	0.02975	0.0281	0.02623	0.02485	0.02311	0.02248	0.01715			1409.25	-0.000819493	-0.00478
									1911.14	0.03122	0.02962	0.02804	0.02617	0.02474	0.02302	0.02238	0.01717			1409.73	-0.000801501	-0.00478
									1911.62	0.03119	0.02952	0.02801	0.02613	0.02464	0.02295	0.0223	0.01721			1410.21	-0.000788173	-0.00478
									1912.11	0.03121	0.02949	0.02803	0.02614	0.0246	0.02294	0.02228	0.01726			1410.7	-0.000774811	-0.00477
									1912.59	0.03128	0.02955	0.02811	0.02621	0.02464	0.02299	0.02233	0.01734			1411.18	-0.000757843	-0.00475
									1913.07	0.03141	0.02969	0.02825	0.02635	0.02474	0.02311	0.02245	0.01745			1411.66	-0.000736607	-0.00472
									1913.55	0.03159	0.02991	0.02845	0.02654	0.02492	0.02329	0.02264	0.01759			1412.14	-0.000713254	-0.00469
									1914.04	0.03183	0.0302	0.02871	0.02679	0.02516	0.02352	0.02289	0.01777			1412.62	-0.00069195	-0.00465
									1914.52	0.03212	0.03055	0.02901	0.0271	0.02547	0.0238	0.0232	0.01797			1413.11	-0.000677791	-0.00463
									1915	0.03249	0.03098	0.02938	0.02748	0.02584	0.02415	0.02356	0.0182			1413.59	-0.000674946	-0.00461
									1915.48	0.03295	0.03148	0.02982	0.02793	0.0263	0.02457	0.02399	0.01848			1414.07	-0.000686161	-0.0046
									1915.96	0.03351	0.03207	0.03035	0.02846	0.02684	0.02505	0.02448	0.01881			1414.55	-0.00071246	-0.0046
									1916.44	0.03418	0.03274	0.03095	0.02906	0.02745	0.02561	0.02502	0.01918			1415.04	-0.000752981	-0.00462
									1916.93	0.03493	0.03347	0.03161	0.02971	0.02811	0.02621	0.02559	0.01961			1415.52	-0.000806462	-0.00465
									1917.41	0.03574	0.03422	0.0323	0.03039	0.02878	0.02683	0.02617	0.02007			1416	-0.000871313	-0.00469
									1917.89	0.03654	0.03494	0.03298	0.03105	0.02943	0.02743	0.02673	0.02056			1416.48	-0.000946072	-0.00474
									1918.37	0.03732	0.03562	0.03365	0.03168	0.03004	0.02801	0.02726	0.02105			1416.96	-0.00103	-0.00479
									1918.86	0.03804	0.03625	0.03428	0.03227	0.03059	0.02854	0.02775	0.02153			1417.45	-0.00112	-0.00484
									1919.34	0.03868	0.03682	0.03486	0.03282	0.0311	0.02904	0.02821	0.02198			1417.93	-0.0012	-0.00487
									1919.82	0.03919	0.03728	0.03534	0.03327	0.03153	0.02944	0.0286	0.02232			1418.41	-0.00126	-0.00488
									1920.3	0.03944	0.03753	0.03561	0.03351	0.03176	0.02967	0.02881	0.02248			1418.89	-0.00129	-0.00488
									1920.78	0.03922	0.03737	0.03545	0.03335	0.03163	0.02954	0.0287	0.02231			1419.38	-0.00127	-0.00487
									1921.27	0.03825	0.03651	0.0346	0.03253	0.03089	0.02883	0.02802	0.02162			1419.86	-0.00122	-0.00487
									1921.75	0.03625	0.03467	0.0328	0.03079	0.02928	0.02729	0.02654	0.02026			1420.34	-0.00116	-0.00487
									1922.23	0.03312	0.03175	0.02994	0.02804	0.02669	0.02483	0.02416	0.01817			1420.82	-0.00111	-0.00487
									1922.71	0.02916	0.028	0.02629	0.02453	0.02335	0.02166	0.02109	0.01557			1421.3	-0.00106	-0.00486
									1923.19	0.02512	0.02412	0.02254	0.02092	0.01988	0.01838	0.01789	0.01295			1421.79	-0.00102	-0.00484
									1923.68	0.02184	0.02093	0.01947	0.01798	0.01701	0.01567	0.01524	0.01086			1422.27	-0.000985017	-0.00481
									1924.16	0.01984	0.01895	0.01759	0.01618	0.01521	0.01398	0.01359	0.00964			1422.75	-0.000956453	-0.00478
									1924.64	0.01916	0.01824	0.01693	0.01557	0.01456	0.01336	0.01298	0.00928			1423.23	-0.000928317	-0.00475
									1925.12	0.01951	0.01853	0.01724	0.01589	0.0148	0.0136	0.01322	0.00959			1423.71	-0.000898725	-0.00474
									1925.61	0.02051	0.01946	0.01815	0.01679	0.01561	0.01437	0.01399	0.01031			1424.2	-0.000868271	-0.00476
									1926.09	0.02179	0.02067	0.01933	0.01795	0.01668	0.0154	0.015	0.0112			1424.68	-0.000841518	-0.00478
									1926.57	0.02308	0.0219	0.02052	0.01911	0.01777	0.01643	0.01604	0.01207			1425.16	-0.00082399	-0.00482
									1927.05	0.0242	0.02297	0.02156	0.02013	0.01872	0.01734	0.01694	0.01282			1425.64	-0.000820319	-0.00486
									1927.53	0.02508	0.02379	0.02236	0.0209	0.01945	0.01805	0.01764	0.01338			1426.12	-0.000833415	-0.00489
									1928.02	0.0257	0.02436	0.02292	0.02144	0.01997	0.01856	0.01812	0.01377			1426.61	-0.000863674	-0.00493
									1928.5	0.02611	0.02471	0.02327	0.02178	0.0203	0.01889	0.01842	0.014			1427.09	-0.000910132	-0.00498
									1928.98	0.02638	0.02493	0.0235	0.02199	0.02051	0.01911	0.01859	0.01414			1427.57	-0.000969083	-0.00504
									1929.46	0.02658	0.02507	0.02366	0.02212	0.02066	0.01927	0.01869	0.01422			1428.05	-0.00103	-0.0051
									1929.94	0.02676	0.02521	0.0238	0.02224	0.0208	0.0194	0.01877	0.01429			1428.54	-0.00109	-0.00516
									1930.43	0.02695	0.02538	0.02396	0.02236	0.02095	0.01952	0.01884	0.01436			1429.02	-0.00114	-0.0052
									1930.91	0.02716	0.02558	0.02415	0.02251	0.02111	0.01963	0.01891	0.01443			1429.5	-0.00116	-0.00523
									1931.39	0.02738	0.0258	0.02435	0.02267	0.02127	0.01974	0.01899	0.0145			1429.98	-0.00115	-0.00522
									1931.87	0.02759	0.02602	0.02454	0.02283	0.02142	0.01983	0.01907	0.01457			1430.46	-0.00113	-0.0052
									1932.36	0.02777	0.02621	0.0247	0.02298	0.02153	0.0199	0.01913	0.01464			1430.95	-0.00108	-0.00516
									1932.84	0.02788	0.02635	0.02482	0.0231	0.02161	0.01994	0.01918	0.0147			1431.43	-0.00104	-0.00512
									1933.32	0.02793	0.02642	0.02488	0.02317	0.02164	0.01996	0.01921	0.01475			1431.91	-0.00101	-0.00509
									1933.8	0.0279	0.02641	0.02488	0.02319	0.02162	0.01996	0.01922	0.01479			1432.39	-0.000992621	-0.00505
									1934.28	0.02782	0.02634	0.02483	0.02317	0.02158	0.01994	0.01921	0.01483			1432.87	-0.000993348	-0.00502
									1934.77	0.02771	0.02624	0.02476	0.02312	0.02152	0.01991	0.01919	0.01486			1433.36	-0.00101	-0.00499
									1935.25	0.0276	0.02613	0.02469	0.02307	0.02146	0.01988	0.01917	0.01488			1433.84	-0.00105	-0.00495
									1935.73	0.02751	0.02604	0.02464	0.02303	0.02143	0.01986	0.01917	0.0149			1434.32	-0.00111	-0.00493
									1936.21	0.02747	0.02599	0.02463	0.02301	0.02143	0.01987	0.01918	0.01493			1434.8	-0.00118	-0.00493
									1936.69	0.02746	0.02597	0.02465	0.02301	0.02147	0.0199	0.01921	0.01496			1435.29	-0.00126	-0.00495
									1937.18	0.02749	0.02598	0.02468	0.02304	0.02152	0.01994	0.01927	0.015			1435.77	-0.00134	-0.00501
									1937.66	0.02754	0.02603	0.02473	0.02308	0.0216	0.02	0.01935	0.01505			1436.25	-0.0014	-0.00509
									1938.14	0.02761	0.02611	0.0248	0.02314	0.0217	0.02008	0.01945	0.0151			1436.73	-0.00141	-0.00513
									1938.62	0.02772	0.02623	0.0249	0.02323	0.02183	0.02018	0.01958	0.01516			1437.21	-0.00138	-0.00512
									1939.11	0.02787	0.02642	0.02504	0.02338	0.02201	0.02032	0.01975	0.01524			1437.7	-0.00132	-0.00505
									1939.59	0.02807	0.02667	0.02524	0.02358	0.02226	0.0205	0.01997	0.01534			1438.18	-0.00125	-0.00496
									1940.07	0.02833	0.02699	0.0255	0.02385	0.02256	0.02074	0.02024	0.01547			1438.66	-0.0012	-0.00487
									1940.55	0.02864	0.02737	0.0258	0.02417	0.02291	0.02102	0.02055	0.01561			1439.14	-0.00116	-0.00481
									1941.03	0.02896	0.02775	0.02611	0.02449	0.02325	0.02131	0.02086	0.01576			1439.62	-0.00113	-0.00477
									1941.52	0.02923	0.02809	0.02638	0.02476	0.02355	0.02157	0.02113	0.01589			1440.11	-0.00112	-0.00477
									1942	0.02941	0.02831	0.02655	0.02494	0.02373	0.02175	0.02132	0.01598			1440.59	-0.00112	-0.00479
									1942.48	0.02947	0.0284	0.02659	0.02497	0.02376	0.02182	0.02138	0.01602			1441.07	-0.00113	-0.00482
									1942.96	0.0294	0.02835	0.02651	0.02489	0.02366	0.02179	0.02133	0.01599			1441.55	-0.00113	-0.00485
									1943.44	0.02926	0.02822	0.02636	0.02473	0.02347	0.02168	0.0212	0.01592			1442.04	-0.00114	-0.00487
									1943.93	0.0291	0.02806	0.02619	0.02454	0.02326	0.02154	0.02104	0.01584			1442.52	-0.00114	-0.00488
									1944.41	0.02893	0.02789	0.02603	0.02436	0.02306	0.02141	0.02088	0.01575			1443	-0.00113	-0.00489
									1944.89	0.02879	0.02773	0.0259	0.0242	0.02289	0.02129	0.02073	0.01568			1443.48	-0.00111	-0.0049
									1945.37	0.02866	0.02757	0.02579	0.02406	0.02274	0.02118	0.02059	0.01563			1443.96	-0.00109	-0.0049
									1945.86	0.02853	0.02739	0.02568	0.02393	0.02259	0.02106	0.02046	0.01558			1444.44	-0.00106	-0.00489
									1946.34	0.02839	0.0272	0.02556	0.0238	0.02244	0.02093	0.02031	0.01554			1444.93	-0.00104	-0.00487
									1946.82	0.02825	0.02699	0.02544	0.02366	0.02228	0.02078	0.02015	0.01549			1445.41	-0.00104	-0.00483
									1947.3	0.0281	0.02678	0.02531	0.02353	0.02212	0.02062	0.02	0.01543			1445.89	-0.00106	-0.00477
									1947.78	0.02797	0.02659	0.02519	0.02342	0.02197	0.02047	0.01985	0.01536			1446.37	-0.0011	-0.00471
									1948.27	0.02786	0.02644	0.02508	0.02333	0.02184	0.02035	0.01973	0.01529			1446.86	-0.00117	-0.00467
									1948.75	0.02778	0.02633	0.025	0.02327	0.02175	0.02026	0.01965	0.01523			1447.34	-0.00124	-0.00467
									1949.23	0.02773	0.02626	0.02494	0.02324	0.02168	0.0202	0.01959	0.01517			1447.82	-0.0013	-0.0047
									1949.71	0.0277	0.02622	0.0249	0.02322	0.02163	0.02016	0.01956	0.01513			1448.3	-0.00132	-0.00475
									1950.19	0.02768	0.0262	0.02487	0.0232	0.02161	0.02015	0.01954	0.01511			1448.78	-0.00128	-0.00477
									1950.68	0.02767	0.0262	0.02486	0.02319	0.0216	0.02014	0.01954	0.01509			1449.27	-0.00119	-0.00473
									1951.16	0.02768	0.02622	0.02486	0.0232	0.02162	0.02015	0.01954	0.01509			1449.75	-0.00106	-0.00462
									1951.64	0.02771	0.02627	0.02489	0.02321	0.02165	0.02017	0.01957	0.01511			1450.23	-0.000899783	-0.00444
									1952.12	0.02777	0.02633	0.02493	0.02325	0.02172	0.02021	0.01961	0.01514			1450.71	-0.000731282	-0.00424
									1952.61	0.02785	0.02642	0.025	0.02332	0.02181	0.02027	0.01968	0.01519			1451.19	-0.000573966	-0.00402
									1953.09	0.02795	0.02652	0.02507	0.0234	0.02191	0.02035	0.01976	0.01525			1451.68	-0.00044837	-0.00384
									1953.57	0.02806	0.02662	0.02516	0.02348	0.02202	0.02044	0.01985	0.01532			1452.16	-0.000374187	-0.00371
									1954.05	0.02817	0.02671	0.02524	0.02357	0.0221	0.02053	0.01993	0.01539			1452.64	-0.000364951	-0.00366
									1954.53	0.02825	0.02676	0.0253	0.02363	0.02216	0.02059	0.01999	0.01545			1453.12	-0.000422154	-0.00367
									1955.02	0.0283	0.02679	0.02534	0.02367	0.02219	0.02063	0.02001	0.01551			1453.61	-0.000534421	-0.00374
									1955.5	0.02831	0.02678	0.02536	0.02368	0.02218	0.02063	0.02001	0.01554			1454.09	-0.000682389	-0.00385
									1955.98	0.02829	0.02675	0.02536	0.02367	0.02215	0.02061	0.01999	0.01556			1454.57	-0.000845751	-0.00397
									1956.46	0.02824	0.02669	0.02534	0.02363	0.02211	0.02057	0.01995	0.01555			1455.05	-0.00101	-0.00409
									1956.94	0.02818	0.02664	0.0253	0.02359	0.02206	0.02051	0.01991	0.01553			1455.53	-0.00116	-0.0042
									1957.43	0.02813	0.02659	0.02525	0.02355	0.02202	0.02047	0.01987	0.0155			1456.02	-0.00131	-0.00427
									1957.91	0.0281	0.02655	0.02521	0.02351	0.02199	0.02044	0.01986	0.01547			1456.5	-0.00146	-0.0043
									1958.39	0.0281	0.02654	0.02519	0.02349	0.02198	0.02043	0.01985	0.01545			1456.98	-0.00162	-0.00435
									1958.87	0.02813	0.02656	0.02519	0.02349	0.02199	0.02044	0.01987	0.01544			1457.46	-0.00178	-0.00446
									1959.35	0.02819	0.02661	0.02522	0.02351	0.02202	0.02048	0.0199	0.01546			1457.94	-0.0019	-0.00466
									1959.84	0.02826	0.02666	0.02526	0.02354	0.02205	0.02053	0.01994	0.01548			1458.43	-0.00198	-0.00491
									1960.32	0.02832	0.02671	0.02531	0.02358	0.02209	0.02058	0.01998	0.0155			1458.91	-0.002	-0.00516
									1960.8	0.02836	0.02675	0.02536	0.02361	0.02213	0.02062	0.02001	0.01552			1459.39	-0.002	-0.00538
									1961.28	0.02838	0.02677	0.02538	0.02363	0.02214	0.02065	0.02003	0.01552			1459.87	-0.00198	-0.00555
									1961.77	0.02836	0.02676	0.02538	0.02364	0.02214	0.02065	0.02003	0.01551			1460.36	-0.00195	-0.00568
									1962.25	0.02833	0.02675	0.02538	0.02365	0.02214	0.02064	0.02002	0.01549			1460.84	-0.00192	-0.00576
									1962.73	0.0283	0.02675	0.02538	0.02367	0.02215	0.02063	0.02003	0.01548			1461.32	-0.0019	-0.0058
									1963.21	0.02832	0.02679	0.02541	0.02373	0.0222	0.02066	0.02007	0.01549			1461.8	-0.00188	-0.00582
									1963.69	0.02838	0.0269	0.02549	0.02384	0.0223	0.02074	0.02016	0.01552			1462.28	-0.00188	-0.0058
									1964.18	0.02852	0.02707	0.02563	0.024	0.02247	0.02087	0.0203	0.01558			1462.77	-0.00189	-0.00573
									1964.66	0.02872	0.02731	0.02582	0.0242	0.02269	0.02106	0.02049	0.01566			1463.25	-0.00187	-0.0056
									1965.14	0.02896	0.02759	0.02605	0.02443	0.02295	0.02127	0.02072	0.01576			1463.73	-0.00183	-0.00536
									1965.62	0.02921	0.02787	0.02627	0.02465	0.02321	0.02149	0.02094	0.01586			1464.21	-0.00171	-0.00499
									1966.1	0.02942	0.0281	0.02644	0.02481	0.02341	0.02166	0.02111	0.01593			1464.69	-0.00152	-0.00447
									1966.59	0.02956	0.02823	0.02653	0.02488	0.0235	0.02174	0.02118	0.01597			1465.18	-0.00127	-0.00391
									1967.07	0.02957	0.02822	0.0265	0.02484	0.02347	0.02171	0.02114	0.01596			1465.66	-0.00102	-0.00344
									1967.55	0.02947	0.02807	0.02637	0.02469	0.02331	0.02157	0.02099	0.01591			1466.14	-0.000830241	-0.00318
									1968.03	0.02927	0.02782	0.02615	0.02448	0.02305	0.02136	0.02076	0.01583			1466.62	-0.000722119	-0.00312
									1968.52	0.02902	0.02751	0.0259	0.02423	0.02276	0.02111	0.0205	0.01573			1467.11	-0.000692115	-0.00322
									1969	0.02876	0.02721	0.02566	0.02399	0.02247	0.02087	0.02024	0.01563			1467.59	-0.000721424	-0.00339
									1969.48	0.02853	0.02696	0.02545	0.0238	0.02223	0.02067	0.02003	0.01554			1468.07	-0.000793134	-0.00357
									1969.96	0.02836	0.02677	0.0253	0.02365	0.02205	0.02053	0.01987	0.01547			1468.55	-0.000897998	-0.00372
									1970.44	0.02824	0.02664	0.0252	0.02356	0.02194	0.02045	0.01977	0.01542			1469.03	-0.00103	-0.00381
									1970.92	0.02817	0.02658	0.02516	0.02351	0.02188	0.02042	0.01973	0.01539			1469.52	-0.0012	-0.00385
									1971.41	0.02813	0.02655	0.02516	0.02349	0.02186	0.02042	0.01972	0.01538			1470	-0.00142	-0.00385
									1971.89	0.02811	0.02654	0.02517	0.02349	0.02186	0.02044	0.01973	0.01537			1470.48	-0.00168	-0.00382
									1972.37	0.02809	0.02654	0.0252	0.02349	0.02187	0.02046	0.01976	0.01538			1470.96	-0.002	-0.00381
									1972.85	0.02808	0.02653	0.02522	0.02349	0.02189	0.02048	0.01978	0.01539			1471.44	-0.00231	-0.00383
									1973.34	0.02807	0.02653	0.02524	0.02349	0.0219	0.02049	0.01981	0.01541			1471.93	-0.00255	-0.00389
									1973.82	0.02807	0.02653	0.02526	0.0235	0.02192	0.0205	0.01983	0.01543			1472.41	-0.00259	-0.00398
									1974.3	0.02809	0.02655	0.02528	0.02351	0.02194	0.02051	0.01985	0.01546			1472.89	-0.00242	-0.00405
									1974.78	0.02812	0.02657	0.02529	0.02353	0.02196	0.02052	0.01988	0.01548			1473.37	-0.00211	-0.00408
									1975.27	0.02815	0.0266	0.02531	0.02356	0.02198	0.02055	0.0199	0.01551			1473.86	-0.00178	-0.00407
									1975.75	0.02818	0.02662	0.02533	0.02358	0.022	0.02059	0.01993	0.01553			1474.34	-0.00151	-0.00406
									1976.23	0.0282	0.02664	0.02534	0.02359	0.02202	0.02063	0.01995	0.01555			1474.82	-0.0013	-0.00404
									1976.71	0.02821	0.02665	0.02535	0.02359	0.02203	0.02066	0.01997	0.01556			1475.3	-0.00115	-0.00403
									1977.19	0.02821	0.02665	0.02536	0.02359	0.02204	0.0207	0.01998	0.01557			1475.78	-0.00104	-0.00403
									1977.67	0.02821	0.02666	0.02537	0.02359	0.02205	0.02072	0.01999	0.01557			1476.27	-0.000956123	-0.00404
									1978.16	0.02821	0.02667	0.02539	0.02359	0.02206	0.02073	0.02001	0.01558			1476.75	-0.000877695	-0.00406
									1978.64	0.02821	0.02668	0.0254	0.0236	0.02207	0.02074	0.02002	0.01559			1477.23	-0.000805172	-0.00408
									1979.12	0.02821	0.02669	0.02541	0.0236	0.02208	0.02073	0.02004	0.01559			1477.71	-0.000741172	-0.00411
									1979.6	0.02821	0.0267	0.02541	0.0236	0.02208	0.02071	0.02004	0.0156			1478.19	-0.000690494	-0.00415
									1980.09	0.0282	0.0267	0.0254	0.02359	0.02208	0.02068	0.02005	0.01561			1478.68	-0.000658603	-0.00419
									1980.57	0.02819	0.02669	0.02538	0.02358	0.02207	0.02065	0.02004	0.01561			1479.16	-0.000648479	-0.00422
									1981.05	0.02818	0.02668	0.02535	0.02357	0.02207	0.02062	0.02003	0.0156			1479.64	-0.000660124	-0.00424
									1981.53	0.02817	0.02667	0.02532	0.02356	0.02206	0.02059	0.02002	0.01558			1480.12	-0.000688642	-0.00425
									1982.01	0.02816	0.02666	0.0253	0.02355	0.02206	0.02057	0.02	0.01556			1480.61	-0.000724104	-0.00424
									1982.5	0.02816	0.02665	0.02528	0.02355	0.02205	0.02055	0.01998	0.01554			1481.09	-0.000754634	-0.00423
									1982.98	0.02816	0.02664	0.02526	0.02354	0.02204	0.02053	0.01997	0.01551			1481.57	-0.000770577	-0.00421
									1983.46	0.02817	0.02662	0.02526	0.02354	0.02202	0.02052	0.01995	0.01548			1482.05	-0.000769982	-0.00419
									1983.94	0.02818	0.0266	0.02526	0.02353	0.022	0.02051	0.01995	0.01546			1482.53	-0.000759	-0.00418
									1984.42	0.0282	0.0266	0.02528	0.02355	0.022	0.02052	0.01995	0.01545			1483.02	-0.000748185	-0.00417
									1984.91	0.02825	0.02664	0.02532	0.02358	0.02202	0.02055	0.01999	0.01545			1483.5	-0.000748548	-0.00416
									1985.39	0.02833	0.02671	0.0254	0.02365	0.02209	0.02061	0.02005	0.01547			1483.98	-0.000769585	-0.00415
									1985.87	0.02844	0.02683	0.02551	0.02376	0.02221	0.0207	0.02013	0.01551			1484.46	-0.000816979	-0.00415
									1986.35	0.02857	0.02698	0.02564	0.02388	0.02236	0.02082	0.02024	0.01557			1484.94	-0.0008936	-0.00415
									1986.84	0.02871	0.02715	0.02577	0.02401	0.02252	0.02094	0.02035	0.01562			1485.43	-0.000997844	-0.00417
									1987.32	0.02882	0.0273	0.02588	0.02413	0.02267	0.02106	0.02046	0.01567			1485.91	-0.00112	-0.0042
									1987.8	0.02889	0.02741	0.02597	0.02421	0.02278	0.02116	0.02054	0.01571			1486.39	-0.00126	-0.00424
									1988.28	0.02894	0.02748	0.02603	0.02427	0.02286	0.02123	0.02061	0.01573			1486.87	-0.0014	-0.00427
									1988.76	0.02897	0.02753	0.02608	0.02431	0.02292	0.02129	0.02066	0.01574			1487.35	-0.00152	-0.0043
									1989.25	0.02902	0.0276	0.02613	0.02436	0.02298	0.02135	0.02072	0.01574			1487.84	-0.00162	-0.00431
									1989.73	0.02912	0.0277	0.02622	0.02444	0.02307	0.02143	0.0208	0.01575			1488.32	-0.00168	-0.00431
									1990.21	0.02926	0.02785	0.02635	0.02456	0.02319	0.02153	0.02091	0.01577			1488.8	-0.00169	-0.0043
									1990.69	0.02943	0.02803	0.0265	0.0247	0.02334	0.02165	0.02103	0.0158			1489.28	-0.00164	-0.00432
									1991.17	0.0296	0.02821	0.02663	0.02483	0.02347	0.02176	0.02115	0.01584			1489.77	-0.00154	-0.00436
									1991.66	0.02969	0.02831	0.02671	0.0249	0.02354	0.02182	0.02121	0.01587			1490.25	-0.00141	-0.00443
									1992.14	0.02969	0.0283	0.02669	0.02487	0.02351	0.02179	0.02119	0.01587			1490.73	-0.00127	-0.00449
									1992.62	0.02955	0.02815	0.02656	0.02474	0.02337	0.02167	0.02107	0.01585			1491.21	-0.00116	-0.00454
									1993.1	0.02932	0.0279	0.02634	0.02452	0.02313	0.02147	0.02087	0.01579			1491.69	-0.00106	-0.00457
									1993.59	0.02903	0.02759	0.02607	0.02427	0.02286	0.02123	0.02062	0.01573			1492.18	-0.000997315	-0.00458
									1994.07	0.02875	0.02728	0.02581	0.02401	0.02258	0.021	0.02038	0.01566			1492.66	-0.0009508	-0.00458
									1994.55	0.02851	0.02701	0.02558	0.02379	0.02234	0.0208	0.02018	0.0156			1493.14	-0.000921705	-0.00459
									1995.03	0.02834	0.02681	0.02541	0.02363	0.02217	0.02065	0.02003	0.01557			1493.62	-0.000908215	-0.0046
									1995.51	0.02824	0.02669	0.02531	0.02352	0.02205	0.02056	0.01995	0.01555			1494.1	-0.000910794	-0.00461
									1996	0.02819	0.02663	0.02526	0.02347	0.02199	0.02052	0.01991	0.01555			1494.59	-0.00093083	-0.00463
									1996.48	0.02819	0.02661	0.02525	0.02345	0.02196	0.02052	0.01992	0.01556			1495.07	-0.000970736	-0.00465
									1996.96	0.02821	0.02663	0.02527	0.02346	0.02197	0.02054	0.01994	0.01557			1495.55	-0.00103	-0.00468
									1997.44	0.02824	0.02665	0.0253	0.02348	0.02198	0.02056	0.01997	0.01558			1496.03	-0.00111	-0.0047
									1997.92	0.02826	0.02668	0.02533	0.02349	0.02201	0.02059	0.01999	0.01557			1496.52	-0.00119	-0.00471
									1998.41	0.02826	0.0267	0.02534	0.02351	0.02203	0.0206	0.02	0.01556			1497	-0.00126	-0.0047
									1998.89	0.02826	0.02671	0.02534	0.02352	0.02205	0.02061	0.02	0.01553			1497.48	-0.0013	-0.00468
									1999.37	0.02824	0.0267	0.02533	0.02352	0.02205	0.02061	0.01999	0.0155			1497.96	-0.00132	-0.00465
									1999.85	0.02822	0.02669	0.02531	0.02351	0.02205	0.02059	0.01998	0.01547			1498.44	-0.0013	-0.0046
									2000.34	0.02821	0.02666	0.02527	0.0235	0.02202	0.02057	0.01997	0.01543			1498.92	-0.00126	-0.00455
									2000.82	0.02819	0.02664	0.02524	0.02349	0.02199	0.02055	0.01995	0.01541			1499.41	-0.00122	-0.00451
									2001.3	0.02819	0.02661	0.02522	0.02348	0.02196	0.02052	0.01994	0.01539			1499.89	-0.00118	-0.00449
									2001.78	0.02819	0.0266	0.0252	0.02348	0.02194	0.02049	0.01993	0.01538			1500.37	-0.00114	-0.00448
									2002.26	0.02819	0.02659	0.02519	0.02349	0.02192	0.02047	0.01992	0.01537			1500.85	-0.00111	-0.0045
									2002.75	0.02818	0.02659	0.02518	0.0235	0.02192	0.02046	0.01992	0.01536			1501.34	-0.00108	-0.00454
									2003.23	0.02817	0.02658	0.02517	0.0235	0.02193	0.02045	0.01991	0.01535			1501.82	-0.00107	-0.00459
									2003.71	0.02815	0.02658	0.02516	0.02351	0.02194	0.02044	0.0199	0.01535			1502.3	-0.00106	-0.00464
									2004.19	0.02813	0.02657	0.02516	0.02351	0.02196	0.02044	0.01989	0.01534			1502.78	-0.00107	-0.00469
									2004.67	0.02813	0.02657	0.02516	0.02351	0.02198	0.02045	0.01988	0.01534			1503.27	-0.00108	-0.00471
									2005.16	0.02815	0.02658	0.02517	0.02351	0.022	0.02046	0.01987	0.01534			1503.75	-0.00109	-0.00472
									2005.64	0.02819	0.02661	0.02519	0.02352	0.02203	0.02048	0.01988	0.01536			1504.23	-0.00111	-0.0047
									2006.12	0.02826	0.02664	0.02523	0.02354	0.02206	0.02051	0.0199	0.01539			1504.71	-0.00114	-0.00466
									2006.6	0.02833	0.02668	0.02526	0.02356	0.0221	0.02054	0.01992	0.01542			1505.19	-0.00118	-0.00461
									2007.09	0.02839	0.02671	0.02529	0.02358	0.02213	0.02057	0.01995	0.01546			1505.67	-0.00123	-0.00454
									2007.57	0.02843	0.02674	0.02532	0.02359	0.02214	0.02059	0.01998	0.01549			1506.16	-0.00129	-0.00447
									2008.05	0.02845	0.02674	0.02533	0.02359	0.02214	0.0206	0.01999	0.01551			1506.64	-0.00135	-0.00446
									2008.53	0.02843	0.02673	0.02533	0.02358	0.02212	0.0206	0.01999	0.01552			1507.12	-0.00138	-0.00453
									2009.01	0.02839	0.0267	0.02533	0.02356	0.02208	0.02058	0.01997	0.01552			1507.6	-0.00138	-0.00466
									2009.49	0.02835	0.02667	0.02533	0.02355	0.02205	0.02056	0.01995	0.01552			1508.09	-0.00136	-0.00477
									2009.98	0.02831	0.02664	0.02533	0.02354	0.02202	0.02054	0.01993	0.01552			1508.57	-0.00133	-0.00484
									2010.46	0.02828	0.02661	0.02533	0.02353	0.02199	0.02052	0.01991	0.01552			1509.05	-0.0013	-0.00487
									2010.94	0.02826	0.02659	0.02533	0.02353	0.02197	0.0205	0.01989	0.01552			1509.53	-0.00127	-0.00487
									2011.42	0.02825	0.02657	0.02532	0.02353	0.02195	0.02048	0.01988	0.01551			1510.01	-0.00123	-0.00484
									2011.91	0.02824	0.02656	0.0253	0.02352	0.02194	0.02046	0.01988	0.0155			1510.5	-0.00119	-0.0048
									2012.39	0.02824	0.02655	0.02529	0.02352	0.02193	0.02044	0.01988	0.01549			1510.98	-0.00114	-0.00474
									2012.87	0.02825	0.02657	0.02529	0.02353	0.02193	0.02043	0.01989	0.01547			1511.46	-0.0011	-0.00469
									2013.35	0.02827	0.02662	0.02531	0.02356	0.02197	0.02044	0.01992	0.01546			1511.94	-0.00107	-0.00466
									2013.83	0.02833	0.0267	0.02538	0.02363	0.02204	0.02048	0.01998	0.01547			1512.42	-0.00104	-0.00465
									2014.32	0.02843	0.02684	0.02548	0.02373	0.02217	0.02057	0.02007	0.01549			1512.91	-0.00103	-0.00467
									2014.8	0.02857	0.02702	0.02563	0.02386	0.02234	0.02069	0.0202	0.01552			1513.39	-0.00104	-0.0047
									2015.28	0.02875	0.02724	0.0258	0.02402	0.02255	0.02086	0.02036	0.01557			1513.87	-0.00107	-0.00476
									2015.76	0.02895	0.02747	0.02598	0.02419	0.02277	0.02104	0.02052	0.01562			1514.35	-0.00112	-0.00483
									2016.24	0.02914	0.02768	0.02614	0.02434	0.02298	0.0212	0.02066	0.01567			1514.84	-0.0012	-0.0049
									2016.73	0.0293	0.02784	0.02626	0.02444	0.02313	0.02133	0.02076	0.01571			1515.32	-0.00131	-0.00499
									2017.21	0.0294	0.02791	0.0263	0.02449	0.0232	0.02139	0.0208	0.01573			1515.8	-0.00145	-0.00507
									2017.69	0.02941	0.02788	0.02627	0.02446	0.02318	0.02139	0.02077	0.01572			1516.28	-0.00159	-0.00515
									2018.17	0.02934	0.02776	0.02617	0.02438	0.02307	0.02132	0.02069	0.01571			1516.76	-0.0017	-0.00521
									2018.66	0.0292	0.02758	0.02603	0.02425	0.02291	0.0212	0.02057	0.01568			1517.25	-0.00176	-0.00523
									2019.14	0.02902	0.02736	0.02587	0.0241	0.02272	0.02106	0.02043	0.01564			1517.73	-0.00177	-0.00521
									2019.62	0.02884	0.02716	0.02572	0.02396	0.02253	0.02092	0.0203	0.01561			1518.21	-0.00174	-0.00516
									2020.1	0.02867	0.02699	0.0256	0.02385	0.02237	0.0208	0.02018	0.01558			1518.69	-0.0017	-0.00508
									2020.58	0.02854	0.02687	0.02552	0.02377	0.02226	0.02072	0.0201	0.01555			1519.17	-0.00166	-0.00499
									2021.07	0.02844	0.0268	0.02548	0.02373	0.02218	0.02067	0.02004	0.01553			1519.66	-0.00162	-0.0049
									2021.55	0.02838	0.02679	0.02546	0.02372	0.02215	0.02065	0.02	0.01551			1520.14	-0.00156	-0.0048
									2022.03	0.02834	0.0268	0.02547	0.02372	0.02214	0.02065	0.01999	0.0155			1520.62	-0.00147	-0.00469
									2022.51	0.02831	0.02682	0.02548	0.02373	0.02214	0.02066	0.01999	0.0155			1521.1	-0.00134	-0.00459
									2022.99	0.02829	0.02684	0.02549	0.02373	0.02213	0.02067	0.01999	0.01549			1521.59	-0.00118	-0.0045
									2023.48	0.02827	0.02684	0.02548	0.02372	0.02212	0.02067	0.02	0.01549			1522.07	-0.00107	-0.00444
									2023.96	0.02825	0.02684	0.02547	0.0237	0.0221	0.02066	0.01999	0.01549			1522.55	-0.00102	-0.00442
									2024.44	0.02824	0.02683	0.02545	0.02368	0.02208	0.02065	0.01999	0.0155			1523.03	-0.00105	-0.00443
									2024.92	0.02824	0.02681	0.02542	0.02366	0.02206	0.02064	0.01998	0.01549			1523.51	-0.00112	-0.00448
									2025.41	0.02825	0.02679	0.0254	0.02365	0.02206	0.02062	0.01997	0.01549			1524	-0.00122	-0.00456
									2025.89	0.02827	0.02678	0.02538	0.02363	0.02206	0.02061	0.01997	0.01548			1524.48	-0.00134	-0.00468
									2026.37	0.02829	0.02677	0.02536	0.02362	0.02207	0.0206	0.01997	0.01546			1524.96	-0.00145	-0.0048
									2026.85	0.02831	0.02675	0.02534	0.0236	0.02208	0.02059	0.01997	0.01544			1525.44	-0.00153	-0.00492
									2027.33	0.02833	0.02674	0.02533	0.02359	0.02209	0.02058	0.01996	0.01542			1525.92	-0.00158	-0.00501
									2027.82	0.02835	0.02673	0.02532	0.02357	0.02209	0.02056	0.01996	0.01541			1526.41	-0.00158	-0.00506
									2028.3	0.02836	0.02672	0.02531	0.02355	0.02208	0.02054	0.01995	0.01539			1526.89	-0.00155	-0.00508
									2028.78	0.02837	0.02671	0.0253	0.02354	0.02206	0.02052	0.01994	0.01539			1527.37	-0.00151	-0.00509
									2029.26	0.02837	0.0267	0.0253	0.02354	0.02204	0.0205	0.01993	0.01538			1527.85	-0.00147	-0.00511
									2029.74	0.02837	0.02668	0.0253	0.02354	0.02202	0.02049	0.01992	0.01539			1528.34	-0.00144	-0.00515
									2030.23	0.02835	0.02667	0.02531	0.02355	0.02201	0.02048	0.0199	0.0154			1528.82	-0.00142	-0.0052
									2030.71	0.02833	0.02666	0.02532	0.02356	0.022	0.02047	0.01989	0.01542			1529.3	-0.00141	-0.00524
									2031.19	0.0283	0.02665	0.02534	0.02358	0.022	0.02048	0.01987	0.01544			1529.78	-0.00141	-0.00528
									2031.67	0.02829	0.02666	0.02536	0.02359	0.02201	0.02049	0.01985	0.01547			1530.26	-0.00141	-0.00529
									2032.15	0.02829	0.02667	0.02537	0.02361	0.02203	0.02051	0.01984	0.01549			1530.75	-0.00141	-0.00527
									2032.64	0.02829	0.0267	0.02539	0.02363	0.02205	0.02053	0.01983	0.01552			1531.23	-0.00141	-0.00524
									2033.12	0.02831	0.02673	0.02541	0.02365	0.02206	0.02055	0.01982	0.01554			1531.71	-0.00141	-0.00518
									2033.6	0.02832	0.02676	0.02542	0.02366	0.02208	0.02056	0.01983	0.01555			1532.19	-0.00141	-0.00511
									2034.08	0.02834	0.02679	0.02542	0.02366	0.02208	0.02056	0.01984	0.01555			1532.67	-0.0014	-0.00503
									2034.57	0.02835	0.02681	0.02542	0.02366	0.02208	0.02056	0.01985	0.01554			1533.16	-0.00139	-0.00494
									2035.05	0.02836	0.02683	0.02542	0.02366	0.02207	0.02054	0.01985	0.01551			1533.64	-0.00136	-0.00487
									2035.53	0.02837	0.02685	0.02542	0.02365	0.02205	0.02051	0.01985	0.01547			1534.12	-0.00134	-0.0048
									2036.01	0.02838	0.02686	0.02542	0.02365	0.02203	0.02048	0.01983	0.01543			1534.6	-0.00131	-0.00475
									2036.49	0.0284	0.02687	0.02542	0.02365	0.02202	0.02045	0.0198	0.01538			1535.09	-0.0013	-0.00471
									2036.98	0.02843	0.02688	0.02543	0.02365	0.02201	0.02043	0.01977	0.01534			1535.57	-0.00129	-0.00468
									2037.46	0.02846	0.0269	0.02546	0.02366	0.02202	0.02043	0.01975	0.01531			1536.05	-0.00129	-0.00466
									2037.94	0.02851	0.02694	0.02549	0.02369	0.02206	0.02045	0.01975	0.0153			1536.53	-0.00129	-0.00465
									2038.42	0.02858	0.02701	0.02556	0.02374	0.02213	0.02051	0.01978	0.01532			1537.01	-0.0013	-0.00463
									2038.9	0.02868	0.02711	0.02564	0.02381	0.02223	0.02058	0.01984	0.01535			1537.49	-0.00132	-0.00459
									2039.39	0.02881	0.02725	0.02576	0.02391	0.02235	0.02068	0.01993	0.0154			1537.98	-0.00135	-0.0045
									2039.87	0.02895	0.02741	0.02589	0.02403	0.02249	0.02079	0.02003	0.01545			1538.46	-0.0014	-0.00434
									2040.35	0.0291	0.02757	0.02602	0.02415	0.02261	0.02088	0.02013	0.0155			1538.94	-0.00146	-0.00405
									2040.83	0.02922	0.02771	0.02613	0.02425	0.0227	0.02095	0.02021	0.01555			1539.42	-0.00152	-0.00359
									2041.32	0.0293	0.02779	0.02621	0.02431	0.02276	0.02099	0.02025	0.01557			1539.91	-0.00152	-0.00301
									2041.8	0.02933	0.02782	0.02624	0.02434	0.02276	0.02099	0.02026	0.01558			1540.39	-0.0014	-0.00253
									2042.28	0.02931	0.0278	0.02623	0.02433	0.02273	0.02097	0.02023	0.01558			1540.87	-0.00118	-0.00235
									2042.76	0.02927	0.02775	0.02619	0.02429	0.02267	0.02092	0.02019	0.01557			1541.35	-0.000970306	-0.00243
									2043.24	0.02922	0.02769	0.02615	0.02424	0.02261	0.02087	0.02013	0.01556			1541.83	-0.000837318	-0.00259
									2043.73	0.02918	0.02764	0.02611	0.0242	0.02255	0.02083	0.02006	0.01554			1542.32	-0.000788603	-0.00277
									2044.21	0.02916	0.0276	0.02608	0.02418	0.02251	0.02078	0.02001	0.01553			1542.8	-0.000808612	-0.00296
									2044.69	0.02916	0.02757	0.02607	0.02416	0.02249	0.02075	0.01996	0.01551			1543.28	-0.000871313	-0.00318
									2045.17	0.02917	0.02755	0.02607	0.02415	0.02248	0.02071	0.01992	0.01549			1543.76	-0.000947527	-0.00343
									2045.65	0.02918	0.02754	0.02606	0.02415	0.02247	0.02068	0.01988	0.01546			1544.24	-0.00101	-0.00369
									2046.14	0.0292	0.02754	0.02606	0.02415	0.02246	0.02065	0.01985	0.01543			1544.73	-0.00103	-0.00391
									2046.62	0.02922	0.02754	0.02606	0.02415	0.02245	0.02062	0.01983	0.0154			1545.21	-0.00102	-0.00406
									2047.1	0.02925	0.02755	0.02608	0.02417	0.02245	0.0206	0.01981	0.01538			1545.69	-0.00099186	-0.00415
									2047.58	0.02929	0.02759	0.02611	0.0242	0.02246	0.0206	0.0198	0.01537			1546.17	-0.000954569	-0.00418
									2048.07	0.02934	0.02764	0.02616	0.02424	0.02247	0.02061	0.0198	0.01536			1546.66	-0.000922531	-0.00418
									2048.55	0.02939	0.0277	0.02622	0.02429	0.02249	0.02062	0.01981	0.01536			1547.14	-0.000903089	-0.00416
									2049.03	0.02944	0.02776	0.02627	0.02433	0.02251	0.02064	0.01981	0.01536			1547.62	-0.000900246	-0.00413
									2049.51	0.02948	0.02781	0.02632	0.02437	0.02254	0.02065	0.0198	0.01535			1548.1	-0.000914629	-0.0041
									2049.99	0.02952	0.02785	0.02636	0.02441	0.02256	0.02066	0.01979	0.01535			1548.58	-0.000943692	-0.00408
									2050.48	0.02955	0.02789	0.02639	0.02444	0.02259	0.02067	0.01978	0.01535			1549.07	-0.000980852	-0.00408
									2050.96	0.02958	0.02794	0.02643	0.02447	0.02263	0.02068	0.01976	0.01535			1549.55	-0.00102	-0.00409
									2051.44	0.02963	0.02799	0.02647	0.02451	0.02267	0.02069	0.01975	0.01536			1550.03	-0.00104	-0.00411
									2051.92	0.0297	0.02806	0.02652	0.02456	0.02272	0.0207	0.01974	0.01538			1550.51	-0.00106	-0.00416
									2052.41	0.02977	0.02813	0.02658	0.02462	0.02278	0.02072	0.01974	0.0154			1550.99	-0.00107	-0.00421
									2052.89	0.02984	0.02819	0.02664	0.02467	0.02283	0.02074	0.01975	0.01541			1551.48	-0.00109	-0.00427
									2053.37	0.0299	0.02824	0.02669	0.02471	0.02286	0.02076	0.01976	0.01543			1551.96	-0.00113	-0.00433
									2053.85	0.02994	0.02826	0.02674	0.02473	0.02288	0.02076	0.01976	0.01543			1552.44	-0.00117	-0.00437
									2054.33	0.02997	0.02828	0.02677	0.02474	0.02289	0.02076	0.01975	0.01543			1552.92	-0.00123	-0.0044
									2054.82	0.02999	0.02829	0.0268	0.02474	0.0229	0.02075	0.01974	0.01542			1553.4	-0.0013	-0.00439
									2055.3	0.03001	0.02832	0.02684	0.02475	0.0229	0.02074	0.01973	0.01542			1553.89	-0.00136	-0.00435
									2055.78	0.03004	0.02835	0.02687	0.02476	0.02291	0.02074	0.01971	0.01542			1554.37	-0.00141	-0.00427
									2056.26	0.03008	0.0284	0.02691	0.02478	0.02293	0.02074	0.0197	0.01543			1554.85	-0.00143	-0.00417
									2056.74	0.03012	0.02846	0.02695	0.0248	0.02296	0.02076	0.01971	0.01545			1555.33	-0.00143	-0.00406
									2057.23	0.03015	0.02851	0.02698	0.02481	0.02299	0.02078	0.01972	0.01548			1555.82	-0.00141	-0.00394
									2057.71	0.03019	0.02855	0.02701	0.02483	0.02302	0.0208	0.01974	0.0155			1556.3	-0.00139	-0.0038
									2058.19	0.03022	0.02859	0.02703	0.02486	0.02305	0.02082	0.01977	0.01552			1556.78	-0.00138	-0.00361
									2058.67	0.03025	0.02862	0.02706	0.02488	0.02308	0.02084	0.01979	0.01554			1557.26	-0.00138	-0.00334
									2059.15	0.03028	0.02864	0.02708	0.02491	0.02311	0.02085	0.01981	0.01554			1557.74	-0.00141	-0.00298
									2059.64	0.03031	0.02866	0.0271	0.02495	0.02312	0.02086	0.01982	0.01554			1558.23	-0.00144	-0.00263
									2060.12	0.03033	0.02867	0.0271	0.02497	0.02312	0.02087	0.01982	0.01554			1558.71	-0.00144	-0.00264
									2060.6	0.03034	0.02867	0.02709	0.02499	0.02312	0.02087	0.01983	0.01553			1559.19	-0.00141	-0.00318
									2061.08	0.03034	0.02865	0.02707	0.02501	0.02311	0.02088	0.01984	0.01553			1559.67	-0.00135	-0.00385
									2061.57	0.03034	0.02864	0.02707	0.02503	0.02312	0.0209	0.01988	0.01553			1560.15	-0.00131	-0.00432
									2062.05	0.03036	0.02865	0.02709	0.02506	0.02315	0.02094	0.01995	0.01554			1560.64	-0.00128	-0.00458
									2062.53	0.03041	0.0287	0.02714	0.02512	0.02322	0.021	0.02004	0.01557			1561.12	-0.00125	-0.0047
									2063.01	0.03051	0.02879	0.02724	0.02521	0.02332	0.02109	0.02016	0.01561			1561.6	-0.00123	-0.00474
									2063.49	0.03062	0.02891	0.02735	0.0253	0.02344	0.02118	0.02028	0.01565			1562.08	-0.00121	-0.00475
									2063.97	0.03072	0.02902	0.02745	0.02539	0.02354	0.02126	0.02039	0.01569			1562.57	-0.00118	-0.00474
									2064.46	0.03077	0.02908	0.02751	0.02543	0.0236	0.02132	0.02046	0.01572			1563.05	-0.00115	-0.00473
									2064.94	0.03075	0.02907	0.02749	0.0254	0.02359	0.02133	0.02048	0.01573			1563.53	-0.00113	-0.00472
									2065.42	0.03064	0.02898	0.02739	0.0253	0.0235	0.02129	0.02045	0.0157			1564.01	-0.00111	-0.00473
									2065.9	0.03046	0.02881	0.02722	0.02515	0.02334	0.02121	0.02036	0.01566			1564.49	-0.0011	-0.00474
									2066.39	0.03025	0.02861	0.02702	0.02498	0.02316	0.0211	0.02025	0.0156			1564.98	-0.00109	-0.00475
									2066.87	0.03005	0.02841	0.02682	0.02481	0.02297	0.02098	0.02012	0.01554			1565.46	-0.00108	-0.00476
									2067.35	0.02987	0.02824	0.02665	0.02466	0.0228	0.02087	0.02001	0.01549			1565.94	-0.00107	-0.00476
									2067.83	0.02972	0.0281	0.02652	0.02455	0.02268	0.02079	0.01993	0.01546			1566.42	-0.00106	-0.00474
									2068.32	0.0296	0.028	0.02641	0.02446	0.02259	0.02072	0.01988	0.01545			1566.9	-0.00104	-0.0047
									2068.8	0.02949	0.02791	0.02633	0.02439	0.02253	0.02068	0.01985	0.01545			1567.39	-0.00101	-0.00465
									2069.28	0.02939	0.02784	0.02626	0.02432	0.02249	0.02065	0.01983	0.01546			1567.87	-0.000973215	-0.00458
									2069.76	0.0293	0.02777	0.0262	0.02425	0.02246	0.02063	0.01983	0.01547			1568.35	-0.00093817	-0.00449
									2070.24	0.02922	0.02771	0.02614	0.02419	0.02243	0.02061	0.01984	0.01548			1568.83	-0.000912149	-0.0044
									2070.72	0.02914	0.02765	0.02609	0.02414	0.02241	0.02059	0.01984	0.01549			1569.32	-0.000905569	-0.00434
									2071.21	0.02908	0.02759	0.02604	0.02409	0.02239	0.02058	0.01986	0.01549			1569.8	-0.000923656	-0.00435
									2071.69	0.02902	0.02753	0.026	0.02405	0.02237	0.02058	0.01987	0.01549			1570.28	-0.00096009	-0.00442
									2072.17	0.02896	0.02748	0.02596	0.02402	0.02236	0.02059	0.0199	0.01548			1570.76	-0.001	-0.00453
									2072.65	0.02896	0.02746	0.02596	0.02402	0.02236	0.0206	0.01991	0.01546			1571.24	-0.00104	-0.00465
									2073.14	0.02906	0.02754	0.02605	0.02411	0.02242	0.02064	0.01993	0.01544			1571.73	-0.00106	-0.00477
									2073.62	0.02935	0.0278	0.02631	0.02433	0.02257	0.02071	0.01993	0.01542			1572.21	-0.00108	-0.00485
									2074.1	0.02991	0.02831	0.02679	0.02474	0.02287	0.02082	0.01992	0.01539			1572.69	-0.00108	-0.0049
									2074.58	0.03078	0.02911	0.02753	0.02536	0.02333	0.02099	0.01991	0.01537			1573.17	-0.00106	-0.00491
									2075.06	0.03192	0.03017	0.0285	0.02617	0.02393	0.02121	0.0199	0.01536			1573.65	-0.00103	-0.00488
									2075.55	0.03321	0.03137	0.02959	0.02708	0.0246	0.02146	0.0199	0.01537			1574.14	-0.000973678	-0.00481
									2076.03	0.03446	0.03254	0.03065	0.02796	0.02526	0.02171	0.01991	0.01538			1574.62	-0.000899122	-0.00469
									2076.51	0.03545	0.03347	0.03148	0.02865	0.02578	0.02191	0.01994	0.01541			1575.1	-0.000812052	-0.00452
									2076.99	0.03598	0.03396	0.03192	0.02902	0.02606	0.02203	0.01996	0.01545			1575.58	-0.000731943	-0.0043
									2077.47	0.03594	0.03393	0.03188	0.02899	0.02605	0.02203	0.01999	0.01548			1576.07	-0.000686458	-0.00408
									2077.96	0.03536	0.03338	0.03138	0.02857	0.02574	0.02193	0.02	0.01551			1576.55	-0.000690197	-0.00391
									2078.44	0.03436	0.03243	0.03051	0.02786	0.02521	0.02172	0.01999	0.01553			1577.03	-0.000728801	-0.00384
									2078.92	0.03313	0.03126	0.02944	0.02699	0.02456	0.02146	0.01997	0.01554			1577.51	-0.000773157	-0.00385
									2079.4	0.03188	0.03008	0.02837	0.02612	0.0239	0.02119	0.01995	0.01555			1577.99	-0.00080375	-0.00392
									2079.89	0.03079	0.02904	0.02743	0.02535	0.02333	0.02095	0.01992	0.01554			1578.48	-0.000815822	-0.00401
									2080.37	0.02995	0.02824	0.02671	0.02476	0.02288	0.02075	0.0199	0.01554			1578.96	-0.00081387	-0.00409
									2080.85	0.02938	0.0277	0.02622	0.02437	0.02257	0.02061	0.01988	0.01553			1579.44	-0.000804313	-0.00414
									2081.33	0.02903	0.02738	0.02594	0.02413	0.02238	0.02052	0.01987	0.01553			1579.92	-0.00079277	-0.00417
									2081.81	0.02885	0.02721	0.02578	0.024	0.02227	0.02047	0.01987	0.01552			1580.4	-0.000783179	-0.00417
									2082.3	0.02875	0.02712	0.0257	0.02393	0.02219	0.02043	0.01987	0.01551			1580.89	-0.000776663	-0.00415
									2082.78	0.02869	0.02707	0.02565	0.02387	0.02214	0.0204	0.01987	0.0155			1581.37	-0.000772793	-0.00412
									2083.26	0.02864	0.02703	0.0256	0.02382	0.0221	0.02037	0.01987	0.01548			1581.85	-0.000769882	-0.00412
									2083.74	0.02859	0.02699	0.02554	0.02377	0.02206	0.02034	0.01986	0.01545			1582.33	-0.000767468	-0.00414
									2084.22	0.02855	0.02695	0.02549	0.02372	0.02203	0.02031	0.01985	0.01542			1582.82	-0.000767005	-0.00421
									2084.71	0.02852	0.0269	0.02545	0.02368	0.022	0.02028	0.01983	0.01538			1583.3	-0.0007719	-0.00432
									2085.19	0.02849	0.02685	0.02541	0.02363	0.02198	0.02025	0.01981	0.01534			1583.78	-0.000787048	-0.00445
									2085.67	0.02847	0.0268	0.02539	0.0236	0.02197	0.02024	0.01978	0.0153			1584.26	-0.000816351	-0.00461
									2086.15	0.02845	0.02676	0.02537	0.02357	0.02196	0.02023	0.01977	0.01527			1584.74	-0.000862186	-0.00477
									2086.64	0.02845	0.02673	0.02538	0.02357	0.02196	0.02025	0.01977	0.01525			1585.23	-0.000923755	-0.00493
									2087.12	0.02847	0.02675	0.0254	0.02359	0.02198	0.02028	0.01979	0.01525			1585.71	-0.000998108	-0.00509
									2087.6	0.02852	0.0268	0.02544	0.02364	0.02202	0.02034	0.01983	0.01526			1586.19	-0.00108	-0.00525
									2088.08	0.02858	0.02688	0.0255	0.0237	0.02208	0.02041	0.01988	0.0153			1586.67	-0.00117	-0.0054
									2088.56	0.02866	0.02699	0.02557	0.02377	0.02214	0.02048	0.01994	0.01534			1587.15	-0.00125	-0.00553
									2089.05	0.02872	0.02709	0.02564	0.02384	0.0222	0.02055	0.01999	0.01539			1587.64	-0.00133	-0.00565
									2089.53	0.02877	0.02717	0.0257	0.0239	0.02225	0.02061	0.02003	0.01544			1588.12	-0.0014	-0.00573
									2090.01	0.02881	0.02724	0.02575	0.02394	0.02228	0.02065	0.02004	0.01548			1588.6	-0.00145	-0.00578
									2090.49	0.02884	0.02729	0.0258	0.02399	0.02231	0.02068	0.02003	0.01551			1589.08	-0.00148	-0.00579
									2090.97	0.02889	0.02735	0.02587	0.02403	0.02233	0.0207	0.02	0.01553			1589.57	-0.00148	-0.00574
									2091.46	0.02896	0.02742	0.02594	0.02409	0.02237	0.02071	0.01996	0.01553			1590.05	-0.00144	-0.00563
									2091.94	0.02905	0.02751	0.02603	0.02416	0.02241	0.02071	0.01991	0.01552			1590.53	-0.00135	-0.00545
									2092.42	0.02913	0.02759	0.0261	0.02421	0.02245	0.02071	0.01987	0.01551			1591.01	-0.00122	-0.00519
									2092.9	0.02918	0.02765	0.02614	0.02424	0.02247	0.0207	0.01983	0.0155			1591.49	-0.00106	-0.00482
									2093.39	0.02917	0.02766	0.02614	0.02423	0.02246	0.02069	0.0198	0.01548			1591.97	-0.000875578	-0.00437
									2093.87	0.0291	0.02761	0.02608	0.02417	0.02242	0.02066	0.01977	0.01547			1592.46	-0.000705248	-0.00389
									2094.35	0.02897	0.0275	0.02596	0.02407	0.02235	0.02062	0.01975	0.01545			1592.94	-0.000571385	-0.00346
									2094.83	0.02879	0.02736	0.02582	0.02393	0.02226	0.02057	0.01972	0.01545			1593.42	-0.000492325	-0.00317
									2095.31	0.02861	0.0272	0.02566	0.02378	0.02217	0.02051	0.0197	0.01544			1593.9	-0.000470447	-0.00306
									2095.8	0.02845	0.02705	0.02553	0.02364	0.02209	0.02046	0.01967	0.01543			1594.39	-0.000494178	-0.00312
									2096.28	0.02832	0.02693	0.02542	0.02353	0.02203	0.02041	0.01964	0.01542			1594.87	-0.000546368	-0.00328
									2096.76	0.02824	0.02684	0.02534	0.02345	0.022	0.02037	0.01961	0.01541			1595.35	-0.000611158	-0.00349
									2097.24	0.0282	0.02678	0.0253	0.0234	0.02198	0.02033	0.01959	0.0154			1595.83	-0.000676798	-0.00369
									2097.72	0.02819	0.02675	0.02529	0.02338	0.02197	0.02031	0.01958	0.0154			1596.32	-0.000735582	-0.00388
									2098.21	0.0282	0.02674	0.02528	0.02338	0.02198	0.02031	0.01958	0.01541			1596.8	-0.000782914	-0.00404
									2098.69	0.02823	0.02673	0.02529	0.0234	0.02198	0.02031	0.01959	0.01543			1597.28	-0.000817574	-0.00417
									2099.17	0.02825	0.02673	0.0253	0.02344	0.02198	0.02033	0.01961	0.01545			1597.76	-0.000840989	-0.00428
									2099.65	0.02827	0.02674	0.02531	0.02347	0.02199	0.02035	0.01964	0.01547			1598.24	-0.000856862	-0.00437
									2100.14	0.02829	0.02674	0.02532	0.02351	0.02199	0.02036	0.01967	0.01549			1598.72	-0.000870552	-0.00444
									2100.62	0.02829	0.02674	0.02532	0.02353	0.02199	0.02038	0.01969	0.0155			1599.21	-0.000887483	-0.0045
									2101.1	0.02829	0.02673	0.02532	0.02354	0.02199	0.02039	0.01971	0.0155			1599.69	-0.00091205	-0.00453
									2101.58	0.02827	0.02672	0.02532	0.02354	0.02198	0.02039	0.01973	0.01548			1600.17	-0.000945576	-0.00456
									2102.06	0.02825	0.02669	0.02531	0.02353	0.02197	0.02038	0.01973	0.01546			1600.65	-0.000986075	-0.00458
									2102.55	0.02824	0.02666	0.0253	0.02352	0.02196	0.02038	0.01973	0.01544			1601.14	-0.00103	-0.00459
									2103.03	0.02824	0.02664	0.0253	0.02352	0.02195	0.02037	0.01972	0.01541			1601.62	-0.00106	-0.0046
									2103.51	0.02824	0.02663	0.0253	0.02352	0.02195	0.02037	0.01972	0.01538			1602.1	-0.00108	-0.00461
									2103.99	0.02827	0.02663	0.02531	0.02353	0.02195	0.02037	0.01972	0.01537			1602.58	-0.00108	-0.0046
									2104.47	0.0283	0.02664	0.02532	0.02354	0.02196	0.02037	0.01971	0.01535			1603.06	-0.00107	-0.00459
									2104.96	0.02834	0.02666	0.02534	0.02355	0.02197	0.02038	0.01971	0.01534			1603.55	-0.00103	-0.00456
									2105.44	0.02837	0.02669	0.02535	0.02356	0.02197	0.02038	0.01971	0.01534			1604.03	-0.000991233	-0.00453
									2105.92	0.0284	0.02671	0.02536	0.02357	0.02198	0.02038	0.01972	0.01534			1604.51	-0.000948916	-0.00449
									2106.4	0.02842	0.02672	0.02538	0.02357	0.02198	0.02038	0.01972	0.01535			1604.99	-0.000910992	-0.00446
									2106.89	0.02844	0.02674	0.02539	0.02357	0.02198	0.02037	0.01972	0.01535			1605.47	-0.000880638	-0.00442
									2107.37	0.02845	0.02675	0.0254	0.02357	0.02197	0.02036	0.01973	0.01535			1605.96	-0.000858218	-0.0044
									2107.85	0.02845	0.02676	0.02541	0.02357	0.02197	0.02035	0.01973	0.01536			1606.44	-0.00084251	-0.00437
									2108.33	0.02845	0.02677	0.02543	0.02357	0.02196	0.02035	0.01973	0.01536			1606.92	-0.000830935	-0.00434
									2108.81	0.02844	0.02677	0.02544	0.02357	0.02196	0.02035	0.01974	0.01536			1607.4	-0.000821047	-0.00431
									2109.3	0.02842	0.02677	0.02544	0.02356	0.02195	0.02036	0.01974	0.01537			1607.88	-0.00081096	-0.00428
									2109.78	0.02841	0.02678	0.02544	0.02356	0.02194	0.02037	0.01974	0.01537			1608.37	-0.000800079	-0.00426
									2110.26	0.02839	0.02678	0.02544	0.02355	0.02194	0.02038	0.01974	0.01538			1608.85	-0.00078933	-0.00426
									2110.74	0.02839	0.02679	0.02543	0.02355	0.02193	0.0204	0.01974	0.01538			1609.33	-0.000780367	-0.00428
									2111.22	0.02839	0.0268	0.02542	0.02355	0.02193	0.02041	0.01973	0.01539			1609.81	-0.000775009	-0.00432
									2111.71	0.02839	0.02682	0.02541	0.02356	0.02194	0.02041	0.01973	0.01538			1610.3	-0.000774348	-0.00435
									2112.19	0.02839	0.02685	0.02541	0.02358	0.02195	0.02041	0.01973	0.01538			1610.78	-0.000778217	-0.00438
									2112.67	0.02839	0.02688	0.02541	0.02359	0.02197	0.02041	0.01973	0.01537			1611.26	-0.00078556	-0.00438
									2113.15	0.02839	0.02691	0.02541	0.0236	0.022	0.02041	0.01973	0.01536			1611.74	-0.00079449	-0.00437
									2113.63	0.02839	0.02693	0.02541	0.02361	0.02203	0.02042	0.01974	0.01535			1612.22	-0.00080332	-0.00435
									2114.12	0.02838	0.02695	0.02541	0.02361	0.02206	0.02042	0.01974	0.01536			1612.71	-0.000811423	-0.00431
[truncated: 4,941 more rows]

## Sheet: Figure S29
Figure S29
		L-CP-D adsorption	L-CP-D desorption		N-CP-D adsorption	N-CP-D desorption		L-CP-A adsorption	L-CP-A desorption		N-CP-A adsorption	N-CP-A desorption
	0.00018172	4.21729		0.000115337	117.131		0.000225504	0.58704		0.000121747	61.0908
	0.0005899	5.83328		0.000455917	134.853		0.000603149	0.78093		0.000466693	73.7859
	0.00092485	6.56889		0.000945756	146.091		0.00103	0.92819		0.000963146	81.5588
	0.00198	8.08987		0.00181	156.719		0.00216	1.19746		0.00189	88.6289
	0.0037	9.54181		0.00375	170.007		0.00379	1.4176		0.00373	95.9057
	0.00735	11.2988		0.00794	184.265		0.00746	1.7478		0.0073	103.37
	0.01488	13.3059		0.01614	197.623		0.01507	2.10981		0.01598	111.463
	0.03274	15.7779		0.033	212.63		0.03289	2.5672		0.03495	120.6
	0.05037	17.3545		0.04848	220.95		0.05805	2.97815		0.05619	126.657
	0.0855	19.4627		0.08285	234.06		0.08563	3.34842		0.08486	132.133
	0.12068	21.0986		0.11973	243.825		0.12066	3.71776		0.12045	137.247
	0.15563	22.4226		0.15539	251.489		0.15559	4.03065		0.15568	141.119
	0.19057	23.6771		0.19067	258.234		0.19047	4.29492		0.19084	144.541
	0.22544	24.7987		0.22596	264.244		0.22534	4.47729		0.22567	147.44
	0.2603	25.9119		0.26065	269.708		0.26016	4.71208		0.26046	149.929
	0.29511	26.9872		0.29533	274.808		0.29502	4.89445		0.29513	152.478
	0.32995	28.0301		0.33005	279.67		0.32983	5.08528		0.33003	154.77
	0.36489	29.1111		0.36438	284.309		0.38428	5.25504		0.36464	157.032
	0.39991	30.2215		0.39943	288.895		0.41921	5.45869		0.39974	159.146
	0.43492	31.3271		0.43437	293.505		0.45415	5.63476		0.43453	161.458
	0.46984	32.5249		0.46938	298.111		0.48914	5.81685		0.46975	163.536
	0.50483	33.7343		0.50441	302.639		0.52408	5.95841		0.50455	165.577
	0.53979	35.1081		0.53932	307.206		0.55903	6.14978		0.53961	167.543
	0.57482	36.4695		0.57432	312.01		0.59395	6.3456		0.57455	169.598
	0.60971	38.046		0.60935	316.783		0.62889	6.57115		0.60956	171.671
	0.64471	39.8299		0.64423	321.73		0.66383	6.83163		0.64451	173.86
	0.67968	41.9075		0.67918	327.058		0.69876	7.21969		0.67951	176.16
	0.71482	44.2237		0.71418	332.771		0.71472	7.53121		0.7145	178.521
	0.74956	47.0245		0.74901	339.107		0.74968	8.03761		0.74939	181.216
	0.78453	50.3742		0.7839	346.36		0.78453	8.68611		0.7844	184.269
	0.81941	54.6692		0.81873	354.971		0.81961	9.56607		0.81942	187.609
	0.8544	59.9134		0.85345	365.596		0.85463	10.6981		0.85422	191.593
	0.88915	67.0571		0.88766	380.089		0.88957	12.2153		0.88915	196.486
	0.92374	77.7708		0.92133	402.76		0.92449	14.677		0.92395	203.023
	0.95736	97.1676		0.9587	461.739		0.95882	19.7388		0.95781	214.825
	0.99189	135.592	135.592	0.99346	547.439	547.439	0.99008	37.7391	37.7391	0.99318	287.189	287.189
	0.95015	--	105.624	0.95556	--	495.971	0.94588	--	26.9803	0.95827	--	228.203
	0.91173	--	86.0208	0.92425	--	446.326	0.90795	--	22.5274	0.9117	--	210.855
	0.87384	--	75.6163	0.88503	--	407.754	0.87213	--	19.8886	0.87268	--	205.238
	0.83765	--	69.537	0.85867	--	393.358	0.83684	--	17.9013	0.83678	--	202.255
	0.80214	--	65.0949	0.82322	--	381.298	0.82027	--	17.1403	0.80151	--	200.061
	0.78527	--	63.6444	0.78673	--	372.786	0.78529	--	15.7193	0.78508	--	199.184
	0.75047	--	60.8059	0.75094	--	366.661	0.75018	--	14.5655	0.75019	--	197.277
	0.71511	--	58.46	0.71569	--	361.861	0.71501	--	13.6688	0.71507	--	195.396
	0.6802	--	56.5545	0.68052	--	357.758	0.68001	--	12.9599	0.68004	--	193.692
	0.64523	--	54.8768	0.64537	--	354.079	0.64512	--	12.3542	0.64504	--	192.193
	0.61008	--	53.5398	0.61029	--	350.77	0.61008	--	11.8326	0.61004	--	190.872
	0.57518	--	52.2879	0.57533	--	347.539	0.5751	--	11.3329	0.57505	--	189.651
	0.54012	--	51.1479	0.54024	--	344.392	0.54005	--	10.9076	0.54005	--	188.432
	0.50511	--	50.0827	0.50522	--	341.416	0.50498	--	10.4998	0.50499	--	187.353
	0.47045	--	47.9839	0.47043	--	338.053	0.47031	--	9.40957	0.47067	--	184.439
	0.435	--	45.5933	0.43507	--	334.63	0.43449	--	9.3123	0.43431	--	183.011
	0.39984	--	44.5323	0.40022	--	331.48	0.38064	--	9.26682	0.38123	--	181.28
	0.34626	--	43.2618	0.36553	--	328.199	0.34565	--	9.19222	0.36515	--	180.672
	0.31119	--	42.4689	0.33065	--	324.732	0.31056	--	9.12279	0.33037	--	179.407
	0.29545	--	42.1233	0.29582	--	321	0.2755	--	9.03293	0.29563	--	177.954
	0.26068	--	41.3324	0.26101	--	316.809	0.24045	--	8.94518	0.26071	--	176.219
	0.22579	--	40.4343	0.22609	--	312.099	0.20541	--	8.81595	0.22582	--	174.259
	0.19083	--	39.4702	0.19056	--	306.568	0.17114	--	8.68959	0.19098	--	171.869
	0.15583	--	38.3762	0.15639	--	300.261	0.1354	--	8.47897	0.15602	--	168.914
	0.12076	--	37.0893	0.12158	--	292.088	0.1207	--	8.37112	0.12101	--	165.137
	0.08547	--	35.4748	0.08647	--	281.237	0.08536	--	8.16566	0.08593	--	159.974
	0.05056	--	33.1267	0.05162	--	265.223	0.05023	--	7.71551	0.05241	--	152.344
	0.03264	--	31.166	0.03271	--	251.414	0.03256	--	7.29129	0.03316	--	145.586
	0.01514	--	28.3207	0.01456	--	229.214	0.01507	--	6.63219	0.01479	--	134.106
	0.00759	--	26.1633	0.00765	--	212.873	0.00758	--	6.2029	0.00776	--	126.054
	0.00379	--	24.3682	0.00378	--	197.276	0.00358	--	5.78153	0.00393	--	117.988
	0.00189	--	22.7481	0.00189	--	183.604	0.00192	--	5.63055	0.00188	--	110.478
	0.00097231	--	22.0731	0.000976964	--	173.241	0.000964496	--	5.7482	0.000969909	--	105.361

## Sheet: Figure S30
Figure S30
	S30a						S30b
		L-CP-A	N-CP-A	L-CP-D	N-CP-D				L-CP-A	L-CP-D	N-CP-A	N-CP-D
	2000.3	0.00202	0.00294	0.00356	0.00531			649.893	0.0548	0.03805	0.05424	0.0453
	2000.79	0.00201	0.00294	0.00355	0.00533			650.375	0.05462	0.03788	0.05568	0.04503
	2001.27	0.002	0.00294	0.00353	0.00533			650.857	0.05447	0.03773	0.05709	0.04479
	2001.75	0.00199	0.00294	0.00352	0.00534			651.34	0.05437	0.03761	0.05847	0.04458
	2002.23	0.00199	0.00293	0.00351	0.00535			651.822	0.0543	0.03751	0.05981	0.0444
	2002.71	0.002	0.00292	0.00352	0.00536			652.304	0.05427	0.03743	0.06113	0.04425
	2003.19	0.00201	0.00291	0.00352	0.00538			652.786	0.05429	0.03737	0.06241	0.04413
	2003.68	0.00202	0.00291	0.00354	0.00539			653.268	0.05433	0.03734	0.06367	0.04404
	2004.16	0.00203	0.0029	0.00354	0.00541			653.75	0.05442	0.03733	0.06489	0.04398
	2004.64	0.00203	0.0029	0.00355	0.00542			654.232	0.05455	0.03735	0.06609	0.04395
	2005.12	0.00204	0.00291	0.00356	0.00542			654.715	0.05471	0.03739	0.06725	0.04395
	2005.61	0.00204	0.00291	0.00357	0.00542			655.197	0.05492	0.03745	0.06838	0.04398
	2006.09	0.00205	0.00291	0.00358	0.00542			655.679	0.05516	0.03753	0.06948	0.04404
	2006.57	0.00204	0.00291	0.0036	0.00543			656.161	0.05544	0.03764	0.07055	0.04413
	2007.05	0.00204	0.00291	0.00362	0.00544			656.643	0.05576	0.03777	0.07159	0.04424
	2007.53	0.00203	0.00291	0.00364	0.00545			657.125	0.05612	0.03793	0.0726	0.04439
	2008.02	0.00202	0.00291	0.00365	0.00546			657.607	0.05652	0.0381	0.07358	0.04457
	2008.5	0.00202	0.0029	0.00365	0.00545			658.089	0.05695	0.0383	0.07453	0.04477
	2008.98	0.00202	0.0029	0.00364	0.00544			658.571	0.05743	0.03853	0.07545	0.04501
	2009.46	0.00202	0.0029	0.00362	0.00541			659.053	0.05794	0.03878	0.07633	0.04528
	2009.94	0.00203	0.00291	0.0036	0.00539			659.536	0.0585	0.03905	0.07719	0.04557
	2010.43	0.00203	0.00292	0.00358	0.00538			660.018	0.05909	0.03934	0.07802	0.0459
	2010.91	0.00203	0.00293	0.00357	0.00537			660.5	0.05972	0.03966	0.07881	0.04625
	2011.39	0.00203	0.00294	0.00357	0.00537			660.982	0.06038	0.04	0.07957	0.04663
	2011.87	0.00203	0.00296	0.00357	0.00538			661.464	0.06109	0.04036	0.08031	0.04705
	2012.36	0.00203	0.00296	0.00357	0.00539			661.946	0.06184	0.04075	0.08101	0.04749
	2012.84	0.00203	0.00297	0.00359	0.0054			662.428	0.06318	0.04163	0.08165	0.04833
	2013.32	0.00204	0.00298	0.00362	0.00543			662.91	0.06446	0.04246	0.08219	0.0491
	2013.8	0.00206	0.00298	0.00367	0.00548			663.393	0.06566	0.04324	0.08265	0.04982
	2014.28	0.00209	0.003	0.00374	0.00556			663.875	0.06682	0.04398	0.08305	0.05051
	2014.77	0.00213	0.00302	0.00384	0.00565			664.357	0.06794	0.04469	0.08343	0.05119
	2015.25	0.00218	0.00304	0.00395	0.00576			664.839	0.06906	0.04536	0.0838	0.05185
	2015.73	0.00224	0.00307	0.00406	0.00586			665.321	0.07018	0.04601	0.08416	0.0525
	2016.21	0.00228	0.00309	0.00415	0.00593			665.803	0.07132	0.04664	0.0845	0.05316
	2016.69	0.00231	0.00311	0.0042	0.00597			666.285	0.07247	0.04725	0.0848	0.05381
	2017.18	0.00233	0.00312	0.00422	0.00596			666.767	0.07362	0.04784	0.08507	0.05445
	2017.66	0.00232	0.00311	0.00418	0.00592			667.25	0.07476	0.0484	0.08532	0.0551
	2018.14	0.00229	0.0031	0.00412	0.00585			667.732	0.07585	0.04893	0.08558	0.05574
	2018.62	0.00224	0.00308	0.00403	0.00577			668.214	0.07687	0.0494	0.08587	0.05638
	2019.11	0.00219	0.00305	0.00394	0.00569			668.696	0.07781	0.04981	0.08622	0.05703
	2019.59	0.00213	0.00303	0.00385	0.00562			669.178	0.07866	0.05013	0.08663	0.05768
	2020.07	0.00209	0.00301	0.00378	0.00555			669.66	0.0794	0.05038	0.08708	0.05832
	2020.55	0.00206	0.00299	0.00373	0.00551			670.142	0.08005	0.05055	0.08755	0.05895
	2021.03	0.00204	0.00298	0.0037	0.00547			670.624	0.08059	0.05064	0.08803	0.05956
	2021.52	0.00203	0.00297	0.00368	0.00544			671.106	0.08102	0.05066	0.0885	0.06014
	2022	0.00203	0.00295	0.00367	0.00542			671.589	0.08135	0.05059	0.08898	0.06068
	2022.48	0.00203	0.00294	0.00367	0.00541			672.071	0.08156	0.05045	0.08946	0.06117
	2022.96	0.00204	0.00293	0.00367	0.0054			672.553	0.08165	0.05022	0.08995	0.06158
	2023.44	0.00204	0.00292	0.00366	0.0054			673.035	0.08162	0.0499	0.09044	0.06191
	2023.93	0.00205	0.00291	0.00366	0.00539			673.517	0.08146	0.04949	0.0909	0.06213
	2024.41	0.00205	0.00291	0.00365	0.00539			673.999	0.08115	0.04898	0.09131	0.06221
	2024.89	0.00206	0.0029	0.00365	0.00539			674.481	0.08071	0.04836	0.09163	0.06213
	2025.37	0.00207	0.00291	0.00364	0.0054			674.963	0.0801	0.04762	0.09185	0.06186
	2025.86	0.00207	0.00291	0.00364	0.00541			675.446	0.07933	0.04674	0.09196	0.06139
	2026.34	0.00207	0.00292	0.00364	0.00543			675.928	0.07839	0.04572	0.09195	0.06072
	2026.82	0.00207	0.00293	0.00364	0.00546			676.41	0.07727	0.04454	0.09182	0.05986
	2027.3	0.00206	0.00294	0.00364	0.00548			676.892	0.07596	0.04323	0.09154	0.05883
	2027.78	0.00206	0.00296	0.00364	0.00549			677.374	0.07449	0.04179	0.0911	0.05766
	2028.27	0.00206	0.00297	0.00364	0.00548			677.856	0.07286	0.04027	0.09049	0.0564
	2028.75	0.00206	0.00297	0.00364	0.00547			678.338	0.07113	0.03874	0.08972	0.05513
	2029.23	0.00206	0.00298	0.00364	0.00546			678.82	0.06936	0.03729	0.08881	0.05393
	2029.71	0.00207	0.00298	0.00364	0.00544			679.302	0.06766	0.03602	0.08783	0.0529
	2030.19	0.00207	0.00297	0.00365	0.00543			679.784	0.06617	0.03507	0.08689	0.05213
	2030.68	0.00207	0.00297	0.00365	0.00543			680.267	0.06502	0.03455	0.08606	0.0517
	2031.16	0.00207	0.00296	0.00365	0.00543			680.749	0.06429	0.03446	0.08539	0.05159
	2031.64	0.00207	0.00295	0.00366	0.00543			681.231	0.06396	0.03469	0.08488	0.05173
	2032.12	0.00208	0.00294	0.00366	0.00543			681.713	0.06389	0.03507	0.08447	0.05199
	2032.6	0.00209	0.00292	0.00366	0.00543			682.195	0.06396	0.03546	0.08406	0.05226
	2033.09	0.0021	0.00292	0.00366	0.00543			682.677	0.06402	0.03577	0.08357	0.05244
	2033.57	0.0021	0.00291	0.00367	0.00543			683.159	0.064	0.03598	0.08297	0.05249
	2034.05	0.00211	0.00291	0.00368	0.00543			683.641	0.06385	0.03607	0.08224	0.05237
	2034.53	0.00211	0.00291	0.00369	0.00544			684.124	0.06354	0.03604	0.08136	0.0521
	2035.02	0.00212	0.00291	0.0037	0.00545			684.606	0.06309	0.03591	0.08036	0.05167
	2035.5	0.00212	0.00292	0.0037	0.00545			685.088	0.0625	0.03571	0.07925	0.05111
	2035.98	0.00212	0.00293	0.00371	0.00546			685.57	0.06182	0.03546	0.07807	0.05044
	2036.46	0.00213	0.00295	0.00371	0.00545			686.052	0.06107	0.03518	0.07683	0.04969
	2036.94	0.00213	0.00296	0.0037	0.00546			686.534	0.0603	0.03489	0.07555	0.04887
	2037.43	0.00213	0.00297	0.0037	0.00546			687.016	0.05951	0.03458	0.07426	0.04799
	2037.91	0.00213	0.00298	0.00371	0.00548			687.498	0.05874	0.03426	0.07294	0.04707
	2038.39	0.00214	0.00298	0.00372	0.0055			687.981	0.05798	0.03392	0.07161	0.04612
	2038.87	0.00214	0.00299	0.00375	0.00554			688.463	0.05724	0.03357	0.07023	0.04515
	2039.35	0.00216	0.003	0.00379	0.00558			688.945	0.05652	0.03318	0.0688	0.04415
	2039.84	0.00218	0.00301	0.00384	0.00562			689.427	0.05579	0.03276	0.0673	0.04314
	2040.32	0.0022	0.00302	0.00388	0.00565			689.909	0.05505	0.03232	0.06573	0.04212
	2040.8	0.00222	0.00303	0.00391	0.00568			690.391	0.05427	0.03183	0.06409	0.04109
	2041.28	0.00223	0.00303	0.00393	0.0057			690.873	0.05344	0.0313	0.06242	0.04007
	2041.77	0.00223	0.00303	0.00393	0.0057			691.355	0.05253	0.03071	0.06073	0.03906
	2042.25	0.00222	0.00302	0.00391	0.0057			691.837	0.05152	0.03007	0.05902	0.03806
	2042.73	0.00221	0.00301	0.00388	0.00569			692.32	0.0504	0.02938	0.05729	0.0371
	2043.21	0.00219	0.00299	0.00385	0.00568			692.802	0.04917	0.02864	0.05552	0.03617
	2043.69	0.00218	0.00299	0.00383	0.00566			693.284	0.04785	0.02787	0.05368	0.03527
	2044.17	0.00218	0.00298	0.0038	0.00564			693.766	0.04644	0.02709	0.05176	0.03441
	2044.66	0.00218	0.00298	0.00379	0.00562			694.248	0.04496	0.0263	0.04977	0.03358
	2045.14	0.00219	0.00298	0.00378	0.00561			694.73	0.04344	0.02551	0.04772	0.03277
	2045.62	0.00219	0.00298	0.00377	0.00561			695.212	0.04189	0.02472	0.04564	0.03198
	2046.1	0.0022	0.00298	0.00376	0.00561			695.694	0.04031	0.02393	0.04357	0.0312
	2046.59	0.0022	0.00298	0.00375	0.00561			696.177	0.03873	0.02314	0.04152	0.03041
	2047.07	0.0022	0.00298	0.00374	0.00561			696.659	0.03714	0.02236	0.03952	0.02961
	2047.55	0.0022	0.00298	0.00372	0.00561			697.141	0.03556	0.02158	0.03758	0.02879
	2048.03	0.0022	0.00298	0.00371	0.0056			697.623	0.03399	0.02081	0.0357	0.02795
	2048.51	0.00219	0.00299	0.0037	0.0056			698.105	0.03245	0.02005	0.03391	0.02707
	2049	0.00219	0.003	0.0037	0.00561			698.587	0.03095	0.0193	0.03221	0.02618
	2049.48	0.00218	0.00301	0.0037	0.00562			699.069	0.02949	0.01856	0.03062	0.02527
	2049.96	0.00218	0.00303	0.00371	0.00564			699.551	0.02808	0.01784	0.02914	0.02437
	2050.44	0.00217	0.00305	0.00372	0.00566			700.033	0.02672	0.01714	0.02777	0.02348
	2050.93	0.00218	0.00307	0.00372	0.00568			700.516	0.02543	0.01646	0.02649	0.02262
	2051.41	0.00219	0.00309	0.00373	0.0057			700.998	0.0242	0.01582	0.02531	0.02181
	2051.89	0.0022	0.0031	0.00374	0.00572			701.48	0.02302	0.01521	0.02421	0.02104
	2052.37	0.00221	0.00311	0.00374	0.00574			701.962	0.0219	0.01463	0.0232	0.02032
	2052.85	0.00223	0.00312	0.00375	0.00576			702.444	0.02083	0.01407	0.02229	0.01962
	2053.34	0.00223	0.00313	0.00376	0.00577			702.926	0.0198	0.01353	0.02147	0.01896
	2053.82	0.00223	0.00314	0.00376	0.00578			703.408	0.01882	0.013	0.02076	0.0183
	2054.3	0.00223	0.00314	0.00377	0.00579			703.89	0.01786	0.01247	0.02014	0.01764
	2054.78	0.00223	0.00314	0.00377	0.00579			704.372	0.01692	0.01194	0.01958	0.01696
	2055.26	0.00223	0.00313	0.00378	0.00578			704.855	0.01599	0.01141	0.01906	0.01624
	2055.75	0.00223	0.00312	0.00378	0.00577			705.337	0.01505	0.01086	0.01854	0.01549
	2056.23	0.00224	0.0031	0.00378	0.00576			705.819	0.01409	0.01031	0.01802	0.01469
	2056.71	0.00224	0.00308	0.00378	0.00576			706.301	0.01312	0.00974	0.0175	0.01385
	2057.19	0.00225	0.00306	0.00379	0.00576			706.783	0.01213	0.00918	0.01699	0.013
	2057.67	0.00226	0.00305	0.0038	0.00577			707.265	0.01117	0.00864	0.01652	0.01218
	2058.16	0.00227	0.00304	0.00381	0.00577			707.747	0.01028	0.00814	0.01613	0.01142
	2058.64	0.00228	0.00304	0.00382	0.00578			708.229	0.00953	0.00771	0.01587	0.01076
	2059.12	0.00229	0.00306	0.00383	0.00578			708.712	0.00898	0.00737	0.01576	0.01022
	2059.6	0.0023	0.00308	0.00384	0.00578			709.194	0.00866	0.00713	0.01581	0.00981
	2060.09	0.0023	0.0031	0.00385	0.00578			709.676	0.0086	0.00699	0.01603	0.00951
	2060.57	0.00231	0.00312	0.00386	0.00578			710.158	0.00877	0.00691	0.0164	0.00931
	2061.05	0.00231	0.00314	0.00386	0.0058			710.64	0.00913	0.0069	0.01689	0.00917
	2061.53	0.0023	0.00315	0.00387	0.00582			711.122	0.00963	0.00691	0.01744	0.00907
	2062.01	0.00231	0.00315	0.00389	0.00586			711.604	0.01021	0.00694	0.01802	0.00899
	2062.5	0.00232	0.00316	0.00393	0.0059			712.086	0.01082	0.00697	0.01856	0.00892
	2062.98	0.00234	0.00317	0.00397	0.00594			712.568	0.01142	0.007	0.01904	0.00884
	2063.46	0.00236	0.00317	0.00402	0.00599			713.051	0.012	0.00703	0.01944	0.00877
	2063.94	0.00239	0.00318	0.00406	0.00602			713.533	0.01253	0.00706	0.01977	0.00869
	2064.42	0.0024	0.00317	0.00409	0.00604			714.015	0.013	0.00709	0.02004	0.00863
	2064.91	0.00241	0.00316	0.0041	0.00603			714.497	0.01341	0.00712	0.02029	0.00857
	2065.39	0.0024	0.00313	0.00408	0.00601			714.979	0.01377	0.00715	0.0205	0.00854
	2065.87	0.00238	0.0031	0.00404	0.00595			715.461	0.01408	0.00717	0.02069	0.00852
	2066.35	0.00235	0.00307	0.00398	0.00589			715.943	0.01433	0.0072	0.02083	0.00852
	2066.83	0.00233	0.00304	0.00392	0.00581			716.425	0.01453	0.00723	0.02088	0.00853
	2067.32	0.00231	0.00302	0.00387	0.00574			716.908	0.01469	0.00727	0.02084	0.00854
	2067.8	0.0023	0.00301	0.00382	0.00568			717.39	0.01481	0.0073	0.02069	0.00856
	2068.28	0.00228	0.00301	0.00379	0.00564			717.872	0.01487	0.00733	0.02046	0.00858
	2068.76	0.00227	0.00301	0.00377	0.00562			718.354	0.01489	0.00736	0.02016	0.00859
	2069.24	0.00226	0.00302	0.00375	0.00562			718.836	0.01487	0.00737	0.01981	0.00859
	2069.73	0.00224	0.00302	0.00374	0.00563			719.318	0.01479	0.00737	0.01944	0.00859
	2070.21	0.00223	0.00301	0.00373	0.00565			719.8	0.01468	0.00735	0.01905	0.00857
	2070.69	0.00221	0.003	0.00373	0.00566			720.282	0.01452	0.00732	0.01864	0.00855
	2071.17	0.00221	0.00298	0.00373	0.00567			720.764	0.01434	0.00727	0.01821	0.00852
	2071.66	0.00221	0.00296	0.00374	0.00567			721.247	0.01412	0.00722	0.01777	0.00848
	2072.14	0.00221	0.00295	0.00374	0.00566			721.729	0.01387	0.00716	0.01733	0.00844
	2072.62	0.00221	0.00294	0.00376	0.00566			722.211	0.01359	0.00709	0.0169	0.00839
	2073.1	0.00222	0.00295	0.00377	0.00567			722.693	0.01327	0.00703	0.01647	0.00834
	2073.58	0.00224	0.00299	0.0038	0.0057			723.175	0.01293	0.00696	0.01604	0.00828
	2074.07	0.00227	0.00307	0.00385	0.00576			723.657	0.01256	0.00689	0.01561	0.00823
	2074.55	0.00231	0.00318	0.00391	0.00586			724.139	0.01215	0.00682	0.01515	0.00817
	2075.03	0.00236	0.00332	0.00399	0.006			724.621	0.01172	0.00674	0.01468	0.00811
	2075.51	0.00241	0.00348	0.00409	0.00616			725.104	0.01125	0.00666	0.01418	0.00803
	2075.99	0.00246	0.00363	0.00418	0.00632			725.586	0.01074	0.00656	0.01367	0.00795
	2076.48	0.00249	0.00374	0.00425	0.00646			726.068	0.01019	0.00645	0.01315	0.00783
	2076.96	0.0025	0.0038	0.00429	0.00654			726.55	0.0096	0.00631	0.01263	0.00769
	2077.44	0.00249	0.00379	0.00429	0.00654			727.032	0.00897	0.00614	0.01209	0.00751
	2077.92	0.00245	0.00371	0.00425	0.00647			727.514	0.0083	0.00595	0.0115	0.00728
	2078.41	0.0024	0.00358	0.00417	0.00633			727.996	0.00761	0.00574	0.01087	0.00702
	2078.89	0.00235	0.00343	0.00408	0.00616			728.478	0.0069	0.00552	0.01017	0.00672
	2079.37	0.0023	0.00328	0.00399	0.00599			728.96	0.00621	0.00529	0.00944	0.0064
	2079.85	0.00225	0.00315	0.00391	0.00584			729.443	0.00556	0.00508	0.00871	0.00609
	2080.33	0.00222	0.00306	0.00386	0.00573			729.925	0.00499	0.0049	0.00804	0.0058
	2080.82	0.00219	0.003	0.00383	0.00566			730.407	0.00453	0.00477	0.00748	0.00556
	2081.3	0.00218	0.00297	0.00381	0.00561			730.889	0.00424	0.00469	0.00708	0.00541
	2081.78	0.00217	0.00295	0.00381	0.00558			731.371	0.00413	0.00469	0.00688	0.00535
	2082.26	0.00217	0.00294	0.0038	0.00555			731.853	0.0042	0.00477	0.00687	0.00537
	2082.74	0.00218	0.00294	0.0038	0.00552			732.335	0.00445	0.0049	0.00703	0.00547
	2083.23	0.00218	0.00293	0.0038	0.00548			732.817	0.00483	0.00506	0.00732	0.00562
	2083.71	0.00219	0.00292	0.0038	0.00546			733.299	0.00528	0.00523	0.00769	0.00578
	2084.19	0.00219	0.00292	0.00381	0.00544			733.782	0.00572	0.00539	0.00808	0.00595
	2084.67	0.0022	0.00292	0.00381	0.00543			734.264	0.00611	0.00551	0.00845	0.00609
	2085.16	0.0022	0.00292	0.00382	0.00543			734.746	0.00641	0.0056	0.00878	0.00621
	2085.64	0.0022	0.00291	0.00382	0.00543			735.228	0.00662	0.00565	0.00905	0.00631
	2086.12	0.00221	0.00291	0.00383	0.00544			735.71	0.00675	0.00568	0.00926	0.00638
	2086.6	0.00221	0.00291	0.00385	0.00545			736.192	0.00683	0.00568	0.00942	0.00644
	2087.08	0.00222	0.00291	0.00387	0.00547			736.674	0.00688	0.00568	0.00956	0.00649
	2087.57	0.00223	0.00291	0.00389	0.00549			737.156	0.00691	0.00566	0.00971	0.00652
	2088.05	0.00223	0.00291	0.00392	0.00552			737.639	0.00695	0.00565	0.00986	0.00654
	2088.53	0.00223	0.00292	0.00394	0.00555			738.121	0.00698	0.00563	0.01004	0.00655
	2089.01	0.00223	0.00293	0.00396	0.00558			738.603	0.007	0.00561	0.01021	0.00654
	2089.49	0.00223	0.00293	0.00397	0.00559			739.085	0.00701	0.00558	0.01035	0.00653
	2089.98	0.00224	0.00293	0.00396	0.00559			739.567	0.007	0.00556	0.01043	0.00651
	2090.46	0.00224	0.00293	0.00394	0.00558			740.049	0.00698	0.00553	0.01044	0.00648
	2090.94	0.00224	0.00293	0.00392	0.00557			740.531	0.00694	0.00551	0.01038	0.00646
	2091.42	0.00224	0.00293	0.0039	0.00556			741.013	0.00688	0.00548	0.01026	0.00643
	2091.91	0.00223	0.00294	0.00388	0.00555			741.495	0.00681	0.00545	0.01013	0.0064
	2092.39	0.00223	0.00294	0.00386	0.00554			741.978	0.00673	0.00541	0.01	0.00636
	2092.87	0.00222	0.00295	0.00384	0.00553			742.46	0.00664	0.00537	0.00989	0.00632
	2093.35	0.00222	0.00294	0.00382	0.00552			742.942	0.00654	0.00533	0.00981	0.00626
	2093.83	0.00222	0.00294	0.0038	0.00551			743.424	0.00643	0.00528	0.00976	0.00619
	2094.32	0.00222	0.00292	0.00377	0.00549			743.906	0.0063	0.00524	0.00972	0.00611
	2094.8	0.00222	0.00291	0.00374	0.00548			744.388	0.00617	0.00519	0.00969	0.00602
	2095.28	0.00222	0.0029	0.00371	0.00547			744.87	0.006	0.00515	0.00967	0.00592
	2095.76	0.00221	0.00289	0.00367	0.00547			745.352	0.00582	0.00511	0.00965	0.00582
	2096.24	0.0022	0.00289	0.00363	0.00547			745.835	0.00559	0.00507	0.00964	0.00572
	2096.73	0.00219	0.0029	0.00359	0.00548			746.317	0.00534	0.00503	0.00963	0.00563
	2097.21	0.00218	0.00291	0.00354	0.0055			746.799	0.00506	0.005	0.00961	0.00554
	2097.69	0.00217	0.00292	0.00349	0.0055			747.281	0.00477	0.00496	0.00957	0.00547
	2098.17	0.00217	0.00294	0.00342	0.0055			747.763	0.00448	0.00492	0.00951	0.0054
	2098.65	0.00217	0.00295	0.00336	0.00551			748.245	0.0042	0.00489	0.00943	0.00533
	2099.14	0.00217	0.00295	0.0033	0.00551			748.727	0.00393	0.00485	0.00935	0.00527
	2099.62	0.00217	0.00295	0.00324	0.00552			749.209	0.00369	0.00481	0.00926	0.0052
	2100.1	0.00217	0.00295	0.00318	0.00553			749.692	0.00348	0.00476	0.00917	0.00513
	2100.58	0.00216	0.00294	0.00314	0.00554			750.174	0.00328	0.00471	0.00907	0.00505
	2101.07	0.00216	0.00292	0.0031	0.00555			750.656	0.0031	0.00465	0.00894	0.00496
	2101.55	0.00215	0.0029	0.00306	0.00555			751.138	0.00295	0.0046	0.00878	0.00487
	2102.03	0.00214	0.00288	0.00303	0.00555			751.62	0.0028	0.00454	0.00859	0.00477
	2102.51	0.00214	0.00287	0.00301	0.00555			752.102	0.00268	0.00448	0.00837	0.00467
	2102.99	0.00213	0.00285	0.00299	0.00555			752.584	0.00259	0.00443	0.00816	0.00457
	2103.48	0.00212	0.00284	0.00298	0.00556			753.066	0.00251	0.00439	0.00796	0.00448
	2103.96	0.00211	0.00283	0.00297	0.00558			753.548	0.00245	0.00435	0.00781	0.0044
	2104.44	0.00209	0.00283	0.00297	0.00559			754.03	0.0024	0.0043	0.0077	0.00434
	2104.92	0.00208	0.00284	0.00297	0.0056			754.513	0.00236	0.00427	0.00764	0.00429
	2105.4	0.00207	0.00284	0.00298	0.0056			754.995	0.00233	0.00423	0.00759	0.00425
	2105.89	0.00206	0.00285	0.00301	0.0056			755.477	0.00229	0.00419	0.00756	0.00424
	2106.37	0.00205	0.00286	0.00304	0.00561			755.959	0.00224	0.00416	0.00753	0.00424
	2106.85	0.00204	0.00287	0.00308	0.00562			756.441	0.0022	0.00412	0.00749	0.00425
	2107.33	0.00204	0.00287	0.00313	0.00563			756.923	0.00215	0.00409	0.00744	0.00427
	2107.81	0.00204	0.00288	0.00317	0.00564			757.405	0.0021	0.00405	0.00739	0.00428
	2108.3	0.00205	0.00287	0.00322	0.00565			757.888	0.00205	0.00401	0.00734	0.00429
	2108.78	0.00206	0.00287	0.00326	0.00565			758.37	0.00201	0.00397	0.00728	0.00428
	2109.26	0.00208	0.00287	0.00329	0.00564			758.852	0.00197	0.00393	0.0072	0.00426
	2109.74	0.0021	0.00287	0.00331	0.00562			759.334	0.00194	0.00388	0.00711	0.00423
	2110.22	0.00212	0.00287	0.00334	0.00559			759.816	0.00191	0.00384	0.00701	0.0042
	2110.71	0.00213	0.00288	0.00337	0.00558			760.298	0.0019	0.0038	0.0069	0.00416
	2111.19	0.00214	0.0029	0.0034	0.00557			760.78	0.00188	0.00377	0.00679	0.00412
	2111.67	0.00215	0.00292	0.00344	0.00557			761.262	0.00186	0.00373	0.00668	0.00409
	2112.15	0.00215	0.00293	0.00348	0.00557			761.744	0.00184	0.0037	0.00658	0.00406
	2112.64	0.00216	0.00294	0.00352	0.00558			762.227	0.00182	0.00366	0.00647	0.00404
	2113.12	0.00217	0.00295	0.00356	0.00559			762.709	0.0018	0.00363	0.00634	0.00403
	2113.6	0.00218	0.00295	0.0036	0.00559			763.191	0.00179	0.0036	0.0062	0.00402
	2114.08	0.00219	0.00294	0.00362	0.0056			763.673	0.00178	0.00358	0.00605	0.00401
	2114.56	0.00219	0.00294	0.00364	0.0056			764.155	0.00179	0.00356	0.00591	0.004
	2115.05	0.0022	0.00294	0.00365	0.00561			764.637	0.00182	0.00354	0.00581	0.00399
	2115.53	0.0022	0.00294	0.00365	0.00562			765.119	0.00186	0.00352	0.00576	0.00397
	2116.01	0.0022	0.00293	0.00365	0.00562			765.601	0.0019	0.00351	0.00578	0.00396
	2116.49	0.00219	0.00293	0.00364	0.00561			766.083	0.00195	0.00349	0.00585	0.00394
	2116.97	0.00219	0.00293	0.00362	0.0056			766.566	0.00198	0.00348	0.00596	0.00391
	2117.46	0.00219	0.00292	0.0036	0.00559			767.048	0.00201	0.00347	0.00609	0.00388
	2117.94	0.00219	0.00292	0.00359	0.00557			767.53	0.00202	0.00346	0.00623	0.00384
	2118.42	0.00219	0.00291	0.00358	0.00556			768.012	0.00202	0.00345	0.00637	0.0038
	2118.9	0.00219	0.00291	0.00358	0.00555			768.494	0.002	0.00344	0.0065	0.00375
	2119.39	0.00218	0.00291	0.00358	0.00555			768.976	0.00198	0.00343	0.00661	0.0037
	2119.87	0.00217	0.00292	0.00359	0.00554			769.458	0.00195	0.00342	0.00672	0.00366
	2120.35	0.00217	0.00292	0.0036	0.00552			769.94	0.00192	0.00341	0.0068	0.00362
	2120.83	0.00216	0.00293	0.00361	0.00551			770.423	0.0019	0.00341	0.00687	0.00359
	2121.31	0.00216	0.00293	0.00362	0.00549			770.905	0.00188	0.00341	0.00692	0.00357
	2121.8	0.00216	0.00293	0.00363	0.00547			771.387	0.00188	0.00341	0.00695	0.00355
	2122.28	0.00216	0.00293	0.00363	0.00547			771.869	0.00191	0.00342	0.00697	0.00354
	2122.76	0.00216	0.00292	0.00363	0.00547			772.351	0.00195	0.00342	0.00697	0.00354
	2123.24	0.00216	0.00292	0.00363	0.00548			772.833	0.00201	0.00342	0.00698	0.00353
	2123.72	0.00215	0.00291	0.00362	0.00549			773.315	0.00207	0.00341	0.00698	0.00353
	2124.21	0.00215	0.0029	0.00361	0.00549			773.797	0.00215	0.0034	0.00697	0.00353
	2124.69	0.00215	0.0029	0.00361	0.00549			774.279	0.00222	0.00338	0.00695	0.00353
	2125.17	0.00215	0.00289	0.0036	0.00548			774.762	0.00229	0.00336	0.00692	0.00354
	2125.65	0.00214	0.0029	0.0036	0.00547			775.244	0.00235	0.00334	0.00687	0.00354
	2126.14	0.00214	0.00291	0.00361	0.00546			775.726	0.0024	0.00332	0.00682	0.00356
	2126.62	0.00213	0.00292	0.00362	0.00547			776.208	0.00245	0.00331	0.00677	0.00357
	2127.1	0.00212	0.00293	0.00363	0.00549			776.69	0.0025	0.0033	0.00674	0.0036
	2127.58	0.00211	0.00294	0.00365	0.00551			777.172	0.00254	0.00329	0.00672	0.00364
	2128.06	0.0021	0.00295	0.00365	0.00553			777.654	0.00258	0.00328	0.00671	0.0037
	2128.55	0.00209	0.00295	0.00366	0.00555			778.136	0.00261	0.00327	0.0067	0.00376
	2129.03	0.00209	0.00296	0.00366	0.00557			778.619	0.00263	0.00326	0.00668	0.00383
	2129.51	0.00208	0.00296	0.00365	0.00557			779.101	0.00264	0.00326	0.00665	0.0039
	2129.99	0.00207	0.00296	0.00365	0.00558			779.583	0.00264	0.00325	0.00662	0.00398
	2130.47	0.00206	0.00297	0.00365	0.00557			780.065	0.00264	0.00324	0.00657	0.00404
	2130.96	0.00205	0.00297	0.00365	0.00557			780.547	0.00262	0.00323	0.00651	0.0041
	2131.44	0.00204	0.00297	0.00364	0.00556			781.029	0.00259	0.00321	0.00645	0.00414
	2131.92	0.00203	0.00297	0.00364	0.00555			781.511	0.00255	0.0032	0.00638	0.00417
	2132.4	0.00202	0.00295	0.00364	0.00553			781.993	0.0025	0.00318	0.0063	0.0042
	2132.89	0.00202	0.00293	0.00363	0.00551			782.476	0.00245	0.00316	0.00621	0.00423
	2133.37	0.00201	0.0029	0.00363	0.00549			782.957	0.00239	0.00313	0.00612	0.00426
	2133.85	0.002	0.00286	0.00363	0.00548			783.44	0.00233	0.00311	0.00604	0.0043
	2134.33	0.002	0.00283	0.00363	0.00547			783.922	0.00227	0.00309	0.00596	0.00435
	2134.81	0.00199	0.00279	0.00364	0.00548			784.404	0.00221	0.00306	0.00591	0.0044
	2135.3	0.00199	0.00276	0.00364	0.00548			784.886	0.00215	0.00303	0.00587	0.00445
	2135.78	0.00199	0.00273	0.00365	0.00549			785.368	0.00209	0.003	0.00585	0.00451
	2136.26	0.00199	0.00272	0.00365	0.0055			785.85	0.00204	0.00297	0.00584	0.00456
	2136.74	0.002	0.00272	0.00365	0.00551			786.332	0.00198	0.00294	0.00584	0.00461
	2137.22	0.002	0.00272	0.00364	0.00552			786.814	0.00194	0.00292	0.00584	0.00466
	2137.71	0.002	0.00275	0.00363	0.00555			787.297	0.0019	0.0029	0.00584	0.00471
	2138.19	0.002	0.00277	0.00363	0.00558			787.779	0.00188	0.00289	0.00585	0.00477
	2138.67	0.00198	0.00281	0.00361	0.0056			788.261	0.00186	0.00287	0.00588	0.00482
	2139.15	0.00197	0.00283	0.0036	0.00563			788.743	0.00186	0.00286	0.00592	0.00488
	2139.63	0.00196	0.00285	0.00358	0.00564			789.225	0.00186	0.00285	0.00598	0.00492
	2140.12	0.00195	0.00287	0.00357	0.00563			789.707	0.00186	0.00284	0.00604	0.00495
	2140.6	0.00195	0.00287	0.00355	0.00562			790.189	0.00186	0.00283	0.00611	0.00497
	2141.08	0.00195	0.00286	0.00353	0.00559			790.671	0.00187	0.00282	0.00618	0.00497
	2141.56	0.00195	0.00285	0.00352	0.00557			791.154	0.00189	0.00281	0.00624	0.00495
	2142.05	0.00195	0.00285	0.00351	0.00556			791.636	0.00192	0.00279	0.0063	0.00493
	2142.53	0.00195	0.00284	0.00351	0.00556			792.118	0.00196	0.00278	0.00637	0.00489
	2143.01	0.00195	0.00284	0.00351	0.00556			792.6	0.00202	0.00277	0.00643	0.00486
	2143.49	0.00194	0.00285	0.00351	0.00556			793.082	0.00209	0.00276	0.00648	0.00484
	2143.97	0.00194	0.00285	0.00351	0.00557			793.564	0.00217	0.00275	0.00652	0.00482
	2144.46	0.00194	0.00286	0.0035	0.00558			794.046	0.00225	0.00273	0.00653	0.0048
	2144.94	0.00194	0.00287	0.0035	0.0056			794.528	0.00233	0.00272	0.00652	0.00479
	2145.42	0.00194	0.00287	0.00349	0.00561			795.01	0.00241	0.0027	0.00649	0.00479
	2145.9	0.00194	0.00288	0.00347	0.00563			795.493	0.00249	0.00267	0.00644	0.00479
	2146.38	0.00193	0.00288	0.00346	0.00564			795.975	0.00255	0.00263	0.00638	0.00481
	2146.87	0.00192	0.00288	0.00344	0.00565			796.457	0.0026	0.00259	0.00633	0.00483
	2147.35	0.00192	0.00288	0.00342	0.00564			796.939	0.00264	0.00254	0.00628	0.00487
	2147.83	0.00192	0.00288	0.0034	0.00562			797.421	0.00266	0.00248	0.00624	0.00493
	2148.31	0.00192	0.00287	0.00337	0.00559			797.903	0.00265	0.00242	0.00621	0.005
	2148.79	0.00192	0.00286	0.00335	0.00556			798.385	0.00263	0.00237	0.00618	0.00508
	2149.28	0.00193	0.00285	0.00333	0.00554			798.867	0.00258	0.00231	0.00617	0.00517
	2149.76	0.00193	0.00284	0.00332	0.00553			799.35	0.00252	0.00226	0.00617	0.00526
	2150.24	0.00192	0.00283	0.0033	0.00552			799.832	0.00244	0.00221	0.00618	0.00534
	2150.72	0.00192	0.00282	0.00329	0.00553			800.314	0.00236	0.00216	0.0062	0.00541
	2151.2	0.00192	0.00282	0.00329	0.00553			800.796	0.00228	0.0021	0.00622	0.00548
	2151.69	0.00191	0.00281	0.00328	0.00552			801.278	0.0022	0.00203	0.00625	0.00554
	2152.17	0.00191	0.00281	0.00329	0.00552			801.76	0.00212	0.00196	0.00627	0.00561
	2152.65	0.00191	0.00282	0.0033	0.00551			802.242	0.00204	0.00189	0.00628	0.00569
	2153.13	0.00191	0.00283	0.00331	0.00551			802.724	0.00196	0.00182	0.00629	0.00578
	2153.62	0.0019	0.00285	0.00333	0.00551			803.206	0.00189	0.00175	0.00629	0.00589
	2154.1	0.00189	0.00286	0.00334	0.00552			803.689	0.00182	0.00169	0.0063	0.00601
	2154.58	0.00188	0.00287	0.00336	0.00554			804.171	0.00175	0.00164	0.00631	0.00615
	2155.06	0.00187	0.00288	0.00337	0.00555			804.653	0.0017	0.00158	0.00634	0.00629
	2155.54	0.00187	0.00288	0.00338	0.00557			805.135	0.00165	0.00153	0.00638	0.00644
	2156.03	0.00187	0.00289	0.00338	0.00557			805.617	0.00161	0.00149	0.00643	0.00659
	2156.51	0.00186	0.00289	0.00339	0.00557			806.099	0.00158	0.00145	0.0065	0.00675
	2156.99	0.00186	0.0029	0.0034	0.00558			806.581	0.00157	0.00142	0.00659	0.00692
	2157.47	0.00186	0.00291	0.00341	0.00558			807.063	0.00156	0.0014	0.0067	0.00711
	2157.95	0.00186	0.00292	0.00343	0.00559			807.545	0.00157	0.00139	0.00685	0.00731
	2158.44	0.00186	0.00294	0.00344	0.0056			808.028	0.00156	0.00138	0.00702	0.00754
	2158.92	0.00186	0.00294	0.00346	0.0056			808.51	0.00156	0.00139	0.00721	0.00781
	2159.4	0.00186	0.00295	0.00347	0.00561			808.992	0.00153	0.00142	0.00741	0.0081
	2159.88	0.00187	0.00295	0.00349	0.00561			809.474	0.0015	0.00146	0.0076	0.00844
	2160.36	0.00188	0.00294	0.0035	0.00561			809.956	0.00145	0.00153	0.00778	0.00881
	2160.85	0.00188	0.00294	0.00352	0.00562			810.438	0.0014	0.00163	0.00793	0.00922
	2161.33	0.00188	0.00293	0.00353	0.00563			810.92	0.00136	0.00174	0.00806	0.00964
	2161.81	0.00188	0.00292	0.00354	0.00564			811.403	0.00132	0.00188	0.00817	0.01006
	2162.29	0.00186	0.00292	0.00355	0.00565			811.885	0.00131	0.00203	0.00826	0.01047
	2162.78	0.00185	0.00292	0.00354	0.00566			812.367	0.00132	0.00218	0.00834	0.01085
	2163.26	0.00184	0.00293	0.00354	0.00565			812.849	0.00135	0.00234	0.00841	0.01121
	2163.74	0.00182	0.00294	0.00353	0.00565			813.331	0.00141	0.00251	0.00845	0.01153
	2164.22	0.00181	0.00295	0.00352	0.00564			813.813	0.0015	0.00268	0.00848	0.01183
	2164.7	0.0018	0.00297	0.00352	0.00564			814.295	0.00162	0.00285	0.0085	0.01212
	2165.19	0.00179	0.00299	0.00352	0.00564			814.777	0.00178	0.00302	0.00851	0.01242
	2165.67	0.00177	0.00301	0.00353	0.00565			815.259	0.00196	0.00318	0.00852	0.01272
	2166.15	0.00176	0.00302	0.00354	0.00565			815.741	0.00217	0.00334	0.00855	0.01304
	2166.63	0.00176	0.00303	0.00354	0.00566			816.224	0.00239	0.00348	0.00858	0.01338
	2167.11	0.00176	0.00303	0.00355	0.00565			816.706	0.00261	0.00362	0.00864	0.01372
	2167.6	0.00177	0.00302	0.00356	0.00564			817.188	0.00282	0.00374	0.0087	0.01405
	2168.08	0.00177	0.003	0.00356	0.00563			817.67	0.00301	0.00387	0.00878	0.01436
	2168.56	0.00178	0.00298	0.00357	0.00562			818.152	0.00319	0.00399	0.00888	0.01463
	2169.04	0.00178	0.00296	0.00358	0.00561			818.634	0.00336	0.00411	0.00898	0.01486
	2169.53	0.00178	0.00295	0.00359	0.00561			819.116	0.00351	0.00421	0.00909	0.01505
	2170.01	0.00177	0.00294	0.00359	0.00561			819.598	0.00364	0.0043	0.00921	0.01521
	2170.49	0.00176	0.00293	0.00359	0.00561			820.081	0.00377	0.00437	0.00934	0.01534
	2170.97	0.00174	0.00293	0.00358	0.00561			820.563	0.0039	0.00441	0.00946	0.01547
	2171.45	0.00173	0.00294	0.00358	0.00561			821.045	0.00403	0.00445	0.00956	0.01561
	2171.94	0.00172	0.00295	0.00357	0.00562			821.527	0.00417	0.00447	0.00965	0.01577
	2172.42	0.00171	0.00295	0.00357	0.00563			822.009	0.00431	0.00449	0.00973	0.01597
	2172.9	0.0017	0.00296	0.00358	0.00564			822.491	0.00447	0.00451	0.0098	0.01621
	2173.38	0.00168	0.00297	0.00359	0.00566			822.973	0.00464	0.00451	0.00985	0.01648
	2173.86	0.00167	0.00297	0.0036	0.00567			823.455	0.00483	0.00451	0.00991	0.01679
	2174.35	0.00165	0.00298	0.00361	0.00568			823.938	0.00501	0.00448	0.00995	0.01711
	2174.83	0.00164	0.00298	0.00361	0.00569			824.42	0.00518	0.00443	0.00999	0.01747
	2175.31	0.00163	0.00298	0.00362	0.00569			824.902	0.00534	0.00437	0.01003	0.01784
	2175.79	0.00162	0.00299	0.00361	0.00568			825.384	0.00547	0.00432	0.01007	0.01823
	2176.28	0.0016	0.003	0.00361	0.00568			825.866	0.00558	0.00427	0.01013	0.01864
	2176.76	0.00159	0.00302	0.00361	0.00568			826.348	0.00566	0.00425	0.01023	0.01904
	2177.24	0.00158	0.00303	0.0036	0.00568			826.83	0.0057	0.00424	0.01038	0.01944
	2177.72	0.00157	0.00305	0.0036	0.00569			827.312	0.0057	0.00425	0.01059	0.01981
	2178.2	0.00157	0.00306	0.00359	0.00569			827.794	0.00566	0.00427	0.01085	0.02014
	2178.69	0.00157	0.00306	0.00359	0.00569			828.277	0.00559	0.00429	0.01115	0.02045
	2179.17	0.00157	0.00306	0.00358	0.00569			828.759	0.00549	0.00431	0.01149	0.02071
	2179.65	0.00157	0.00306	0.00358	0.00568			829.241	0.00536	0.00433	0.01186	0.02094
	2180.13	0.00158	0.00305	0.00358	0.00567			829.723	0.00523	0.00436	0.01227	0.02114
	2180.61	0.00157	0.00305	0.00358	0.00567			830.205	0.00511	0.00439	0.01271	0.02131
	2181.1	0.00156	0.00304	0.00358	0.00566			830.687	0.005	0.00443	0.01319	0.02144
	2181.58	0.00155	0.00304	0.00358	0.00565			831.169	0.00491	0.00449	0.0137	0.02154
	2182.06	0.00154	0.00303	0.00359	0.00564			831.651	0.00482	0.00456	0.01423	0.0216
	2182.54	0.00154	0.00303	0.00359	0.00563			832.134	0.00475	0.00466	0.01477	0.0216
	2183.03	0.00154	0.00303	0.0036	0.00562			832.616	0.00466	0.00478	0.01529	0.02155
	2183.51	0.00154	0.00302	0.0036	0.00563			833.098	0.00457	0.00494	0.01582	0.02143
	2183.99	0.00154	0.00301	0.00361	0.00564			833.58	0.00447	0.00514	0.01634	0.02125
	2184.47	0.00154	0.00301	0.00362	0.00566			834.062	0.00436	0.00536	0.0169	0.02099
	2184.95	0.00152	0.003	0.00362	0.00569			834.544	0.00425	0.00559	0.01748	0.02066
	2185.44	0.00151	0.003	0.00363	0.00572			835.026	0.00414	0.00581	0.0181	0.02026
	2185.92	0.00149	0.003	0.00363	0.00574			835.508	0.00404	0.00603	0.01874	0.0198
	2186.4	0.00147	0.003	0.00362	0.00575			835.99	0.00396	0.00624	0.01938	0.01929
	2186.88	0.00147	0.003	0.00362	0.00576			836.472	0.00388	0.00644	0.01999	0.01874
	2187.36	0.00146	0.00301	0.00361	0.00575			836.955	0.00383	0.00665	0.02058	0.01817
	2187.85	0.00146	0.00301	0.0036	0.00575			837.437	0.00379	0.00686	0.02113	0.01758
	2188.33	0.00145	0.00302	0.00359	0.00574			837.919	0.00377	0.00709	0.02167	0.01698
	2188.81	0.00145	0.00303	0.00358	0.00574			838.401	0.00377	0.00732	0.0222	0.01637
	2189.29	0.00144	0.00304	0.00357	0.00574			838.883	0.00377	0.00754	0.02273	0.01575
	2189.77	0.00143	0.00305	0.00355	0.00573			839.365	0.00379	0.00774	0.02326	0.01511
	2190.26	0.00143	0.00306	0.00353	0.00572			839.847	0.0038	0.00792	0.02376	0.01444
	2190.74	0.00142	0.00307	0.00351	0.00571			840.33	0.0038	0.00806	0.02422	0.01373
	2191.22	0.00142	0.00308	0.00349	0.0057			840.812	0.0038	0.00819	0.02461	0.01299
	2191.7	0.00141	0.00309	0.00347	0.00571			841.294	0.0038	0.00828	0.02493	0.0122
	2192.18	0.00141	0.0031	0.00346	0.00572			841.776	0.0038	0.00834	0.02515	0.01139
	2192.67	0.0014	0.00311	0.00345	0.00573			842.258	0.00382	0.00837	0.02529	0.01057
	2193.15	0.00139	0.00312	0.00344	0.00575			842.74	0.00386	0.00836	0.02534	0.00975
	2193.63	0.00138	0.00312	0.00343	0.00577			843.222	0.00394	0.00832	0.02529	0.00896
	2194.11	0.00137	0.00313	0.00342	0.00578			843.704	0.00405	0.00824	0.02516	0.00823
	2194.6	0.00136	0.00314	0.0034	0.00578			844.186	0.00421	0.00815	0.02494	0.00758
	2195.08	0.00135	0.00315	0.00338	0.00579			844.668	0.00438	0.00804	0.02465	0.00701
	2195.56	0.00134	0.00316	0.00336	0.0058			845.151	0.00458	0.00792	0.0243	0.00653
	2196.04	0.00132	0.00316	0.00333	0.00582			845.633	0.00478	0.00779	0.02392	0.00615
	2196.52	0.00131	0.00316	0.0033	0.00584			846.115	0.00497	0.00765	0.0235	0.00584
	2197.01	0.00129	0.00315	0.00327	0.00587			846.597	0.00513	0.00748	0.02307	0.0056
	2197.49	0.00129	0.00313	0.00323	0.00589			847.079	0.00525	0.00728	0.02262	0.00541
	2197.97	0.00129	0.00311	0.00319	0.00591			847.561	0.00533	0.00707	0.02214	0.00525
	2198.45	0.0013	0.00309	0.00315	0.00592			848.043	0.00536	0.00684	0.02164	0.00513
	2198.93	0.00131	0.00307	0.00311	0.00593			848.525	0.00536	0.00661	0.02111	0.00503
	2199.42	0.00131	0.00306	0.00308	0.00594			849.008	0.00533	0.00638	0.02056	0.00495
	2199.9	0.00131	0.00306	0.00305	0.00596			849.49	0.00527	0.00616	0.02	0.00488
	2200.38	0.0013	0.00306	0.00303	0.00598			849.972	0.00521	0.00593	0.01942	0.00481
	2200.86	0.00128	0.00306	0.003	0.006			850.454	0.00513	0.0057	0.01885	0.00476
	2201.34	0.00126	0.00306	0.00297	0.00601			850.936	0.00504	0.00546	0.01826	0.0047
	2201.83	0.00125	0.00306	0.00294	0.00602			851.418	0.00495	0.00519	0.01765	0.00465
	2202.31	0.00125	0.00304	0.0029	0.00603			851.9	0.00485	0.00491	0.01704	0.0046
	2202.79	0.00125	0.00303	0.00286	0.00603			852.382	0.00477	0.00461	0.01641	0.00455
	2203.27	0.00124	0.003	0.00283	0.00604			852.865	0.00471	0.00432	0.01579	0.00449
	2203.76	0.00124	0.00298	0.0028	0.00605			853.347	0.00468	0.00403	0.01519	0.00443
	2204.24	0.00123	0.00297	0.00277	0.00607			853.829	0.00467	0.00376	0.01463	0.00435
	2204.72	0.00123	0.00295	0.00274	0.0061			854.311	0.0047	0.0035	0.01411	0.00427
	2205.2	0.00122	0.00295	0.0027	0.00613			854.793	0.00475	0.00325	0.01362	0.00418
	2205.68	0.00123	0.00295	0.00267	0.00615			855.275	0.0048	0.00303	0.01318	0.00408
	2206.17	0.00124	0.00296	0.00262	0.00618			855.757	0.00484	0.00283	0.01277	0.00399
	2206.65	0.00125	0.00297	0.00258	0.0062			856.239	0.00488	0.00265	0.0124	0.00389
	2207.13	0.00126	0.00299	0.00255	0.00623			856.721	0.00489	0.00249	0.01208	0.00381
	2207.61	0.00126	0.00301	0.00252	0.00626			857.204	0.00489	0.00235	0.01181	0.00375
	2208.09	0.00127	0.00303	0.0025	0.00629			857.686	0.00487	0.00221	0.0116	0.0037
	2208.58	0.00127	0.00305	0.00249	0.00631			858.168	0.00483	0.00208	0.01142	0.00366
	2209.06	0.00128	0.00306	0.00247	0.00632			858.65	0.00479	0.00195	0.01126	0.00365
	2209.54	0.00129	0.00308	0.00246	0.00633			859.132	0.00473	0.00183	0.0111	0.00365
	2210.02	0.0013	0.00309	0.00245	0.00632			859.614	0.00467	0.00173	0.01093	0.00366
	2210.51	0.00132	0.00309	0.00244	0.00632			860.096	0.00459	0.00165	0.01074	0.00368
	2210.99	0.00134	0.0031	0.00243	0.00632			860.578	0.00451	0.0016	0.01054	0.00371
	2211.47	0.00135	0.0031	0.00243	0.00633			861.061	0.00442	0.00157	0.01035	0.00374
	2211.95	0.00136	0.00311	0.00244	0.00634			861.543	0.00433	0.00155	0.01017	0.00378
	2212.43	0.00137	0.00311	0.00245	0.00636			862.025	0.00424	0.00152	0.01	0.00381
	2212.92	0.00138	0.00312	0.00247	0.00638			862.507	0.00415	0.00149	0.00984	0.00384
	2213.4	0.00139	0.00312	0.00248	0.0064			862.989	0.00406	0.00144	0.00968	0.00386
	2213.88	0.0014	0.00313	0.00251	0.00642			863.471	0.00397	0.00138	0.0095	0.00388
	2214.36	0.00141	0.00313	0.00253	0.00643			863.953	0.0039	0.00132	0.00931	0.00388
	2214.84	0.00143	0.00314	0.00257	0.00646			864.435	0.00383	0.00125	0.0091	0.00388
	2215.33	0.00143	0.00315	0.00261	0.0065			864.917	0.00379	0.00118	0.00889	0.00386
	2215.81	0.00144	0.00316	0.00266	0.00655			865.399	0.00377	0.00112	0.00868	0.00383
	2216.29	0.00144	0.00317	0.00272	0.0066			865.882	0.00377	0.00106	0.00847	0.0038
	2216.77	0.00145	0.00318	0.00279	0.00666			866.364	0.00379	0.00101	0.00828	0.00377
	2217.26	0.00147	0.0032	0.00285	0.00671			866.846	0.00382	0.000963664	0.00809	0.00373
	2217.74	0.00148	0.00321	0.00291	0.00676			867.328	0.00385	0.000923863	0.00791	0.00369
	2218.22	0.0015	0.00323	0.00296	0.0068			867.81	0.00387	0.000890922	0.00774	0.00367
	2218.7	0.00152	0.00326	0.00302	0.00685			868.292	0.00388	0.00086345	0.00758	0.00365
	2219.18	0.00154	0.00328	0.00306	0.00689			868.774	0.00387	0.000839164	0.00744	0.00365
	2219.67	0.00156	0.0033	0.00311	0.00693			869.256	0.00384	0.000815637	0.00732	0.00366
	2220.15	0.00158	0.00332	0.00316	0.00698			869.739	0.00379	0.000791108	0.00723	0.00367
	2220.63	0.00161	0.00334	0.00321	0.00701			870.221	0.00375	0.000764965	0.00714	0.0037
	2221.11	0.00164	0.00337	0.00326	0.00705			870.703	0.0037	0.000737686	0.00706	0.00374
	2221.59	0.00168	0.00339	0.00332	0.00708			871.185	0.00367	0.00071021	0.00697	0.00377
	2222.08	0.00172	0.00341	0.00338	0.00712			871.667	0.00364	0.000683268	0.00688	0.0038
	2222.56	0.00175	0.00344	0.00343	0.00716			872.149	0.00364	0.000656705	0.00677	0.00382
	2223.04	0.00178	0.00347	0.00349	0.00721			872.631	0.00365	0.000629386	0.00666	0.00384
	2223.52	0.0018	0.0035	0.00355	0.00727			873.113	0.00367	0.000599587	0.00654	0.00386
	2224.01	0.00182	0.00353	0.0036	0.00734			873.596	0.00371	0.000565729	0.00643	0.00387
	2224.49	0.00184	0.00357	0.00366	0.00742			874.078	0.00374	0.000527059	0.00633	0.00388
	2224.97	0.00186	0.0036	0.00371	0.0075			874.56	0.00377	0.000484002	0.00624	0.00389
	2225.45	0.00188	0.00364	0.00377	0.00758			875.042	0.0038	0.000437933	0.00617	0.00391
	2225.93	0.00191	0.00368	0.00383	0.00767			875.524	0.00383	0.000390666	0.00611	0.00393
	2226.41	0.00194	0.00373	0.00389	0.00776			876.006	0.00387	0.000343739	0.00607	0.00396
	2226.9	0.00197	0.00379	0.00395	0.00786			876.488	0.00391	0.000297952	0.00604	0.00398
	2227.38	0.00199	0.00385	0.00402	0.00796			876.97	0.00395	0.000253314	0.00604	0.004
	2227.86	0.00202	0.00393	0.00409	0.00807			877.452	0.00401	0.000209389	0.00606	0.00402
	2228.34	0.00205	0.00401	0.00416	0.00818			877.935	0.00407	0.000165712	0.00608	0.00403
	2228.83	0.00209	0.00409	0.00422	0.00829			878.417	0.00413	0.000122159	0.00612	0.00406
	2229.31	0.00213	0.00418	0.00428	0.0084			878.899	0.00418	7.89459e-05	0.00615	0.0041
	2229.79	0.00217	0.00427	0.00434	0.00852			879.381	0.00423	3.64517e-05	0.00618	0.00417
	2230.27	0.00221	0.00437	0.0044	0.00864			879.863	0.00426	-5.11784e-06	0.00621	0.00427
	2230.75	0.00225	0.00446	0.00447	0.00878			880.345	0.00427	-4.58666e-05	0.00623	0.00442
	2231.24	0.00229	0.00456	0.00453	0.00893			880.827	0.00427	-8.61039e-05	0.00626	0.00461
	2231.72	0.00232	0.00466	0.0046	0.00908			881.309	0.00424	-0.000125982	0.0063	0.00484
	2232.2	0.00236	0.00476	0.00466	0.00923			881.792	0.0042	-0.000165189	0.00633	0.00509
	2232.68	0.00239	0.00487	0.00474	0.00938			882.274	0.00414	-0.0002028	0.00637	0.00536
	2233.16	0.00243	0.00498	0.00481	0.00954			882.756	0.00407	-0.000237467	0.0064	0.00565
	2233.65	0.00247	0.0051	0.00489	0.0097			883.238	0.00399	-0.000267859	0.00641	0.00593
	2234.13	0.00251	0.00523	0.00497	0.00988			883.72	0.00392	-0.00029318	0.00643	0.00622
	2234.61	0.00256	0.00536	0.00505	0.01007			884.202	0.00385	-0.00031343	0.00643	0.0065
	2235.09	0.0026	0.0055	0.00514	0.01028			884.684	0.00378	-0.000329335	0.00644	0.00679
	2235.58	0.00264	0.00565	0.00523	0.0105			885.166	0.00373	-0.000341916	0.00646	0.00708
	2236.06	0.00269	0.00581	0.00533	0.01072			885.648	0.00368	-0.000352015	0.00648	0.00739
	2236.54	0.00275	0.00597	0.00543	0.01095			886.131	0.00363	-0.000359948	0.00651	0.0077
	2237.02	0.00281	0.00614	0.00555	0.01119			886.613	0.00358	-0.000365505	0.00654	0.00803
	2237.5	0.00287	0.00632	0.00567	0.01143			887.095	0.00353	-0.000368145	0.00658	0.00836
	2237.99	0.00294	0.00652	0.00581	0.0117			887.577	0.00347	-0.000367401	0.00661	0.00869
	2238.47	0.003	0.00672	0.00595	0.01198			888.059	0.0034	-0.000363056	0.00664	0.00901
	2238.95	0.00307	0.00693	0.0061	0.01229			888.541	0.00333	-0.000355118	0.00669	0.00931
	2239.43	0.00315	0.00715	0.00625	0.01261			889.023	0.00324	-0.000343554	0.00674	0.00958
	2239.91	0.00323	0.00738	0.00641	0.01296			889.505	0.00314	-0.000328057	0.0068	0.00982
	2240.4	0.00332	0.00762	0.00657	0.01331			889.987	0.00304	-0.000307973	0.00686	0.01002
	2240.88	0.00342	0.00788	0.00673	0.01368			890.47	0.00293	-0.000282541	0.00693	0.01018
	2241.36	0.00352	0.00814	0.0069	0.01406			890.952	0.00283	-0.000251237	0.00699	0.0103
	2241.84	0.00363	0.00843	0.00707	0.01445			891.434	0.00272	-0.00021418	0.00706	0.01039
	2242.32	0.00375	0.00872	0.00726	0.01486			891.916	0.00263	-0.000172173	0.00712	0.01044
	2242.81	0.00386	0.00902	0.00745	0.01529			892.398	0.00254	-0.000126489	0.0072	0.01045
	2243.29	0.00398	0.00934	0.00766	0.01573			892.88	0.00247	-7.83226e-05	0.00729	0.01042
	2243.77	0.00411	0.00966	0.00787	0.01618			893.362	0.0024	-2.83615e-05	0.00738	0.01037
	2244.25	0.00425	0.01	0.0081	0.01665			893.844	0.00234	2.34586e-05	0.00747	0.01029
	2244.74	0.00439	0.01035	0.00833	0.01712			894.327	0.00228	7.77415e-05	0.00756	0.01019
	2245.22	0.00454	0.01072	0.00858	0.01762			894.809	0.00223	0.000135196	0.00762	0.01006
	2245.7	0.00469	0.0111	0.00884	0.01814			895.291	0.00218	0.000196074	0.00767	0.00991
	2246.18	0.00485	0.0115	0.0091	0.01869			895.773	0.00212	0.000259884	0.00769	0.00975
	2246.66	0.00501	0.01192	0.00938	0.01926			896.255	0.00207	0.000325443	0.0077	0.00956
	2247.15	0.00518	0.01236	0.00967	0.01986			896.737	0.00201	0.000391312	0.00769	0.00935
	2247.63	0.00535	0.01282	0.00997	0.02047			897.219	0.00196	0.000456304	0.00768	0.00912
	2248.11	0.00553	0.0133	0.01027	0.02111			897.701	0.0019	0.0005199	0.00767	0.00886
	2248.59	0.00573	0.0138	0.01059	0.02177			898.183	0.00184	0.000582294	0.00766	0.00857
	2249.07	0.00592	0.01432	0.01091	0.02245			898.666	0.00178	0.000644147	0.00765	0.00827
	2249.56	0.00612	0.01486	0.01125	0.02316			899.148	0.00171	0.000706102	0.00764	0.00794
	2250.04	0.00633	0.01541	0.0116	0.0239			899.63	0.00164	0.000768459	0.00763	0.00759
	2250.52	0.00653	0.01597	0.01197	0.02466			900.112	0.00155	0.00083103	0.00761	0.00723
	2251	0.00674	0.01655	0.01234	0.02545			900.594	0.00146	0.000893326	0.00759	0.00686
	2251.49	0.00696	0.01714	0.01273	0.02626			901.076	0.00136	0.000954902	0.00755	0.0065
	2251.97	0.00719	0.01775	0.01312	0.0271			901.558	0.00125	0.00102	0.0075	0.00615
	2252.45	0.00743	0.01838	0.01353	0.02796			902.04	0.00114	0.00108	0.00744	0.00582
	2252.93	0.00768	0.01903	0.01394	0.02884			902.523	0.00102	0.00114	0.00736	0.00553
	2253.41	0.00793	0.01969	0.01437	0.02975			903.005	0.000908284	0.00119	0.00727	0.00527
	2253.9	0.00818	0.02036	0.0148	0.03067			903.487	0.000800022	0.00125	0.00718	0.00505
	2254.38	0.00844	0.02104	0.01524	0.03161			903.969	0.000699008	0.00131	0.00708	0.00486
	2254.86	0.0087	0.02171	0.01569	0.03256			904.451	0.000607333	0.00136	0.00698	0.00468
	2255.34	0.00895	0.02239	0.01614	0.03349			904.933	0.000526656	0.00141	0.00689	0.00451
	2255.82	0.00921	0.02305	0.01659	0.03442			905.415	0.000458193	0.00145	0.00679	0.00435
	2256.31	0.00947	0.02371	0.01703	0.03534			905.897	0.000402694	0.00148	0.0067	0.00418
	2256.79	0.00973	0.02436	0.01747	0.03625			906.38	0.000360315	0.00152	0.0066	0.00402
	2257.27	0.00998	0.02501	0.0179	0.03716			906.862	0.000330546	0.00155	0.0065	0.00387
	2257.75	0.01024	0.02565	0.01833	0.03809			907.344	0.000312197	0.00158	0.00641	0.00374
	2258.24	0.01049	0.02628	0.01876	0.03902			907.826	0.000303411	0.00162	0.00632	0.00364
	2258.72	0.01075	0.02693	0.01918	0.03997			908.308	0.000301939	0.00166	0.00626	0.00357
	2259.2	0.01101	0.02758	0.01961	0.04094			908.79	0.000305415	0.0017	0.0062	0.00353
	2259.68	0.01128	0.02824	0.02004	0.04193			909.272	0.000311707	0.00174	0.00617	0.00353
	2260.16	0.01155	0.02892	0.02047	0.04294			909.754	0.000319202	0.00178	0.00615	0.00354
	2260.65	0.01183	0.02961	0.02091	0.04397			910.236	0.000327066	0.00182	0.00614	0.00356
	2261.13	0.01211	0.03032	0.02136	0.04503			910.718	0.000335257	0.00187	0.00614	0.00358
	2261.61	0.01238	0.03103	0.02181	0.04612			911.201	0.000344531	0.00192	0.00615	0.00359
	2262.09	0.01265	0.03176	0.02228	0.04723			911.683	0.000356177	0.00196	0.00617	0.00359
	2262.57	0.01293	0.03249	0.02275	0.04838			912.165	0.00037175	0.002	0.00621	0.00357
	2263.06	0.0132	0.03323	0.02323	0.04956			912.647	0.000392757	0.00204	0.00626	0.00355
	2263.54	0.01349	0.03398	0.02372	0.0508			913.129	0.000420382	0.00208	0.0063	0.00352
	2264.02	0.01379	0.03474	0.02423	0.05208			913.611	0.000455373	0.00212	0.00635	0.00349
	2264.5	0.0141	0.03551	0.02475	0.05343			914.093	0.00049801	0.00215	0.00638	0.00346
	2264.99	0.0144	0.03628	0.02529	0.05483			914.575	0.000548228	0.00218	0.00641	0.00344
	2265.47	0.01469	0.03704	0.02582	0.05627			915.058	0.000605685	0.00222	0.00645	0.00342
	2265.95	0.01496	0.03775	0.02635	0.05771			915.54	0.000669894	0.00226	0.00648	0.00342
	2266.43	0.01519	0.0384	0.02684	0.0591			916.022	0.000740284	0.00229	0.00653	0.00342
	2266.91	0.01538	0.03897	0.02728	0.0604			916.504	0.000816216	0.00233	0.00659	0.00343
	2267.39	0.01553	0.03945	0.02764	0.06157			916.986	0.000897008	0.00237	0.00665	0.00345
	2267.88	0.01564	0.03982	0.02792	0.06259			917.468	0.000981955	0.0024	0.00671	0.00348
	2268.36	0.01572	0.0401	0.02811	0.06343			917.95	0.00107	0.00244	0.00676	0.00352
	2268.84	0.01575	0.04027	0.0282	0.0641			918.432	0.00116	0.00248	0.0068	0.00356
	2269.32	0.01577	0.04038	0.02822	0.06461			918.914	0.00126	0.00252	0.00682	0.00361
	2269.81	0.01576	0.04042	0.02817	0.06499			919.397	0.00135	0.00257	0.00683	0.00365
	2270.29	0.01574	0.04041	0.02808	0.06525			919.879	0.00145	0.00261	0.00685	0.0037
	2270.77	0.01571	0.04039	0.02797	0.06541			920.361	0.00155	0.00265	0.00686	0.00374
	2271.25	0.01568	0.04034	0.02784	0.06549			920.843	0.00165	0.00269	0.00688	0.00377
	2271.73	0.01565	0.04029	0.02773	0.06552			921.325	0.00174	0.00274	0.00689	0.00381
	2272.22	0.01562	0.04023	0.02762	0.0655			921.807	0.00184	0.00278	0.0069	0.00384
	2272.7	0.01557	0.04017	0.02752	0.06546			922.289	0.00193	0.00283	0.0069	0.00386
	2273.18	0.01551	0.04008	0.02742	0.0654			922.771	0.00202	0.00288	0.00688	0.00389
	2273.66	0.01544	0.03998	0.02732	0.06532			923.254	0.00211	0.00293	0.00686	0.00391
	2274.14	0.01534	0.03985	0.02721	0.06523			923.736	0.00219	0.00299	0.00683	0.00394
	2274.63	0.01523	0.03968	0.02708	0.06511			924.218	0.00227	0.00304	0.0068	0.00397
	2275.11	0.0151	0.03947	0.02692	0.06496			924.7	0.00235	0.00309	0.00677	0.00399
	2275.59	0.01495	0.03921	0.02673	0.06477			925.182	0.00243	0.00314	0.00674	0.00402
	2276.07	0.01477	0.03888	0.02649	0.06453			925.664	0.00251	0.0032	0.00671	0.00405
	2276.55	0.01455	0.03848	0.0262	0.06422			926.146	0.00259	0.00325	0.00668	0.00407
	2277.04	0.0143	0.038	0.02586	0.06385			926.628	0.00268	0.0033	0.00667	0.0041
	2277.52	0.014	0.03743	0.02545	0.06341			927.111	0.00277	0.00335	0.00667	0.00411
	2278	0.01367	0.03678	0.02499	0.0629			927.593	0.00285	0.00339	0.00667	0.00413
	2278.48	0.0133	0.03604	0.02446	0.06229			928.075	0.00295	0.00342	0.00669	0.00414
	2278.97	0.0129	0.03519	0.02386	0.0616			928.557	0.00304	0.00345	0.0067	0.00414
	2279.45	0.01246	0.03425	0.02321	0.06083			929.039	0.00314	0.00348	0.00672	0.00415
	2279.93	0.012	0.03323	0.02251	0.06			929.521	0.00323	0.0035	0.00674	0.00415
	2280.41	0.01151	0.03215	0.02179	0.05915			930.003	0.00333	0.00352	0.00675	0.00415
	2280.89	0.01104	0.03109	0.02108	0.05836			930.485	0.00342	0.00355	0.00675	0.00415
	2281.38	0.01062	0.03016	0.02046	0.05774			930.967	0.0035	0.00358	0.00675	0.00414
	2281.86	0.01031	0.02947	0.01998	0.0574			931.449	0.00357	0.00362	0.00675	0.00413
	2282.34	0.01015	0.02914	0.01975	0.05749			931.932	0.00362	0.00365	0.00676	0.00411
	2282.82	0.0102	0.0293	0.01982	0.05813			932.414	0.00367	0.00369	0.00676	0.00409
	2283.3	0.01048	0.03002	0.02025	0.0594			932.896	0.0037	0.00373	0.00677	0.00406
	2283.79	0.011	0.03133	0.02107	0.06135			933.378	0.00372	0.00376	0.00677	0.00403
	2284.27	0.01175	0.03322	0.02227	0.06397			933.86	0.00373	0.0038	0.00678	0.004
	2284.75	0.0127	0.03563	0.02381	0.06719			934.342	0.00374	0.00383	0.00678	0.00396
	2285.23	0.0138	0.03845	0.02562	0.07092			934.824	0.00374	0.00386	0.00677	0.00393
	2285.72	0.01502	0.0416	0.02765	0.07502			935.307	0.00372	0.00389	0.00676	0.00389
	2286.2	0.01632	0.04498	0.02982	0.07938			935.789	0.0037	0.00391	0.00673	0.00385
	2286.68	0.01766	0.04848	0.03208	0.08391			936.271	0.00366	0.00394	0.0067	0.00381
	2287.16	0.01902	0.05203	0.03439	0.0885			936.753	0.0036	0.00396	0.00666	0.00376
	2287.64	0.02038	0.05558	0.0367	0.09311			937.235	0.00354	0.00398	0.00661	0.00373
	2288.13	0.02173	0.05907	0.03901	0.0977			937.717	0.00347	0.004	0.00656	0.00369
	2288.61	0.02307	0.06249	0.04129	0.10225			938.199	0.0034	0.00402	0.00652	0.00366
	2289.09	0.02441	0.06584	0.04356	0.10678			938.681	0.00333	0.00405	0.00649	0.00364
	2289.57	0.02574	0.06915	0.04582	0.11132			939.163	0.00327	0.00407	0.00648	0.00362
	2290.05	0.02708	0.07249	0.0481	0.11591			939.645	0.00323	0.00409	0.00648	0.0036
	2290.54	0.02846	0.07591	0.05042	0.12062			940.128	0.0032	0.00411	0.00649	0.00359
	2291.02	0.02988	0.07947	0.0528	0.1255			940.61	0.00318	0.00413	0.00651	0.00358
	2291.5	0.03134	0.08319	0.05525	0.13056			941.092	0.00316	0.00415	0.00652	0.00357
	2291.98	0.03284	0.08706	0.05776	0.13581			941.574	0.00315	0.00417	0.00654	0.00357
	2292.47	0.03436	0.09102	0.06032	0.1412			942.056	0.00314	0.00419	0.00654	0.00356
	2292.95	0.03588	0.09501	0.06288	0.14666			942.538	0.00312	0.00421	0.00655	0.00356
	2293.43	0.0374	0.09896	0.06543	0.15212			943.02	0.0031	0.00423	0.00654	0.00356
	2293.91	0.03889	0.10281	0.06795	0.15752			943.502	0.00308	0.00426	0.00654	0.00356
	2294.39	0.04035	0.10651	0.0704	0.16283			943.985	0.00305	0.00429	0.00653	0.00357
	2294.88	0.04177	0.11004	0.07279	0.16802			944.467	0.00303	0.00432	0.00652	0.00358
	2295.36	0.04317	0.11341	0.07512	0.1731			944.949	0.00301	0.00436	0.00652	0.0036
	2295.84	0.04452	0.1166	0.07739	0.17807			945.431	0.003	0.00439	0.00651	0.00362
	2296.32	0.04585	0.11964	0.07961	0.18297			945.913	0.003	0.00442	0.00651	0.00366
	2296.8	0.04716	0.12258	0.0818	0.18784			946.395	0.003	0.00446	0.00651	0.00371
	2297.29	0.04848	0.1255	0.08399	0.19274			946.877	0.003	0.00449	0.00651	0.00376
	2297.77	0.04983	0.1285	0.08622	0.19778			947.359	0.00301	0.00453	0.00653	0.00383
	2298.25	0.05123	0.1317	0.08853	0.20303			947.841	0.00303	0.00457	0.00655	0.0039
	2298.73	0.05269	0.13514	0.09094	0.20856			948.324	0.00304	0.0046	0.00657	0.00397
	2299.22	0.05419	0.13884	0.09343	0.21436			948.806	0.00304	0.00464	0.0066	0.00405
	2299.7	0.05569	0.14266	0.09594	0.22032			949.288	0.00305	0.00467	0.00663	0.00412
	2300.18	0.05714	0.14644	0.09838	0.22626			949.77	0.00305	0.0047	0.00666	0.00419
	2300.66	0.05847	0.14994	0.10066	0.23197			950.252	0.00305	0.00473	0.0067	0.00425
	2301.14	0.05966	0.153	0.10272	0.2373			950.734	0.00304	0.00475	0.00674	0.00431
	2301.62	0.06072	0.15558	0.10456	0.24223			951.216	0.00303	0.00477	0.00678	0.00435
	2302.11	0.06171	0.1578	0.10628	0.24687			951.698	0.00302	0.00478	0.00682	0.00439
	2302.59	0.06274	0.15995	0.10803	0.25156			952.181	0.00302	0.00478	0.00685	0.00443
	2303.07	0.06393	0.16243	0.11005	0.25668			952.663	0.00301	0.00479	0.00688	0.00445
	2303.55	0.06542	0.16563	0.11255	0.26265			953.145	0.00302	0.00479	0.00691	0.00447
	2304.04	0.06729	0.16989	0.1157	0.26981			953.627	0.00303	0.00479	0.00693	0.00448
	2304.52	0.0696	0.17539	0.11959	0.27831			954.109	0.00304	0.00479	0.00695	0.00448
	2305	0.07233	0.18216	0.12422	0.28816			954.591	0.00305	0.00478	0.00697	0.00447
	2305.48	0.07543	0.19004	0.12949	0.29919			955.073	0.00306	0.00478	0.00701	0.00445
	2305.97	0.0788	0.1988	0.13526	0.31111			955.555	0.00308	0.00477	0.00705	0.00442
	2306.45	0.08234	0.20811	0.14134	0.32361			956.038	0.0031	0.00476	0.00709	0.00439
	2306.93	0.08595	0.21767	0.14757	0.33636			956.52	0.00312	0.00474	0.00714	0.00435
	2307.41	0.08955	0.22718	0.15381	0.34911			957.002	0.00314	0.00473	0.00718	0.00431
	2307.89	0.09306	0.23642	0.15992	0.36162			957.484	0.00316	0.00471	0.00723	0.00427
	2308.38	0.09644	0.24519	0.16583	0.37372			957.966	0.00319	0.00469	0.00727	0.00423
	2308.86	0.09965	0.25332	0.17145	0.38523			958.448	0.00321	0.00466	0.00731	0.00419
	2309.34	0.10267	0.2607	0.17671	0.39603			958.93	0.00324	0.00463	0.00734	0.00416
	2309.82	0.10545	0.26723	0.18156	0.40602			959.412	0.00326	0.0046	0.00738	0.00412
	2310.3	0.10798	0.27288	0.18595	0.41514			959.894	0.00327	0.00456	0.00741	0.00409
	2310.79	0.11022	0.27769	0.18987	0.42341			960.377	0.00329	0.00451	0.00744	0.00406
	2311.27	0.11217	0.28179	0.19332	0.43094			960.859	0.0033	0.00446	0.00747	0.00403
	2311.75	0.11386	0.2854	0.19638	0.4379			961.341	0.00331	0.00441	0.00749	0.00401
	2312.23	0.11536	0.28881	0.19915	0.44454			961.823	0.00331	0.00435	0.00752	0.00399
	2312.71	0.11676	0.29234	0.2018	0.45117			962.305	0.00332	0.00428	0.00756	0.00398
	2313.2	0.1182	0.29635	0.20454	0.45813			962.787	0.00332	0.00421	0.00759	0.00396
	2313.68	0.11982	0.30111	0.2076	0.46578			963.269	0.00331	0.00414	0.00762	0.00395
	2314.16	0.12176	0.30689	0.21119	0.47444			963.751	0.00329	0.00406	0.00764	0.00394
	2314.64	0.12411	0.31381	0.21549	0.4844			964.234	0.00325	0.00398	0.00766	0.00393
	2315.12	0.12697	0.32194	0.22064	0.49582			964.716	0.00319	0.0039	0.00766	0.00393
	2315.61	0.13035	0.33124	0.22668	0.50877			965.198	0.00311	0.00382	0.00765	0.00392
	2316.09	0.13426	0.34158	0.23362	0.5232			965.68	0.00302	0.00375	0.00763	0.00391
	2316.57	0.13869	0.3528	0.24142	0.53897			966.162	0.00291	0.00368	0.00762	0.0039
	2317.05	0.14358	0.3647	0.25	0.55588			966.644	0.00281	0.00361	0.00761	0.0039
	2317.53	0.14889	0.37709	0.25927	0.57375			967.126	0.00271	0.00354	0.0076	0.00389
	2318.02	0.15454	0.38982	0.26912	0.5924			967.608	0.00261	0.00347	0.00759	0.0039
	2318.5	0.16046	0.40272	0.27942	0.6117			968.091	0.00253	0.00341	0.00759	0.00391
	2318.98	0.16652	0.41568	0.29	0.63146			968.572	0.00246	0.00335	0.00757	0.00392
	2319.46	0.17259	0.42859	0.30064	0.65151			969.055	0.00241	0.00329	0.00755	0.00393
	2319.95	0.17856	0.44138	0.31112	0.67161			969.537	0.00236	0.00323	0.00752	0.00395
	2320.43	0.18431	0.45404	0.3212	0.69155			970.019	0.00231	0.00317	0.00749	0.00398
	2320.91	0.18975	0.46668	0.33074	0.71115			970.501	0.00226	0.00312	0.00746	0.004
	2321.39	0.19488	0.47949	0.33966	0.73039			970.983	0.0022	0.00307	0.00742	0.00402
	2321.88	0.19973	0.49273	0.34803	0.74936			971.465	0.00213	0.00302	0.00738	0.00405
	2322.36	0.20437	0.50663	0.35597	0.76831			971.947	0.00205	0.00297	0.00734	0.00407
	2322.84	0.20889	0.52137	0.36366	0.78747			972.429	0.00196	0.00292	0.00729	0.0041
	2323.32	0.21339	0.53694	0.37131	0.80702			972.912	0.00186	0.00288	0.00725	0.00412
	2323.8	0.21794	0.55322	0.37905	0.827			973.394	0.00178	0.00284	0.00721	0.00414
	2324.28	0.22259	0.56996	0.38702	0.84732			973.876	0.0017	0.00281	0.00718	0.00416
	2324.77	0.22739	0.58691	0.3953	0.86788			974.358	0.00164	0.00277	0.00716	0.00418
	2325.25	0.23238	0.60387	0.40397	0.88862			974.84	0.0016	0.00274	0.00714	0.00419
	2325.73	0.23757	0.6207	0.4131	0.90959			975.322	0.00158	0.00272	0.00712	0.0042
	2326.21	0.24296	0.63734	0.42275	0.93096			975.804	0.00159	0.0027	0.0071	0.00421
	2326.7	0.24857	0.65375	0.43298	0.95292			976.286	0.00162	0.00269	0.00708	0.0042
	2327.18	0.25439	0.66988	0.44385	0.9756			976.769	0.00167	0.00268	0.00705	0.0042
	2327.66	0.26045	0.68568	0.45542	0.99909			977.251	0.00173	0.00267	0.00702	0.00419
	2328.14	0.26685	0.70118	0.46782	1.0234			977.733	0.00182	0.00268	0.00698	0.00417
	2328.62	0.27369	0.71658	0.48127	1.04869			978.215	0.00192	0.00268	0.00696	0.00415
	2329.11	0.28113	0.73228	0.49603	1.07529			978.697	0.00203	0.00269	0.00693	0.00413
	2329.59	0.28926	0.7488	0.51235	1.10373			979.179	0.00215	0.00269	0.00692	0.00411
	2330.07	0.29808	0.76665	0.53035	1.13464			979.661	0.00228	0.0027	0.0069	0.00409
	2330.55	0.30736	0.78604	0.54982	1.1684			980.143	0.00241	0.0027	0.00689	0.00408
	2331.03	0.31667	0.80673	0.57013	1.20485			980.625	0.00255	0.00271	0.00689	0.00406
	2331.52	0.32537	0.82791	0.59022	1.24304			981.107	0.0027	0.00272	0.00689	0.00405
	2332	0.33281	0.84839	0.6087	1.28126			981.59	0.00285	0.00273	0.0069	0.00405
	2332.48	0.33842	0.86684	0.62414	1.31738			982.072	0.00299	0.00273	0.00692	0.00404
	2332.96	0.34191	0.88221	0.6354	1.34947			982.554	0.00314	0.00274	0.00696	0.00404
	2333.45	0.34331	0.89397	0.64192	1.37631			983.036	0.00328	0.00274	0.00701	0.00404
	2333.93	0.3429	0.90217	0.64374	1.39762			983.518	0.0034	0.00275	0.00706	0.00404
	2334.41	0.34112	0.90719	0.64139	1.41378			984	0.00351	0.00275	0.00713	0.00405
	2334.89	0.33845	0.90953	0.63573	1.42525			984.482	0.0036	0.00276	0.0072	0.00405
	2335.37	0.33529	0.90957	0.62766	1.43212			984.965	0.00367	0.00276	0.00727	0.00407
	2335.86	0.33194	0.90752	0.61804	1.43405			985.447	0.00372	0.00276	0.00733	0.00409
	2336.34	0.32858	0.90356	0.60763	1.43074			985.929	0.00376	0.00275	0.0074	0.00411
	2336.82	0.32538	0.89803	0.59716	1.42247			986.411	0.00378	0.00275	0.00746	0.00413
	2337.3	0.32253	0.89163	0.58731	1.41053			986.893	0.00379	0.00274	0.00751	0.00415
	2337.78	0.32027	0.88545	0.57875	1.39707			987.375	0.00379	0.00274	0.00755	0.00417
	2338.27	0.31886	0.88075	0.57205	1.3845			987.857	0.00379	0.00273	0.00759	0.00419
	2338.75	0.31856	0.87868	0.56763	1.37473			988.339	0.00378	0.00273	0.00762	0.00421
	2339.23	0.31944	0.87991	0.56556	1.36863			988.821	0.00376	0.00272	0.00766	0.00422
	2339.71	0.32136	0.88432	0.56551	1.36569			989.304	0.00374	0.00272	0.00771	0.00422
	2340.2	0.32392	0.8908	0.56674	1.36404			989.786	0.00371	0.00271	0.00777	0.00423
	2340.68	0.32648	0.89725	0.56813	1.36083			990.268	0.00369	0.0027	0.00784	0.00422
	2341.16	0.32829	0.90093	0.56845	1.35301			990.75	0.00366	0.00269	0.00792	0.00422
	2341.64	0.32873	0.89925	0.56665	1.33831			991.232	0.00365	0.00267	0.00799	0.00422
	2342.12	0.32738	0.89053	0.56204	1.31583			991.714	0.00363	0.00266	0.00805	0.00422
	2342.61	0.3241	0.87442	0.55437	1.28586			992.196	0.00362	0.00265	0.00811	0.00421
	2343.09	0.31885	0.85153	0.54358	1.2492			992.678	0.0036	0.00263	0.00816	0.00421
	2343.57	0.3116	0.82279	0.52964	1.20641			993.16	0.00357	0.00262	0.00821	0.0042
	2344.05	0.3022	0.78899	0.51239	1.15783			993.643	0.00353	0.0026	0.00827	0.00419
	2344.53	0.29059	0.75097	0.49181	1.10415			994.125	0.00347	0.00259	0.00832	0.00418
	2345.02	0.27703	0.71016	0.46835	1.04716			994.607	0.0034	0.00257	0.00837	0.00417
	2345.5	0.26224	0.66878	0.44322	0.98985			995.089	0.00331	0.00255	0.00842	0.00417
	2345.98	0.24736	0.62944	0.41818	0.9357			995.571	0.00322	0.00254	0.00845	0.00416
	2346.46	0.23359	0.59447	0.39512	0.88773			996.053	0.00313	0.00252	0.00847	0.00417
	2346.94	0.22194	0.56543	0.37553	0.84794			996.535	0.00305	0.0025	0.00846	0.00417
	2347.43	0.21303	0.5431	0.36039	0.81728			997.018	0.00299	0.00249	0.00844	0.00419
	2347.91	0.20721	0.52774	0.35018	0.79604			997.5	0.00293	0.00247	0.00839	0.00422
	2348.39	0.20458	0.51941	0.34507	0.78416			997.982	0.0029	0.00245	0.00831	0.00427
	2348.87	0.20517	0.51818	0.34509	0.78157			998.464	0.00287	0.00243	0.00822	0.00433
	2349.36	0.20895	0.52423	0.35024	0.78829			998.946	0.00285	0.00242	0.0081	0.00442
	2349.84	0.21585	0.53787	0.36042	0.80438			999.428	0.00285	0.0024	0.00797	0.00452
	2350.32	0.2257	0.55935	0.37541	0.82982			999.91	0.00285	0.00239	0.00782	0.00464
	2350.8	0.23813	0.58861	0.39468	0.86416			1000.39	0.00286	0.00238	0.00768	0.00476
	2351.28	0.25253	0.62494	0.41731	0.90624			1000.87	0.00288	0.00237	0.00754	0.00488
	2351.77	0.26805	0.66669	0.44197	0.95401			1001.36	0.00291	0.00236	0.00741	0.00501
	2352.25	0.2838	0.71135	0.46718	1.00476			1001.84	0.00293	0.00235	0.00728	0.00512
	2352.73	0.2991	0.75622	0.4918	1.05598			1002.32	0.00295	0.00232	0.00717	0.00523
	2353.21	0.31371	0.79951	0.51538	1.10638			1002.8	0.00296	0.0023	0.00706	0.00534
	2353.69	0.32783	0.84103	0.53822	1.15643			1003.28	0.00295	0.00227	0.00695	0.00543
	2354.18	0.34187	0.88201	0.561	1.20789			1003.77	0.00294	0.00225	0.00684	0.00551
	2354.66	0.35612	0.92402	0.58426	1.26264			1004.25	0.0029	0.00222	0.00673	0.00558
	2355.14	0.37056	0.96789	0.60796	1.32147			1004.73	0.00286	0.00219	0.00663	0.00564
	2355.62	0.38477	1.01317	0.63147	1.38353			1005.21	0.00281	0.00217	0.00654	0.0057
	2356.11	0.3982	1.05838	0.65383	1.44666			1005.7	0.00275	0.00214	0.00646	0.00575
	2356.59	0.41034	1.10203	0.6742	1.50852			1006.18	0.0027	0.00211	0.0064	0.00579
	2357.07	0.42091	1.14336	0.69214	1.56767			1006.66	0.00266	0.00209	0.00634	0.00584
	2357.55	0.42984	1.18231	0.70754	1.62366			1007.14	0.00262	0.00206	0.0063	0.00588
	2358.03	0.43713	1.21848	0.72033	1.67555			1007.62	0.00259	0.00203	0.00627	0.00592
	2358.51	0.44268	1.24993	0.73022	1.72014			1008.11	0.00256	0.002	0.00624	0.00595
	2359	0.4463	1.27317	0.73673	1.7516			1008.59	0.00253	0.00197	0.00622	0.00597
	2359.48	0.44791	1.28495	0.73951	1.76423			1009.07	0.0025	0.00193	0.0062	0.00599
	2359.96	0.44761	1.28473	0.73874	1.7568			1009.55	0.00247	0.00189	0.00619	0.006
	2360.44	0.44576	1.27539	0.7351	1.73389			1010.03	0.00244	0.00185	0.00618	0.006
	2360.93	0.44279	1.26129	0.72953	1.7025			1010.52	0.00241	0.00181	0.00618	0.00598
	2361.41	0.43899	1.24554	0.72267	1.66756			1011	0.00238	0.00176	0.00618	0.00596
	2361.89	0.43441	1.22849	0.71463	1.6301			1011.48	0.00234	0.00172	0.00619	0.00592
	2362.37	0.42885	1.20823	0.70502	1.58834			1011.96	0.0023	0.00167	0.0062	0.00587
	2362.85	0.42203	1.18236	0.69328	1.54021			1012.45	0.00226	0.00162	0.00623	0.00581
	2363.34	0.41382	1.14994	0.67913	1.48559			1012.93	0.00221	0.00156	0.00627	0.00575
	2363.82	0.40432	1.11226	0.66276	1.42669			1013.41	0.00217	0.00151	0.00632	0.00568
	2364.3	0.39383	1.07199	0.64476	1.36676			1013.89	0.00214	0.00145	0.00638	0.0056
	2364.78	0.38269	1.03158	0.6258	1.30843			1014.37	0.00211	0.00139	0.00645	0.00552
	2365.26	0.37115	0.99229	0.60635	1.25285			1014.86	0.00208	0.00133	0.00653	0.00544
	2365.75	0.35929	0.9541	0.58659	1.19983			1015.34	0.00206	0.00126	0.0066	0.00536
	2366.23	0.3471	0.91629	0.56644	1.14848			1015.82	0.00204	0.0012	0.00668	0.00527
	2366.71	0.33456	0.87819	0.54582	1.098			1016.3	0.00202	0.00114	0.00677	0.00518
	2367.19	0.3217	0.83966	0.52477	1.0481			1016.78	0.00198	0.00107	0.00685	0.00509
	2367.68	0.30864	0.80108	0.50349	0.99903			1017.27	0.00193	0.00101	0.00694	0.005
	2368.16	0.29555	0.76305	0.48222	0.95128			1017.75	0.00187	0.00093685	0.00702	0.00491
	2368.64	0.28256	0.72604	0.4612	0.90524			1018.23	0.00181	0.000864223	0.00709	0.00482
	2369.12	0.26975	0.69023	0.44053	0.86103			1018.71	0.00174	0.000789791	0.00715	0.00473
	2369.6	0.25713	0.65548	0.42021	0.8185			1019.2	0.00167	0.000713998	0.00719	0.00466
	2370.09	0.24468	0.62159	0.40019	0.77739			1019.68	0.00161	0.00063703	0.00722	0.0046
	2370.57	0.2324	0.58839	0.38044	0.73746			1020.16	0.00156	0.00055902	0.00722	0.00456
	2371.05	0.22033	0.55589	0.36098	0.69863			1020.64	0.00151	0.000480314	0.00722	0.00453
	2371.53	0.20851	0.5242	0.34189	0.66095			1021.12	0.00148	0.000401794	0.00721	0.00453
	2372.01	0.197	0.49351	0.32331	0.62456			1021.61	0.00144	0.000324844	0.0072	0.00454
	2372.5	0.18586	0.46395	0.3053	0.58954			1022.09	0.00141	0.000251077	0.0072	0.00456
	2372.98	0.1751	0.43558	0.28792	0.55597			1022.57	0.00139	0.000181728	0.00722	0.00459
	2373.46	0.16473	0.40838	0.27119	0.52381			1023.05	0.00136	0.0001172	0.00725	0.00463
	2373.94	0.15476	0.38234	0.25511	0.49303			1023.53	0.00133	5.68686e-05	0.00731	0.00466
	2374.43	0.1452	0.35742	0.23967	0.4636			1024.02	0.0013	-6.64677e-07	0.00739	0.00467
	2374.91	0.13608	0.33363	0.22489	0.43552			1024.5	0.00127	-5.6983e-05	0.00748	0.00468
	2375.39	0.1274	0.31101	0.2108	0.40882			1024.98	0.00122	-0.000113184	0.00757	0.00468
	2375.87	0.1192	0.28958	0.19744	0.3835			1025.46	0.00116	-0.000169521	0.00766	0.00466
	2376.35	0.11147	0.26936	0.1848	0.35958			1025.94	0.00109	-0.000225342	0.00774	0.00463
	2376.84	0.10419	0.25035	0.17287	0.33703			1026.43	0.00102	-0.00027954	0.00779	0.00459
	2377.32	0.09735	0.23251	0.16163	0.31578			1026.91	0.000947476	-0.000331038	0.00782	0.00455
	2377.8	0.09089	0.21582	0.15103	0.29576			1027.39	0.000878748	-0.000379156	0.00783	0.0045
	2378.28	0.08479	0.20022	0.14099	0.27687			1027.87	0.000820571	-0.00042363	0.00783	0.00445
	2378.76	0.079	0.18563	0.13146	0.25901			1028.36	0.000777937	-0.00046436	0.00782	0.0044
	2379.25	0.07346	0.17197	0.12236	0.24206			1028.84	0.000754254	-0.000501048	0.00781	0.00435
	2379.73	0.06812	0.15915	0.11362	0.22593			1029.32	0.000750855	-0.000533119	0.00781	0.00431
	2380.21	0.06293	0.14704	0.10518	0.21049			1029.8	0.000766841	-0.000559917	0.00781	0.00427
	2380.69	0.05787	0.13554	0.09697	0.19567			1030.28	0.000799342	-0.000581154	0.00781	0.00424
	2381.18	0.05289	0.12453	0.08896	0.18137			1030.77	0.000844133	-0.000597229	0.00782	0.00421
	2381.66	0.04801	0.11393	0.08115	0.16756			1031.25	0.000896442	-0.000609288	0.00783	0.00419
	2382.14	0.04325	0.10369	0.07355	0.15422			1031.73	0.000951858	-0.000618799	0.00785	0.00416
	2382.62	0.03864	0.09379	0.06619	0.14138			1032.21	0.00101	-0.000626974	0.00786	0.00412
	2383.1	0.03422	0.08425	0.05915	0.12907			1032.69	0.00106	-0.000634249	0.00786	0.00408
	2383.59	0.03004	0.07511	0.05247	0.11737			1033.18	0.00111	-0.00064018	0.00786	0.00404
	2384.07	0.02614	0.06645	0.04623	0.10636			1033.66	0.00116	-0.000643733	0.00784	0.00399
	2384.55	0.02256	0.05833	0.04047	0.09611			1034.14	0.0012	-0.000643932	0.00782	0.00395
	2385.03	0.01931	0.05083	0.03524	0.08668			1034.62	0.00125	-0.000640428	0.00778	0.00391
	2385.51	0.01642	0.04399	0.03056	0.07813			1035.11	0.00129	-0.000633783	0.00774	0.00388
	2386	0.01389	0.03787	0.02646	0.07048			1035.59	0.00134	-0.000625255	0.0077	0.00385
	2386.48	0.01172	0.03247	0.02291	0.06372			1036.07	0.00138	-0.000616317	0.00766	0.00383
	2386.96	0.00988	0.02779	0.01989	0.05783			1036.55	0.00143	-0.000608034	0.00762	0.00381
	2387.44	0.00836	0.02381	0.01737	0.05277			1037.03	0.00148	-0.00060075	0.00759	0.0038
	2387.92	0.00712	0.02047	0.0153	0.04846			1037.52	0.00154	-0.000594134	0.00756	0.00379
	2388.41	0.00612	0.01772	0.01361	0.04482			1038	0.0016	-0.000587586	0.00753	0.00378
	2388.89	0.00532	0.01547	0.01226	0.04178			1038.48	0.00166	-0.000580687	0.0075	0.00377
	2389.37	0.0047	0.01368	0.01118	0.03923			1038.96	0.00172	-0.000573499	0.00747	0.00376
	2389.85	0.00421	0.01226	0.01033	0.03712			1039.44	0.00178	-0.000566545	0.00744	0.00374
	2390.34	0.00385	0.01115	0.00967	0.03535			1039.93	0.00184	-0.000560486	0.00741	0.00372
	2390.82	0.00358	0.0103	0.00916	0.03386			1040.41	0.00189	-0.00055575	0.00738	0.00369
	2391.3	0.00338	0.00964	0.00877	0.0326			1040.89	0.00194	-0.000552328	0.00734	0.00367
	2391.78	0.00323	0.00912	0.00847	0.0315			1041.37	0.00198	-0.000549851	0.0073	0.00365
	2392.26	0.00312	0.00871	0.00823	0.03054			1041.85	0.00203	-0.000547892	0.00726	0.00364
	2392.75	0.00303	0.00838	0.00804	0.02968			1042.34	0.00208	-0.0005463	0.00721	0.00364
	2393.23	0.00296	0.00811	0.00788	0.0289			1042.82	0.00213	-0.000545304	0.00716	0.00365
	2393.71	0.00289	0.00789	0.00775	0.02818			1043.3	0.00218	-0.000545352	0.00711	0.00366
	2394.19	0.00284	0.0077	0.00764	0.02752			1043.78	0.00224	-0.00054676	0.00707	0.00368
	2394.67	0.00279	0.00755	0.00754	0.0269			1044.27	0.0023	-0.000549332	0.00704	0.0037
	2395.16	0.00276	0.00742	0.00745	0.02631			1044.75	0.00236	-0.00055233	0.00702	0.00373
	2395.64	0.00274	0.00731	0.00736	0.02574			1045.23	0.00242	-0.000554651	0.00701	0.00375
	2396.12	0.00272	0.0072	0.00727	0.02518			1045.71	0.00247	-0.000555373	0.00701	0.00377
	2396.6	0.0027	0.0071	0.00719	0.02464			1046.19	0.00252	-0.000554189	0.00702	0.00379
	2397.09	0.00269	0.007	0.0071	0.0241			1046.67	0.00256	-0.000551624	0.00703	0.0038
	2397.57	0.00267	0.0069	0.00702	0.02359			1047.16	0.0026	-0.000548814	0.00705	0.00381
	2398.05	0.00266	0.00679	0.00695	0.0231			1047.64	0.00264	-0.000546997	0.00706	0.0038
	2398.53	0.00265	0.00669	0.00688	0.02263			1048.12	0.00267	-0.000546958	0.00707	0.0038
	2399.01	0.00264	0.0066	0.00682	0.02218			1048.6	0.00269	-0.000548666	0.00706	0.00378
	2399.49	0.00263	0.0065	0.00675	0.02174			1049.09	0.00272	-0.000551322	0.00704	0.00376
	2399.98	0.00262	0.0064	0.00668	0.02132			1049.57	0.00274	-0.000553742	0.007	0.00374
	2400.46	0.0026	0.00631	0.0066	0.02091			1050.05	0.00277	-0.000554888	0.00696	0.00372
	2400.94	0.00257	0.00623	0.00652	0.02051			1050.53	0.00279	-0.00055425	0.0069	0.0037
	2401.42	0.00254	0.00615	0.00644	0.02011			1051.02	0.00282	-0.000551905	0.00685	0.00367
	2401.91	0.00252	0.00608	0.00636	0.01973			1051.5	0.00284	-0.000548327	0.0068	0.00364
	2402.39	0.00251	0.00603	0.00629	0.01936			1051.98	0.00287	-0.000544047	0.00676	0.00362
	2402.87	0.0025	0.00597	0.00623	0.01901			1052.46	0.00289	-0.000539441	0.00674	0.00361
	2403.35	0.00249	0.00592	0.00618	0.01866			1052.94	0.0029	-0.000534669	0.00672	0.00361
	2403.83	0.00248	0.00587	0.00613	0.01832			1053.42	0.0029	-0.000529898	0.00672	0.00362
	2404.32	0.00247	0.00581	0.00609	0.018			1053.91	0.00289	-0.000525488	0.00672	0.00365
	2404.8	0.00245	0.00575	0.00605	0.01768			1054.39	0.00288	-0.000522014	0.00672	0.00369
	2405.28	0.00244	0.00569	0.00601	0.01737			1054.87	0.00285	-0.000520072	0.00673	0.00374
	2405.76	0.00242	0.00563	0.00597	0.01706			1055.35	0.00283	-0.000519908	0.00674	0.0038
	2406.24	0.00241	0.00558	0.00593	0.01677			1055.84	0.00279	-0.000521092	0.00675	0.00387
	2406.73	0.0024	0.00552	0.00589	0.01649			1056.32	0.00276	-0.000522469	0.00677	0.00395
	2407.21	0.00239	0.00546	0.00585	0.01621			1056.8	0.00273	-0.000522441	0.00678	0.00403
	2407.69	0.00238	0.0054	0.00581	0.01594			1057.28	0.0027	-0.000519615	0.00678	0.00412
	2408.17	0.00236	0.00534	0.00577	0.01569			1057.76	0.00267	-0.000513309	0.00679	0.00423
	2408.66	0.00233	0.00528	0.00572	0.01544			1058.25	0.00264	-0.000503851	0.00679	0.00435
	2409.14	0.0023	0.00522	0.00569	0.0152			1058.73	0.00262	-0.000492359	0.00679	0.00449
	2409.62	0.00228	0.00516	0.00565	0.01498			1059.21	0.00261	-0.000480079	0.0068	0.00464
	2410.1	0.00227	0.00512	0.00562	0.01477			1059.69	0.0026	-0.000467573	0.0068	0.0048
	2410.58	0.00226	0.00507	0.00558	0.01456			1060.17	0.00259	-0.000454295	0.0068	0.00497
	2411.07	0.00225	0.00502	0.00555	0.01436			1060.66	0.00258	-0.000438643	0.0068	0.00513
	2411.55	0.00224	0.00497	0.00551	0.01416			1061.14	0.00258	-0.000418693	0.0068	0.0053
	2412.03	0.00223	0.00492	0.00547	0.01396			1061.62	0.00257	-0.000393104	0.00679	0.00546
	2412.51	0.00222	0.00486	0.00542	0.01376			1062.1	0.00256	-0.000361699	0.00677	0.00562
	2412.99	0.00221	0.00481	0.00538	0.01356			1062.59	0.00254	-0.000325422	0.00674	0.00578
	2413.48	0.00219	0.00476	0.00533	0.01336			1063.07	0.00252	-0.000285747	0.0067	0.00595
	2413.96	0.00218	0.00472	0.00528	0.01317			1063.55	0.00249	-0.000243867	0.00667	0.00611
	2414.44	0.00217	0.00468	0.00524	0.01299			1064.03	0.00247	-0.000200245	0.00662	0.00629
	2414.92	0.00215	0.00464	0.0052	0.01281			1064.51	0.00244	-0.000154636	0.00658	0.00646
	2415.41	0.00214	0.0046	0.00516	0.01264			1065	0.00242	-0.000106572	0.00654	0.00664
	2415.89	0.00211	0.00456	0.00512	0.01247			1065.48	0.00241	-5.59757e-05	0.0065	0.00682
	2416.37	0.00209	0.00452	0.00509	0.01232			1065.96	0.0024	-3.50168e-06	0.00646	0.00699
	2416.85	0.00206	0.00447	0.00505	0.01216			1066.44	0.00239	4.95362e-05	0.00644	0.00714
	2417.33	0.00204	0.00443	0.00502	0.01202			1066.92	0.00239	0.000101572	0.00643	0.00728
	2417.82	0.00203	0.00438	0.00499	0.01187			1067.41	0.00239	0.000151337	0.00643	0.00739
	2418.3	0.00202	0.00434	0.00496	0.01173			1067.89	0.0024	0.000198252	0.00643	0.00748
	2418.78	0.00202	0.0043	0.00492	0.01158			1068.37	0.0024	0.000242419	0.00644	0.00754
	2419.26	0.00202	0.00426	0.00489	0.01144			1068.85	0.00241	0.000284324	0.00645	0.00757
	2419.74	0.00201	0.00423	0.00485	0.0113			1069.34	0.00242	0.000324421	0.00646	0.00757
	2420.23	0.002	0.00419	0.00481	0.01117			1069.82	0.00243	0.000362837	0.00646	0.00755
	2420.71	0.00198	0.00416	0.00478	0.01105			1070.3	0.00243	0.000399313	0.00645	0.00749
	2421.19	0.00196	0.00413	0.00475	0.01093			1070.78	0.00242	0.000433433	0.00644	0.00741
	2421.67	0.00195	0.00411	0.00473	0.01081			1071.26	0.00242	0.000464918	0.00642	0.00731
	2422.16	0.00193	0.0041	0.00471	0.0107			1071.74	0.0024	0.000493797	0.00641	0.00719
	2422.64	0.00192	0.00408	0.00469	0.01057			1072.23	0.00239	0.000520322	0.00639	0.00706
	2423.12	0.0019	0.00407	0.00467	0.01045			1072.71	0.00237	0.000544704	0.00638	0.0069
	2423.6	0.00188	0.00405	0.00465	0.01032			1073.19	0.00235	0.00056677	0.00638	0.00673
	2424.08	0.00186	0.00402	0.00462	0.0102			1073.67	0.00234	0.000585912	0.00639	0.00654
	2424.57	0.00184	0.00399	0.00459	0.01008			1074.16	0.00233	0.000601207	0.00642	0.00635
	2425.05	0.00182	0.00395	0.00457	0.00997			1074.64	0.00232	0.00061186	0.00647	0.00615
	2425.53	0.00181	0.00391	0.00454	0.00988			1075.12	0.00232	0.000617599	0.00654	0.00595
	2426.01	0.00181	0.00386	0.00452	0.00979			1075.6	0.00231	0.000618835	0.00661	0.00575
	2426.49	0.00181	0.00381	0.00449	0.00971			1076.09	0.0023	0.000616567	0.00668	0.00556
	2426.98	0.00181	0.00377	0.00447	0.00963			1076.57	0.0023	0.00061195	0.00675	0.00537
	2427.46	0.00181	0.00372	0.00445	0.00955			1077.05	0.00229	0.000605871	0.00681	0.0052
	2427.94	0.0018	0.00367	0.00443	0.00947			1077.53	0.0023	0.000598728	0.00687	0.00503
	2428.42	0.00179	0.00362	0.00441	0.00939			1078.01	0.00231	0.000590535	0.00692	0.00486
	2428.9	0.00178	0.00359	0.00439	0.0093			1078.49	0.00233	0.000581281	0.00696	0.00469
	2429.39	0.00177	0.00355	0.00437	0.00921			1078.98	0.00235	0.000571281	0.007	0.00452
	2429.87	0.00177	0.00352	0.00436	0.00912			1079.46	0.00238	0.000561352	0.00703	0.00435
	2430.35	0.00176	0.00349	0.00435	0.00904			1079.94	0.00241	0.000552609	0.00706	0.00419
	2430.83	0.00175	0.00347	0.00433	0.00896			1080.42	0.00244	0.000546006	0.00708	0.00404
	2431.32	0.00174	0.00344	0.00431	0.00888			1080.91	0.00247	0.000541877	0.0071	0.00391
	2431.8	0.00172	0.00341	0.00429	0.00881			1081.39	0.0025	0.000539735	0.0071	0.00379
	2432.28	0.00171	0.00339	0.00427	0.00874			1081.87	0.00252	0.000538582	0.0071	0.00369
	2432.76	0.0017	0.00337	0.00424	0.00868			1082.35	0.00254	0.000537456	0.00709	0.0036
	2433.24	0.00169	0.00336	0.00422	0.00862			1082.83	0.00254	0.000536155	0.00707	0.00351
	2433.73	0.00169	0.00336	0.0042	0.00857			1083.32	0.00255	0.000535577	0.00705	0.00343
	2434.21	0.0017	0.00336	0.00418	0.00852			1083.8	0.00254	0.000537576	0.00703	0.00336
	2434.69	0.0017	0.00336	0.00416	0.00847			1084.28	0.00252	0.000544211	0.007	0.0033
	2435.17	0.0017	0.00336	0.00414	0.00842			1084.76	0.0025	0.000556948	0.00696	0.00325
	2435.65	0.00169	0.00336	0.00412	0.00838			1085.24	0.00247	0.000576138	0.00692	0.00321
	2436.14	0.00168	0.00335	0.0041	0.00833			1085.73	0.00244	0.0006011	0.00687	0.00319
	2436.62	0.00168	0.00334	0.00408	0.00829			1086.21	0.00241	0.000630871	0.00682	0.00319
	2437.1	0.00167	0.00332	0.00407	0.00824			1086.69	0.00238	0.000665009	0.00676	0.0032
	2437.58	0.00167	0.0033	0.00405	0.0082			1087.17	0.00235	0.000704024	0.00669	0.00323
	2438.06	0.00167	0.00327	0.00404	0.00815			1087.65	0.00232	0.000749152	0.00662	0.00326
	2438.55	0.00167	0.00323	0.00403	0.0081			1088.14	0.00229	0.000801421	0.00654	0.0033
	2439.03	0.00166	0.0032	0.00403	0.00805			1088.62	0.00225	0.000860702	0.00646	0.00334
	2439.51	0.00165	0.00318	0.00402	0.00801			1089.1	0.00222	0.000925222	0.00638	0.00337
	2439.99	0.00164	0.00315	0.00402	0.00797			1089.58	0.00218	0.000991822	0.0063	0.0034
	2440.47	0.00164	0.00314	0.00402	0.00793			1090.07	0.00213	0.00106	0.00623	0.00342
	2440.96	0.00163	0.00313	0.00402	0.00789			1090.55	0.00209	0.00112	0.00616	0.00344
	2441.44	0.00164	0.00313	0.00402	0.00786			1091.03	0.00205	0.00117	0.00609	0.00346
	2441.92	0.00164	0.00314	0.00402	0.00782			1091.51	0.002	0.00123	0.00604	0.00347
	2442.4	0.00165	0.00315	0.00402	0.00779			1091.99	0.00195	0.00127	0.00599	0.00349
	2442.89	0.00165	0.00316	0.00401	0.00776			1092.48	0.00191	0.00132	0.00594	0.00351
	2443.37	0.00164	0.00317	0.00399	0.00772			1092.96	0.00186	0.00136	0.0059	0.00353
	2443.85	0.00164	0.00318	0.00398	0.00769			1093.44	0.00181	0.0014	0.00587	0.00355
	2444.33	0.00163	0.00318	0.00397	0.00765			1093.92	0.00177	0.00143	0.00584	0.00357
	2444.81	0.00163	0.00318	0.00395	0.00761			1094.4	0.00174	0.00147	0.00582	0.0036
	2445.3	0.00162	0.00318	0.00394	0.00757			1094.89	0.00172	0.00149	0.0058	0.00363
	2445.78	0.00162	0.00317	0.00394	0.00753			1095.37	0.0017	0.00152	0.00577	0.00367
	2446.26	0.00161	0.00315	0.00394	0.0075			1095.85	0.0017	0.00155	0.00575	0.00371
	2446.74	0.00161	0.00313	0.00394	0.00747			1096.33	0.0017	0.00157	0.00572	0.00376
	2447.22	0.00159	0.0031	0.00393	0.00745			1096.82	0.0017	0.0016	0.00571	0.00382
	2447.71	0.00158	0.00309	0.00393	0.00743			1097.3	0.00171	0.00162	0.00571	0.00387
	2448.19	0.00157	0.00307	0.00393	0.00742			1097.78	0.00171	0.00164	0.00573	0.00392
	2448.67	0.00157	0.00306	0.00393	0.0074			1098.26	0.00171	0.00166	0.00576	0.00396
	2449.15	0.00157	0.00306	0.00393	0.00738			1098.74	0.00171	0.00168	0.0058	0.004
	2449.64	0.00157	0.00306	0.00393	0.00736			1099.23	0.00171	0.00169	0.00585	0.00402
	2450.12	0.00158	0.00306	0.00393	0.00733			1099.71	0.0017	0.00171	0.00589	0.00403
	2450.6	0.00158	0.00306	0.00392	0.00729			1100.19	0.0017	0.00171	0.00594	0.00404
	2451.08	0.00158	0.00306	0.00392	0.00726			1100.67	0.00169	0.00172	0.00598	0.00403
	2451.56	0.00159	0.00305	0.00391	0.00722			1101.15	0.00168	0.00172	0.00603	0.004
	2452.05	0.00159	0.00304	0.0039	0.00718			1101.64	0.00167	0.00172	0.00608	0.00398
	2452.53	0.0016	0.00303	0.00389	0.00715			1102.12	0.00166	0.00171	0.00614	0.00394
	2453.01	0.00161	0.00302	0.00388	0.00713			1102.6	0.00163	0.00169	0.00621	0.0039
	2453.49	0.00162	0.00302	0.00387	0.00711			1103.08	0.00161	0.00167	0.00629	0.00386
	2453.97	0.00161	0.00301	0.00385	0.0071			1103.57	0.00158	0.00164	0.00636	0.00382
	2454.46	0.00161	0.003	0.00384	0.0071			1104.05	0.00156	0.00162	0.00644	0.00377
	2454.94	0.00159	0.003	0.00383	0.00709			1104.53	0.00154	0.00158	0.0065	0.00373
	2455.42	0.00157	0.00299	0.00383	0.00708			1105.01	0.00153	0.00154	0.00656	0.00368
	2455.9	0.00156	0.00299	0.00383	0.00706			1105.49	0.00153	0.0015	0.00662	0.00362
	2456.39	0.00154	0.00298	0.00383	0.00704			1105.98	0.00154	0.00146	0.00666	0.00356
	2456.87	0.00154	0.00298	0.00382	0.00701			1106.46	0.00156	0.00141	0.0067	0.0035
	2457.35	0.00153	0.00296	0.00382	0.00697			1106.94	0.00158	0.00137	0.00672	0.00343
	2457.83	0.00153	0.00294	0.00381	0.00693			1107.42	0.00161	0.00133	0.00674	0.00336
	2458.31	0.00153	0.00292	0.00379	0.0069			1107.9	0.00165	0.00129	0.00674	0.00329
	2458.8	0.00153	0.00289	0.00378	0.00688			1108.39	0.00169	0.00125	0.00673	0.00322
	2459.28	0.00153	0.00287	0.00377	0.00686			1108.87	0.00174	0.00122	0.00672	0.00315
	2459.76	0.00153	0.00284	0.00377	0.00685			1109.35	0.0018	0.00119	0.00669	0.00307
	2460.24	0.00153	0.00283	0.00377	0.00685			1109.83	0.00186	0.00116	0.00666	0.003
	2460.72	0.00153	0.00282	0.00378	0.00685			1110.32	0.00192	0.00114	0.00662	0.00292
	2461.21	0.00153	0.00283	0.00378	0.00685			1110.8	0.00198	0.00112	0.00657	0.00284
	2461.69	0.00153	0.00284	0.00379	0.00685			1111.28	0.00204	0.00111	0.00653	0.00275
	2462.17	0.00152	0.00285	0.00379	0.00685			1111.76	0.00208	0.00109	0.00648	0.00267
	2462.65	0.00151	0.00287	0.00378	0.00685			1112.24	0.00213	0.00108	0.00644	0.00259
	2463.14	0.0015	0.00288	0.00377	0.00684			1112.72	0.00217	0.00107	0.00641	0.00252
	2463.62	0.0015	0.00289	0.00375	0.00683			1113.21	0.00221	0.00105	0.00638	0.00245
	2464.1	0.00149	0.0029	0.00373	0.00681			1113.69	0.00225	0.00103	0.00636	0.00239
	2464.58	0.00149	0.0029	0.00371	0.00679			1114.17	0.00229	0.00101	0.00633	0.00234
	2465.06	0.00149	0.0029	0.0037	0.00677			1114.65	0.00233	0.000989105	0.0063	0.00231
	2465.55	0.00149	0.00289	0.00369	0.00676			1115.14	0.00238	0.000965896	0.00627	0.00228
	2466.03	0.00149	0.0029	0.00368	0.00675			1115.62	0.00243	0.000943874	0.00622	0.00226
	2466.51	0.00148	0.0029	0.00367	0.00674			1116.1	0.00249	0.000923299	0.00616	0.00225
	2466.99	0.00147	0.00291	0.00366	0.00674			1116.58	0.00255	0.000903804	0.00609	0.00224
	2467.47	0.00146	0.00292	0.00366	0.00675			1117.06	0.00261	0.000884994	0.00601	0.00223
	2467.96	0.00146	0.00293	0.00366	0.00675			1117.55	0.00268	0.000867032	0.00593	0.00222
	2468.44	0.00146	0.00293	0.00366	0.00675			1118.03	0.00274	0.000850832	0.00584	0.00222
	2468.92	0.00146	0.00294	0.00366	0.00675			1118.51	0.00281	0.000837802	0.00574	0.00222
	2469.4	0.00146	0.00294	0.00367	0.00675			1118.99	0.00287	0.000829196	0.00563	0.00222
	2469.88	0.00146	0.00294	0.00367	0.00674			1119.47	0.00292	0.000825436	0.00553	0.00223
	2470.37	0.00146	0.00293	0.00368	0.00674			1119.96	0.00297	0.000825823	0.00543	0.00224
	2470.85	0.00145	0.00292	0.00368	0.00673			1120.44	0.003	0.000828751	0.00534	0.00225
	2471.33	0.00145	0.00291	0.00369	0.00673			1120.92	0.00303	0.000832389	0.00526	0.00225
	2471.81	0.00144	0.00291	0.00369	0.00671			1121.4	0.00304	0.000835411	0.0052	0.00225
	2472.3	0.00144	0.00289	0.00369	0.0067			1121.89	0.00305	0.000837392	0.00514	0.00225
	2472.78	0.00144	0.00288	0.0037	0.00668			1122.37	0.00306	0.000838714	0.0051	0.00225
	2473.26	0.00143	0.00287	0.0037	0.00666			1122.85	0.00305	0.000840076	0.00506	0.00224
	2473.74	0.00142	0.00286	0.00371	0.00664			1123.33	0.00305	0.000841915	0.00503	0.00224
	2474.22	0.00141	0.00285	0.00371	0.00662			1123.81	0.00304	0.000844005	0.005	0.00224
	2474.71	0.00139	0.00285	0.00372	0.00661			1124.3	0.00303	0.000845568	0.00499	0.00224
	2475.19	0.00137	0.00285	0.00372	0.0066			1124.78	0.00302	0.000845605	0.00499	0.00224
	2475.67	0.00136	0.00285	0.00372	0.00659			1125.26	0.00301	0.000843404	0.005	0.00225
	2476.15	0.00136	0.00285	0.00372	0.00659			1125.74	0.00299	0.000838848	0.00502	0.00226
	2476.63	0.00136	0.00286	0.00372	0.00658			1126.22	0.00297	0.000832436	0.00504	0.00227
	2477.12	0.00136	0.00286	0.00371	0.00658			1126.71	0.00295	0.000824978	0.00506	0.00229
	2477.6	0.00136	0.00286	0.00371	0.00658			1127.19	0.00294	0.000817195	0.00508	0.0023
	2478.08	0.00136	0.00286	0.00371	0.00657			1127.67	0.00294	0.000809419	0.00509	0.00231
	2478.56	0.00136	0.00286	0.00371	0.00656			1128.15	0.00294	0.000801565	0.0051	0.00233
	2479.04	0.00136	0.00286	0.00371	0.00655			1128.63	0.00295	0.000793323	0.00511	0.00234
	2479.53	0.00136	0.00287	0.00371	0.00654			1129.12	0.00296	0.000784499	0.00511	0.00234
	2480.01	0.00136	0.00287	0.0037	0.00652			1129.6	0.00298	0.00077523	0.00512	0.00235
	2480.49	0.00137	0.00286	0.0037	0.00651			1130.08	0.00299	0.000765965	0.00513	0.00235
	2480.97	0.00137	0.00286	0.00369	0.00651			1130.56	0.00301	0.000757178	0.00514	0.00235
	2481.45	0.00137	0.00285	0.00369	0.0065			1131.05	0.00303	0.000749073	0.00515	0.00235
	2481.94	0.00136	0.00283	0.00368	0.00651			1131.53	0.00305	0.000741379	0.00516	0.00235
	2482.42	0.00135	0.00282	0.00367	0.00651			1132.01	0.00307	0.000733412	0.00518	0.00236
	2482.9	0.00135	0.00281	0.00366	0.00651			1132.49	0.00309	0.000724379	0.00521	0.00236
	2483.38	0.00135	0.0028	0.00365	0.00651			1132.97	0.0031	0.000713701	0.00525	0.00236
	2483.87	0.00135	0.0028	0.00365	0.00651			1133.46	0.00311	0.000701258	0.00529	0.00237
	2484.35	0.00135	0.0028	0.00364	0.0065			1133.94	0.00311	0.000687349	0.00534	0.00238
	2484.83	0.00134	0.00281	0.00363	0.00649			1134.42	0.00312	0.000672441	0.00538	0.0024
	2485.31	0.00133	0.00282	0.00362	0.00649			1134.9	0.00311	0.000656875	0.00543	0.00242
	2485.79	0.00132	0.00283	0.00361	0.00648			1135.38	0.0031	0.000640659	0.00546	0.00244
	2486.28	0.00131	0.00284	0.00361	0.00648			1135.87	0.0031	0.000623507	0.00549	0.00247
	2486.76	0.0013	0.00285	0.00361	0.00648			1136.35	0.00309	0.000605078	0.00551	0.0025
	2487.24	0.0013	0.00286	0.00361	0.00648			1136.83	0.00308	0.000585309	0.00553	0.00254
	2487.72	0.00131	0.00287	0.00361	0.00649			1137.31	0.00308	0.000564571	0.00553	0.00257
	2488.2	0.00132	0.00287	0.00362	0.00649			1137.8	0.00308	0.000543648	0.00553	0.00261
	2488.69	0.00132	0.00288	0.00363	0.00648			1138.28	0.00308	0.000523461	0.00553	0.00264
	2489.17	0.00133	0.00288	0.00363	0.00648			1138.76	0.00309	0.000504748	0.00552	0.00267
	2489.65	0.00133	0.00288	0.00364	0.00648			1139.24	0.00311	0.000487855	0.00552	0.0027
	2490.13	0.00133	0.00288	0.00364	0.00648			1139.72	0.00312	0.000472768	0.00552	0.00272
	2490.61	0.00132	0.00288	0.00364	0.00647			1140.21	0.00315	0.000459336	0.00553	0.00273
	2491.1	0.00132	0.00288	0.00364	0.00647			1140.69	0.00317	0.000447551	0.00554	0.00274
	2491.58	0.00132	0.00288	0.00364	0.00646			1141.17	0.00319	0.000437689	0.00557	0.00274
	2492.06	0.00132	0.00287	0.00364	0.00645			1141.65	0.00321	0.000430164	0.00559	0.00273
	2492.54	0.00132	0.00286	0.00364	0.00643			1142.13	0.00322	0.000425193	0.00561	0.00272
	2493.03	0.00131	0.00285	0.00364	0.00642			1142.62	0.00323	0.000422468	0.00562	0.00271
	2493.51	0.0013	0.00283	0.00363	0.00641			1143.1	0.00324	0.000421029	0.00563	0.00269
	2493.99	0.0013	0.00283	0.00363	0.0064			1143.58	0.00324	0.000419554	0.00562	0.00268
	2494.47	0.00129	0.00282	0.00362	0.00638			1144.06	0.00323	0.000416836	0.00562	0.00267
	2494.95	0.00128	0.00282	0.00362	0.00637			1144.55	0.00322	0.0004123	0.00561	0.00265
	2495.44	0.00128	0.00283	0.00361	0.00635			1145.03	0.00321	0.000406185	0.0056	0.00264
	2495.92	0.00128	0.00284	0.00361	0.00633			1145.51	0.0032	0.000399356	0.0056	0.00264
	2496.4	0.00127	0.00285	0.00361	0.00632			1145.99	0.00318	0.000392792	0.0056	0.00263
	2496.88	0.00127	0.00286	0.00361	0.00631			1146.47	0.00317	0.000387111	0.00561	0.00263
	2497.36	0.00126	0.00286	0.00361	0.00632			1146.96	0.00316	0.000382324	0.00563	0.00264
	2497.85	0.00125	0.00286	0.00362	0.00633			1147.44	0.00315	0.000377947	0.00565	0.00265
	2498.33	0.00125	0.00286	0.00362	0.00634			1147.92	0.00313	0.000373386	0.00567	0.00266
	2498.81	0.00125	0.00286	0.00363	0.00636			1148.4	0.00311	0.000368434	0.00571	0.00268
	2499.29	0.00125	0.00286	0.00363	0.00637			1148.88	0.00309	0.00036346	0.00574	0.00269
	2499.78	0.00126	0.00286	0.00362	0.00638			1149.37	0.00306	0.000359357	0.00578	0.00271
	2500.26	0.00126	0.00287	0.00362	0.00639			1149.85	0.00303	0.000357035	0.00581	0.00272
	2500.74	0.00126	0.00287	0.00362	0.00639			1150.33	0.00299	0.000356961	0.00585	0.00273
	2501.22	0.00125	0.00288	0.00362	0.00639			1150.81	0.00295	0.000358856	0.00588	0.00273
	2501.7	0.00125	0.00289	0.00362	0.00639			1151.3	0.0029	0.000361816	0.00592	0.00273
	2502.19	0.00124	0.0029	0.00362	0.00639			1151.78	0.00284	0.000364773	0.00596	0.00273
	2502.67	0.00124	0.00291	0.00363	0.00639			1152.26	0.00278	0.000367106	0.00599	0.00273
	2503.15	0.00124	0.00292	0.00365	0.00639			1152.74	0.00271	0.000368988	0.00603	0.00273
	2503.63	0.00124	0.00292	0.00366	0.00639			1153.22	0.00263	0.000371369	0.00606	0.00274
	2504.11	0.00124	0.00293	0.00366	0.00639			1153.7	0.00255	0.000375491	0.00608	0.00274
	2504.6	0.00124	0.00292	0.00367	0.00639			1154.19	0.00247	0.000382251	0.00609	0.00276
	2505.08	0.00123	0.00292	0.00366	0.0064			1154.67	0.00239	0.000391782	0.0061	0.00277
	2505.56	0.00123	0.0029	0.00365	0.00641			1155.15	0.00232	0.000403454	0.0061	0.00279
	2506.04	0.00122	0.00289	0.00365	0.00641			1155.63	0.00225	0.000416248	0.0061	0.0028
	2506.53	0.00122	0.00287	0.00364	0.00642			1156.12	0.00219	0.000429305	0.00609	0.00281
	2507.01	0.00122	0.00285	0.00364	0.00643			1156.6	0.00214	0.000442282	0.00609	0.00283
	2507.49	0.00122	0.00284	0.00364	0.00643			1157.08	0.0021	0.000455372	0.00608	0.00284
	2507.97	0.00123	0.00283	0.00365	0.00642			1157.56	0.00207	0.000469058	0.00607	0.00286
	2508.45	0.00123	0.00282	0.00366	0.00642			1158.04	0.00204	0.000483753	0.00605	0.00289
	2508.94	0.00122	0.00282	0.00367	0.00642			1158.53	0.00202	0.000499558	0.00602	0.00292
	2509.42	0.00122	0.00282	0.00367	0.00641			1159.01	0.00199	0.00051622	0.00599	0.00295
	2509.9	0.00122	0.00283	0.00367	0.0064			1159.49	0.00197	0.000533332	0.00595	0.00298
	2510.38	0.00122	0.00284	0.00366	0.00639			1159.97	0.00195	0.000550577	0.00592	0.00302
	2510.86	0.00122	0.00284	0.00365	0.00638			1160.45	0.00193	0.000567923	0.0059	0.00305
	2511.35	0.00122	0.00285	0.00364	0.00636			1160.94	0.00191	0.000585642	0.00588	0.00308
	2511.83	0.00123	0.00285	0.00363	0.00634			1161.42	0.0019	0.000604059	0.00586	0.0031
	2512.31	0.00123	0.00285	0.00363	0.00631			1161.9	0.00188	0.000623335	0.00585	0.00313
	2512.79	0.00122	0.00285	0.00362	0.00629			1162.38	0.00187	0.000643266	0.00585	0.00314
	2513.28	0.00122	0.00285	0.00362	0.00627			1162.87	0.00186	0.000663296	0.00585	0.00315
	2513.76	0.00122	0.00286	0.00362	0.00625			1163.35	0.00185	0.000682731	0.00585	0.00315
	2514.24	0.00122	0.00286	0.00362	0.00623			1163.83	0.00185	0.00070101	0.00585	0.00314
	2514.72	0.00123	0.00287	0.00362	0.00622			1164.31	0.00186	0.000717874	0.00585	0.00313
	2515.2	0.00123	0.00287	0.00361	0.00621			1164.79	0.00187	0.000733346	0.00585	0.00311
	2515.69	0.00123	0.00287	0.00361	0.00621			1165.28	0.00189	0.000747532	0.00585	0.00308
	2516.17	0.00123	0.00286	0.0036	0.00621			1165.76	0.00191	0.00076036	0.00584	0.00306
	2516.65	0.00122	0.00286	0.0036	0.00622			1166.24	0.00194	0.000771513	0.00583	0.00303
	2517.13	0.00121	0.00285	0.0036	0.00623			1166.72	0.00197	0.000780558	0.00582	0.00301
	2517.61	0.00121	0.00284	0.0036	0.00624			1167.2	0.002	0.000787223	0.00581	0.00299
	2518.1	0.0012	0.00283	0.00361	0.00625			1167.69	0.00204	0.000791678	0.00581	0.00297
	2518.58	0.0012	0.00282	0.00362	0.00626			1168.17	0.00208	0.000794585	0.00581	0.00295
	2519.06	0.00121	0.00281	0.00363	0.00627			1168.65	0.00212	0.000796943	0.00582	0.00294
	2519.54	0.00121	0.0028	0.00364	0.00628			1169.13	0.00216	0.000799685	0.00583	0.00292
	2520.02	0.00122	0.00279	0.00365	0.00629			1169.62	0.00219	0.000803334	0.00585	0.00291
	2520.51	0.00123	0.00277	0.00366	0.00631			1170.1	0.00222	0.000807832	0.00587	0.00291
	2520.99	0.00123	0.00276	0.00366	0.00632			1170.58	0.00225	0.000812675	0.00589	0.0029
	2521.47	0.00124	0.00275	0.00366	0.00634			1171.06	0.00226	0.000817286	0.00591	0.00291
	2521.95	0.00124	0.00274	0.00366	0.00635			1171.54	0.00227	0.000821386	0.00594	0.00291
	2522.43	0.00125	0.00272	0.00365	0.00635			1172.03	0.00227	0.000825215	0.00598	0.00292
	2522.92	0.00125	0.00271	0.00365	0.00635			1172.51	0.00226	0.000829419	0.00601	0.00292
	2523.4	0.00125	0.0027	0.00364	0.00635			1172.99	0.00224	0.000834661	0.00605	0.00292
	2523.88	0.00125	0.00269	0.00364	0.00634			1173.47	0.00222	0.000841206	0.00609	0.00293
	2524.36	0.00125	0.00268	0.00363	0.00633			1173.95	0.00219	0.000848694	0.00614	0.00292
	2524.85	0.00125	0.00267	0.00363	0.00632			1174.44	0.00215	0.000856314	0.00619	0.00292
	2525.33	0.00125	0.00267	0.00363	0.00631			1174.92	0.00211	0.000863234	0.00624	0.00291
	2525.81	0.00126	0.00268	0.00363	0.00631			1175.4	0.00206	0.00086912	0.00629	0.00291
	2526.29	0.00127	0.00268	0.00363	0.0063			1175.88	0.00201	0.000874369	0.00635	0.0029
	2526.77	0.00129	0.0027	0.00362	0.00629			1176.37	0.00196	0.000879995	0.0064	0.0029
	2527.26	0.0013	0.00271	0.00361	0.00629			1176.85	0.00191	0.000887118	0.00646	0.00291
	2527.74	0.00131	0.00271	0.0036	0.0063			1177.33	0.00186	0.000896423	0.00651	0.00292
	2528.22	0.00131	0.00272	0.00359	0.00631			1177.81	0.00182	0.00090785	0.00655	0.00293
	2528.7	0.00132	0.00272	0.00358	0.00632			1178.29	0.00179	0.000920723	0.00659	0.00294
	2529.18	0.00132	0.00272	0.00357	0.00633			1178.78	0.00176	0.000934205	0.00663	0.00296
	2529.67	0.00132	0.00272	0.00356	0.00634			1179.26	0.00174	0.000947841	0.00666	0.00297
	2530.15	0.00133	0.00272	0.00356	0.00634			1179.74	0.00173	0.000961751	0.00668	0.00299
	2530.63	0.00134	0.00271	0.00356	0.00635			1180.22	0.00173	0.000976494	0.0067	0.00301
	2531.11	0.00135	0.00271	0.00356	0.00635			1180.7	0.00172	0.000992553	0.0067	0.00303
	2531.59	0.00136	0.00271	0.00356	0.00634			1181.19	0.00171	0.00101	0.0067	0.00306
	2532.08	0.00137	0.00271	0.00356	0.00634			1181.67	0.0017	0.00103	0.0067	0.00309
	2532.56	0.00138	0.00271	0.00356	0.00633			1182.15	0.00167	0.00104	0.00669	0.00313
	2533.04	0.00138	0.00272	0.00356	0.00633			1182.63	0.00164	0.00106	0.00669	0.00317
	2533.52	0.0014	0.00273	0.00357	0.00632			1183.12	0.00159	0.00107	0.00669	0.00321
	2534.01	0.00141	0.00273	0.00357	0.00631			1183.6	0.00154	0.00108	0.0067	0.00325
	2534.49	0.00142	0.00273	0.00357	0.0063			1184.08	0.00147	0.00109	0.00672	0.00328
	2534.97	0.00143	0.00273	0.00358	0.00629			1184.56	0.00141	0.00109	0.00673	0.00332
	2535.45	0.00143	0.00273	0.00358	0.00629			1185.04	0.00134	0.0011	0.00675	0.00334
	2535.93	0.00143	0.00273	0.00358	0.00629			1185.53	0.00127	0.0011	0.00676	0.00337
	2536.42	0.00143	0.00274	0.00359	0.0063			1186.01	0.0012	0.00111	0.00676	0.00339
	2536.9	0.00143	0.00274	0.00359	0.0063			1186.49	0.00114	0.00112	0.00676	0.0034
	2537.38	0.00142	0.00276	0.00359	0.0063			1186.97	0.00108	0.00112	0.00675	0.00341
	2537.86	0.00142	0.00277	0.0036	0.0063			1187.45	0.00103	0.00112	0.00674	0.00342
	2538.34	0.00142	0.0028	0.0036	0.0063			1187.94	0.000990083	0.00113	0.00672	0.00343
	2538.83	0.00141	0.00282	0.0036	0.0063			1188.42	0.000951888	0.00113	0.0067	0.00343
	2539.31	0.00141	0.00284	0.00361	0.0063			1188.9	0.000918815	0.00113	0.00668	0.00343
	2539.79	0.00141	0.00285	0.00362	0.00631			1189.38	0.000890434	0.00114	0.00666	0.00343
	2540.27	0.00141	0.00287	0.00364	0.00633			1189.86	0.000866528	0.00114	0.00665	0.00343
	2540.76	0.00141	0.00287	0.00366	0.00634			1190.35	0.000847111	0.00114	0.00663	0.00342
	2541.24	0.00142	0.00288	0.00368	0.00636			1190.83	0.000832325	0.00114	0.00661	0.00341
	2541.72	0.00142	0.00288	0.0037	0.00637			1191.31	0.00082221	0.00114	0.0066	0.0034
	2542.2	0.00143	0.00287	0.00371	0.00638			1191.79	0.000816546	0.00114	0.00658	0.00338
	2542.68	0.00143	0.00287	0.00372	0.00639			1192.28	0.000814733	0.00114	0.00655	0.00336
	2543.17	0.00143	0.00285	0.00372	0.00639			1192.76	0.000815835	0.00115	0.00652	0.00334
	2543.65	0.00142	0.00284	0.00372	0.00639			1193.24	0.000818769	0.00115	0.00649	0.00333
	2544.13	0.00141	0.00282	0.00371	0.00639			1193.72	0.000822611	0.00115	0.00645	0.00332
	2544.61	0.0014	0.0028	0.00369	0.00639			1194.2	0.000826807	0.00115	0.00642	0.0033
	2545.09	0.0014	0.00278	0.00368	0.00639			1194.68	0.000831374	0.00114	0.00639	0.00329
	2545.58	0.0014	0.00276	0.00367	0.00638			1195.17	0.000836854	0.00114	0.00636	0.00328
	2546.06	0.0014	0.00274	0.00366	0.00638			1195.65	0.000844277	0.00114	0.00634	0.00327
	2546.54	0.0014	0.00273	0.00366	0.00638			1196.13	0.000854968	0.00113	0.00632	0.00326
	2547.02	0.0014	0.00272	0.00366	0.00637			1196.61	0.000870402	0.00113	0.0063	0.00324
	2547.51	0.00139	0.00271	0.00366	0.00637			1197.1	0.000891978	0.00113	0.00628	0.00323
	2547.99	0.00138	0.00271	0.00366	0.00637			1197.58	0.00092094	0.00112	0.00626	0.00321
	2548.47	0.00138	0.00272	0.00366	0.00637			1198.06	0.000958176	0.00112	0.00624	0.00319
	2548.95	0.00138	0.00273	0.00366	0.00637			1198.54	0.001	0.00112	0.00622	0.00317
	2549.43	0.00139	0.00274	0.00366	0.00637			1199.02	0.00106	0.00111	0.0062	0.00315
	2549.92	0.00139	0.00275	0.00365	0.00636			1199.51	0.00112	0.0011	0.00617	0.00313
	2550.4	0.0014	0.00276	0.00365	0.00636			1199.99	0.00119	0.0011	0.00614	0.00311
	2550.88	0.0014	0.00277	0.00364	0.00635			1200.47	0.00127	0.00109	0.0061	0.00309
	2551.36	0.0014	0.00278	0.00363	0.00634			1200.95	0.00135	0.00109	0.00605	0.00307
	2551.84	0.0014	0.00278	0.00363	0.00633			1201.43	0.00144	0.00109	0.00599	0.00305
	2552.33	0.0014	0.00278	0.00363	0.00631			1201.92	0.00153	0.00108	0.00593	0.00303
	2552.81	0.00141	0.00278	0.00363	0.00629			1202.4	0.00163	0.00108	0.00586	0.00301
	2553.29	0.00141	0.00278	0.00364	0.00627			1202.88	0.00172	0.00108	0.0058	0.003
	2553.77	0.00142	0.00278	0.00365	0.00625			1203.36	0.00182	0.00108	0.00573	0.00298
	2554.26	0.00142	0.00277	0.00366	0.00623			1203.85	0.00191	0.00109	0.00566	0.00297
	2554.74	0.00142	0.00276	0.00368	0.00622			1204.33	0.002	0.00109	0.0056	0.00297
	2555.22	0.00142	0.00276	0.00369	0.00621			1204.81	0.00208	0.0011	0.00554	0.00297
	2555.7	0.00141	0.00275	0.00369	0.00621			1205.29	0.00216	0.0011	0.00549	0.00297
	2556.18	0.00141	0.00274	0.00369	0.00622			1205.77	0.00222	0.00111	0.00545	0.00298
	2556.66	0.00141	0.00273	0.00369	0.00622			1206.26	0.00227	0.00111	0.00541	0.00299
	2557.15	0.00141	0.00272	0.00368	0.00623			1206.74	0.00232	0.00112	0.00538	0.003
	2557.63	0.00142	0.0027	0.00367	0.00624			1207.22	0.00236	0.00113	0.00535	0.00301
	2558.11	0.00143	0.00269	0.00366	0.00624			1207.7	0.0024	0.00113	0.00532	0.00303
	2558.59	0.00143	0.00268	0.00365	0.00623			1208.18	0.00243	0.00114	0.00529	0.00303
	2559.08	0.00144	0.00267	0.00364	0.00623			1208.67	0.00247	0.00115	0.00525	0.00304
	2559.56	0.00144	0.00267	0.00364	0.00624			1209.15	0.0025	0.00116	0.00522	0.00305
	2560.04	0.00144	0.00267	0.00364	0.00624			1209.63	0.00253	0.00117	0.00518	0.00306
	2560.52	0.00144	0.00268	0.00364	0.00626			1210.11	0.00255	0.00118	0.00514	0.00307
	2561	0.00145	0.00269	0.00364	0.00627			1210.6	0.00258	0.00118	0.00511	0.00308
	2561.49	0.00145	0.00271	0.00364	0.00629			1211.08	0.00261	0.00119	0.00507	0.0031
	2561.97	0.00145	0.00272	0.00364	0.00631			1211.56	0.00263	0.00119	0.00504	0.00311
	2562.45	0.00145	0.00273	0.00363	0.00633			1212.04	0.00266	0.00119	0.00501	0.00313
	2562.93	0.00144	0.00274	0.00361	0.00635			1212.52	0.00268	0.00119	0.00499	0.00315
	2563.41	0.00144	0.00273	0.00359	0.00635			1213.01	0.0027	0.00119	0.00497	0.00317
	2563.9	0.00144	0.00273	0.00358	0.00635			1213.49	0.00272	0.00119	0.00496	0.00319
	2564.38	0.00145	0.00271	0.00357	0.00634			1213.97	0.00274	0.0012	0.00495	0.00321
	2564.86	0.00146	0.0027	0.00356	0.00631			1214.45	0.00275	0.0012	0.00495	0.00323
	2565.34	0.00147	0.00269	0.00356	0.00629			1214.93	0.00276	0.0012	0.00495	0.00325
	2565.83	0.00147	0.00268	0.00356	0.00626			1215.42	0.00276	0.0012	0.00496	0.00327
	2566.31	0.00148	0.00268	0.00356	0.00624			1215.9	0.00275	0.00121	0.00496	0.00328
	2566.79	0.00147	0.00268	0.00356	0.00622			1216.38	0.00274	0.00121	0.00497	0.0033
	2567.27	0.00146	0.00268	0.00356	0.00621			1216.86	0.00272	0.00121	0.00497	0.00331
	2567.75	0.00146	0.00268	0.00357	0.0062			1217.35	0.0027	0.00122	0.00498	0.00332
	2568.24	0.00145	0.00268	0.00358	0.0062			1217.83	0.00268	0.00122	0.005	0.00333
	2568.72	0.00145	0.00268	0.00359	0.00619			1218.31	0.00265	0.00122	0.00501	0.00334
	2569.2	0.00145	0.00268	0.00361	0.00619			1218.79	0.00262	0.00121	0.00502	0.00334
	2569.68	0.00145	0.00268	0.00363	0.0062			1219.27	0.00259	0.00121	0.00503	0.00334
	2570.16	0.00146	0.00268	0.00365	0.0062			1219.76	0.00257	0.00121	0.00504	0.00335
	2570.65	0.00145	0.00268	0.00367	0.0062			1220.24	0.00255	0.0012	0.00505	0.00335
	2571.13	0.00145	0.00268	0.00368	0.00621			1220.72	0.00254	0.0012	0.00506	0.00335
	2571.61	0.00145	0.00268	0.00369	0.00623			1221.2	0.00253	0.00119	0.00506	0.00335
	2572.09	0.00145	0.00269	0.0037	0.00624			1221.68	0.00253	0.00119	0.00506	0.00334
	2572.57	0.00145	0.0027	0.00371	0.00626			1222.17	0.00253	0.00118	0.00506	0.00333
	2573.06	0.00145	0.00271	0.00371	0.00628			1222.65	0.00254	0.00117	0.00505	0.00332
	2573.54	0.00145	0.00272	0.00372	0.0063			1223.13	0.00254	0.00117	0.00504	0.0033
	2574.02	0.00144	0.00273	0.00373	0.00632			1223.61	0.00253	0.00116	0.00503	0.00327
	2574.5	0.00144	0.00274	0.00373	0.00633			1224.09	0.00253	0.00116	0.00501	0.00325
	2574.99	0.00144	0.00274	0.00374	0.00634			1224.58	0.00252	0.00116	0.005	0.00322
	2575.47	0.00144	0.00275	0.00375	0.00634			1225.06	0.0025	0.00115	0.00498	0.00319
	2575.95	0.00145	0.00276	0.00376	0.00633			1225.54	0.00249	0.00114	0.00497	0.00317
	2576.43	0.00146	0.00276	0.00378	0.00632			1226.02	0.00246	0.00114	0.00496	0.00314
	2576.91	0.00147	0.00276	0.00379	0.0063			1226.51	0.00244	0.00113	0.00495	0.00313
	2577.4	0.00148	0.00276	0.0038	0.00629			1226.99	0.0024	0.00112	0.00495	0.00311
	2577.88	0.00148	0.00277	0.00382	0.00628			1227.47	0.00237	0.0011	0.00495	0.0031
	2578.36	0.00148	0.00277	0.00383	0.00628			1227.95	0.00232	0.00109	0.00495	0.00309
	2578.84	0.00147	0.00278	0.00384	0.00628			1228.43	0.00228	0.00108	0.00495	0.00309
	2579.32	0.00147	0.00278	0.00384	0.00628			1228.92	0.00222	0.00106	0.00495	0.00309
	2579.81	0.00146	0.00279	0.00384	0.00629			1229.4	0.00217	0.00104	0.00496	0.0031
	2580.29	0.00145	0.00279	0.00384	0.0063			1229.88	0.00211	0.00102	0.00497	0.00311
	2580.77	0.00145	0.00279	0.00384	0.00631			1230.36	0.00205	0.001	0.00498	0.00311
	2581.25	0.00145	0.00278	0.00384	0.00632			1230.84	0.00199	0.00098006	0.00499	0.00312
	2581.74	0.00144	0.00277	0.00384	0.00634			1231.33	0.00193	0.000959886	0.00499	0.00313
	2582.22	0.00143	0.00275	0.00384	0.00635			1231.81	0.00187	0.000939782	0.00499	0.00314
	2582.7	0.00143	0.00273	0.00384	0.00636			1232.29	0.00181	0.000919368	0.00499	0.00314
	2583.18	0.00143	0.00271	0.00384	0.00636			1232.77	0.00175	0.000898299	0.00498	0.00315
	2583.66	0.00143	0.0027	0.00384	0.00636			1233.26	0.00169	0.000876546	0.00498	0.00315
	2584.15	0.00143	0.00269	0.00384	0.00635			1233.74	0.00163	0.000854554	0.00497	0.00316
	2584.63	0.00144	0.00268	0.00384	0.00634			1234.22	0.00157	0.000833113	0.00496	0.00316
	2585.11	0.00144	0.00268	0.00384	0.00633			1234.7	0.00152	0.000813048	0.00495	0.00317
	2585.59	0.00144	0.00268	0.00384	0.00633			1235.18	0.00146	0.00079489	0.00494	0.00318
	2586.07	0.00145	0.00268	0.00384	0.00632			1235.66	0.00142	0.00077866	0.00493	0.00319
	2586.56	0.00145	0.00268	0.00383	0.00631			1236.15	0.00137	0.000763952	0.00493	0.00319
	2587.04	0.00146	0.00269	0.00382	0.0063			1236.63	0.00132	0.000750177	0.00494	0.0032
	2587.52	0.00147	0.0027	0.00381	0.00629			1237.11	0.00128	0.000736898	0.00494	0.0032
	2588	0.00148	0.00272	0.00381	0.00627			1237.59	0.00123	0.000724044	0.00495	0.0032
	2588.49	0.00149	0.00273	0.0038	0.00626			1238.08	0.00118	0.000711898	0.00496	0.00319
	2588.97	0.00149	0.00275	0.00379	0.00626			1238.56	0.00113	0.000700853	0.00496	0.00318
	2589.45	0.00149	0.00277	0.00378	0.00626			1239.04	0.00109	0.000691133	0.00496	0.00318
	2589.93	0.00149	0.00279	0.00377	0.00626			1239.52	0.00105	0.000682598	0.00495	0.00317
	2590.41	0.00149	0.0028	0.00375	0.00627			1240	0.00102	0.000674782	0.00494	0.00316
	2590.9	0.00149	0.0028	0.00374	0.00628			1240.49	0.000995129	0.000667173	0.00493	0.00315
	2591.38	0.00149	0.0028	0.00373	0.00628			1240.97	0.000978193	0.00065951	0.00491	0.00314
	2591.86	0.0015	0.00279	0.00373	0.00628			1241.45	0.000969283	0.000652028	0.00489	0.00312
	2592.34	0.00151	0.00279	0.00372	0.00628			1241.93	0.000968296	0.000645438	0.00488	0.00311
	2592.82	0.00152	0.00278	0.00373	0.00629			1242.41	0.000974961	0.000640635	0.00487	0.00309
	2593.31	0.00153	0.00277	0.00374	0.0063			1242.9	0.000988829	0.000638289	0.00487	0.00307
	2593.79	0.00153	0.00277	0.00375	0.00631			1243.38	0.00101	0.000638509	0.00487	0.00305
	2594.27	0.00153	0.00277	0.00376	0.00632			1243.86	0.00103	0.000640739	0.00488	0.00303
	2594.75	0.00153	0.00276	0.00377	0.00633			1244.34	0.00106	0.000643976	0.00489	0.003
	2595.24	0.00153	0.00276	0.00378	0.00633			1244.83	0.00109	0.0006472	0.0049	0.00298
	2595.72	0.00154	0.00276	0.00378	0.00633			1245.31	0.00112	0.00064972	0.0049	0.00295
	2596.2	0.00155	0.00276	0.00378	0.00633			1245.79	0.00115	0.000651348	0.0049	0.00292
	2596.68	0.00155	0.00275	0.00377	0.00632			1246.27	0.00118	0.000652199	0.0049	0.00289
	2597.16	0.00155	0.00275	0.00377	0.00632			1246.75	0.0012	0.000652366	0.00488	0.00286
	2597.64	0.00155	0.00275	0.00376	0.00632			1247.24	0.00121	0.000651664	0.00486	0.00283
	2598.13	0.00154	0.00276	0.00376	0.00632			1247.72	0.00123	0.000649639	0.00484	0.00281
	2598.61	0.00153	0.00276	0.00376	0.00632			1248.2	0.00124	0.000645864	0.00482	0.00279
	2599.09	0.00153	0.00277	0.00376	0.00633			1248.68	0.00125	0.000640252	0.00481	0.00278
	2599.57	0.00152	0.00278	0.00377	0.00634			1249.16	0.00125	0.00063325	0.0048	0.00277
	2600.06	0.00152	0.00279	0.00378	0.00635			1249.65	0.00125	0.00062571	0.0048	0.00276
	2600.54	0.00152	0.00279	0.00379	0.00637			1250.13	0.00124	0.000618533	0.00479	0.00276
	2601.02	0.00151	0.00278	0.0038	0.00638			1250.61	0.00122	0.000612285	0.00479	0.00276
	2601.5	0.0015	0.00277	0.00381	0.00639			1251.09	0.0012	0.00060697	0.00479	0.00277
	2601.98	0.00149	0.00275	0.00382	0.00639			1251.58	0.00117	0.000602129	0.00479	0.00277
	2602.47	0.00148	0.00274	0.00384	0.00639			1252.06	0.00114	0.000597164	0.0048	0.00278
	2602.95	0.00148	0.00272	0.00385	0.00638			1252.54	0.0011	0.000591722	0.0048	0.00279
	2603.43	0.00148	0.00272	0.00386	0.00636			1253.02	0.00107	0.00058588	0.00481	0.0028
	2603.91	0.00148	0.00271	0.00387	0.00634			1253.5	0.00103	0.000580085	0.00482	0.00281
	2604.39	0.00149	0.00272	0.00388	0.00632			1253.99	0.000986362	0.000574838	0.00483	0.00281
	2604.88	0.00149	0.00272	0.00388	0.00631			1254.47	0.000943503	0.000570335	0.00485	0.00282
	2605.36	0.00149	0.00273	0.00389	0.0063			1254.95	0.000898714	0.000566323	0.00486	0.00282
	2605.84	0.00149	0.00273	0.00389	0.0063			1255.43	0.000852106	0.000562187	0.00487	0.00283
	2606.32	0.0015	0.00273	0.00389	0.0063			1255.91	0.000804162	0.000557286	0.00487	0.00283
	2606.8	0.00151	0.00273	0.00389	0.0063			1256.4	0.000755768	0.000551326	0.00488	0.00283
	2607.29	0.00152	0.00272	0.00388	0.00631			1256.88	0.000708169	0.000544552	0.00489	0.00284
	2607.77	0.00154	0.00271	0.00387	0.00632			1257.36	0.000662894	0.00053769	0.00489	0.00284
	2608.25	0.00155	0.0027	0.00386	0.00633			1257.84	0.000621616	0.000531676	0.00489	0.00285
	2608.73	0.00157	0.00269	0.00386	0.00634			1258.33	0.000585986	0.000527281	0.0049	0.00287
	2609.22	0.00157	0.00268	0.00385	0.00635			1258.81	0.000557382	0.00052488	0.0049	0.00288
	2609.7	0.00158	0.00267	0.00384	0.00635			1259.29	0.000536702	0.000524443	0.00491	0.0029
	2610.18	0.00159	0.00265	0.00383	0.00635			1259.77	0.000524176	0.000525729	0.00492	0.00292
	2610.66	0.00159	0.00264	0.00383	0.00635			1260.25	0.000519369	0.000528552	0.00494	0.00293
	2611.14	0.00159	0.00263	0.00383	0.00635			1260.73	0.00052129	0.000532973	0.00496	0.00295
	2611.63	0.00159	0.00262	0.00383	0.00635			1261.22	0.000528668	0.000539282	0.00497	0.00297
	2612.11	0.00159	0.00261	0.00383	0.00635			1261.7	0.000540263	0.000547814	0.00499	0.00299
	2612.59	0.00159	0.0026	0.00384	0.00635			1262.18	0.000555156	0.000558681	0.00501	0.00301
	2613.07	0.00158	0.00259	0.00384	0.00636			1262.66	0.000572889	0.000571618	0.00503	0.00304
	2613.55	0.00157	0.00259	0.00385	0.00636			1263.15	0.000593459	0.00058603	0.00505	0.00306
	2614.04	0.00156	0.00259	0.00386	0.00636			1263.63	0.000617094	0.000601174	0.00506	0.00307
	2614.52	0.00156	0.00259	0.00387	0.00635			1264.11	0.000644013	0.000616472	0.00508	0.00309
	2615	0.00156	0.0026	0.00388	0.00634			1264.59	0.000674137	0.000631679	0.0051	0.0031
	2615.48	0.00157	0.00261	0.00388	0.00633			1265.07	0.00070695	0.000646881	0.00513	0.00311
	2615.97	0.00157	0.00263	0.00388	0.00632			1265.56	0.000741409	0.000662293	0.00515	0.00311
	2616.45	0.00157	0.00265	0.00388	0.00631			1266.04	0.000776112	0.000678002	0.00518	0.00312
	2616.93	0.00157	0.00266	0.00387	0.00631			1266.52	0.00080946	0.000693775	0.00521	0.00312
	2617.41	0.00156	0.00267	0.00387	0.00631			1267	0.000839947	0.000709085	0.00523	0.00313
	2617.89	0.00157	0.00268	0.00386	0.00632			1267.48	0.000866343	0.00072334	0.00524	0.00314
	2618.38	0.00157	0.00269	0.00385	0.00633			1267.97	0.000887886	0.000736182	0.00524	0.00314
	2618.86	0.00159	0.00269	0.00385	0.00633			1268.45	0.000904325	0.000747739	0.00524	0.00316
	2619.34	0.0016	0.00268	0.00385	0.00633			1268.93	0.000915889	0.000758638	0.00521	0.00317
	2619.82	0.00161	0.00267	0.00385	0.00634			1269.41	0.000923136	0.000769806	0.00518	0.00318
	2620.3	0.00161	0.00266	0.00386	0.00634			1269.9	0.00092676	0.000782113	0.00513	0.00319
	2620.79	0.00161	0.00265	0.00388	0.00634			1270.38	0.000927336	0.000796094	0.00507	0.0032
	2621.27	0.0016	0.00264	0.0039	0.00635			1270.86	0.000925143	0.00081181	0.005	0.00321
	2621.75	0.00159	0.00263	0.00392	0.00636			1271.34	0.000919989	0.000828929	0.00494	0.00322
	2622.23	0.00159	0.00262	0.00394	0.00636			1271.82	0.000911298	0.000846934	0.00488	0.00323
	2622.72	0.00158	0.00261	0.00396	0.00636			1272.31	0.00089824	0.000865322	0.00482	0.00323
	2623.2	0.00158	0.00261	0.00397	0.00636			1272.79	0.00088004	0.000883646	0.00476	0.00323
	2623.68	0.00158	0.0026	0.00397	0.00636			1273.27	0.000856256	0.00090142	0.00471	0.00324
	2624.16	0.00159	0.00261	0.00396	0.00637			1273.75	0.000827018	0.000917991	0.00465	0.00324
	2624.64	0.00158	0.00261	0.00395	0.00637			1274.23	0.000792982	0.000932537	0.00459	0.00324
	2625.13	0.00159	0.00262	0.00393	0.00637			1274.72	0.000755208	0.000944262	0.00452	0.00323
	2625.61	0.00159	0.00263	0.00392	0.00637			1275.2	0.000714861	0.000952738	0.00446	0.00323
	2626.09	0.0016	0.00264	0.00391	0.00637			1275.68	0.000672942	0.000958223	0.0044	0.00323
	2626.57	0.00161	0.00266	0.00389	0.00637			1276.16	0.000630136	0.0009617	0.00433	0.00323
	2627.05	0.00162	0.00268	0.00389	0.00636			1276.64	0.000586864	0.000964633	0.00427	0.00323
	2627.54	0.00163	0.00269	0.00388	0.00636			1277.13	0.000543439	0.000968436	0.00422	0.00323
	2628.02	0.00163	0.00271	0.00388	0.00637			1277.61	0.000500351	0.000973988	0.00416	0.00324
	2628.5	0.00162	0.00272	0.00388	0.00638			1278.09	0.00045844	0.000981388	0.0041	0.00324
	2628.98	0.00162	0.00273	0.00388	0.00639			1278.57	0.000418984	0.000990064	0.00405	0.00324
	2629.47	0.00161	0.00273	0.00388	0.00639			1279.06	0.000383544	0.000999198	0.00399	0.00324
	2629.95	0.00161	0.00272	0.00389	0.0064			1279.54	0.000353722	0.00101	0.00394	0.00324
	2630.43	0.00161	0.00271	0.0039	0.00639			1280.02	0.000330813	0.00102	0.00389	0.00323
	2630.91	0.00161	0.0027	0.00391	0.00638			1280.5	0.000315495	0.00103	0.00384	0.00322
	2631.39	0.00161	0.00268	0.00393	0.00637			1280.98	0.000307627	0.00104	0.00379	0.00322
	2631.88	0.00162	0.00268	0.00394	0.00637			1281.47	0.000306205	0.00105	0.00374	0.00321
	2632.36	0.00162	0.00267	0.00396	0.00636			1281.95	0.000309432	0.00106	0.00369	0.0032
	2632.84	0.00162	0.00268	0.00398	0.00636			1282.43	0.00031491	0.00108	0.00364	0.00319
	2633.32	0.00162	0.00268	0.00399	0.00636			1282.91	0.000319862	0.00109	0.00359	0.00318
	2633.8	0.00162	0.00269	0.00401	0.00636			1283.39	0.00032149	0.00111	0.00354	0.00317
	2634.29	0.00162	0.00269	0.00402	0.00635			1283.88	0.000317358	0.00113	0.00349	0.00316
	2634.77	0.00162	0.00269	0.00403	0.00635			1284.36	0.000305816	0.00115	0.00345	0.00316
	2635.25	0.00162	0.0027	0.00403	0.00636			1284.84	0.000286322	0.00116	0.00341	0.00315
	2635.73	0.00162	0.0027	0.00402	0.00637			1285.32	0.000259547	0.00118	0.00336	0.00314
	2636.22	0.00161	0.0027	0.004	0.00638			1285.81	0.000227237	0.0012	0.00333	0.00313
	2636.7	0.00161	0.0027	0.00398	0.00639			1286.29	0.000191771	0.00121	0.00329	0.00312
	2637.18	0.00161	0.0027	0.00396	0.00641			1286.77	0.000155485	0.00123	0.00326	0.00311
	2637.66	0.00162	0.0027	0.00395	0.00642			1287.25	0.000120054	0.00124	0.00324	0.0031
	2638.14	0.00163	0.0027	0.00394	0.00642			1287.73	8.60116e-05	0.00125	0.00323	0.00309
	2638.62	0.00164	0.0027	0.00393	0.00643			1288.22	5.26483e-05	0.00125	0.00322	0.00307
	2639.11	0.00165	0.00269	0.00393	0.00644			1288.7	1.82635e-05	0.00126	0.00322	0.00306
	2639.59	0.00166	0.00268	0.00394	0.00644			1289.18	-1.92586e-05	0.00126	0.00322	0.00304
	2640.07	0.00166	0.00268	0.00395	0.00645			1289.66	-6.18498e-05	0.00126	0.00322	0.00302
	2640.55	0.00166	0.00268	0.00396	0.00647			1290.14	-0.000110699	0.00126	0.00322	0.00301
	2641.04	0.00167	0.00268	0.00397	0.00647			1290.63	-0.000166103	0.00125	0.00322	0.003
	2641.52	0.00167	0.00269	0.00398	0.00648			1291.11	-0.00022756	0.00125	0.00322	0.00298
	2642	0.00167	0.0027	0.00399	0.00648			1291.59	-0.000294178	0.00124	0.00321	0.00297
	2642.48	0.00167	0.00271	0.004	0.00647			1292.07	-0.000365069	0.00124	0.0032	0.00296
	2642.96	0.00168	0.00272	0.00401	0.00647			1292.56	-0.00043967	0.00123	0.00319	0.00296
	2643.45	0.00168	0.00272	0.00402	0.00646			1293.04	-0.00051782	0.00123	0.00318	0.00295
	2643.93	0.00167	0.00273	0.00402	0.00646			1293.52	-0.000599658	0.00123	0.00317	0.00294
	2644.41	0.00167	0.00273	0.00401	0.00645			1294	-0.000685388	0.00122	0.00317	0.00293
	2644.89	0.00167	0.00272	0.00401	0.00644			1294.48	-0.000775116	0.00122	0.00317	0.00292
	2645.38	0.00167	0.00272	0.00401	0.00643			1294.97	-0.000868736	0.00122	0.00318	0.00291
	2645.86	0.00168	0.00272	0.004	0.00642			1295.45	-0.000965952	0.00122	0.00319	0.0029
	2646.34	0.00169	0.00272	0.004	0.00641			1295.93	-0.00107	0.00121	0.00321	0.00289
	2646.82	0.0017	0.00272	0.00399	0.00639			1296.41	-0.00117	0.0012	0.00323	0.00288
	2647.3	0.00171	0.00272	0.00397	0.00637			1296.89	-0.00127	0.0012	0.00325	0.00288
	2647.78	0.00171	0.00273	0.00396	0.00636			1297.38	-0.00138	0.00119	0.00327	0.00288
	2648.27	0.0017	0.00273	0.00395	0.00636			1297.86	-0.00148	0.00118	0.00329	0.00288
	2648.75	0.00169	0.00273	0.00393	0.00636			1298.34	-0.00158	0.00118	0.00331	0.00288
	2649.23	0.00168	0.00273	0.00392	0.00636			1298.82	-0.00167	0.00117	0.00333	0.00288
	2649.71	0.00168	0.00273	0.00392	0.00636			1299.31	-0.00176	0.00117	0.00335	0.00288
	2650.2	0.00168	0.00274	0.00392	0.00637			1299.79	-0.00184	0.00116	0.00337	0.00289
	2650.68	0.00168	0.00275	0.00392	0.00638			1300.27	-0.0019	0.00117	0.00339	0.0029
	2651.16	0.00168	0.00276	0.00392	0.00639			1300.75	-0.00196	0.00117	0.0034	0.00291
	2651.64	0.00168	0.00277	0.00393	0.0064			1301.23	-0.00201	0.00118	0.00341	0.00293
	2652.12	0.00168	0.00278	0.00393	0.00641			1301.71	-0.00205	0.00119	0.00342	0.00295
	2652.61	0.00169	0.00279	0.00393	0.00642			1302.2	-0.00208	0.0012	0.00342	0.00297
	2653.09	0.00169	0.00279	0.00394	0.00642			1302.68	-0.0021	0.00121	0.00342	0.00299
	2653.57	0.0017	0.00279	0.00394	0.00642			1303.16	-0.00212	0.00122	0.00342	0.00302
	2654.05	0.0017	0.00279	0.00395	0.00642			1303.64	-0.00213	0.00123	0.0034	0.00304
	2654.53	0.0017	0.00278	0.00395	0.00642			1304.13	-0.00214	0.00125	0.00338	0.00307
	2655.02	0.00169	0.00277	0.00396	0.00642			1304.61	-0.00215	0.00126	0.00335	0.0031
	2655.5	0.00168	0.00276	0.00397	0.00642			1305.09	-0.00216	0.00127	0.00331	0.00313
	2655.98	0.00167	0.00275	0.00397	0.00642			1305.57	-0.00218	0.00129	0.00327	0.00316
	2656.46	0.00166	0.00274	0.00398	0.00642			1306.05	-0.00219	0.0013	0.00322	0.00319
	2656.95	0.00166	0.00273	0.00398	0.00643			1306.54	-0.00221	0.00132	0.00316	0.00323
	2657.43	0.00167	0.00273	0.00398	0.00643			1307.02	-0.00223	0.00134	0.00311	0.00327
	2657.91	0.00167	0.00272	0.00397	0.00644			1307.5	-0.00224	0.00136	0.00306	0.00332
	2658.39	0.00168	0.00273	0.00396	0.00645			1307.98	-0.00226	0.00138	0.00301	0.00337
	2658.87	0.00169	0.00273	0.00395	0.00646			1308.46	-0.00228	0.0014	0.00297	0.00342
	2659.36	0.00169	0.00273	0.00393	0.00647			1308.95	-0.00229	0.00143	0.00294	0.00348
	2659.84	0.0017	0.00273	0.00393	0.00647			1309.43	-0.0023	0.00146	0.0029	0.00353
	2660.32	0.0017	0.00272	0.00392	0.00646			1309.91	-0.00231	0.00148	0.00288	0.00359
	2660.8	0.00171	0.00272	0.00392	0.00644			1310.39	-0.00231	0.0015	0.00286	0.00364
	2661.28	0.00172	0.00271	0.00393	0.00642			1310.88	-0.00232	0.00152	0.00285	0.00369
	2661.77	0.00173	0.00271	0.00394	0.00639			1311.36	-0.00232	0.00154	0.00283	0.00373
	2662.25	0.00173	0.00272	0.00395	0.00638			1311.84	-0.00232	0.00156	0.00282	0.00376
	2662.73	0.00173	0.00273	0.00396	0.00636			1312.32	-0.00232	0.00158	0.0028	0.0038
	2663.21	0.00173	0.00274	0.00396	0.00636			1312.8	-0.00232	0.00159	0.00278	0.00382
	2663.7	0.00173	0.00276	0.00397	0.00637			1313.29	-0.00233	0.00161	0.00276	0.00384
	2664.18	0.00172	0.00277	0.00397	0.00638			1313.77	-0.00234	0.00162	0.00275	0.00386
	2664.66	0.00172	0.00278	0.00397	0.00639			1314.25	-0.00235	0.00163	0.00273	0.00387
	2665.14	0.00172	0.00279	0.00397	0.0064			1314.73	-0.00236	0.00164	0.00271	0.00388
	2665.62	0.00172	0.00279	0.00398	0.0064			1315.21	-0.00237	0.00165	0.0027	0.00388
	2666.11	0.00172	0.00279	0.00398	0.00641			1315.7	-0.00238	0.00165	0.0027	0.00387
	2666.59	0.00172	0.00278	0.00399	0.00642			1316.18	-0.00239	0.00166	0.00269	0.00386
	2667.07	0.00171	0.00278	0.004	0.00642			1316.66	-0.00241	0.00166	0.00269	0.00384
	2667.55	0.00171	0.00278	0.00401	0.00643			1317.14	-0.00242	0.00167	0.0027	0.00382
	2668.03	0.00171	0.00279	0.00402	0.00643			1317.62	-0.00244	0.00167	0.00271	0.00379
	2668.52	0.0017	0.00279	0.00403	0.00643			1318.11	-0.00246	0.00168	0.00272	0.00376
	2669	0.00171	0.0028	0.00404	0.00642			1318.59	-0.00248	0.00168	0.00274	0.00373
	2669.48	0.00171	0.00281	0.00405	0.00641			1319.07	-0.00249	0.00168	0.00276	0.00369
	2669.96	0.00171	0.00282	0.00405	0.0064			1319.55	-0.00251	0.00168	0.00278	0.00365
	2670.45	0.0017	0.00284	0.00405	0.00639			1320.04	-0.00251	0.00168	0.00281	0.00361
	2670.93	0.00169	0.00285	0.00405	0.00639			1320.52	-0.00251	0.00168	0.00283	0.00357
	2671.41	0.00169	0.00285	0.00404	0.00638			1321	-0.0025	0.00167	0.00286	0.00352
	2671.89	0.00168	0.00285	0.00403	0.00638			1321.48	-0.00248	0.00167	0.0029	0.00348
	2672.37	0.00168	0.00284	0.00402	0.00638			1321.96	-0.00245	0.00166	0.00293	0.00342
	2672.86	0.00168	0.00283	0.00401	0.00638			1322.45	-0.00241	0.00165	0.00298	0.00337
	2673.34	0.00169	0.00281	0.00401	0.00638			1322.93	-0.00238	0.00163	0.00302	0.00331
	2673.82	0.00169	0.00279	0.00401	0.00639			1323.41	-0.00233	0.00162	0.00307	0.00325
	2674.3	0.0017	0.00278	0.00401	0.0064			1323.89	-0.00229	0.0016	0.00311	0.00319
	2674.78	0.0017	0.00276	0.00402	0.00641			1324.38	-0.00224	0.00158	0.00316	0.00313
	2675.27	0.0017	0.00276	0.00402	0.00643			1324.86	-0.0022	0.00156	0.0032	0.00307
	2675.75	0.0017	0.00276	0.00402	0.00644			1325.34	-0.00215	0.00154	0.00325	0.00301
	2676.23	0.0017	0.00277	0.00402	0.00644			1325.82	-0.00209	0.00152	0.0033	0.00295
	2676.71	0.0017	0.00278	0.00401	0.00643			1326.3	-0.00202	0.0015	0.00336	0.0029
	2677.2	0.0017	0.0028	0.00401	0.00643			1326.79	-0.00194	0.00147	0.00343	0.00286
	2677.68	0.0017	0.00281	0.004	0.00642			1327.27	-0.00185	0.00146	0.00352	0.00283
	2678.16	0.00169	0.00282	0.00399	0.00641			1327.75	-0.00174	0.00145	0.00363	0.00281
	2678.64	0.00169	0.00283	0.00398	0.00641			1328.23	-0.00162	0.00145	0.00375	0.00282
	2679.12	0.00169	0.00283	0.00398	0.00641			1328.71	-0.00148	0.00146	0.00388	0.00285
	2679.61	0.0017	0.00284	0.00397	0.00642			1329.2	-0.00132	0.00148	0.00403	0.0029
	2680.09	0.00171	0.00284	0.00397	0.00643			1329.68	-0.00116	0.00151	0.00419	0.00297
	2680.57	0.00173	0.00284	0.00398	0.00644			1330.16	-0.000989718	0.00154	0.00437	0.00306
	2681.05	0.00175	0.00284	0.00398	0.00644			1330.64	-0.000816086	0.00158	0.00454	0.00316
	2681.53	0.00176	0.00285	0.00399	0.00645			1331.12	-0.000641285	0.00162	0.00472	0.00327
	2682.02	0.00177	0.00285	0.004	0.00645			1331.61	-0.00046764	0.00166	0.00489	0.00338
	2682.5	0.00178	0.00285	0.00401	0.00646			1332.09	-0.000296736	0.0017	0.00506	0.00349
	2682.98	0.00178	0.00285	0.00401	0.00646			1332.57	-0.00012921	0.00174	0.00523	0.00361
	2683.46	0.00177	0.00285	0.00402	0.00647			1333.05	3.51319e-05	0.00178	0.00539	0.00371
	2683.94	0.00177	0.00285	0.00403	0.00647			1333.54	0.000196898	0.00182	0.00554	0.00381
	2684.43	0.00177	0.00285	0.00403	0.00648			1334.02	0.000356487	0.00185	0.00569	0.00389
	2684.91	0.00177	0.00285	0.00403	0.00648			1334.5	0.000513458	0.00188	0.00582	0.00397
	2685.39	0.00177	0.00284	0.00403	0.00647			1334.98	0.000666171	0.00191	0.00593	0.00403
	2685.87	0.00177	0.00283	0.00403	0.00647			1335.46	0.000811873	0.00194	0.00603	0.00409
	2686.36	0.00176	0.00282	0.00403	0.00647			1335.95	0.000947205	0.00196	0.00612	0.00413
	2686.84	0.00176	0.0028	0.00403	0.00646			1336.43	0.00107	0.00198	0.00618	0.00417
	2687.32	0.00176	0.00278	0.00403	0.00646			1336.91	0.00118	0.002	0.00624	0.0042
	2687.8	0.00176	0.00277	0.00403	0.00645			1337.39	0.00126	0.00202	0.00629	0.00422
	2688.28	0.00177	0.00275	0.00403	0.00645			1337.87	0.00134	0.00203	0.00633	0.00423
	2688.76	0.00177	0.00275	0.00402	0.00645			1338.36	0.0014	0.00204	0.00637	0.00424
	2689.25	0.00177	0.00275	0.00402	0.00646			1338.84	0.00145	0.00204	0.0064	0.00425
	2689.73	0.00177	0.00276	0.00402	0.00647			1339.32	0.00148	0.00205	0.00642	0.00425
	2690.21	0.00175	0.00278	0.00402	0.00648			1339.8	0.00151	0.00205	0.00643	0.00424
	2690.69	0.00174	0.00281	0.00402	0.00648			1340.29	0.00153	0.00206	0.00643	0.00424
	2691.18	0.00173	0.00284	0.00402	0.00648			1340.77	0.00154	0.00206	0.00641	0.00423
	2691.66	0.00172	0.00286	0.00402	0.00647			1341.25	0.00154	0.00205	0.00639	0.00421
	2692.14	0.00173	0.00288	0.00403	0.00645			1341.73	0.00153	0.00204	0.00636	0.00419
	2692.62	0.00173	0.00288	0.00403	0.00643			1342.21	0.00152	0.00203	0.00632	0.00416
	2693.1	0.00174	0.00288	0.00404	0.00642			1342.69	0.0015	0.00202	0.00627	0.00413
	2693.59	0.00175	0.00287	0.00405	0.00641			1343.18	0.00147	0.00201	0.00622	0.00409
	2694.07	0.00175	0.00285	0.00406	0.00641			1343.66	0.00143	0.00199	0.00616	0.00405
	2694.55	0.00175	0.00283	0.00407	0.00642			1344.14	0.0014	0.00197	0.0061	0.004
	2695.03	0.00174	0.00282	0.00408	0.00643			1344.62	0.00135	0.00195	0.00604	0.00395
	2695.51	0.00173	0.00281	0.00409	0.00644			1345.11	0.0013	0.00193	0.00598	0.00389
	2696	0.00173	0.0028	0.00409	0.00645			1345.59	0.00125	0.0019	0.00592	0.00383
	2696.48	0.00172	0.00281	0.00409	0.00646			1346.07	0.00118	0.00187	0.00586	0.00375
	2696.96	0.00171	0.00282	0.00409	0.00647			1346.55	0.00111	0.00183	0.00579	0.00367
	2697.44	0.00171	0.00283	0.00409	0.00648			1347.03	0.00103	0.0018	0.00572	0.00359
	2697.93	0.0017	0.00284	0.00409	0.00648			1347.52	0.000945711	0.00176	0.00565	0.0035
	2698.41	0.00169	0.00285	0.00408	0.00649			1348	0.000856214	0.00171	0.00559	0.00341
	2698.89	0.00169	0.00286	0.00408	0.00649			1348.48	0.000765432	0.00167	0.00553	0.00332
	2699.37	0.00168	0.00286	0.00407	0.00649			1348.96	0.000677438	0.00163	0.00547	0.00323
	2699.85	0.00169	0.00286	0.00407	0.00648			1349.44	0.000597077	0.00159	0.00544	0.00315
	2700.34	0.00169	0.00286	0.00407	0.00647			1349.93	0.000529417	0.00156	0.00542	0.0031
	2700.82	0.0017	0.00286	0.00407	0.00646			1350.41	0.000478868	0.00154	0.00542	0.00307
	2701.3	0.0017	0.00287	0.00408	0.00645			1350.89	0.000448109	0.00154	0.00544	0.00307
	2701.78	0.00171	0.00288	0.00408	0.00645			1351.37	0.00043718	0.00155	0.00548	0.0031
	2702.26	0.00171	0.00289	0.00409	0.00645			1351.86	0.000443484	0.00157	0.00554	0.00317
	2702.75	0.00171	0.0029	0.0041	0.00646			1352.34	0.00046252	0.00161	0.00562	0.00326
	2703.23	0.00171	0.0029	0.0041	0.00647			1352.82	0.000489202	0.00165	0.0057	0.00337
	2703.71	0.00171	0.00291	0.0041	0.00648			1353.3	0.00051896	0.00169	0.00579	0.00349
	2704.19	0.00172	0.00291	0.0041	0.0065			1353.78	0.000548295	0.00173	0.00588	0.0036
	2704.68	0.00172	0.0029	0.0041	0.00652			1354.27	0.000574871	0.00177	0.00597	0.00371
	2705.16	0.00173	0.0029	0.0041	0.00654			1354.75	0.000597447	0.00181	0.00605	0.00381
	2705.64	0.00173	0.0029	0.0041	0.00656			1355.23	0.000615786	0.00184	0.00612	0.0039
	2706.12	0.00173	0.0029	0.00411	0.00658			1355.71	0.000630605	0.00187	0.00619	0.00399
	2706.6	0.00173	0.0029	0.00411	0.00659			1356.19	0.000643331	0.00189	0.00626	0.00406
	2707.09	0.00173	0.0029	0.00411	0.0066			1356.68	0.000655685	0.00192	0.00634	0.00413
	2707.57	0.00174	0.00289	0.00412	0.0066			1357.16	0.000669035	0.00194	0.00642	0.00419
	2708.05	0.00174	0.00288	0.00412	0.00659			1357.64	0.000683796	0.00195	0.0065	0.00425
	2708.53	0.00174	0.00288	0.00412	0.00658			1358.12	0.000699104	0.00197	0.00657	0.0043
	2709.01	0.00174	0.00287	0.00411	0.00658			1358.61	0.00071297	0.00199	0.00665	0.00435
	2709.5	0.00174	0.00287	0.00411	0.00657			1359.09	0.000722898	0.002	0.00672	0.00439
	2709.98	0.00174	0.00287	0.0041	0.00657			1359.57	0.000726761	0.00202	0.00678	0.00443
	2710.46	0.00174	0.00287	0.0041	0.00657			1360.05	0.000723598	0.00203	0.00684	0.00445
	2710.94	0.00174	0.00288	0.0041	0.00656			1360.53	0.000714202	0.00203	0.0069	0.00447
	2711.43	0.00175	0.00289	0.0041	0.00656			1361.02	0.000701215	0.00203	0.00694	0.00448
	2711.91	0.00176	0.00289	0.0041	0.00656			1361.5	0.000688668	0.00203	0.00699	0.00448
	2712.39	0.00177	0.0029	0.00411	0.00656			1361.98	0.000681025	0.00203	0.00703	0.00449
	2712.87	0.00178	0.0029	0.00411	0.00656			1362.46	0.000681878	0.00204	0.00706	0.0045
	2713.35	0.00178	0.0029	0.00412	0.00657			1362.94	0.000692928	0.00205	0.00709	0.00452
	2713.84	0.00178	0.00291	0.00412	0.00657			1363.43	0.000713747	0.00206	0.00713	0.00455
	2714.32	0.00178	0.00292	0.00413	0.00657			1363.91	0.000742403	0.00208	0.00716	0.00459
	2714.8	0.00178	0.00294	0.00413	0.00657			1364.39	0.000776566	0.0021	0.0072	0.00464
	2715.28	0.00178	0.00295	0.00413	0.00657			1364.87	0.000814513	0.00213	0.00724	0.00469
	2715.76	0.00178	0.00297	0.00412	0.00656			1365.36	0.000855653	0.00216	0.00728	0.00475
	2716.25	0.00178	0.00299	0.00412	0.00656			1365.84	0.000900556	0.00218	0.00733	0.0048
	2716.73	0.00177	0.003	0.00412	0.00657			1366.32	0.000950531	0.00221	0.00737	0.00484
	2717.21	0.00176	0.00301	0.00412	0.00657			1366.8	0.00101	0.00223	0.00741	0.00489
	2717.69	0.00175	0.00301	0.00412	0.00657			1367.28	0.00107	0.00225	0.00744	0.00493
	2718.18	0.00174	0.00301	0.00413	0.00657			1367.77	0.00114	0.00227	0.00748	0.00496
	2718.66	0.00174	0.00301	0.00413	0.00657			1368.25	0.00122	0.00228	0.00752	0.00498
	2719.14	0.00174	0.003	0.00414	0.00657			1368.73	0.00129	0.00228	0.00756	0.005
	2719.62	0.00174	0.003	0.00415	0.00657			1369.21	0.00137	0.00228	0.0076	0.00502
	2720.1	0.00175	0.003	0.00415	0.00657			1369.69	0.00144	0.00227	0.00764	0.00502
	2720.59	0.00175	0.003	0.00415	0.00658			1370.18	0.00151	0.00226	0.00767	0.00502
	2721.07	0.00175	0.00301	0.00414	0.00658			1370.66	0.00158	0.00225	0.00769	0.00501
	2721.55	0.00175	0.00302	0.00414	0.00658			1371.14	0.00163	0.00223	0.00771	0.00499
	2722.03	0.00175	0.00303	0.00413	0.00658			1371.62	0.00168	0.00221	0.00772	0.00496
	2722.51	0.00176	0.00303	0.00413	0.00658			1372.1	0.00173	0.00218	0.00773	0.00493
	2723	0.00176	0.00304	0.00412	0.00657			1372.59	0.00178	0.00216	0.00772	0.0049
	2723.48	0.00177	0.00305	0.00412	0.00656			1373.07	0.00183	0.00213	0.0077	0.00487
	2723.96	0.00178	0.00305	0.00412	0.00656			1373.55	0.00189	0.00211	0.00767	0.00485
	2724.44	0.00178	0.00306	0.00413	0.00656			1374.03	0.00195	0.0021	0.00764	0.00483
	2724.92	0.00179	0.00306	0.00413	0.00656			1374.52	0.00202	0.00209	0.00761	0.00483
	2725.41	0.00179	0.00306	0.00414	0.00656			1375	0.00209	0.00208	0.00758	0.00483
	2725.89	0.00179	0.00306	0.00414	0.00657			1375.48	0.00217	0.00209	0.00755	0.00485
	2726.37	0.0018	0.00307	0.00415	0.00657			1375.96	0.00225	0.0021	0.00753	0.00488
	2726.85	0.00181	0.00307	0.00415	0.00656			1376.44	0.00233	0.00211	0.00752	0.00491
	2727.34	0.00181	0.00307	0.00415	0.00656			1376.93	0.0024	0.00213	0.00751	0.00495
	2727.82	0.00182	0.00307	0.00415	0.00656			1377.41	0.00247	0.00214	0.0075	0.00499
	2728.3	0.00181	0.00307	0.00414	0.00656			1377.89	0.00252	0.00216	0.00749	0.00502
	2728.78	0.00181	0.00307	0.00413	0.00657			1378.37	0.00258	0.00218	0.00747	0.00505
	2729.26	0.0018	0.00307	0.00413	0.00658			1378.85	0.00262	0.0022	0.00745	0.00508
	2729.74	0.0018	0.00307	0.00412	0.00658			1379.34	0.00266	0.00221	0.00743	0.0051
	2730.23	0.0018	0.00307	0.00413	0.00659			1379.82	0.00269	0.00222	0.00741	0.00511
	2730.71	0.0018	0.00307	0.00414	0.0066			1380.3	0.00271	0.00223	0.00738	0.0051
	2731.19	0.0018	0.00308	0.00416	0.0066			1380.78	0.00273	0.00224	0.00734	0.00507
	2731.67	0.0018	0.00308	0.00418	0.0066			1381.27	0.00274	0.00225	0.0073	0.00503
	2732.16	0.0018	0.00309	0.00421	0.0066			1381.75	0.00275	0.00225	0.00724	0.00497
	2732.64	0.00179	0.0031	0.00423	0.00661			1382.23	0.00275	0.00225	0.00719	0.00491
	2733.12	0.00177	0.0031	0.00425	0.00662			1382.71	0.00274	0.00225	0.00713	0.00486
	2733.6	0.00176	0.0031	0.00426	0.00662			1383.19	0.00272	0.00226	0.00707	0.00482
	2734.08	0.00175	0.0031	0.00427	0.00663			1383.67	0.00271	0.00227	0.00703	0.0048
	2734.57	0.00175	0.00309	0.00426	0.00663			1384.16	0.00269	0.0023	0.00699	0.00479
	2735.05	0.00175	0.00308	0.00426	0.00664			1384.64	0.00267	0.00233	0.00697	0.00481
	2735.53	0.00176	0.00307	0.00425	0.00665			1385.12	0.00267	0.00237	0.00696	0.00486
	2736.01	0.00176	0.00306	0.00424	0.00666			1385.6	0.00267	0.00242	0.00696	0.00493
	2736.49	0.00177	0.00306	0.00423	0.00667			1386.09	0.00268	0.00249	0.00698	0.00502
	2736.98	0.00177	0.00305	0.00422	0.00668			1386.57	0.00269	0.00256	0.00701	0.00514
	2737.46	0.00177	0.00306	0.00421	0.00668			1387.05	0.00271	0.00265	0.00706	0.00527
	2737.94	0.00177	0.00306	0.0042	0.00669			1387.53	0.00273	0.00274	0.00713	0.00542
	2738.42	0.00178	0.00307	0.0042	0.00668			1388.01	0.00275	0.00284	0.00722	0.00558
	2738.91	0.00178	0.00308	0.00419	0.00668			1388.5	0.00277	0.00294	0.00732	0.00574
	2739.39	0.00178	0.00308	0.00419	0.00668			1388.98	0.0028	0.00304	0.00743	0.0059
	2739.87	0.00179	0.00308	0.00419	0.00668			1389.46	0.00283	0.00313	0.00754	0.00605
	2740.35	0.00179	0.00308	0.00419	0.00669			1389.94	0.00286	0.00322	0.00765	0.0062
	2740.83	0.00179	0.00307	0.00419	0.00669			1390.42	0.0029	0.0033	0.00776	0.00633
	2741.32	0.00179	0.00307	0.0042	0.00669			1390.91	0.00293	0.00338	0.00786	0.00645
	2741.8	0.0018	0.00308	0.00421	0.00669			1391.39	0.00296	0.00344	0.00796	0.00655
	2742.28	0.0018	0.00309	0.00423	0.00669			1391.87	0.00298	0.0035	0.00806	0.00665
	2742.76	0.00181	0.0031	0.00424	0.00668			1392.35	0.003	0.00355	0.00815	0.00673
	2743.24	0.00181	0.00311	0.00426	0.00668			1392.84	0.00302	0.0036	0.00824	0.0068
	2743.73	0.00181	0.00312	0.00427	0.00667			1393.32	0.00303	0.00364	0.00833	0.00687
	2744.21	0.0018	0.00313	0.00428	0.00667			1393.8	0.00305	0.00368	0.00841	0.00693
	2744.69	0.00178	0.00314	0.00428	0.00667			1394.28	0.00307	0.00371	0.00848	0.00698
	2745.17	0.00177	0.00315	0.00429	0.00667			1394.76	0.00309	0.00374	0.00854	0.00702
	2745.66	0.00176	0.00315	0.00429	0.00667			1395.25	0.00312	0.00376	0.00859	0.00704
	2746.14	0.00175	0.00315	0.00429	0.00667			1395.73	0.00314	0.00377	0.00863	0.00705
	2746.62	0.00174	0.00314	0.00429	0.00667			1396.21	0.00317	0.00377	0.00866	0.00705
	2747.1	0.00174	0.00313	0.00429	0.00668			1396.69	0.00319	0.00377	0.00867	0.00703
	2747.58	0.00174	0.00312	0.00429	0.00669			1397.17	0.00321	0.00377	0.00867	0.00699
	2748.07	0.00174	0.00311	0.00429	0.0067			1397.66	0.00322	0.00376	0.00866	0.00695
	2748.55	0.00174	0.0031	0.00429	0.00671			1398.14	0.00323	0.00375	0.00865	0.00691
	2749.03	0.00175	0.0031	0.00429	0.00671			1398.62	0.00324	0.00374	0.00863	0.00686
	2749.51	0.00176	0.0031	0.00429	0.00671			1399.1	0.00324	0.00373	0.00862	0.00681
	2749.99	0.00177	0.0031	0.00428	0.00671			1399.59	0.00323	0.00373	0.0086	0.00676
	2750.48	0.00178	0.00311	0.00428	0.0067			1400.07	0.00323	0.00372	0.00858	0.00672
	2750.96	0.00179	0.00313	0.00427	0.0067			1400.55	0.00322	0.0037	0.00855	0.00666
	2751.44	0.0018	0.00314	0.00426	0.0067			1401.03	0.0032	0.00369	0.0085	0.0066
	2751.92	0.0018	0.00316	0.00426	0.0067			1401.51	0.00318	0.00367	0.00843	0.00652
	2752.41	0.0018	0.00316	0.00425	0.00671			1402	0.00316	0.00364	0.00834	0.00642
	2752.89	0.0018	0.00317	0.00425	0.00671			1402.48	0.00314	0.0036	0.00823	0.0063
	2753.37	0.0018	0.00316	0.00425	0.00671			1402.96	0.00311	0.00355	0.0081	0.00616
	2753.85	0.00181	0.00315	0.00425	0.00671			1403.44	0.00308	0.0035	0.00795	0.006
	2754.33	0.00182	0.00314	0.00425	0.0067			1403.92	0.00305	0.00344	0.00779	0.00582
	2754.82	0.00183	0.00312	0.00426	0.0067			1404.41	0.00301	0.00337	0.00761	0.00563
	2755.3	0.00183	0.0031	0.00426	0.00669			1404.89	0.00298	0.00331	0.00743	0.00544
	2755.78	0.00183	0.00309	0.00426	0.00669			1405.37	0.00296	0.00324	0.00724	0.00526
	2756.26	0.00184	0.00308	0.00426	0.00669			1405.85	0.00294	0.00319	0.00706	0.00511
	2756.74	0.00184	0.00307	0.00427	0.00669			1406.34	0.00293	0.00314	0.00689	0.00499
	2757.23	0.00184	0.00306	0.00427	0.00668			1406.82	0.00294	0.00311	0.00675	0.00492
	2757.71	0.00185	0.00306	0.00428	0.00666			1407.3	0.00296	0.0031	0.00665	0.00489
	2758.19	0.00186	0.00306	0.00429	0.00664			1407.78	0.00299	0.00311	0.00658	0.00489
	2758.67	0.00186	0.00307	0.0043	0.00662			1408.26	0.00304	0.00313	0.00653	0.00493
	2759.15	0.00187	0.00307	0.00432	0.0066			1408.74	0.00309	0.00316	0.00651	0.00499
	2759.64	0.00187	0.00308	0.00433	0.00659			1409.23	0.00314	0.0032	0.0065	0.00507
	2760.12	0.00187	0.00309	0.00434	0.00658			1409.71	0.00319	0.00324	0.0065	0.00516
	2760.6	0.00188	0.0031	0.00435	0.00658			1410.19	0.00323	0.00329	0.00652	0.00526
	2761.08	0.00189	0.0031	0.00436	0.00658			1410.67	0.00328	0.00335	0.00655	0.00536
	2761.57	0.0019	0.00311	0.00437	0.00659			1411.16	0.00333	0.0034	0.00659	0.00546
	2762.05	0.00191	0.00311	0.00437	0.00659			1411.64	0.00338	0.00346	0.00664	0.00557
	2762.53	0.00192	0.00311	0.00438	0.00661			1412.12	0.00344	0.00352	0.0067	0.00568
	2763.01	0.00193	0.00311	0.00438	0.00662			1412.6	0.00351	0.00357	0.00676	0.00579
	2763.49	0.00193	0.00312	0.00438	0.00664			1413.08	0.00358	0.00363	0.00683	0.0059
	2763.98	0.00193	0.00312	0.00438	0.00666			1413.57	0.00365	0.00369	0.0069	0.00601
	2764.46	0.00194	0.00313	0.00438	0.00667			1414.05	0.00373	0.00374	0.00697	0.00611
	2764.94	0.00195	0.00314	0.00438	0.00668			1414.53	0.00381	0.00378	0.00704	0.0062
	2765.42	0.00196	0.00314	0.00438	0.00668			1415.01	0.00389	0.00382	0.00711	0.00629
	2765.9	0.00196	0.00315	0.00438	0.00668			1415.49	0.00397	0.00386	0.00719	0.00636
	2766.39	0.00196	0.00316	0.00439	0.00669			1415.98	0.00405	0.00388	0.00726	0.00643
	2766.87	0.00196	0.00316	0.00439	0.0067			1416.46	0.00414	0.00391	0.00733	0.00649
	2767.35	0.00194	0.00317	0.00439	0.00671			1416.94	0.00423	0.00393	0.0074	0.00654
	2767.83	0.00193	0.00317	0.00439	0.00673			1417.42	0.00433	0.00395	0.00746	0.00658
	2768.32	0.00191	0.00318	0.00439	0.00674			1417.9	0.00443	0.00396	0.00753	0.00662
	2768.8	0.0019	0.00318	0.0044	0.00676			1418.39	0.00453	0.00396	0.0076	0.00665
	2769.28	0.00189	0.00318	0.0044	0.00677			1418.87	0.00462	0.00397	0.00767	0.00666
	2769.76	0.0019	0.00318	0.0044	0.00677			1419.35	0.00471	0.00396	0.00773	0.00667
	2770.24	0.0019	0.00318	0.0044	0.00677			1419.83	0.00479	0.00396	0.00779	0.00668
	2770.72	0.00191	0.00318	0.0044	0.00677			1420.32	0.00485	0.00394	0.00784	0.00667
	2771.21	0.00191	0.00318	0.0044	0.00676			1420.8	0.0049	0.00393	0.00789	0.00665
	2771.69	0.00192	0.00318	0.0044	0.00675			1421.28	0.00493	0.0039	0.00792	0.00663
	2772.17	0.00192	0.00318	0.0044	0.00674			1421.76	0.00495	0.00387	0.00795	0.0066
	2772.65	0.00193	0.00318	0.0044	0.00672			1422.24	0.00496	0.00383	0.00796	0.00655
	2773.14	0.00194	0.00317	0.0044	0.00671			1422.73	0.00496	0.00378	0.00796	0.00649
	2773.62	0.00194	0.00315	0.00439	0.0067			1423.21	0.00495	0.00372	0.00795	0.00642
	2774.1	0.00194	0.00314	0.00438	0.00668			1423.69	0.00493	0.00366	0.00793	0.00634
	2774.58	0.00194	0.00312	0.00438	0.00668			1424.17	0.00492	0.0036	0.00789	0.00626
	2775.06	0.00193	0.00311	0.00437	0.00667			1424.65	0.00489	0.00354	0.00786	0.00618
	2775.55	0.00192	0.0031	0.00436	0.00667			1425.14	0.00486	0.00349	0.00783	0.0061
	2776.03	0.0019	0.0031	0.00436	0.00667			1425.62	0.00482	0.00345	0.00781	0.00604
	2776.51	0.00189	0.00311	0.00436	0.00666			1426.1	0.00477	0.0034	0.0078	0.00599
	2776.99	0.00188	0.00312	0.00436	0.00666			1426.58	0.00471	0.00336	0.00779	0.00594
	2777.47	0.00188	0.00313	0.00437	0.00665			1427.07	0.00464	0.00332	0.00778	0.00591
	2777.96	0.00187	0.00315	0.00438	0.00664			1427.55	0.00456	0.00328	0.00776	0.00587
	2778.44	0.00187	0.00315	0.0044	0.00664			1428.03	0.00448	0.00325	0.00774	0.00584
	2778.92	0.00187	0.00316	0.00441	0.00664			1428.51	0.0044	0.00321	0.00772	0.00582
	2779.4	0.00187	0.00315	0.00442	0.00665			1428.99	0.00432	0.00318	0.00771	0.0058
	2779.89	0.00187	0.00314	0.00442	0.00667			1429.48	0.00424	0.00316	0.0077	0.0058
	2780.37	0.00188	0.00312	0.00443	0.00668			1429.96	0.00417	0.00314	0.00771	0.00581
	2780.85	0.00189	0.0031	0.00443	0.00669			1430.44	0.00409	0.00313	0.00774	0.00584
	2781.33	0.00191	0.00308	0.00444	0.0067			1430.92	0.00402	0.00312	0.00778	0.00588
	2781.81	0.00192	0.00307	0.00444	0.0067			1431.4	0.00393	0.00312	0.00782	0.00592
	2782.3	0.00193	0.00307	0.00445	0.0067			1431.89	0.00384	0.00311	0.00786	0.00595
	2782.78	0.00193	0.00308	0.00445	0.00669			1432.37	0.00373	0.0031	0.00788	0.00597
	2783.26	0.00194	0.00309	0.00444	0.00668			1432.85	0.00361	0.00308	0.00789	0.00597
	2783.74	0.00195	0.0031	0.00444	0.00667			1433.33	0.00349	0.00305	0.00787	0.00594
	2784.22	0.00196	0.00311	0.00443	0.00667			1433.82	0.00336	0.00302	0.00783	0.0059
	2784.71	0.00197	0.00312	0.00443	0.00667			1434.3	0.00322	0.00299	0.00779	0.00584
	2785.19	0.00198	0.00312	0.00442	0.00667			1434.78	0.0031	0.00295	0.00773	0.00579
	2785.67	0.00199	0.00312	0.00442	0.00669			1435.26	0.00297	0.00291	0.00768	0.00573
	2786.15	0.00198	0.00312	0.00443	0.00671			1435.74	0.00287	0.00288	0.00762	0.00568
	2786.64	0.00197	0.00312	0.00443	0.00674			1436.23	0.00277	0.00286	0.00757	0.00564
	2787.12	0.00196	0.00312	0.00444	0.00677			1436.71	0.0027	0.00283	0.00753	0.00561
	2787.6	0.00194	0.00313	0.00444	0.00678			1437.19	0.00263	0.00282	0.00748	0.00558
	2788.08	0.00193	0.00314	0.00445	0.00679			1437.67	0.00259	0.00279	0.00743	0.00554
	2788.56	0.00193	0.00314	0.00445	0.0068			1438.15	0.00255	0.00277	0.00738	0.0055
	2789.05	0.00193	0.00315	0.00446	0.00679			1438.64	0.00253	0.00274	0.00732	0.00545
	2789.53	0.00194	0.00315	0.00446	0.00678			1439.12	0.00252	0.00271	0.00726	0.00539
	2790.01	0.00194	0.00314	0.00447	0.00677			1439.6	0.00253	0.00268	0.00719	0.00532
	2790.49	0.00194	0.00314	0.00448	0.00676			1440.08	0.00255	0.00265	0.00713	0.00525
	2790.97	0.00194	0.00315	0.00448	0.00675			1440.57	0.00259	0.00262	0.00707	0.00518
	2791.46	0.00194	0.00315	0.00449	0.00673			1441.05	0.00264	0.00258	0.00702	0.00511
	2791.94	0.00194	0.00317	0.00449	0.00672			1441.53	0.00271	0.00255	0.00697	0.00504
	2792.42	0.00195	0.00318	0.00449	0.00671			1442.01	0.00278	0.00251	0.00691	0.00497
	2792.9	0.00195	0.0032	0.00449	0.0067			1442.49	0.00286	0.00248	0.00686	0.00489
	2793.39	0.00195	0.00321	0.00448	0.0067			1442.97	0.00295	0.00243	0.00679	0.0048
	2793.87	0.00195	0.00322	0.00448	0.0067			1443.46	0.00303	0.00239	0.0067	0.00471
	2794.35	0.00195	0.00321	0.00447	0.00671			1443.94	0.00312	0.00233	0.00658	0.00459
	2794.83	0.00195	0.0032	0.00447	0.00673			1444.42	0.0032	0.00228	0.00646	0.00448
	2795.31	0.00195	0.00318	0.00446	0.00674			1444.9	0.00329	0.00223	0.00635	0.00438
	2795.8	0.00195	0.00316	0.00446	0.00675			1445.39	0.00338	0.00219	0.00627	0.00432
	2796.28	0.00195	0.00313	0.00446	0.00676			1445.87	0.00347	0.00218	0.00626	0.00432
	2796.76	0.00195	0.00311	0.00446	0.00676			1446.35	0.00355	0.0022	0.00633	0.0044
	2797.24	0.00195	0.0031	0.00446	0.00677			1446.83	0.00363	0.00226	0.00647	0.00454
	2797.72	0.00195	0.0031	0.00446	0.00678			1447.31	0.0037	0.00233	0.00668	0.00475
	2798.21	0.00194	0.0031	0.00446	0.00679			1447.8	0.00376	0.00244	0.00695	0.00502
	2798.69	0.00193	0.00311	0.00447	0.00681			1448.28	0.00382	0.00255	0.00726	0.00533
	2799.17	0.00192	0.00313	0.00448	0.00683			1448.76	0.00386	0.00268	0.00761	0.00567
	2799.65	0.00191	0.00314	0.00448	0.00684			1449.24	0.00389	0.00281	0.00797	0.00603
	2800.13	0.00191	0.00315	0.00449	0.00685			1449.72	0.00391	0.00292	0.00833	0.00637
	2800.62	0.00191	0.00315	0.0045	0.00685			1450.21	0.00392	0.00303	0.00868	0.00669
	2801.1	0.00191	0.00316	0.0045	0.00685			1450.69	0.00392	0.00312	0.009	0.00697
	2801.58	0.00191	0.00317	0.0045	0.00685			1451.17	0.00391	0.00319	0.00929	0.00722
	2802.06	0.00191	0.00318	0.00449	0.00684			1451.65	0.00389	0.00325	0.00954	0.00743
	2802.55	0.0019	0.00319	0.00448	0.00683			1452.14	0.00386	0.00329	0.00975	0.0076
	2803.03	0.0019	0.00321	0.00446	0.00681			1452.62	0.00383	0.00333	0.00995	0.00775
	2803.51	0.00189	0.00323	0.00444	0.0068			1453.1	0.00379	0.00336	0.01012	0.00788
	2803.99	0.00189	0.00325	0.00441	0.00678			1453.58	0.00375	0.00339	0.01028	0.008
	2804.47	0.00189	0.00327	0.0044	0.00676			1454.06	0.0037	0.00342	0.01043	0.00811
	2804.96	0.00189	0.00329	0.00438	0.00674			1454.55	0.00363	0.00344	0.01056	0.00822
	2805.44	0.00188	0.0033	0.00438	0.00673			1455.03	0.00355	0.00346	0.01067	0.00831
	2805.92	0.00187	0.0033	0.00438	0.00673			1455.51	0.00346	0.00348	0.01075	0.00839
	2806.4	0.00186	0.0033	0.00438	0.00674			1455.99	0.00335	0.00349	0.01081	0.00844
	2806.88	0.00185	0.0033	0.00438	0.00675			1456.47	0.00324	0.0035	0.01084	0.00847
	2807.37	0.00185	0.0033	0.00438	0.00676			1456.96	0.00311	0.00349	0.01083	0.00848
	2807.85	0.00186	0.0033	0.00437	0.00677			1457.44	0.00298	0.00347	0.01079	0.00846
	2808.33	0.00187	0.00329	0.00437	0.00678			1457.92	0.00285	0.00344	0.01072	0.0084
	2808.81	0.00188	0.00329	0.00437	0.0068			1458.4	0.00271	0.0034	0.01061	0.00832
	2809.29	0.00188	0.00328	0.00437	0.00683			1458.88	0.00258	0.00335	0.01047	0.00821
	2809.78	0.00189	0.00327	0.00437	0.00685			1459.37	0.00246	0.00329	0.01029	0.00808
	2810.26	0.00189	0.00326	0.00437	0.00688			1459.85	0.00234	0.00323	0.01009	0.00793
	2810.74	0.0019	0.00325	0.00437	0.0069			1460.33	0.00223	0.00317	0.00989	0.00777
	2811.22	0.00191	0.00324	0.00436	0.0069			1460.81	0.00213	0.00311	0.00968	0.00762
	2811.7	0.00192	0.00323	0.00436	0.0069			1461.3	0.00206	0.00306	0.00949	0.00748
	2812.19	0.00193	0.00322	0.00435	0.00688			1461.78	0.002	0.00301	0.00933	0.00737
	2812.67	0.00194	0.00321	0.00434	0.00686			1462.26	0.00196	0.00297	0.00917	0.00727
	2813.15	0.00194	0.0032	0.00434	0.00685			1462.74	0.00194	0.00294	0.00904	0.00718
	2813.63	0.00195	0.0032	0.00434	0.00684			1463.22	0.00193	0.00292	0.00891	0.00712
	2814.12	0.00195	0.00319	0.00434	0.00684			1463.71	0.00194	0.0029	0.00879	0.00706
	2814.6	0.00196	0.00318	0.00435	0.00685			1464.19	0.00196	0.00288	0.00868	0.00702
	2815.08	0.00198	0.00318	0.00437	0.00686			1464.67	0.00199	0.00287	0.00857	0.00698
	2815.56	0.002	0.00317	0.00439	0.00686			1465.15	0.00203	0.00286	0.00847	0.00696
	2816.04	0.00201	0.00317	0.0044	0.00687			1465.63	0.00207	0.00285	0.00837	0.00694
	2816.53	0.00203	0.00317	0.00442	0.00688			1466.12	0.00212	0.00284	0.00828	0.00693
	2817.01	0.00204	0.00317	0.00444	0.00688			1466.6	0.00217	0.00283	0.0082	0.00693
	2817.49	0.00205	0.00318	0.00445	0.00689			1467.08	0.00223	0.00284	0.00813	0.00693
	2817.97	0.00205	0.00318	0.00446	0.00689			1467.56	0.00229	0.00284	0.00809	0.00696
	2818.45	0.00205	0.00319	0.00446	0.00688			1468.05	0.00236	0.00287	0.00809	0.00701
	2818.94	0.00206	0.00319	0.00446	0.00687			1468.53	0.00243	0.0029	0.00816	0.00709
	2819.42	0.00207	0.00319	0.00446	0.00686			1469.01	0.0025	0.00296	0.00829	0.00722
	2819.9	0.00208	0.00318	0.00446	0.00684			1469.49	0.00257	0.00302	0.00848	0.00738
	2820.38	0.00209	0.00317	0.00445	0.00683			1469.97	0.00264	0.0031	0.00871	0.00757
	2820.86	0.0021	0.00316	0.00445	0.00683			1470.46	0.0027	0.00317	0.00895	0.00776
	2821.35	0.0021	0.00316	0.00445	0.00683			1470.94	0.00276	0.00323	0.00917	0.00793
	2821.83	0.00211	0.00317	0.00445	0.00683			1471.42	0.00282	0.00328	0.00937	0.00809
	2822.31	0.00213	0.00318	0.00445	0.00684			1471.9	0.00287	0.00331	0.00954	0.00821
	2822.79	0.00214	0.00319	0.00445	0.00685			1472.38	0.00291	0.00331	0.00969	0.00828
	2823.28	0.00216	0.0032	0.00445	0.00686			1472.87	0.00294	0.0033	0.00981	0.00831
	2823.76	0.00219	0.00321	0.00445	0.00687			1473.35	0.00295	0.00327	0.00991	0.0083
	2824.24	0.00221	0.00322	0.00444	0.00688			1473.83	0.00296	0.00322	0.00998	0.00823
	2824.72	0.00222	0.00321	0.00443	0.00689			1474.31	0.00295	0.00316	0.01002	0.00814
	2825.2	0.00222	0.00321	0.00441	0.00689			1474.8	0.00293	0.00309	0.01004	0.00802
	2825.69	0.00222	0.0032	0.00439	0.00689			1475.28	0.0029	0.00301	0.01004	0.00789
	2826.17	0.00221	0.00319	0.00438	0.00689			1475.76	0.00288	0.00294	0.01002	0.00776
	2826.65	0.00221	0.00318	0.00436	0.00687			1476.24	0.00286	0.00286	0.01	0.00765
	2827.13	0.0022	0.00317	0.00435	0.00685			1476.72	0.00284	0.0028	0.01	0.00755
	2827.61	0.0022	0.00317	0.00433	0.00682			1477.21	0.00283	0.00274	0.01002	0.00748
	2828.1	0.0022	0.00316	0.00432	0.00679			1477.69	0.00284	0.0027	0.01005	0.00744
	2828.58	0.00219	0.00317	0.0043	0.00676			1478.17	0.00284	0.00268	0.0101	0.00744
	2829.06	0.00218	0.00317	0.00429	0.00675			1478.65	0.00285	0.00266	0.01016	0.00747
	2829.54	0.00217	0.00318	0.00428	0.00674			1479.13	0.00286	0.00265	0.0102	0.00752
	2830.03	0.00216	0.00319	0.00426	0.00673			1479.62	0.00286	0.00265	0.01023	0.00758
	2830.51	0.00215	0.0032	0.00425	0.00672			1480.1	0.00284	0.00265	0.01023	0.00764
	2830.99	0.00215	0.00321	0.00425	0.00671			1480.58	0.00282	0.00264	0.0102	0.0077
	2831.47	0.00214	0.00321	0.00424	0.0067			1481.06	0.00279	0.00262	0.01014	0.00774
	2831.95	0.00214	0.00321	0.00424	0.00669			1481.55	0.00274	0.0026	0.01005	0.00776
	2832.44	0.00214	0.0032	0.00424	0.00668			1482.03	0.00269	0.00258	0.00994	0.00777
	2832.92	0.00213	0.00319	0.00424	0.00668			1482.51	0.00262	0.00255	0.00982	0.00776
	2833.4	0.00212	0.00317	0.00424	0.00668			1482.99	0.00254	0.00253	0.00969	0.00775
	2833.88	0.00212	0.00315	0.00424	0.00668			1483.47	0.00246	0.00251	0.00957	0.00776
	2834.36	0.00212	0.00313	0.00424	0.00668			1483.95	0.00238	0.0025	0.00947	0.00779
	2834.85	0.00213	0.00312	0.00423	0.00667			1484.44	0.00231	0.00251	0.00941	0.00787
	2835.33	0.00214	0.0031	0.00422	0.00666			1484.92	0.00226	0.00253	0.00938	0.00799
	2835.81	0.00215	0.00308	0.00421	0.00664			1485.4	0.00221	0.00257	0.00937	0.00815
	2836.29	0.00216	0.00307	0.00419	0.00662			1485.88	0.00218	0.00263	0.00939	0.00835
	2836.78	0.00216	0.00306	0.00416	0.0066			1486.37	0.00215	0.00269	0.00942	0.00856
	2837.26	0.00217	0.00305	0.00413	0.00658			1486.85	0.00213	0.00276	0.00946	0.00879
	2837.74	0.00218	0.00304	0.0041	0.00655			1487.33	0.00211	0.00284	0.00952	0.00902
	2838.22	0.00219	0.00303	0.00407	0.00652			1487.81	0.00209	0.00291	0.00959	0.00925
	2838.7	0.00221	0.00301	0.00404	0.00649			1488.29	0.00207	0.00298	0.00966	0.00948
	2839.19	0.00222	0.00299	0.00402	0.00646			1488.78	0.00206	0.00305	0.00974	0.00968
	2839.67	0.00224	0.00296	0.004	0.00644			1489.26	0.00205	0.00312	0.0098	0.00986
	2840.15	0.00224	0.00293	0.00398	0.00643			1489.74	0.00204	0.00318	0.00985	0.01
	2840.63	0.00224	0.0029	0.00395	0.00643			1490.22	0.00203	0.00323	0.00987	0.01011
	2841.11	0.00223	0.00287	0.00393	0.00643			1490.7	0.00203	0.00327	0.00987	0.01016
	2841.6	0.00222	0.00284	0.0039	0.00643			1491.19	0.00202	0.0033	0.00984	0.01017
	2842.08	0.00221	0.00282	0.00388	0.00643			1491.67	0.00201	0.00332	0.00977	0.01012
	2842.56	0.0022	0.0028	0.00385	0.00643			1492.15	0.002	0.00332	0.00968	0.01001
	2843.04	0.00218	0.00277	0.00383	0.00641			1492.63	0.00198	0.0033	0.00955	0.00985
	2843.53	0.00217	0.00275	0.00382	0.0064			1493.12	0.00196	0.00326	0.00937	0.00962
	2844.01	0.00215	0.00272	0.00381	0.00638			1493.6	0.00192	0.0032	0.00915	0.00932
	2844.49	0.00213	0.00269	0.00382	0.00637			1494.08	0.00188	0.00313	0.0089	0.00897
	2844.97	0.00211	0.00266	0.00382	0.00636			1494.56	0.00183	0.00304	0.00864	0.00862
	2845.45	0.00209	0.00264	0.00383	0.00635			1495.04	0.00179	0.00295	0.0084	0.00832
	2845.93	0.00207	0.00262	0.00383	0.00634			1495.53	0.00177	0.00289	0.00823	0.00812
	2846.42	0.00206	0.00262	0.00382	0.00631			1496.01	0.00179	0.00286	0.00813	0.00803
	2846.9	0.00205	0.00262	0.00382	0.00629			1496.49	0.00183	0.00286	0.00809	0.00802
	2847.38	0.00204	0.00263	0.0038	0.00626			1496.97	0.0019	0.00289	0.0081	0.00809
	2847.86	0.00204	0.00264	0.00379	0.00623			1497.45	0.00199	0.00295	0.00816	0.0082
	2848.35	0.00203	0.00266	0.00377	0.00622			1497.94	0.0021	0.00303	0.00824	0.00836
	2848.83	0.00203	0.00267	0.00376	0.00621			1498.42	0.00223	0.00313	0.00834	0.00855
	2849.31	0.00204	0.00267	0.00374	0.00621			1498.9	0.00238	0.00324	0.00847	0.00877
	2849.79	0.00205	0.00267	0.00373	0.00622			1499.38	0.00255	0.00336	0.00862	0.00902
	2850.27	0.00207	0.00266	0.00373	0.00622			1499.87	0.00273	0.00349	0.00879	0.0093
	2850.76	0.00209	0.00265	0.00373	0.00622			1500.35	0.00294	0.00362	0.00899	0.00959
	2851.24	0.00211	0.00264	0.00373	0.00623			1500.83	0.00315	0.00376	0.0092	0.00991
	2851.72	0.00212	0.00264	0.00373	0.00625			1501.31	0.00337	0.0039	0.00943	0.01023
	2852.2	0.00213	0.00265	0.00374	0.00628			1501.79	0.00358	0.00404	0.00964	0.01055
	2852.68	0.00213	0.00267	0.00375	0.00632			1502.28	0.00378	0.00417	0.00982	0.01086
	2853.17	0.00213	0.00268	0.00376	0.00637			1502.76	0.00396	0.00428	0.00997	0.01113
	2853.65	0.00214	0.0027	0.00378	0.00643			1503.24	0.00411	0.00436	0.01009	0.01135
	2854.13	0.00214	0.00272	0.00381	0.00649			1503.72	0.00423	0.00443	0.01017	0.01153
	2854.61	0.00215	0.00272	0.00383	0.00656			1504.2	0.00434	0.00448	0.01023	0.01166
	2855.1	0.00216	0.00272	0.00386	0.00662			1504.69	0.00442	0.00452	0.01028	0.01176
	2855.58	0.00216	0.00272	0.00389	0.00667			1505.17	0.00449	0.00455	0.01032	0.01183
	2856.06	0.00217	0.00272	0.00392	0.00672			1505.65	0.00456	0.00457	0.01035	0.01187
	2856.54	0.00217	0.00274	0.00394	0.00675			1506.13	0.00461	0.00459	0.01039	0.01189
	2857.02	0.00217	0.00276	0.00396	0.00675			1506.62	0.00465	0.00459	0.01043	0.01189
	2857.51	0.00218	0.00279	0.00397	0.00674			1507.1	0.00468	0.00459	0.01047	0.01186
	2857.99	0.00219	0.00281	0.00399	0.0067			1507.58	0.0047	0.00458	0.0105	0.01182
	2858.47	0.0022	0.00284	0.004	0.00666			1508.06	0.0047	0.00456	0.01052	0.01175
	2858.95	0.0022	0.00285	0.00401	0.00663			1508.54	0.0047	0.00454	0.01055	0.01168
	2859.43	0.00221	0.00285	0.00402	0.0066			1509.03	0.00468	0.00452	0.01058	0.01161
	2859.92	0.00221	0.00285	0.00404	0.0066			1509.51	0.00465	0.00451	0.01064	0.01155
	2860.4	0.00221	0.00284	0.00405	0.00661			1509.99	0.00462	0.00451	0.01072	0.01151
	2860.88	0.00223	0.00284	0.00408	0.00664			1510.47	0.0046	0.00452	0.01082	0.01148
	2861.36	0.00225	0.00284	0.0041	0.00667			1510.95	0.00457	0.00454	0.01095	0.01145
	2861.84	0.00228	0.00284	0.00411	0.0067			1511.44	0.00454	0.00455	0.01107	0.01141
	2862.33	0.00232	0.00284	0.00412	0.00672			1511.92	0.00452	0.00456	0.01118	0.01136
	2862.81	0.00235	0.00285	0.00413	0.00673			1512.4	0.00448	0.00456	0.01126	0.01127
	2863.29	0.00238	0.00284	0.00413	0.00674			1512.88	0.00445	0.00456	0.01132	0.01116
	2863.77	0.0024	0.00284	0.00412	0.00674			1513.37	0.0044	0.00454	0.01134	0.01101
	2864.26	0.00241	0.00283	0.00412	0.00674			1513.85	0.00436	0.00452	0.01133	0.01082
	2864.74	0.00241	0.00281	0.00412	0.00673			1514.33	0.0043	0.00449	0.01129	0.01061
	2865.22	0.00241	0.0028	0.00412	0.00671			1514.81	0.00424	0.00445	0.01122	0.01038
	2865.7	0.00241	0.00279	0.00412	0.00668			1515.29	0.00418	0.0044	0.01114	0.01013
	2866.18	0.00241	0.00278	0.00412	0.00666			1515.78	0.00412	0.00435	0.01103	0.00988
	2866.67	0.00242	0.00277	0.00413	0.00665			1516.26	0.00406	0.0043	0.01092	0.00963
	2867.15	0.00242	0.00277	0.00413	0.00665			1516.74	0.00401	0.00425	0.01081	0.0094
	2867.63	0.00242	0.00277	0.00414	0.00667			1517.22	0.00397	0.00421	0.01071	0.00921
	2868.11	0.00243	0.00278	0.00414	0.0067			1517.7	0.00394	0.00418	0.01064	0.00908
	2868.59	0.00243	0.0028	0.00414	0.00674			1518.19	0.00393	0.00417	0.01062	0.00906
	2869.08	0.00245	0.00282	0.00415	0.00677			1518.67	0.00396	0.0042	0.01066	0.00916
	2869.56	0.00246	0.00285	0.00415	0.00681			1519.15	0.004	0.00425	0.01074	0.00935
	2870.04	0.00248	0.00287	0.00416	0.00683			1519.63	0.00406	0.00432	0.01083	0.00958
	2870.52	0.00248	0.00289	0.00416	0.00685			1520.11	0.00412	0.0044	0.01092	0.00979
	2871.01	0.00248	0.0029	0.00417	0.00686			1520.6	0.00418	0.00447	0.01098	0.00996
	2871.49	0.00247	0.00291	0.00418	0.00688			1521.08	0.00422	0.00454	0.01102	0.01008
	2871.97	0.00246	0.00291	0.00419	0.0069			1521.56	0.00426	0.00459	0.01104	0.01018
	2872.45	0.00246	0.00291	0.0042	0.00692			1522.04	0.0043	0.00463	0.01104	0.01026
	2872.93	0.00246	0.00291	0.00423	0.00694			1522.53	0.00434	0.00466	0.01104	0.01034
	2873.42	0.00246	0.00291	0.00426	0.00696			1523.01	0.00437	0.00469	0.01102	0.0104
	2873.9	0.00248	0.00291	0.0043	0.00699			1523.49	0.00441	0.0047	0.01099	0.01044
	2874.38	0.00249	0.00291	0.00434	0.00701			1523.97	0.00444	0.00469	0.01093	0.01044
	2874.86	0.0025	0.00291	0.00438	0.00703			1524.45	0.00446	0.00467	0.01084	0.01041
	2875.34	0.0025	0.00291	0.00441	0.00704			1524.93	0.00448	0.00463	0.01071	0.01034
	2875.83	0.0025	0.00292	0.00442	0.00705			1525.42	0.00448	0.00458	0.01055	0.01022
	2876.31	0.0025	0.00293	0.00443	0.00704			1525.9	0.00446	0.0045	0.01035	0.01005
	2876.79	0.0025	0.00294	0.00442	0.00703			1526.38	0.00443	0.00441	0.01012	0.00983
	2877.27	0.0025	0.00295	0.0044	0.00701			1526.86	0.00438	0.0043	0.00986	0.00958
	2877.76	0.0025	0.00297	0.00439	0.00698			1527.35	0.00432	0.00418	0.0096	0.00931
	2878.24	0.00249	0.00298	0.00437	0.00696			1527.83	0.00425	0.00407	0.00934	0.00904
	2878.72	0.00248	0.00299	0.00436	0.00694			1528.31	0.0042	0.00397	0.00913	0.0088
	2879.2	0.00247	0.00299	0.00436	0.00693			1528.79	0.00418	0.0039	0.00897	0.00862
	2879.68	0.00245	0.00298	0.00436	0.00692			1529.27	0.00417	0.00386	0.00888	0.0085
	2880.17	0.00243	0.00296	0.00436	0.00691			1529.76	0.00419	0.00384	0.00884	0.00844
	2880.65	0.00242	0.00294	0.00437	0.0069			1530.24	0.00422	0.00384	0.00884	0.00842
	2881.13	0.0024	0.00292	0.00437	0.00688			1530.72	0.00426	0.00385	0.00889	0.00844
	2881.61	0.00239	0.0029	0.00437	0.00685			1531.2	0.00431	0.00388	0.00897	0.0085
	2882.09	0.00238	0.00288	0.00436	0.00681			1531.68	0.00436	0.00393	0.00909	0.00861
	2882.58	0.00238	0.00286	0.00435	0.00677			1532.17	0.00442	0.00401	0.00925	0.00877
	2883.06	0.00237	0.00284	0.00435	0.00673			1532.65	0.00449	0.00411	0.00945	0.009
	2883.54	0.00237	0.00283	0.00433	0.00669			1533.13	0.00458	0.00423	0.0097	0.00928
	2884.02	0.00238	0.00283	0.00431	0.00666			1533.61	0.00469	0.00438	0.00999	0.0096
	2884.51	0.0024	0.00283	0.00429	0.00664			1534.1	0.00481	0.00454	0.0103	0.00994
	2884.99	0.00243	0.00283	0.00426	0.00663			1534.58	0.00493	0.0047	0.0106	0.01028
	2885.47	0.00245	0.00283	0.00423	0.00662			1535.06	0.00505	0.00485	0.01089	0.01059
	2885.95	0.00247	0.00283	0.0042	0.00663			1535.54	0.00516	0.00499	0.01114	0.01087
	2886.43	0.00249	0.00282	0.00417	0.00665			1536.02	0.00527	0.00511	0.01136	0.01112
	2886.91	0.0025	0.00282	0.00416	0.00668			1536.51	0.00536	0.00522	0.01155	0.01133
	2887.4	0.0025	0.00281	0.00415	0.00672			1536.99	0.00544	0.00532	0.0117	0.01151
	2887.88	0.0025	0.0028	0.00416	0.00674			1537.47	0.00552	0.00541	0.01184	0.01167
	2888.36	0.00251	0.00281	0.00418	0.00676			1537.95	0.00559	0.00549	0.01195	0.01181
	2888.84	0.00252	0.00282	0.0042	0.00676			1538.43	0.00565	0.00556	0.01205	0.01194
	2889.33	0.00253	0.00283	0.00422	0.00675			1538.92	0.00571	0.00563	0.01213	0.01205
	2889.81	0.00254	0.00284	0.00424	0.00673			1539.4	0.00577	0.00568	0.01219	0.01214
	2890.29	0.00253	0.00284	0.00425	0.00672			1539.88	0.00582	0.00571	0.01222	0.0122
	2890.77	0.00252	0.00284	0.00426	0.00671			1540.36	0.00585	0.00573	0.01223	0.01222
	2891.25	0.00251	0.00283	0.00426	0.0067			1540.85	0.00588	0.00573	0.01219	0.01219
	2891.74	0.0025	0.00282	0.00427	0.00669			1541.33	0.00588	0.00571	0.01212	0.0121
	2892.22	0.00249	0.00282	0.00427	0.00668			1541.81	0.00587	0.00567	0.01202	0.01197
	2892.7	0.00249	0.00282	0.00427	0.00666			1542.29	0.00585	0.00561	0.01188	0.01179
	2893.18	0.00249	0.00283	0.00427	0.00665			1542.77	0.00581	0.00553	0.01171	0.01157
	2893.66	0.00249	0.00285	0.00427	0.00663			1543.26	0.00576	0.00545	0.01153	0.01133
	2894.15	0.00249	0.00287	0.00426	0.00662			1543.74	0.0057	0.00536	0.01133	0.01107
	2894.63	0.00248	0.0029	0.00426	0.00661			1544.22	0.00563	0.00527	0.01112	0.01079
	2895.11	0.00248	0.0029	0.00425	0.00659			1544.7	0.00556	0.00517	0.0109	0.0105
	2895.59	0.00248	0.0029	0.00424	0.00658			1545.18	0.00549	0.00508	0.01067	0.0102
	2896.08	0.00249	0.00288	0.00423	0.00656			1545.67	0.0054	0.00497	0.01042	0.00988
	2896.56	0.0025	0.00285	0.00422	0.00653			1546.15	0.00531	0.00485	0.01015	0.00953
	2897.04	0.00252	0.00281	0.00422	0.00649			1546.63	0.00522	0.00473	0.00988	0.00919
	2897.52	0.00255	0.00277	0.00422	0.00646			1547.11	0.00514	0.00463	0.00965	0.0089
	2898	0.00256	0.00275	0.00422	0.00644			1547.6	0.00507	0.00455	0.00948	0.00869
	2898.49	0.00258	0.00273	0.00421	0.00643			1548.08	0.00502	0.0045	0.00937	0.00855
	2898.97	0.00258	0.00272	0.00421	0.00644			1548.56	0.00497	0.00446	0.0093	0.00846
	2899.45	0.00258	0.00273	0.0042	0.00645			1549.04	0.00493	0.00443	0.00926	0.00839
	2899.93	0.00258	0.00273	0.0042	0.00647			1549.52	0.00489	0.0044	0.00923	0.00835
	2900.41	0.00258	0.00273	0.00419	0.0065			1550.01	0.00485	0.00437	0.00922	0.00832
	2900.9	0.00259	0.00273	0.00419	0.00652			1550.49	0.00482	0.00435	0.00923	0.00831
	2901.38	0.00259	0.00273	0.00419	0.00654			1550.97	0.0048	0.00435	0.00926	0.00834
	2901.86	0.00259	0.00273	0.0042	0.00656			1551.45	0.0048	0.00436	0.00934	0.00842
	2902.34	0.00258	0.00273	0.00421	0.00657			1551.93	0.00483	0.0044	0.00946	0.00856
	2902.82	0.00258	0.00273	0.00421	0.00658			1552.42	0.00489	0.00447	0.00963	0.00876
	2903.31	0.00258	0.00274	0.00422	0.00658			1552.9	0.00496	0.00456	0.00983	0.00901
	2903.79	0.00258	0.00275	0.00423	0.00657			1553.38	0.00504	0.00465	0.01005	0.00927
	2904.27	0.00258	0.00277	0.00423	0.00654			1553.86	0.00511	0.00475	0.01026	0.00954
	2904.75	0.00258	0.00278	0.00422	0.00652			1554.34	0.00519	0.00484	0.01047	0.00979
	2905.24	0.00258	0.00278	0.00421	0.00649			1554.83	0.00525	0.00492	0.01066	0.01003
	2905.72	0.00258	0.00278	0.0042	0.00647			1555.31	0.00531	0.005	0.01082	0.01023
	2906.2	0.00257	0.00276	0.00419	0.00646			1555.79	0.00536	0.00506	0.01097	0.01041
	2906.68	0.00257	0.00274	0.00417	0.00647			1556.27	0.00541	0.00512	0.01108	0.01057
	2907.16	0.00257	0.0027	0.00417	0.00648			1556.76	0.00544	0.00516	0.01117	0.01068
	2907.65	0.00257	0.00266	0.00416	0.00648			1557.24	0.00546	0.00519	0.01123	0.01077
	2908.13	0.00259	0.00263	0.00416	0.00648			1557.72	0.00548	0.00521	0.01126	0.01084
	2908.61	0.0026	0.0026	0.00416	0.00646			1558.2	0.00549	0.00523	0.01128	0.01088
	2909.09	0.00261	0.00257	0.00417	0.00644			1558.68	0.00549	0.00523	0.01128	0.01091
	2909.57	0.00261	0.00256	0.00417	0.00642			1559.17	0.0055	0.00522	0.01126	0.01092
	2910.06	0.0026	0.00255	0.00416	0.0064			1559.65	0.00549	0.00521	0.01123	0.01091
	2910.54	0.00258	0.00254	0.00415	0.0064			1560.13	0.00549	0.00518	0.01117	0.01088
	2911.02	0.00256	0.00254	0.00413	0.0064			1560.61	0.00548	0.00515	0.0111	0.01083
	2911.5	0.00255	0.00255	0.00411	0.00641			1561.09	0.00546	0.0051	0.01101	0.01075
	2911.99	0.00254	0.00255	0.00408	0.00643			1561.58	0.00544	0.00504	0.01089	0.01065
	2912.47	0.00253	0.00256	0.00406	0.00646			1562.06	0.00542	0.00496	0.01075	0.0105
	2912.95	0.00252	0.00257	0.00404	0.00649			1562.54	0.00539	0.00487	0.01058	0.01032
	2913.43	0.0025	0.00257	0.00402	0.00652			1563.02	0.00535	0.00476	0.01038	0.0101
	2913.91	0.00248	0.00257	0.00401	0.00656			1563.51	0.0053	0.00464	0.01015	0.00985
	2914.4	0.00246	0.00257	0.004	0.00659			1563.99	0.00525	0.00452	0.0099	0.00956
	2914.88	0.00244	0.00256	0.004	0.00661			1564.47	0.00519	0.00439	0.00966	0.00927
	2915.36	0.00242	0.00254	0.004	0.00663			1564.95	0.00514	0.00428	0.00942	0.00898
	2915.84	0.00242	0.00252	0.00401	0.00662			1565.43	0.00509	0.00417	0.0092	0.00871
	2916.32	0.00242	0.0025	0.00402	0.00661			1565.91	0.00504	0.00406	0.009	0.00847
	2916.81	0.00242	0.00248	0.00403	0.00659			1566.4	0.00498	0.00397	0.00882	0.00825
	2917.29	0.00241	0.00247	0.00404	0.00657			1566.88	0.00493	0.00388	0.00865	0.00804
	2917.77	0.00241	0.00246	0.00403	0.00653			1567.36	0.00487	0.0038	0.00848	0.00786
	2918.25	0.0024	0.00246	0.00401	0.0065			1567.84	0.00481	0.00371	0.00832	0.00768
	2918.74	0.00239	0.00246	0.00397	0.00647			1568.33	0.00474	0.00364	0.00816	0.00751
	2919.22	0.00239	0.00247	0.00391	0.00643			1568.81	0.00467	0.00356	0.00802	0.00737
	2919.7	0.00239	0.00248	0.00385	0.00641			1569.29	0.0046	0.0035	0.0079	0.00727
	2920.18	0.0024	0.00249	0.00379	0.0064			1569.77	0.00453	0.00345	0.00784	0.00722
	2920.66	0.00241	0.0025	0.00374	0.00641			1570.25	0.00448	0.00344	0.00783	0.00725
	2921.15	0.00242	0.0025	0.00371	0.00645			1570.74	0.00444	0.00345	0.0079	0.00738
	2921.63	0.00243	0.0025	0.00369	0.0065			1571.22	0.00441	0.0035	0.00804	0.00757
	2922.11	0.00244	0.0025	0.0037	0.00658			1571.7	0.00439	0.00355	0.00819	0.00778
	2922.59	0.00245	0.00249	0.00374	0.00665			1572.18	0.00435	0.00359	0.00832	0.00795
	2923.07	0.00247	0.00248	0.00379	0.00672			1572.66	0.0043	0.00362	0.00841	0.00807
	2923.56	0.00248	0.00247	0.00384	0.00677			1573.15	0.00423	0.00362	0.00847	0.00813
	2924.04	0.00248	0.00247	0.0039	0.00682			1573.63	0.00415	0.00362	0.00849	0.00814
	2924.52	0.00248	0.00247	0.00395	0.00684			1574.11	0.00407	0.0036	0.00848	0.00812
	2925	0.00248	0.00249	0.00399	0.00685			1574.59	0.00397	0.00358	0.00846	0.00807
	2925.49	0.00247	0.00252	0.00402	0.00684			1575.08	0.00387	0.00355	0.00841	0.008
	2925.97	0.00247	0.00257	0.00404	0.00682			1575.56	0.00377	0.00351	0.00836	0.00791
	2926.45	0.00248	0.00264	0.00406	0.00677			1576.04	0.00366	0.00348	0.00829	0.00779
	2926.93	0.00251	0.00272	0.00409	0.00672			1576.52	0.00355	0.00344	0.00822	0.00767
	2927.41	0.00254	0.0028	0.00413	0.00667			1577	0.00344	0.0034	0.00815	0.00752
	2927.89	0.00259	0.00287	0.00418	0.00664			1577.49	0.00332	0.00335	0.00806	0.00737
	2928.38	0.00263	0.00292	0.00424	0.00663			1577.97	0.00321	0.00331	0.00797	0.00719
	2928.86	0.00266	0.00296	0.00429	0.00664			1578.45	0.0031	0.00326	0.00786	0.00701
	2929.34	0.00269	0.00297	0.00434	0.00669			1578.93	0.003	0.00321	0.00774	0.00681
	2929.82	0.00271	0.00297	0.00438	0.00676			1579.41	0.0029	0.00316	0.00762	0.00661
	2930.31	0.00274	0.00295	0.00441	0.00683			1579.9	0.00281	0.00311	0.00749	0.00641
	2930.79	0.00276	0.00293	0.00443	0.00689			1580.38	0.00273	0.00307	0.00736	0.00623
	2931.27	0.00279	0.00291	0.00445	0.00693			1580.86	0.00267	0.00303	0.00725	0.00606
	2931.75	0.00282	0.00289	0.00447	0.00696			1581.34	0.00262	0.003	0.00715	0.00592
	2932.23	0.00283	0.00288	0.00449	0.00697			1581.83	0.00259	0.00298	0.00706	0.0058
	2932.72	0.00284	0.00287	0.00452	0.00698			1582.31	0.00256	0.00297	0.00698	0.00568
	2933.2	0.00284	0.00287	0.00454	0.00698			1582.79	0.00255	0.00295	0.00689	0.00558
	2933.68	0.00283	0.00288	0.00456	0.00698			1583.27	0.00253	0.00293	0.00681	0.00546
	2934.16	0.00283	0.00288	0.00458	0.00698			1583.75	0.00252	0.00291	0.00672	0.00534
	2934.64	0.00284	0.00289	0.00458	0.00698			1584.24	0.00251	0.00288	0.00663	0.00522
	2935.13	0.00285	0.0029	0.00458	0.00698			1584.72	0.0025	0.00285	0.00653	0.0051
	2935.61	0.00286	0.0029	0.00458	0.00698			1585.2	0.0025	0.00282	0.00644	0.00499
	2936.09	0.00287	0.00289	0.00457	0.00698			1585.68	0.00251	0.00279	0.00636	0.0049
	2936.57	0.00287	0.00289	0.00456	0.00697			1586.16	0.00252	0.00277	0.00628	0.00483
	2937.05	0.00287	0.00288	0.00455	0.00697			1586.65	0.00255	0.00275	0.00623	0.00479
	2937.54	0.00286	0.00288	0.00455	0.00697			1587.13	0.00259	0.00275	0.00619	0.00478
	2938.02	0.00286	0.00288	0.00454	0.00696			1587.61	0.00264	0.00276	0.00618	0.00482
	2938.5	0.00286	0.00289	0.00452	0.00694			1588.09	0.0027	0.00279	0.0062	0.00489
	2938.98	0.00287	0.0029	0.00451	0.00691			1588.58	0.00277	0.00282	0.00623	0.005
	2939.47	0.00288	0.00292	0.00448	0.00688			1589.06	0.00282	0.00286	0.00629	0.00513
	2939.95	0.0029	0.00294	0.00445	0.00684			1589.54	0.00288	0.0029	0.00634	0.00526
	2940.43	0.00291	0.00295	0.00442	0.00681			1590.02	0.00292	0.00293	0.00638	0.00538
	2940.91	0.00291	0.00296	0.00438	0.00678			1590.5	0.00294	0.00296	0.00641	0.00549
	2941.39	0.00291	0.00296	0.00434	0.00675			1590.98	0.00296	0.00299	0.00643	0.00557
	2941.88	0.00291	0.00295	0.0043	0.00672			1591.47	0.00296	0.00301	0.00644	0.00564
	2942.36	0.00292	0.00293	0.00425	0.00668			1591.95	0.00295	0.00303	0.00646	0.00569
	2942.84	0.00293	0.00291	0.00421	0.00665			1592.43	0.00293	0.00304	0.00648	0.00572
	2943.32	0.00294	0.00289	0.00418	0.00661			1592.91	0.0029	0.00305	0.00651	0.00573
	2943.8	0.00294	0.00287	0.00414	0.00659			1593.4	0.00286	0.00306	0.00655	0.00574
	2944.29	0.00295	0.00284	0.0041	0.00658			1593.88	0.00282	0.00307	0.0066	0.00573
	2944.77	0.00295	0.00281	0.00407	0.00658			1594.36	0.00276	0.00307	0.00664	0.0057
	2945.25	0.00294	0.00278	0.00403	0.00658			1594.84	0.00271	0.00307	0.00669	0.00567
	2945.73	0.00294	0.00275	0.00399	0.00657			1595.32	0.00264	0.00307	0.00674	0.00562
	2946.22	0.00294	0.00271	0.00396	0.00655			1595.81	0.00257	0.00306	0.00678	0.00557
	2946.7	0.00294	0.00268	0.00394	0.00651			1596.29	0.0025	0.00305	0.00682	0.00551
	2947.18	0.00294	0.00264	0.00393	0.00646			1596.77	0.00243	0.00305	0.00687	0.00545
	2947.66	0.00294	0.00262	0.00394	0.00642			1597.25	0.00235	0.00304	0.00691	0.00539
	2948.14	0.00294	0.0026	0.00397	0.00638			1597.73	0.00228	0.00304	0.00696	0.00534
	2948.63	0.00293	0.00259	0.00402	0.00637			1598.22	0.00221	0.00304	0.00702	0.00528
	2949.11	0.00292	0.00259	0.00406	0.00638			1598.7	0.00213	0.00304	0.00707	0.00524
	2949.59	0.00291	0.00258	0.0041	0.00641			1599.18	0.00206	0.00304	0.00712	0.00519
	2950.07	0.0029	0.00257	0.00412	0.00645			1599.66	0.00198	0.00304	0.00716	0.00514
	2950.55	0.0029	0.00256	0.00413	0.0065			1600.15	0.00189	0.00304	0.00719	0.00509
	2951.04	0.00289	0.00253	0.00413	0.00656			1600.63	0.00181	0.00304	0.00721	0.00504
	2951.52	0.00288	0.0025	0.00413	0.00661			1601.11	0.00173	0.00303	0.00721	0.00498
	2952	0.00287	0.00246	0.00413	0.00666			1601.59	0.00165	0.00303	0.00718	0.00491
	2952.48	0.00285	0.00242	0.00413	0.00671			1602.07	0.00157	0.00302	0.00712	0.00483
	2952.97	0.00284	0.00239	0.00415	0.00675			1602.56	0.0015	0.00301	0.00704	0.00475
	2953.45	0.00283	0.00238	0.00419	0.00679			1603.04	0.00143	0.003	0.00695	0.00466
	2953.93	0.00284	0.00238	0.00423	0.00681			1603.52	0.00137	0.00299	0.00684	0.00456
	2954.41	0.00286	0.00239	0.00426	0.00683			1604	0.00132	0.00298	0.00674	0.00448
	2954.89	0.00288	0.0024	0.0043	0.00684			1604.48	0.00127	0.00297	0.00667	0.00442
	2955.38	0.00289	0.00242	0.00432	0.00685			1604.97	0.00123	0.00298	0.00662	0.0044
	2955.86	0.0029	0.00243	0.00433	0.00686			1605.45	0.00121	0.00301	0.00661	0.00443
	2956.34	0.0029	0.00244	0.00433	0.00689			1605.93	0.0012	0.00305	0.00664	0.0045
	2956.82	0.00289	0.00244	0.00432	0.00692			1606.41	0.00121	0.0031	0.00669	0.00462
	2957.3	0.00287	0.00243	0.00431	0.00696			1606.89	0.00123	0.00317	0.00676	0.00478
	2957.79	0.00287	0.00242	0.0043	0.007			1607.38	0.00127	0.00324	0.00685	0.00496
	2958.27	0.00287	0.00241	0.00429	0.00703			1607.86	0.00133	0.00331	0.00693	0.00516
	2958.75	0.00287	0.00239	0.0043	0.00706			1608.34	0.0014	0.00338	0.00701	0.00536
	2959.23	0.00288	0.00238	0.00431	0.00709			1608.82	0.00147	0.00344	0.00708	0.00556
	2959.72	0.00289	0.00237	0.00432	0.00712			1609.31	0.00156	0.0035	0.00714	0.00575
	2960.2	0.0029	0.00236	0.00434	0.00717			1609.79	0.00165	0.00356	0.00718	0.00593
	2960.68	0.0029	0.00236	0.00436	0.00721			1610.27	0.00175	0.00362	0.0072	0.0061
	2961.16	0.0029	0.00237	0.00438	0.00725			1610.75	0.00185	0.00368	0.00722	0.00626
	2961.64	0.0029	0.00238	0.0044	0.00729			1611.23	0.00195	0.00374	0.00725	0.00642
	2962.12	0.0029	0.00241	0.00442	0.00731			1611.72	0.00205	0.0038	0.00728	0.00658
	2962.61	0.00291	0.00243	0.00445	0.00733			1612.2	0.00216	0.00387	0.00733	0.00675
[truncated: 2,152 more rows]
