# Supplementary material for: Intermolecular cascaded π-conjugation channels for electron delivery powering CO2 photoreduction
Source: Nat Commun. 2020 Mar 2;11:1149. doi: 10.1038/s41467-020-14851-7 (PMC7051963; doi:10.1038/s41467-020-14851-7)
Supplement: Supplementary file 3 — Source Data [file 41467_2020_14851_MOESM3_ESM.zip › Source Data/Supplementary-Figure-(S21-S25)-source-data.xlsx]

## Sheet: Figure S21
Figure S21
	S21a					S21b
		N-CP-D without irradiation		N-CP-D with irradiation			N-CP-D with irradiation											N-CP-D without irradiation
	811.58	7936.63	811.58	7989.1		811.58	7989.1	8045.77	7987.1	7987.1	7988.83	7987.1	7987.1	7991.63	8039.5		811.58	7936.63	7958.15	7934.63	7942.39	7937.78	7944.48	7937.38
	811.48	8012.88	811.48	8026.66		811.48	8026.66	8045.03	7985.1	7985.1	7986.84	7985.1	7985.1	7989.69	8038.69		811.48	8012.88	7956.76	7932.62	7940.44	7935.8	7942.62	7935.78
	811.38	7856.49	811.38	8218.91		811.38	8218.91	8044.25	7983.01	7983.01	7984.77	7983.01	7983.01	7987.67	8037.83		811.38	7856.49	7955.23	7930.41	7938.28	7933.61	7940.55	7934.02
	811.28	7762.88	811.28	8130.44		811.28	8130.44	8043.11	7980.51	7980.51	7982.29	7980.51	7980.51	7985.23	8036.61		811.28	7762.88	7954.17	7928.61	7936.53	7931.84	7938.9	7932.73
	811.18	8122.36	811.18	8087.11		811.18	8087.11	8042.19	7978.19	7978.19	7979.98	7978.19	7978.19	7982.99	8035.61		811.18	8122.36	7953.42	7927.05	7935.03	7930.3	7937.49	7931.74
	811.08	7953.69	811.08	8176.31		811.08	8176.31	8041.41	7975.96	7975.96	7977.77	7975.96	7975.96	7980.83	8034.74		811.08	7953.69	7951.79	7924.53	7932.56	7927.81	7935.13	7929.87
	810.98	7947.39	810.98	8133.54		810.98	8133.54	8040.48	7973.54	7973.54	7975.36	7973.54	7973.54	7978.48	8033.72		810.98	7947.39	7950.68	7922.45	7930.54	7925.76	7933.21	7928.52
	810.88	8037.74	810.88	8030.29		810.88	8030.29	8039.69	7971.2	7971.2	7973.04	7971.2	7971.2	7976.21	8032.84		810.88	8037.74	7949.67	7920.39	7928.53	7923.73	7931.31	7927.27
	810.78	7868.7	810.78	8097.23		810.78	8097.23	8039.17	7969.08	7969.08	7970.93	7969.08	7969.08	7974.16	8032.23		810.78	7868.7	7948.52	7918.07	7926.27	7921.44	7929.16	7925.86
	810.68	7880.85	810.68	8116.7		810.68	8116.7	8038.56	7966.81	7966.81	7968.68	7966.81	7966.81	7971.97	8031.52		810.68	7880.85	7947.92	7916.2	7924.46	7919.6	7927.46	7925
	810.58	7789.81	810.58	8120.42		810.58	8120.42	8037.95	7964.49	7964.49	7966.38	7964.49	7964.49	7969.73	8030.83		810.58	7789.81	7947.4	7914.3	7922.61	7917.73	7925.73	7924.22
	810.48	7901.74	810.48	8153.49		810.48	8153.49	8037.4	7962.16	7962.16	7964.06	7962.16	7962.16	7967.48	8030.18		810.48	7901.74	7947.24	7912.63	7921	7916.09	7924.24	7923.8
	810.38	7927.44	810.38	8122.91		810.38	8122.91	8036.84	7959.76	7959.76	7961.67	7959.76	7959.76	7965.16	8029.52		810.38	7927.44	7946.92	7910.66	7919.09	7914.15	7922.45	7923.21
	810.28	7829.96	810.28	8175.14		810.28	8175.14	8036.41	7957.41	7957.41	7959.35	7957.41	7957.41	7962.9	8028.98		810.28	7829.96	7946.68	7908.61	7917.1	7912.13	7920.59	7922.69
	810.18	7915.12	810.18	8112.77		810.18	8112.77	8035.93	7954.95	7954.95	7956.9	7954.95	7954.95	7960.53	8028.4		810.18	7915.12	7946.85	7906.82	7915.38	7910.38	7918.99	7922.58
	810.08	8020.48	810.08	8016.42		810.08	8016.42	8035.65	7952.62	7952.62	7954.59	7952.62	7952.62	7958.29	8028.02		810.08	8020.48	7946.97	7904.8	7913.41	7908.39	7917.16	7922.41
	809.98	7898.18	809.98	7998.16		809.98	7998.16	8035.65	7950.49	7950.49	7952.47	7950.49	7950.49	7956.24	8027.91		809.98	7898.18	7946.99	7902.49	7911.17	7906.11	7915.06	7922.14
	809.88	7921.41	809.88	8112.94		809.88	8112.94	8035.76	7948.39	7948.39	7950.39	7948.39	7948.39	7954.23	8027.91		809.88	7921.41	7947.53	7900.5	7909.24	7904.15	7913.27	7922.38
	809.78	7924.58	809.78	8049.43		809.78	8049.43	8035.72	7946.04	7946.04	7948.06	7946.04	7946.04	7951.98	8027.76		809.78	7924.58	7948.22	7898.45	7907.25	7902.13	7911.43	7922.77
	809.68	7882.78	809.68	8108.85		809.68	8108.85	8035.89	7943.82	7943.82	7945.85	7943.82	7943.82	7949.86	8027.81		809.68	7882.78	7949.13	7896.38	7905.24	7900.1	7909.57	7923.36
	809.58	7937.3	809.58	8095.85		809.58	8095.85	8036.03	7941.47	7941.47	7943.52	7941.47	7941.47	7947.61	8027.83		809.58	7937.3	7950.38	7894.42	7903.34	7898.17	7907.83	7924.29
	809.48	7948.94	809.48	8050.28		809.48	8050.28	8036.29	7939.15	7939.15	7941.22	7939.15	7939.15	7945.39	8027.97		809.48	7948.94	7951.74	7892.3	7901.29	7896.09	7905.94	7925.33
	809.38	7927.88	809.38	7985.93		809.38	7985.93	8036.74	7936.91	7936.91	7939	7936.91	7936.91	7943.26	8028.31		809.38	7927.88	7953.34	7890.15	7899.21	7893.97	7904.02	7926.59
	809.28	7995.68	809.28	7900.31		809.28	7900.31	8037.44	7934.81	7934.81	7936.91	7934.81	7934.81	7941.26	8028.88		809.28	7995.68	7955.27	7888.05	7897.17	7891.9	7902.16	7928.19
	809.18	7924.03	809.18	7952.74		809.18	7952.74	8038.43	7932.88	7932.88	7935.01	7932.88	7932.88	7939.45	8029.74		809.18	7924.03	7957.33	7885.76	7894.95	7889.65	7900.11	7929.9
	809.08	7876.37	809.08	8053.65		809.08	8053.65	8039.43	7930.84	7930.84	7932.98	7930.84	7930.84	7937.52	8030.6		809.08	7876.37	7959.88	7883.66	7892.92	7887.59	7898.26	7932.09
	808.98	7827.86	808.98	8127.66		808.98	8127.66	8040.33	7928.58	7928.58	7930.74	7928.58	7928.58	7935.37	8031.38		808.98	7827.86	7962.89	7881.68	7891.01	7885.65	7896.54	7934.74
	808.88	7902.59	808.88	8145.71		808.88	8145.71	8041.22	7926.16	7926.16	7928.34	7926.16	7926.16	7933.07	8032.12		808.88	7902.59	7966.36	7879.82	7889.22	7883.83	7894.95	7937.84
	808.78	7853.91	808.78	7969.13		808.78	7969.13	8042.2	7923.7	7923.7	7925.9	7923.7	7923.7	7930.73	8032.96		808.78	7853.91	7969.99	7877.76	7887.23	7881.8	7893.16	7941.09
	808.68	8011.29	808.68	7999.44		808.68	7999.44	8043.7	7921.6	7921.6	7923.82	7921.6	7921.6	7928.76	8034.32		808.68	8011.29	7974.11	7875.83	7885.36	7879.91	7891.5	7944.82
	808.58	8042.84	808.58	7944.15		808.58	7944.15	8045.3	7919.44	7919.44	7921.68	7919.44	7919.44	7926.73	8035.76		808.58	8042.84	7978.18	7873.47	7883.07	7877.59	7889.42	7948.5
	808.48	7946.57	808.48	8062.12		808.48	8062.12	8047.17	7917.38	7917.38	7919.65	7917.38	7917.38	7924.81	8037.48		808.48	7946.57	7982.56	7871.02	7880.69	7875.17	7887.26	7952.48
	808.38	7889.07	808.38	8074.3		808.38	8074.3	8048.97	7915.08	7915.08	7917.36	7915.08	7915.08	7922.64	8039.12		808.38	7889.07	7987.59	7868.81	7878.57	7873.01	7885.36	7957.08
	808.28	7919.2	808.28	8117.11		808.28	8117.11	8050.92	7912.74	7912.74	7915.05	7912.74	7912.74	7920.44	8040.92		808.28	7919.2	7993.16	7866.76	7876.59	7871	7883.62	7962.23
	808.18	7883.26	808.18	7961.62		808.18	7961.62	8052.98	7910.31	7910.31	7912.64	7910.31	7910.31	7918.15	8042.81		808.18	7883.26	7999.07	7864.62	7874.52	7868.9	7881.8	7967.71
	808.08	7869.46	808.08	8070.14		808.08	8070.14	8055.57	7908.2	7908.2	7910.55	7908.2	7908.2	7916.19	8045.23		808.08	7869.46	8005.48	7862.57	7872.55	7866.89	7880.08	7973.67
	807.98	7936.6	807.98	8039.14		807.98	8039.14	8058.16	7905.86	7905.86	7908.23	7905.86	7905.86	7914	8047.65		807.98	7936.6	8012.34	7860.55	7870.61	7864.92	7878.4	7980.07
	807.88	7915.12	807.88	8121.51		807.88	8121.51	8061.03	7903.58	7903.58	7905.97	7903.58	7903.58	7911.87	8050.34		807.88	7915.12	8019.43	7858.35	7868.48	7862.76	7876.54	7986.69
	807.78	7977.83	807.78	8016.81		807.78	8016.81	8063.98	7901.12	7901.12	7903.54	7901.12	7901.12	7909.57	8053.1		807.78	7977.83	8026.98	7856.2	7866.41	7860.65	7874.74	7993.77
	807.68	7928.21	807.68	8087.38		807.68	8087.38	8067.4	7898.88	7898.88	7901.32	7898.88	7898.88	7907.49	8056.34		807.68	7928.21	8034.77	7853.88	7864.16	7858.37	7872.79	8001.07
	807.58	7945.26	807.58	7989.27		807.58	7989.27	8070.95	7896.48	7896.48	7898.94	7896.48	7896.48	7905.27	8059.7		807.58	7945.26	8043.09	7851.68	7862.05	7856.22	7870.97	8008.88
	807.48	7885.42	807.48	8037.19		807.48	8037.19	8075.01	7894.28	7894.28	7896.77	7894.28	7894.28	7903.24	8063.55		807.48	7885.42	8051.75	7849.43	7859.88	7854.02	7869.11	8017.03
	807.38	7951.53	807.38	8000.09		807.38	8000.09	8079.26	7891.98	7891.98	7894.49	7891.98	7891.98	7901.12	8067.6		807.38	7951.53	8060.94	7847.33	7857.86	7851.97	7867.42	8025.68
	807.28	7870.92	807.28	7915.61		807.28	7915.61	8083.92	7889.75	7889.75	7892.29	7889.75	7889.75	7899.08	8072.05		807.28	7870.92	8070.3	7845.05	7855.67	7849.74	7865.55	8034.5
	807.18	7929.85	807.18	8078.27		807.18	8078.27	8089.1	7887.7	7887.7	7890.26	7887.7	7887.7	7897.22	8077.02		807.18	7929.85	8080.22	7842.98	7853.69	7847.72	7863.91	8043.85
	807.08	7999.01	807.08	8119.06		807.08	8119.06	8094.3	7885.29	7885.29	7887.88	7885.29	7885.29	7895.01	8082		807.08	7999.01	8090.28	7840.75	7851.54	7845.54	7862.12	8053.35
	806.98	7905.65	806.98	8019.02		806.98	8019.02	8099.81	7882.8	7882.8	7885.41	7882.8	7882.8	7892.72	8087.28		806.98	7905.65	8100.46	7838.33	7849.2	7843.16	7860.15	8062.93
	806.88	8068.37	806.88	8176.35		806.88	8176.35	8105.93	7880.51	7880.51	7883.15	7880.51	7880.51	7890.64	8093.17		806.88	8068.37	8111.14	7836.15	7847.11	7841.04	7858.44	8073
	806.78	8021.17	806.78	8085.31		806.78	8085.31	8112.16	7877.89	7877.89	7880.55	7877.89	7877.89	7888.23	8099.15		806.78	8021.17	8121.6	7833.53	7844.58	7838.47	7856.31	8082.85
	806.68	8007.82	806.68	7975.7		806.68	7975.7	8119.03	7875.45	7875.45	7878.14	7875.45	7875.45	7886.02	8105.77		806.68	8007.82	8132.4	7831.03	7842.17	7836.02	7854.31	8093
	806.58	7929.04	806.58	8154.9		806.58	8154.9	8126.61	7873.24	7873.24	7875.96	7873.24	7873.24	7884.04	8113.1		806.58	7929.04	8143.38	7828.56	7839.79	7833.6	7852.35	8103.32
	806.48	8055.84	806.48	8104.37		806.48	8104.37	8134.33	7870.64	7870.64	7873.39	7870.64	7870.64	7881.68	8120.55		806.48	8055.84	8154.69	7826.3	7837.61	7831.39	7850.62	8113.95
	806.38	8037.51	806.38	8219.92		806.38	8219.92	8142.68	7868.15	7868.15	7870.93	7868.15	7868.15	7879.43	8128.63		806.38	8037.51	8165.73	7823.69	7835.1	7828.83	7848.56	8124.29
	806.28	8075.18	806.28	8209.36		806.28	8209.36	8151.35	7865.41	7865.41	7868.21	7865.41	7865.41	7876.94	8137.01		806.28	8075.18	8176.84	7821.11	7832.62	7826.32	7846.56	8134.69
	806.18	8036.92	806.18	8205.58		806.18	8205.58	8160.62	7862.68	7862.68	7865.52	7862.68	7862.68	7874.48	8146		806.18	8036.92	8187.85	7818.44	7830.04	7823.7	7844.48	8144.95
	806.08	8122.02	806.08	8208.34		806.08	8208.34	8170.51	7859.96	7859.96	7862.82	7859.96	7859.96	7872.02	8155.59		806.08	8122.02	8198.88	7815.86	7827.55	7821.17	7842.5	8155.22
	805.98	8144.85	805.98	8068.69		805.98	8068.69	8181.04	7857.22	7857.22	7860.11	7857.22	7857.22	7869.57	8165.8		805.98	8144.85	8209.58	7813.04	7824.83	7818.42	7840.32	8165.13
	805.88	8129.2	805.88	8127.11		805.88	8127.11	8192.51	7854.78	7854.78	7857.7	7854.78	7854.78	7867.41	8176.95		805.88	8129.2	8220.04	7810.16	7822.05	7815.59	7838.09	8174.78
	805.78	8019.17	805.78	8110.94		805.78	8110.94	8204.53	7852.2	7852.2	7855.15	7852.2	7852.2	7865.14	8188.65		805.78	8019.17	8230.33	7807.31	7819.3	7812.8	7835.92	8184.23
	805.68	8140.66	805.68	8231.02		805.68	8231.02	8217.3	7849.65	7849.65	7852.64	7849.65	7849.65	7862.9	8201.07		805.68	8140.66	8240.64	7804.74	7816.84	7810.3	7834.06	8193.67
	805.58	8277.38	805.58	8148.48		805.58	8148.48	8230.5	7846.85	7846.85	7849.87	7846.85	7846.85	7860.42	8213.92		805.58	8277.38	8250.3	7801.85	7814.04	7807.47	7831.9	8202.44
	805.48	8132.89	805.48	8322.51		805.48	8322.51	8244.6	7844.21	7844.21	7847.26	7844.21	7844.21	7858.11	8227.66		805.48	8132.89	8259.23	7798.58	7810.88	7804.27	7829.39	8210.44
	805.38	8174.56	805.38	8246.6		805.38	8246.6	8259.04	7841.2	7841.2	7844.28	7841.2	7841.2	7855.45	8241.72		805.38	8174.56	8268.11	7795.69	7808.1	7801.44	7827.28	8218.37
	805.28	8302.43	805.28	8143.55		805.28	8143.55	8274.34	7838.35	7838.35	7841.46	7838.35	7838.35	7852.95	8256.62		805.28	8302.43	8276.4	7792.68	7805.19	7798.5	7825.09	8225.67
	805.18	8319.8	805.18	8244.61		805.18	8244.61	8290.54	7835.7	7835.7	7838.85	7835.7	7835.7	7850.68	8272.41		805.18	8319.8	8283.83	7789.32	7801.94	7795.2	7822.58	8232.08
	805.08	8259.29	805.08	8298.99		805.08	8298.99	8307.16	7832.84	7832.84	7836.02	7832.84	7832.84	7848.2	8288.61		805.08	8259.29	8290.63	7785.91	7798.64	7791.86	7820.04	8237.83
	804.98	8256.61	804.98	8368.22		804.98	8368.22	8324.26	7829.86	7829.86	7833.07	7829.86	7829.86	7845.62	8305.28		804.98	8256.61	8296.99	7782.65	7795.49	7788.67	7817.7	8243.09
	804.88	8393.24	804.88	8431.78		804.88	8431.78	8341.73	7826.72	7826.72	7829.97	7826.72	7826.72	7842.91	8322.29		804.88	8393.24	8302.69	7779.39	7792.34	7785.48	7815.39	8247.65
	804.78	8308.71	804.78	8342.73		804.78	8342.73	8359.49	7823.44	7823.44	7826.73	7823.44	7823.44	7840.07	8339.57		804.78	8308.71	8307.32	7775.75	7788.81	7781.91	7812.75	8251.11
	804.68	8241.4	804.68	8421.4		804.68	8421.4	8377.76	7820.35	7820.35	7823.67	7820.35	7820.35	7837.43	8357.35		804.68	8241.4	8311.46	7772.33	7785.51	7778.56	7810.36	8254.03
	804.58	8240.14	804.58	8605.32		804.58	8605.32	8396.02	7817.08	7817.08	7820.44	7817.08	7817.08	7834.64	8375.1		804.58	8240.14	8315.01	7769.08	7782.38	7775.39	7808.19	8256.31
	804.48	8334.63	804.48	8464.41		804.48	8464.41	8413.91	7813.41	7813.41	7816.81	7813.41	7813.41	7831.47	8392.45		804.48	8334.63	8317.78	7765.83	7779.24	7772.21	7806.06	8257.76
	804.38	8326.33	804.38	8412.31		804.38	8412.31	8431.9	7810.04	7810.04	7813.48	7810.04	7810.04	7828.62	8409.88		804.38	8326.33	8319.48	7762.31	7775.85	7768.77	7803.71	8258.09
	804.28	8272.14	804.28	8515.61		804.28	8515.61	8449.59	7806.77	7806.77	7810.25	7806.77	7806.77	7825.9	8426.98		804.28	8272.14	8320.37	7758.81	7772.46	7765.35	7801.43	8257.56
	804.18	8262.14	804.18	8354.11		804.18	8354.11	8466.43	7803.27	7803.27	7806.79	7803.27	7803.27	7822.98	8443.2		804.18	8262.14	8320.56	7755.44	7769.22	7762.06	7799.34	8256.28
	804.08	8229.59	804.08	8385.7		804.08	8385.7	8482.68	7800.11	7800.11	7803.67	7800.11	7800.11	7820.43	8458.8		804.08	8229.59	8319.94	7752.1	7765.99	7758.79	7797.32	8254.11
	803.98	8255.77	803.98	8422.7		803.98	8422.7	8497.69	7796.87	7796.87	7800.47	7796.87	7796.87	7817.84	8473.12		803.98	8255.77	8318.54	7748.82	7762.85	7755.6	7795.44	8251.11
	803.88	8353.68	803.88	8609.12		803.88	8609.12	8511.14	7793.55	7793.55	7797.19	7793.55	7793.55	7815.21	8485.84		803.88	8353.68	8316.22	7745.47	7759.63	7752.34	7793.55	8247.13
	803.78	8465.16	803.78	8564.98		803.78	8564.98	8522.45	7789.83	7789.83	7793.52	7789.83	7789.83	7812.22	8496.37		803.78	8465.16	8312.8	7741.85	7756.14	7748.8	7791.46	8241.97
	803.68	8476.47	803.68	8619.53		803.68	8619.53	8531.84	7786.19	7786.19	7789.92	7786.19	7786.19	7809.37	8504.94		803.68	8476.47	8308.25	7737.93	7752.34	7744.96	7789.13	8235.6
	803.58	8408.27	803.58	8655.27		803.58	8655.27	8538.86	7782.43	7782.43	7786.21	7782.43	7782.43	7806.45	8511.07		803.58	8408.27	8302.86	7733.96	7748.51	7741.08	7786.84	8228.3
	803.48	8411.42	803.48	8496.54		803.48	8496.54	8543.36	7778.59	7778.59	7782.41	7778.59	7778.59	7803.52	8514.62		803.48	8411.42	8296.85	7730.16	7744.85	7737.38	7784.81	8220.31
	803.38	8399.08	803.38	8572.4		803.38	8572.4	8545.59	7775.08	7775.08	7778.94	7775.08	7775.08	7800.99	8515.81		803.38	8399.08	8290.08	7726.35	7741.17	7733.66	7782.84	8211.46
	803.28	8432.17	803.28	8441.49		803.28	8441.49	8544.96	7771.39	7771.39	7775.3	7771.39	7771.39	7798.38	8514.06		803.28	8432.17	8282.6	7722.56	7737.52	7729.96	7780.99	8201.81
	803.18	8349.79	803.18	8481.12		803.18	8481.12	8541.88	7767.98	7767.98	7771.94	7767.98	7767.98	7796.14	8509.76		803.18	8349.79	8274.35	7718.67	7733.77	7726.16	7779.14	8191.28
	803.08	8317.11	803.08	8578.88		803.08	8578.88	8536.03	7764.47	7764.47	7768.48	7764.47	7764.47	7793.93	8502.57		803.08	8317.11	8265.66	7714.99	7730.23	7722.58	7777.61	8180.2
	802.98	8227.99	802.98	8483.75		802.98	8483.75	8527.38	7760.75	7760.75	7764.81	7760.75	7760.75	7791.64	8492.44		802.98	8227.99	8256.45	7711.38	7726.77	7719.08	7776.27	8168.49
	802.88	8159.33	802.88	8476.51		802.88	8476.51	8516.51	7757.23	7757.23	7761.33	7757.23	7757.23	7789.69	8479.93		802.88	8159.33	8246.93	7708.01	7723.54	7715.8	7775.27	8156.33
	802.78	8337.62	802.78	8538.86		802.78	8538.86	8503.44	7753.71	7753.71	7757.87	7753.71	7753.71	7787.94	8465.05		802.78	8337.62	8237.09	7704.81	7720.48	7712.7	7774.59	8143.73
	802.68	8379.22	802.68	8350.75		802.68	8350.75	8488.28	7750.05	7750.05	7754.26	7750.05	7750.05	7786.26	8447.86		802.68	8379.22	8226.33	7701.12	7716.95	7709.12	7773.56	8130.05
	802.58	8244.06	802.58	8585.73		802.58	8585.73	8471.88	7746.78	7746.78	7751.05	7746.78	7746.78	7785.21	8429.19		802.58	8244.06	8215.07	7697.31	7713.3	7705.43	7772.57	8115.72
	802.48	8209.57	802.48	8428.47		802.48	8428.47	8453.62	7743.01	7743.01	7747.33	7743.01	7743.01	7783.94	8408.39		802.48	8209.57	8203.85	7693.86	7710	7702.08	7772.09	8101.26
	802.38	8318.91	802.38	8411.69		802.38	8411.69	8434.7	7739.56	7739.56	7743.94	7739.56	7739.56	7783.3	8386.6		802.38	8318.91	8192.47	7690.48	7706.78	7698.82	7771.86	8086.46
	802.28	8207.14	802.28	8456.22		802.28	8456.22	8415.13	7736.15	7736.15	7740.57	7736.15	7736.15	7783.06	8363.79		802.28	8207.14	8180.61	7686.81	7703.27	7695.26	7771.54	8070.98
	802.18	8216.75	802.18	8324		802.18	8324	8395.09	7732.63	7732.63	7737.11	7732.63	7732.63	7783.13	8340.1		802.18	8216.75	8168.93	7683.42	7700.04	7691.99	7771.7	8055.46
	802.08	8129.45	802.08	8433.67		802.08	8433.67	8375.3	7729.38	7729.38	7733.92	7729.38	7729.38	7783.94	8316.19		802.08	8129.45	8157.17	7680	7696.79	7688.69	7772.06	8039.64
	801.98	8174.42	801.98	8262.18		801.98	8262.18	8355.5	7725.89	7725.89	7730.49	7725.89	7725.89	7785.06	8291.73		801.98	8174.42	8145.68	7676.81	7693.76	7685.61	7772.9	8023.82
	801.88	8205.67	801.88	8393.72		801.88	8393.72	8336.59	7722.76	7722.76	7727.42	7722.76	7722.76	7787.12	8267.57		801.88	8205.67	8134.17	7673.48	7690.6	7682.41	7773.88	8007.72
	801.78	7969.72	801.78	8309.91		801.78	8309.91	8318.17	7719.34	7719.34	7724.07	7719.34	7719.34	7789.58	8243.21		801.78	7969.72	8122.76	7670.06	7687.36	7679.12	7775.06	7991.41
	801.68	8035.83	801.68	8324.67		801.68	8324.67	8300.92	7716.1	7716.1	7720.88	7716.1	7716.1	7792.96	8219.27		801.68	8035.83	8112.25	7667.27	7684.73	7676.45	7777.2	7975.66
	801.58	8188.59	801.58	8223.14		801.58	8223.14	8284.85	7712.81	7712.81	7717.66	7712.81	7712.81	7797.14	8195.67		801.58	8188.59	8101.91	7664.28	7681.93	7673.6	7779.52	7959.71
	801.48	8118.56	801.48	8254.59		801.48	8254.59	8270.38	7709.73	7709.73	7714.65	7709.73	7709.73	7802.46	8172.74		801.48	8118.56	8091.6	7660.89	7678.71	7670.34	7781.83	7943.37
	801.38	8283.72	801.38	8337.14		801.38	8337.14	8257.43	7706.58	7706.58	7711.57	7706.58	7706.58	7808.72	8150.31		801.38	8283.72	8082.01	7657.67	7675.68	7667.26	7784.77	7927.3
	801.28	8103.47	801.28	8245.2		801.28	8245.2	8246.02	7703.25	7703.25	7708.31	7703.25	7703.25	7815.91	8128.31		801.28	8103.47	8072.61	7654	7672.2	7663.74	7787.78	7910.89
	801.18	8049.03	801.18	8191.9		801.18	8191.9	8236.66	7700.11	7700.11	7705.23	7700.11	7700.11	7824.5	8107.14		801.18	8049.03	8064.41	7650.8	7669.19	7660.68	7791.84	7895.11
	801.08	8114.74	801.08	8304.74		801.08	8304.74	8229.41	7697.07	7697.07	7702.27	7697.07	7697.07	7834.51	8086.78		801.08	8114.74	8057.21	7647.74	7666.32	7657.77	7796.68	7879.67
	800.98	8123.28	800.98	8310.91		800.98	8310.91	8224.02	7693.79	7693.79	7699.06	7693.79	7693.79	7845.68	8066.86		800.98	8123.28	8050.79	7644.5	7663.27	7654.68	7802.07	7864.26
	800.88	8209.17	800.88	8254.59		800.88	8254.59	8220.82	7690.48	7690.48	7695.83	7690.48	7690.49	7858.32	8047.64		800.88	8209.17	8045.43	7641.22	7660.19	7651.56	7808.25	7849.1
	800.78	8275.66	800.78	8211.75		800.78	8211.75	8220.02	7687.29	7687.29	7692.71	7687.29	7687.3	7872.67	8029.23		800.78	8275.66	8041.06	7637.71	7656.88	7648.2	7815.14	7833.98
	800.68	8120.04	800.68	8079.66		800.68	8079.66	8221.67	7684.19	7684.19	7689.68	7684.19	7684.19	7888.77	8011.59		800.68	8120.04	8037.89	7634.01	7653.39	7644.67	7822.9	7818.98
	800.58	8085.91	800.58	8159.94		800.58	8159.94	8226.02	7681.35	7681.35	7686.93	7681.35	7681.36	7906.88	7994.91		800.58	8085.91	8036.67	7630.72	7650.3	7641.54	7832.26	7804.72
	800.48	8085.07	800.48	8313.85		800.48	8313.85	8232.66	7678.34	7678.34	7684	7678.34	7678.36	7926.63	7978.71		800.48	8085.07	8037.25	7627.51	7647.3	7638.49	7843.07	7790.9
	800.38	8174.02	800.38	8397.59		800.38	8397.59	8241.46	7675	7675	7680.74	7675	7675.03	7947.88	7962.82		800.38	8174.02	8039.72	7624.29	7644.29	7635.45	7855.39	7777.44
	800.28	8090.59	800.28	8305.82		800.28	8305.82	8252.58	7671.48	7671.48	7677.3	7671.48	7671.52	7970.82	7947.37		800.28	8090.59	8044.05	7620.82	7641.05	7632.16	7869.18	7764.12
	800.18	8065.31	800.18	8323.58		800.18	8323.58	8266.38	7668.14	7668.14	7674.04	7668.14	7668.21	7995.85	7932.68		800.18	8065.31	8050.92	7617.57	7638.02	7629.09	7885.12	7751.4
	800.08	8149.19	800.08	8322.85		800.08	8322.85	8282.58	7664.75	7664.75	7670.75	7664.75	7664.87	8022.69	7918.52		800.08	8149.19	8060.38	7614.38	7635.05	7626.08	7903.24	7739.15
	799.98	8254.87	799.98	8291.29		799.98	8291.29	8301.19	7661.36	7661.36	7667.45	7661.36	7661.55	8051.39	7904.9		799.98	8254.87	8072.4	7610.95	7631.85	7622.85	7923.51	7727.06
	799.88	8194.57	799.88	8272.48		799.88	8272.48	8322.18	7658.03	7658.03	7664.21	7658.03	7658.33	8081.9	7891.84		799.88	8194.57	8087.15	7607.24	7628.37	7619.33	7946.08	7715.08
	799.78	8398.16	799.78	8269.11		799.78	8269.11	8345.42	7654.74	7654.74	7661.01	7654.74	7655.19	8114.12	7879.31		799.78	8398.16	8105.32	7603.67	7625.04	7615.97	7971.67	7703.67
	799.68	8342.67	799.68	8475.38		799.68	8475.38	8370.78	7651.44	7651.44	7657.81	7651.44	7652.12	8147.94	7867.24		799.68	8342.67	8126.48	7599.56	7621.17	7612.05	7999.83	7692.1
	799.58	8366.08	799.58	8318.1		799.58	8318.1	8397.64	7647.7	7647.7	7654.16	7647.7	7648.71	8182.7	7855.17		799.58	8366.08	8151.52	7595.58	7617.43	7608.28	8031.47	7681.08
	799.48	8490.65	799.48	8383.48		799.48	8383.48	8426.64	7644.28	7644.28	7650.85	7644.28	7645.77	8219.04	7843.83		799.48	8490.65	8180.52	7591.53	7613.63	7604.45	8066.65	7670.37
	799.38	8604.69	799.38	8429.23		799.38	8429.23	8457.08	7640.72	7640.72	7647.39	7640.72	7642.88	8256.22	7832.75		799.38	8604.69	8213.35	7587.13	7609.49	7600.27	8105.28	7659.71
	799.28	8559.89	799.28	8434.52		799.28	8434.52	8488.82	7637.06	7637.06	7643.83	7637.06	7640.16	8294.07	7821.93		799.28	8559.89	8250.25	7582.42	7605.03	7595.79	8147.59	7649.11
	799.18	8552.91	799.18	8631.96		799.18	8631.96	8521.75	7633.38	7633.38	7640.26	7633.38	7637.77	8332.41	7811.44		799.18	8552.91	8291.81	7577.82	7600.69	7591.42	8194.18	7638.98
	799.08	8414.44	799.08	8562.3		799.08	8562.3	8555.2	7629.27	7629.27	7636.26	7629.27	7635.42	8370.46	7800.86		799.08	8414.44	8337.92	7573.22	7596.36	7587.06	8244.95	7629.21
	798.98	8538.33	798.98	8575.35		798.98	8575.35	8589.56	7625.3	7625.3	7632.4	7625.3	7633.81	8408.5	7790.73		798.98	8538.33	8388.98	7568.98	7592.39	7583.06	8300.32	7620.15
	798.88	8620.84	798.88	8523.96		798.88	8523.96	8624.35	7621.29	7621.29	7628.52	7621.29	7632.91	8445.93	7780.87		798.88	8620.84	8444.06	7564.4	7588.08	7578.73	8359.36	7611.07
	798.78	8569.55	798.78	8634.49		798.78	8634.49	8659.5	7617.39	7617.39	7624.73	7617.39	7633.04	8482.5	7771.38		798.78	8569.55	8502.97	7559.58	7583.55	7574.18	8421.91	7602.08
	798.68	8683.1	798.68	8855.79		798.68	8855.79	8694.45	7613.24	7613.24	7620.7	7613.24	7634.09	8517.46	7761.91		798.68	8683.1	8565.58	7554.89	7579.15	7569.75	8487.84	7593.52
	798.58	8743.73	798.58	8830.31		798.58	8830.31	8728.69	7608.62	7608.62	7616.2	7608.62	7636.03	8550.08	7752.22		798.58	8743.73	8630.53	7549.89	7574.43	7565.02	8555.81	7584.93
	798.48	8845.73	798.48	8737.13		798.48	8737.13	8762.54	7604.04	7604.04	7611.75	7604.04	7639.63	8580.46	7742.81		798.48	8845.73	8696.88	7544.71	7569.55	7560.12	8624.9	7576.44
	798.38	8678.87	798.38	8805.4		798.38	8805.4	8795.87	7599.65	7599.65	7607.49	7599.65	7645.29	8608.22	7733.81		798.38	8678.87	8762.85	7539.24	7564.38	7554.94	8693.33	7567.93
	798.28	8774.4	798.28	8749.25		798.28	8749.25	8828.12	7595.1	7595.1	7603.08	7595.1	7652.9	8632.58	7724.86		798.28	8774.4	8827.22	7534.21	7559.65	7550.2	8759.9	7560.1
	798.18	8926.55	798.18	8903.84		798.18	8903.84	8859.31	7590.66	7590.66	7598.78	7590.66	7662.94	8653.35	7716.22		798.18	8926.55	8886.9	7528.9	7554.66	7545.2	8821.54	7552.22
	798.08	8913.73	798.08	8788.08		798.08	8788.08	8888.72	7585.89	7585.89	7594.15	7585.89	7675.15	8669.65	7707.44		798.08	8913.73	8938.97	7523.18	7549.26	7539.79	8875.33	7544.15
	797.98	8967.06	797.98	8911.97		797.98	8911.97	8916.68	7581.35	7581.35	7589.76	7581.35	7690.22	8681.69	7699.06		797.98	8967.06	8981.09	7517.48	7543.88	7534.4	8918.95	7536.29
	797.88	8966.38	797.88	8907.57		797.88	8907.57	8942.36	7576.55	7576.55	7585.1	7576.55	7707.66	8688.65	7690.59		797.88	8966.38	9010.36	7511.62	7538.35	7528.87	8949.53	7528.47
	797.78	8834.62	797.78	8750.76		797.78	8750.76	8965.75	7571.73	7571.73	7580.44	7571.73	7727.68	8690.56	7682.27		797.78	8834.62	9024.79	7505.74	7532.81	7523.34	8965.06	7520.81
	797.68	8896.58	797.68	8958.6		797.68	8958.6	8986.85	7567.25	7567.25	7576.11	7567.25	7750.43	8687.64	7674.42		797.68	8896.58	9023.35	7500.2	7527.61	7518.15	8964.55	7513.65
	797.58	8973.54	797.58	9077.05		797.58	9077.05	9004.52	7562.31	7562.31	7571.33	7562.31	7774.79	8679.06	7666.27		797.58	8973.54	9005.19	7494.48	7522.24	7512.79	8947.15	7506.47
	797.48	8876.05	797.48	9155.07		797.48	9155.07	9018.57	7557.11	7557.11	7566.3	7557.11	7800.52	8665.09	7657.98		797.48	8876.05	8971	7488.55	7516.66	7507.22	8913.56	7499.2
	797.38	8764.73	797.38	8958.53		797.38	8958.53	9028.64	7551.74	7551.74	7561.1	7551.74	7827.09	8646	7649.66		797.38	8764.73	8922.98	7482.85	7511.32	7501.91	8865.98	7492.31
	797.28	8953.14	797.28	9069.41		797.28	9069.41	9034.86	7546.77	7546.77	7556.3	7546.77	7854.38	8622.62	7641.86		797.28	8953.14	8863.53	7477.44	7506.28	7496.89	8806.85	7485.82
	797.18	8841.47	797.18	8989.35		797.18	8989.35	9036.1	7541.55	7541.55	7551.27	7541.55	7880.94	8594.63	7633.93		797.18	8841.47	8794.57	7471.51	7500.73	7491.36	8738.07	7478.92
	797.08	8876.09	797.08	9015.94		797.08	9015.94	9032.26	7536.5	7536.5	7546.4	7536.5	7906.25	8562.84	7626.27		797.08	8876.09	8719.76	7465.85	7495.46	7486.13	8663.33	7472.4
	796.98	8675.67	796.98	9161.21		796.98	9161.21	9022.64	7531.38	7531.38	7541.46	7531.38	7929.22	8527.44	7618.64		796.98	8675.67	8641.22	7460.1	7490.1	7480.81	8584.75	7465.87
	796.88	8535.12	796.88	9062.68		796.88	9062.68	9006.54	7525.93	7525.93	7536.22	7525.93	7948.65	8488.67	7610.8		796.88	8535.12	8561.89	7454.86	7485.26	7476.02	8505.27	7459.94
	796.78	8549.93	796.78	8930.9		796.78	8930.9	8984.11	7520.69	7520.69	7531.18	7520.69	7964.25	8447.51	7603.24		796.78	8549.93	8483.38	7449.98	7480.79	7471.6	8426.5	7454.44
	796.68	8422.21	796.68	8900.49		796.68	8900.49	8955.15	7515.71	7515.71	7526.41	7515.71	7975.35	8404.48	7596.05		796.68	8422.21	8406.61	7445.06	7476.27	7467.14	8349.4	7448.96
	796.58	8371.18	796.58	8878.89		796.58	8878.89	8919.33	7510.79	7510.79	7521.69	7510.79	7981.16	8359.86	7588.99		796.58	8371.18	8333.06	7440.45	7472.1	7463.03	8275.42	7443.87
	796.48	8192.16	796.48	8880.18		796.48	8880.18	8876.66	7505.9	7505.9	7517.03	7505.9	7981.25	8314.04	7582.04		796.48	8192.16	8263.13	7435.97	7468.05	7459.06	8204.98	7438.96
	796.38	8239.94	796.38	8882.21		796.38	8882.21	8827.35	7501	7501	7512.35	7501	7975.4	8267.44	7575.17		796.38	8239.94	8197.67	7431.96	7464.48	7455.57	8138.94	7434.56
	796.28	8217.46	796.28	8783.8		796.28	8783.8	8771.83	7496.08	7496.08	7507.67	7496.08	7963.65	8220.42	7568.35		796.28	8217.46	8136.28	7427.81	7460.78	7451.96	8076.89	7430.07
	796.18	8094.46	796.18	8708.99		796.18	8708.99	8710.87	7491.37	7491.37	7503.19	7491.37	7946.44	8173.54	7561.79		796.18	8094.46	8079.18	7423.7	7457.14	7448.42	8019.07	7425.67
	796.08	8110.46	796.08	8562.76		796.08	8562.76	8645.28	7486.8	7486.8	7498.87	7486.8	7924.21	8127.13	7555.46		796.08	8110.46	8026.69	7419.92	7453.82	7445.21	7965.79	7421.62
	795.98	8043.31	795.98	8457.18		795.98	8457.18	8576.07	7482.52	7482.52	7494.85	7482.52	7897.72	8081.6	7549.48		795.98	8043.31	7978.27	7416.08	7450.46	7441.97	7916.52	7417.55
	795.88	7880.88	795.88	8368.79		795.88	8368.79	8504.28	7478.47	7478.47	7491.06	7478.47	7867.67	8037.17	7543.78		795.88	7880.88	7934.04	7412.41	7447.28	7438.92	7871.38	7413.68
	795.78	7824.18	795.78	8523.94		795.78	8523.94	8430.92	7474.59	7474.59	7487.45	7474.59	7834.89	7994.03	7538.31		795.78	7824.18	7894.02	7409.16	7444.53	7436.32	7830.39	7410.26
	795.68	7813.44	795.68	8393.26		795.68	8393.26	8356.55	7470.37	7470.37	7483.52	7470.37	7799.74	7951.84	7532.57		795.68	7813.44	7857.67	7406.05	7441.94	7433.88	7793.02	7407
	795.58	7725.94	795.58	8296.64		795.58	8296.64	8282.93	7466.42	7466.42	7479.86	7466.42	7763.78	7911.41	7527.14		795.58	7725.94	7824.68	7402.97	7439.38	7431.48	7758.95	7403.78
	795.48	7617.82	795.48	8183.42		795.48	8183.42	8210.91	7462.67	7462.67	7476.41	7462.67	7727.77	7872.77	7521.96		795.48	7617.82	7794.96	7400.11	7437.05	7429.34	7728.1	7400.81
	795.38	7622.9	795.38	8181.52		795.38	8181.52	8141.5	7459.15	7459.15	7473.2	7459.15	7692.57	7836.11	7517.06		795.38	7622.9	7768.36	7397.53	7435.01	7427.51	7700.3	7398.13
	795.28	7673.22	795.28	8199.06		795.28	8199.06	8075.17	7455.62	7455.62	7470	7455.62	7658.59	7801.25	7512.21		795.28	7673.22	7744.3	7394.93	7432.97	7425.68	7674.99	7395.44
	795.18	7476.73	795.18	8034.53		795.18	8034.53	8012.46	7452.06	7452.06	7466.77	7452.06	7626.32	7768.19	7507.35		795.18	7476.73	7722.41	7392.19	7430.8	7423.74	7651.81	7392.62
	795.08	7412.26	795.08	7955.18		795.08	7955.18	7954.25	7448.83	7448.83	7463.89	7448.83	7596.6	7737.36	7502.87		795.08	7412.26	7703.15	7389.96	7429.16	7422.35	7631.2	7390.33
	794.98	7351.12	794.98	8002.23		794.98	8002.23	7900.57	7445.76	7445.76	7461.19	7445.76	7569.5	7708.56	7498.6		794.98	7351.12	7685.95	7387.9	7427.7	7421.15	7612.59	7388.22
	794.88	7357.65	794.88	7938.21		794.88	7938.21	7851.36	7442.58	7442.58	7458.39	7442.58	7544.92	7681.54	7494.26		794.88	7357.65	7670.6	7386	7426.4	7420.15	7595.78	7386.27
	794.78	7231.71	794.78	7811.46		794.78	7811.46	7806.81	7439.54	7439.54	7455.74	7439.54	7523.12	7656.48	7490.08		794.78	7231.71	7656.74	7384.08	7425.1	7419.16	7580.41	7384.3
	794.68	7263.31	794.68	7759.55		794.68	7759.55	7766.92	7436.75	7436.75	7453.38	7436.75	7504.15	7633.44	7486.2		794.68	7263.31	7644.56	7382.48	7424.15	7418.54	7566.65	7382.67
	794.58	7450.52	794.58	7635.53		794.58	7635.53	7731.37	7434.07	7434.07	7451.13	7434.07	7487.76	7612.23	7482.46		794.58	7450.52	7633.51	7380.8	7423.12	7417.88	7553.95	7380.96
	794.48	7383.25	794.48	7616.57		794.48	7616.57	7700.02	7431.64	7431.64	7449.16	7431.64	7473.87	7592.91	7479.01		794.48	7383.25	7623.01	7378.61	7421.6	7416.75	7541.75	7378.75
	794.38	7349.01	794.38	7696.69		794.38	7696.69	7672.36	7429.25	7429.25	7447.25	7429.25	7462.05	7575.19	7475.63		794.38	7349.01	7613.65	7376.6	7420.27	7415.84	7530.62	7376.72
	794.28	7307.58	794.28	7631.8		794.28	7631.8	7647.82	7426.69	7426.69	7445.19	7426.69	7451.85	7558.75	7472.1		794.28	7307.58	7605.23	7374.68	7419.05	7415.07	7520.37	7374.77
	794.18	7215.6	794.18	7473.47		794.18	7473.47	7626.38	7424.26	7424.26	7443.3	7424.26	7443.31	7543.8	7468.73		794.18	7215.6	7597.69	7372.85	7417.95	7414.45	7510.91	7372.94
	794.08	7308.35	794.08	7568.13		794.08	7568.13	7607.9	7422.15	7422.15	7441.77	7422.15	7436.41	7530.46	7465.72		794.08	7308.35	7591.07	7371.27	7417.1	7414.13	7502.32	7371.34
	793.98	7315.86	793.98	7441.69		793.98	7441.69	7591.52	7419.84	7419.84	7440.07	7419.84	7430.38	7518.08	7462.53		793.98	7315.86	7584.83	7369.44	7416.02	7413.61	7494.02	7369.5
	793.88	7348.26	793.88	7517.77		793.88	7517.77	7577.43	7417.8	7417.8	7438.67	7417.8	7425.48	7507.04	7459.63		793.88	7348.26	7579.14	7367.58	7414.94	7413.14	7486.19	7367.63
	793.78	7362.55	793.78	7578.29		793.78	7578.29	7564.93	7415.59	7415.59	7437.15	7415.59	7421.12	7496.82	7456.59		793.78	7362.55	7573.88	7365.63	7413.78	7412.63	7478.7	7365.67
	793.68	7273.6	793.68	7497.07		793.68	7497.07	7553.81	7413.24	7413.24	7435.56	7413.24	7417.18	7487.36	7453.44		793.68	7273.6	7569.06	7363.64	7412.6	7412.16	7471.56	7363.68
	793.58	7390.18	793.58	7510.2		793.58	7510.2	7544.17	7411.07	7411.07	7434.19	7411.07	7413.83	7478.87	7450.48		793.58	7390.18	7564.92	7361.88	7411.67	7411.99	7465	7361.91
	793.48	7341.42	793.48	7349.14		793.48	7349.14	7535.63	7408.86	7408.86	7432.85	7408.86	7410.78	7471.06	7447.51		793.48	7341.42	7560.89	7359.81	7410.45	7411.59	7458.44	7359.83
	793.38	7313.9	793.38	7393.71		793.38	7393.71	7528.42	7406.98	7406.98	7431.93	7406.98	7408.3	7464.24	7444.9		793.38	7313.9	7557.39	7357.86	7409.38	7411.4	7452.3	7357.87
	793.28	7352.05	793.28	7513.42		793.28	7513.42	7521.96	7405.01	7405.01	7430.99	7405.01	7405.9	7457.89	7442.21		793.28	7352.05	7554.33	7355.97	7408.39	7411.37	7446.49	7355.99
	793.18	7387.01	793.18	7384.23		793.18	7384.23	7515.99	7402.78	7402.78	7429.88	7402.78	7403.38	7451.79	7439.28		793.18	7387.01	7551.53	7353.98	7407.32	7411.35	7440.81	7354
	793.08	7458.07	793.08	7479.25		793.08	7479.25	7510.97	7400.82	7400.82	7429.16	7400.82	7401.21	7446.41	7436.64		793.08	7458.07	7548.99	7351.9	7406.18	7411.33	7435.26	7351.91
	792.98	7267.76	792.98	7420.86		792.98	7420.86	7506.33	7398.66	7398.66	7428.35	7398.66	7398.91	7441.22	7433.82		792.98	7267.76	7546.6	7349.61	7404.87	7411.24	7429.71	7349.62
	792.88	7380.8	792.88	7582.3		792.88	7582.3	7502.36	7396.61	7396.61	7427.79	7396.61	7396.77	7436.5	7431.13		792.88	7380.8	7545.06	7347.83	7404.08	7411.78	7424.85	7347.84
	792.78	7608.21	792.78	7474.46		792.78	7474.46	7498.55	7394.22	7394.22	7427.04	7394.22	7394.32	7431.73	7428.11		792.78	7608.21	7543.55	7345.74	7403.02	7412.16	7419.85	7345.75
	792.68	7454.84	792.68	7471.03		792.68	7471.03	7495.43	7392.05	7392.05	7426.68	7392.05	7392.11	7427.44	7425.33		792.68	7454.84	7541.78	7343.04	7401.37	7412.08	7414.41	7343.05
	792.58	7324.09	792.58	7543.72		792.58	7543.72	7492.76	7389.88	7389.88	7426.52	7389.88	7389.92	7423.39	7422.57		792.58	7324.09	7540.75	7340.75	7400.16	7412.57	7409.51	7340.75
	792.48	7371.19	792.48	7504.86		792.48	7504.86	7490.37	7387.56	7387.56	7426.42	7387.56	7387.58	7419.37	7419.67		792.48	7371.19	7540.42	7338.79	7399.31	7413.6	7405.09	7338.79
	792.38	7478.97	792.38	7540.6		792.38	7540.6	7488.48	7385.31	7385.31	7426.62	7385.31	7385.32	7415.6	7416.86		792.38	7478.97	7540.31	7336.7	7398.37	7414.69	7400.67	7336.71
	792.28	7496.73	792.28	7269.56		792.28	7269.56	7486.95	7382.98	7382.98	7427.02	7382.98	7382.99	7411.9	7413.98		792.28	7496.73	7540.29	7334.32	7397.16	7415.7	7396.07	7334.33
	792.18	7348.74	792.18	7477.14		792.18	7477.14	7486.43	7381.22	7381.22	7428.27	7381.22	7381.23	7408.9	7411.69		792.18	7348.74	7540.6	7331.89	7395.94	7416.91	7391.54	7331.89
	792.08	7317.23	792.08	7554.73		792.08	7554.73	7485.91	7379.02	7379.02	7429.41	7379.02	7379.02	7405.56	7408.97		792.08	7317.23	7541.7	7329.85	7395.14	7418.77	7387.49	7329.85
	791.98	7316.54	791.98	7469.93		791.98	7469.93	7485.69	7376.65	7376.65	7430.74	7376.65	7376.65	7402.15	7406.09		791.98	7316.54	7543.3	7327.88	7394.45	7420.99	7383.62	7327.88
	791.88	7378.28	791.88	7509.37		791.88	7509.37	7486.13	7374.45	7374.45	7432.63	7374.45	7374.45	7399	7403.4		791.88	7378.28	7545.34	7325.91	7393.8	7423.52	7379.84	7325.91
	791.78	7484.88	791.78	7544.35		791.78	7544.35	7487	7372.16	7372.16	7434.86	7372.17	7372.17	7395.84	7400.63		791.78	7484.88	7547.67	7323.77	7393.02	7426.22	7375.98	7323.77
	791.68	7388.74	791.68	7550.6		791.68	7550.6	7488.35	7369.8	7369.8	7437.49	7369.81	7369.8	7392.65	7397.79		791.68	7388.74	7550.2	7321.34	7391.98	7429.01	7371.9	7321.34
	791.58	7349.59	791.58	7509.57		791.58	7509.57	7490.24	7367.42	7367.42	7440.61	7367.43	7367.42	7389.51	7394.95		791.58	7349.59	7553.5	7319.16	7391.24	7432.44	7368.15	7319.16
	791.48	7477.92	791.48	7606.39		791.48	7606.39	7492.84	7365.12	7365.12	7444.37	7365.13	7365.12	7386.5	7392.2		791.48	7477.92	7557.45	7317.08	7390.64	7436.4	7364.57	7317.08
	791.38	7385.04	791.38	7490.88		791.38	7490.88	7495.88	7362.61	7362.61	7448.52	7362.62	7362.61	7383.32	7389.26		791.38	7385.04	7561.64	7314.65	7389.74	7440.49	7360.71	7314.65
	791.28	7438.96	791.28	7574.36		791.28	7574.36	7499.85	7360.34	7360.34	7453.54	7360.35	7360.34	7380.41	7386.56		791.28	7438.96	7566.68	7312.47	7389.13	7445.32	7357.15	7312.47
	791.18	7409.98	791.18	7665.57		791.18	7665.57	7504.37	7357.89	7357.89	7459.08	7357.91	7357.89	7377.36	7383.69		791.18	7409.98	7572.23	7310.13	7388.42	7450.56	7353.51	7310.13
	791.08	7420.86	791.08	7495.21		791.08	7495.21	7509.48	7355.24	7355.24	7465.15	7355.26	7355.24	7374.15	7380.63		791.08	7420.86	7578.53	7307.86	7387.83	7456.44	7349.99	7307.86
	790.98	7465.18	790.98	7531.03		790.98	7531.03	7515.75	7352.94	7352.94	7472.35	7352.98	7352.94	7371.31	7377.94		790.98	7465.18	7585.54	7305.56	7387.27	7462.92	7346.48	7305.56
	790.88	7392.28	790.88	7548.97		790.88	7548.97	7522.81	7350.57	7350.57	7480.3	7350.61	7350.57	7368.42	7375.18		790.88	7392.28	7593.19	7303.14	7386.63	7469.93	7342.91	7303.14
	790.78	7376.21	790.78	7588.07		790.78	7588.07	7530.72	7348.15	7348.15	7489.07	7348.2	7348.15	7365.51	7372.38		790.78	7376.21	7601.84	7300.9	7386.24	7477.84	7339.57	7300.9
	790.68	7448.27	790.68	7737.28		790.68	7737.28	7539.49	7345.64	7345.64	7498.67	7345.71	7345.64	7362.54	7369.5		790.68	7448.27	7611.39	7298.7	7385.94	7486.54	7336.31	7298.7
	790.58	7447.46	790.58	7706.05		790.58	7706.05	7548.92	7342.81	7342.81	7508.89	7342.9	7342.81	7359.26	7366.31		790.58	7447.46	7621.63	7296.3	7385.52	7495.82	7332.89	7296.3
	790.48	7449.04	790.48	7614.24		790.48	7614.24	7559.42	7340.05	7340.05	7520.15	7340.16	7340.05	7356.07	7363.19		790.48	7449.04	7632.81	7293.9	7385.15	7505.94	7329.52	7293.9
	790.38	7520.93	790.38	7527.35		790.38	7527.35	7571.14	7337.47	7337.47	7532.61	7337.6	7337.47	7353.07	7360.26		790.38	7520.93	7644.94	7291.48	7384.85	7516.9	7326.16	7291.48
	790.28	7470.68	790.28	7606.5		790.28	7606.5	7584.11	7335.07	7335.07	7546.27	7335.24	7335.07	7350.28	7357.52		790.28	7470.68	7657.89	7288.88	7384.42	7528.57	7322.65	7288.88
	790.18	7488.04	790.18	7623.35		790.18	7623.35	7597.99	7332.5	7332.5	7560.83	7332.71	7332.5	7347.32	7354.62		790.18	7488.04	7672.01	7286.39	7384.19	7541.3	7319.3	7286.39
	790.08	7643.45	790.08	7531.06		790.08	7531.06	7612.92	7329.88	7329.88	7576.4	7330.15	7329.88	7344.34	7351.68		790.08	7643.45	7687.13	7283.85	7383.99	7554.92	7315.93	7283.85
	789.98	7654.37	789.98	7599.75		789.98	7599.75	7629.15	7327.46	7327.46	7593.23	7327.79	7327.46	7341.56	7348.94		789.98	7654.37	7702.93	7280.9	7383.45	7569.11	7312.17	7280.9
	789.88	7506.3	789.88	7545.75		789.88	7545.75	7646.31	7324.88	7324.88	7610.97	7325.29	7324.88	7338.65	7346.05		789.88	7506.3	7719.79	7277.9	7382.96	7584.23	7308.4	7277.9
	789.78	7526.44	789.78	7566.68		789.78	7566.68	7664.67	7322.42	7322.42	7629.86	7322.92	7322.42	7335.85	7343.28		789.78	7526.44	7738.13	7275.29	7382.95	7600.72	7305.04	7275.29
	789.68	7615.03	789.68	7539.54		789.68	7539.54	7684.05	7319.9	7319.9	7649.74	7320.52	7319.9	7333.02	7340.47		789.68	7615.03	7757.52	7272.62	7382.98	7618.13	7301.65	7272.62
	789.58	7856.33	789.58	7615.14		789.58	7615.14	7704.5	7317.44	7317.44	7670.64	7318.21	7317.44	7330.25	7337.71		789.58	7856.33	7777.71	7269.71	7382.87	7636.21	7298.05	7269.71
	789.48	7797.67	789.48	7734.72		789.48	7734.72	7725.79	7314.81	7314.81	7692.34	7315.75	7314.81	7327.32	7334.8		789.48	7797.67	7798.28	7266.15	7382.21	7654.55	7293.82	7266.15
	789.38	7785.19	789.38	7577.84		789.38	7577.84	7747.74	7311.92	7311.92	7714.65	7313.08	7311.92	7324.15	7331.63		789.38	7785.19	7819.92	7262.73	7381.8	7673.82	7289.76	7262.73
	789.28	7795.51	789.28	7710.33		789.28	7710.33	7770.9	7309.36	7309.36	7738.1	7310.77	7309.36	7321.32	7328.8		789.28	7795.51	7842.42	7259.34	7381.54	7693.82	7285.74	7259.34
	789.18	7817.52	789.18	7728.5		789.18	7728.5	7794.58	7306.51	7306.51	7762.01	7308.23	7306.51	7318.2	7325.68		789.18	7817.52	7865.6	7255.91	7381.37	7714.35	7281.71	7255.91
	789.08	7819.47	789.08	7801.34		789.08	7801.34	7818.92	7303.62	7303.62	7786.5	7305.7	7303.62	7315.05	7322.53		789.08	7819.47	7889.22	7252.42	7381.26	7735.16	7277.63	7252.42
	788.98	7865.15	788.98	7868.64		788.98	7868.64	7843.72	7300.57	7300.57	7811.38	7303.09	7300.57	7311.75	7319.22		788.98	7865.15	7913.14	7248.91	7381.27	7756.13	7273.56	7248.91
	788.88	7973.19	788.88	7996.77		788.88	7996.77	7868.87	7297.37	7297.37	7836.5	7300.41	7297.37	7308.31	7315.77		788.88	7973.19	7936.94	7245.27	7381.29	7776.81	7269.37	7245.27
	788.78	8035.47	788.78	7816.67		788.78	7816.67	7894.13	7293.9	7293.9	7861.62	7297.56	7293.9	7304.6	7312.05		788.78	8035.47	7960.15	7241.33	7381.16	7796.73	7264.91	7241.33
	788.68	7977.9	788.68	7900.46		788.68	7900.46	7920.04	7290.79	7290.79	7887.26	7295.19	7290.79	7301.27	7308.7		788.68	7977.9	7982.54	7237.21	7381.02	7815.65	7260.28	7237.21
	788.58	7950.4	788.58	8053.87		788.58	8053.87	7945.86	7287.51	7287.51	7912.67	7292.77	7287.51	7297.76	7305.18		788.58	7950.4	8003.98	7233.24	7381.19	7833.45	7255.82	7233.24
	788.48	8053.06	788.48	8105.16		788.48	8105.16	7971.34	7283.89	7283.89	7937.57	7290.18	7283.89	7293.93	7301.33		788.48	8053.06	8023.98	7229.33	7381.6	7849.6	7251.43	7229.33
	788.38	8051.81	788.38	8039.59		788.38	8039.59	7996.5	7280.15	7280.15	7961.96	7287.65	7280.15	7289.99	7297.36		788.38	8051.81	8041.7	7225.14	7381.92	7863.28	7246.77	7225.14
	788.28	7943.55	788.28	8013.08		788.28	8013.08	8021.43	7276.55	7276.55	7985.9	7285.45	7276.55	7286.19	7293.54		788.28	7943.55	8056.99	7220.93	7382.43	7874.31	7242.12	7220.93
	788.18	8012.38	788.18	8083.88		788.18	8083.88	8045.9	7273	7273	8009.14	7283.54	7273	7282.44	7289.76		788.18	8012.38	8069.74	7217.01	7383.43	7882.57	7237.76	7217.01
	788.08	8131.99	788.08	8114.17		788.08	8114.17	8069.48	7269.28	7269.28	8031.21	7281.75	7269.28	7278.54	7285.84		788.08	8131.99	8079.09	7212.89	7384.46	7887.19	7233.22	7212.89
	787.98	8132.12	787.98	8059.65		787.98	8059.65	8092.12	7265.5	7265.5	8052.03	7280.19	7265.5	7274.57	7281.84		787.98	8132.12	8084.67	7208.44	7385.4	7887.78	7228.36	7208.44
	787.88	8008.85	787.88	8045.15		787.88	8045.15	8113.8	7261.82	7261.82	8071.51	7279.09	7261.82	7270.72	7277.96		787.88	8008.85	8086.62	7203.98	7386.58	7884.5	7223.51	7203.98
	787.78	8023.53	787.78	8138.31		787.78	8138.31	8134.25	7258.17	7258.17	8089.36	7278.4	7258.17	7266.89	7274.1		787.78	8023.53	8085.28	7199.84	7388.36	7877.62	7218.98	7199.84
	787.68	7947.75	787.68	8251.37		787.68	8251.37	8153.1	7254.31	7254.31	8105.16	7277.97	7254.31	7262.87	7270.04		787.68	7947.75	8080.37	7195.64	7390.38	7866.88	7214.41	7195.64
	787.58	7921.11	787.58	8215.86		787.58	8215.86	8170.12	7250.21	7250.21	8118.62	7277.78	7250.21	7258.6	7265.74		787.58	7921.11	8072.38	7191.64	7392.9	7852.72	7210.04	7191.64
	787.48	8115.41	787.48	8359.63		787.48	8359.63	8185.51	7246.17	7246.17	8129.87	7278.24	7246.17	7254.4	7261.51		787.48	8115.41	8061.49	7187.7	7395.81	7835.32	7205.75	7187.7
	787.38	8072.77	787.38	8169.88		787.38	8169.88	8198.76	7241.82	7241.82	8138.34	7279.01	7241.82	7249.9	7256.97		787.38	8072.77	8047.55	7183.23	7398.56	7814.5	7200.93	7183.23
	787.28	7980.1	787.28	8274.78		787.28	8274.78	8210.48	7237.86	7237.86	8144.57	7280.87	7237.86	7245.79	7252.83		787.28	7980.1	8031.65	7178.86	7401.8	7791.33	7196.23	7178.86
	787.18	7885.35	787.18	8168.33		787.18	8168.33	8220	7233.67	7233.67	8147.82	7283.29	7233.67	7241.45	7248.46		787.18	7885.35	8014.42	7174.72	7405.7	7766.39	7191.77	7174.72
	787.08	8190.26	787.08	8230.75		787.08	8230.75	8227.75	7229.7	7229.7	8148.42	7286.77	7229.7	7237.34	7244.31		787.08	8190.26	7996.37	7170.83	7410.29	7740.18	7187.57	7170.83
	786.98	8024.12	786.98	8240.78		786.98	8240.78	8233.39	7225.59	7225.59	8145.97	7291.07	7225.59	7233.09	7240.02		786.98	8024.12	7976.91	7166.11	7414.55	7712.04	7182.54	7166.11
	786.88	7960.9	786.88	8247.08		786.88	8247.08	8237.1	7221.44	7221.44	8140.55	7296.37	7221.44	7228.81	7235.7		786.88	7960.9	7957.75	7161.83	7419.78	7683.67	7177.96	7161.83
	786.78	7965.44	786.78	8207.95		786.78	8207.95	8239.01	7217.28	7217.28	8132.18	7302.79	7217.28	7224.52	7231.37		786.78	7965.44	7939.01	7157.7	7425.75	7655.12	7173.54	7157.7
	786.68	7952.64	786.68	8188.27		786.68	8188.27	8239.37	7213.19	7213.19	8121.01	7310.51	7213.19	7220.3	7227.11		786.68	7952.64	7920.88	7153.55	7432.34	7626.53	7169.11	7153.55
	786.58	7862.28	786.58	8309.74		786.58	8309.74	8238.33	7209.13	7209.13	8107.11	7319.6	7209.13	7216.11	7222.89		786.58	7862.28	7903.72	7149.42	7439.65	7598.21	7164.7	7149.42
	786.48	7974.96	786.48	8306.04		786.48	8306.04	8235.82	7204.8	7204.8	8090.29	7329.87	7204.8	7211.67	7218.4		786.48	7974.96	7888.01	7145.52	7447.96	7570.56	7160.54	7145.52
	786.38	8133.9	786.38	8164.65		786.38	8164.65	8232.38	7200.48	7200.48	8070.99	7341.68	7200.48	7207.23	7213.92		786.38	8133.9	7873.46	7141.31	7456.79	7543.23	7156.07	7141.31
	786.28	8163.76	786.28	8105.55		786.28	8105.55	8228.59	7196.44	7196.44	8049.67	7355.44	7196.44	7203.08	7209.73		786.28	8163.76	7860.15	7136.67	7466.12	7516.2	7151.17	7136.67
	786.18	8081.73	786.18	8219.59		786.18	8219.59	8224.57	7192.52	7192.52	8026.36	7371.08	7192.52	7199.05	7205.66		786.18	8081.73	7848.61	7131.94	7476.37	7489.92	7146.19	7131.94
	786.08	8043.69	786.08	8190.92		786.08	8190.92	8220.28	7188.36	7188.36	8000.91	7388.33	7188.36	7194.77	7201.34		786.08	8043.69	7839.31	7127.4	7487.94	7464.76	7141.42	7127.4
	785.98	8116.58	785.98	8165.21		785.98	8165.21	8216.35	7184.24	7184.24	7973.82	7407.62	7184.24	7190.55	7197.08		785.98	8116.58	7832.28	7122.96	7500.84	7440.62	7136.74	7122.96
	785.88	8140.64	785.88	8105.06		785.88	8105.06	8213.08	7180.17	7180.17	7945.34	7429.02	7180.17	7186.37	7192.86		785.88	8140.64	7827.38	7118.32	7514.88	7417.27	7131.86	7118.32
	785.78	8098.79	785.78	8003.25		785.78	8003.25	8210.86	7176.22	7176.22	7915.74	7452.69	7176.22	7182.32	7188.77		785.78	8098.79	7824.88	7113.6	7530.32	7394.83	7126.92	7113.6
	785.68	8133.54	785.68	8367.47		785.68	8367.47	8210.09	7172.47	7172.47	7885.32	7478.83	7172.47	7178.47	7184.88		785.68	8133.54	7825.09	7108.97	7547.51	7373.45	7122.08	7108.97
	785.58	8268.39	785.58	8186.12		785.58	8186.12	8210.06	7167.95	7167.95	7853.34	7506.49	7167.95	7173.85	7180.22		785.58	8268.39	7827.97	7104.24	7566.37	7352.95	7117.13	7104.24
	785.48	8252.68	785.48	8205.75		785.48	8205.75	8212.2	7163.8	7163.8	7821.11	7536.94	7163.8	7169.61	7175.94		785.48	8252.68	7833.38	7099.14	7586.83	7333.01	7111.82	7099.14
	785.38	8330.64	785.38	8367.03		785.38	8367.03	8216.32	7159.6	7159.6	7788.45	7569.74	7159.6	7165.32	7171.6		785.38	8330.64	7841.89	7094.07	7609.45	7314.02	7106.55	7094.07
	785.28	8177.95	785.28	8287.83		785.28	8287.83	8222.33	7155.05	7155.06	7755.22	7604.65	7155.05	7160.68	7166.92		785.28	8177.95	7853.4	7088.77	7634.19	7295.7	7101.06	7088.77
	785.18	8178.03	785.18	8268.45		785.18	8268.45	8230.95	7150.66	7150.67	7722.07	7642.23	7150.66	7156.2	7162.4		785.18	8178.03	7868.72	7083.87	7661.88	7278.62	7095.96	7083.87
	785.08	8182.29	785.08	8287.59		785.08	8287.59	8242.19	7146.3	7146.32	7689.09	7682.3	7146.3	7151.76	7157.92		785.08	8182.29	7887.58	7078.96	7692.29	7262.35	7090.86	7078.96
	784.98	8263.93	784.98	8267.91		784.98	8267.91	8256.1	7141.89	7141.92	7656.3	7724.79	7141.89	7147.26	7153.38		784.98	8263.93	7910.19	7074.02	7725.68	7246.81	7085.74	7074.02
	784.88	8156.47	784.88	8323.32		784.88	8323.32	8272.85	7137.51	7137.56	7623.96	7769.69	7137.51	7142.8	7148.88		784.88	8156.47	7936.5	7068.85	7762.03	7231.78	7080.39	7068.85
	784.78	8259.53	784.78	8369.09		784.78	8369.09	8292.33	7133.01	7133.09	7592	7816.81	7133.01	7138.22	7144.26		784.78	8259.53	7967.22	7063.95	7802.1	7217.72	7075.31	7063.95
	784.68	8410.37	784.68	8335.55		784.68	8335.55	8314.61	7128.4	7128.53	7560.54	7866.08	7128.4	7133.53	7139.53		784.68	8410.37	8002.02	7058.77	7845.59	7204.01	7069.96	7058.77
	784.58	8380.27	784.58	8402.99		784.58	8402.99	8339.8	7123.85	7124.06	7529.89	7917.49	7123.85	7128.91	7134.86		784.58	8380.27	8040.92	7053.17	7892.57	7190.5	7064.19	7053.17
	784.48	8343.17	784.48	8335.94		784.48	8335.94	8367.67	7119.15	7119.48	7499.87	7970.75	7119.15	7124.13	7130.05		784.48	8343.17	8084.65	7047.64	7943.81	7177.62	7058.49	7047.64
	784.38	8286.81	784.38	8393.59		784.38	8393.59	8398.38	7114.58	7115.08	7470.87	8025.89	7114.58	7119.49	7125.37		784.38	8286.81	8133.35	7042.19	7999.49	7165.35	7052.88	7042.19
	784.28	8495.47	784.28	8425.55		784.28	8425.55	8431.56	7109.88	7110.65	7442.68	8082.48	7109.88	7114.72	7120.56		784.28	8495.47	8187.29	7036.87	8059.91	7153.72	7047.41	7036.87
	784.18	8577.81	784.18	8494.5		784.18	8494.5	8467.15	7105.1	7106.27	7415.38	8140.38	7105.1	7109.87	7115.67		784.18	8577.81	8245.97	7030.98	8124.61	7141.96	7041.37	7030.98
	784.08	8442.19	784.08	8700.7		784.08	8700.7	8504.85	7100.17	7101.93	7388.95	8199.16	7100.17	7104.87	7110.63		784.08	8442.19	8309.78	7024.86	8194.01	7130.4	7035.1	7024.86
	783.98	8457.81	783.98	8599.08		783.98	8599.08	8544.25	7094.79	7097.39	7363.11	8258.35	7094.79	7099.42	7105.14		783.98	8457.81	8379.48	7019.09	8268.93	7119.56	7029.17	7019.09
	783.88	8607.1	783.88	8608.9		783.88	8608.9	8585.74	7089.62	7093.42	7338.56	8318.19	7089.62	7094.18	7099.86		783.88	8607.1	8454.66	7013.26	8348.95	7109.03	7023.2	7013.26
	783.78	8452.77	783.78	8595.87		783.78	8595.87	8628.93	7084.41	7089.91	7315.03	8378.17	7084.41	7088.91	7094.55		783.78	8452.77	8535	7007.01	8433.81	7098.41	7016.81	7007.01
	783.68	8625.05	783.68	8620.15		783.68	8620.15	8673.71	7079.22	7087.09	7292.57	8438.01	7079.22	7083.66	7089.26		783.68	8625.05	8621.31	7001.16	8524.32	7088.49	7010.82	7001.16
	783.58	8757.51	783.58	8671.93		783.58	8671.93	8719.78	7073.97	7085.07	7271.12	8497.2	7073.97	7078.34	7083.9		783.58	8757.51	8712.44	6994.84	8619.38	7078.37	7004.36	6994.84
	783.48	8897.34	783.48	8688.47		783.48	8688.47	8767.02	7068.59	7084.09	7250.57	8555.39	7068.59	7072.91	7078.43		783.48	8897.34	8808.34	6988.14	8718.95	7068.13	6997.53	6988.14
	783.38	8948.03	783.38	8670.26		783.38	8670.26	8815.35	7063.17	7084.54	7231	8612.16	7063.17	7067.43	7072.91		783.38	8948.03	8908.44	6981.06	8822.49	7057.74	6990.32	6981.06
	783.28	9035.49	783.28	8787.7		783.28	8787.7	8864.86	7057.78	7086.89	7212.44	8667.25	7057.78	7061.98	7067.43		783.28	9035.49	9012.44	6973.82	8929.72	7047.41	6982.95	6973.82
	783.18	8898.94	783.18	8936.13		783.18	8936.13	8915.32	7052.13	7091.31	7194.56	8720.01	7052.13	7056.27	7061.68		783.18	8898.94	9119.5	6966.33	9039.8	7037.02	6975.34	6966.33
	783.08	9090.15	783.08	8998.38		783.08	8998.38	8966.68	7046.15	7098.26	7177.28	8769.9	7046.15	7050.24	7055.61		783.08	9090.15	9229.01	6959.18	9152.16	7027.15	6968.07	6959.18
	782.98	9235.97	782.98	8990.64		782.98	8990.64	9019.35	7040.03	7108.52	7160.72	8816.78	7040.03	7044.06	7049.4		782.98	9235.97	9338.9	6951.5	9264.72	7016.91	6960.27	6951.5
	782.88	9333.69	782.88	9077.56		782.88	9077.56	9073.62	7033.91	7122.83	7145	8860.36	7033.91	7037.89	7043.19		782.88	9333.69	9447.47	6943.42	9375.81	7006.42	6952.07	6943.42
	782.78	9176.02	782.78	9150.1		782.78	9150.1	9129.58	7027.6	7141.68	7129.87	8900.12	7027.6	7031.52	7036.78		782.78	9176.02	9552.96	6935.05	9483.69	6995.78	6943.59	6935.05
	782.68	9320.3	782.68	9203.09		782.68	9203.09	9187.56	7021.12	7165.75	7115.31	8935.76	7021.12	7024.99	7030.22		782.68	9320.3	9653.85	6927.08	9586.83	6985.67	6935.51	6927.08
	782.58	9650.83	782.58	9186.57		782.58	9186.57	9247.76	7014.51	7195.67	7101.32	8966.96	7014.51	7018.34	7023.52		782.58	9650.83	9746.67	6918.71	9681.79	6975.27	6927.02	6918.71
	782.48	9739.8	782.48	9262.59		782.48	9262.59	9310.63	7007.93	7232.16	7088	8993.62	7007.93	7011.7	7016.85		782.48	9739.8	9828.38	6909.43	9765.52	6964.08	6917.64	6909.43
	782.38	9697.67	782.38	9252.19		782.38	9252.19	9375.98	7001.17	7275.38	7075.11	9015.25	7001.17	7004.89	7010.01		782.38	9697.67	9896.79	6899.89	9835.86	6952.72	6907.99	6899.89
	782.28	9841.51	782.28	9404		782.28	9404	9443.98	6994.41	7325.75	7062.79	9031.84	6994.41	6998.09	7003.17		782.28	9841.51	9949.75	6890.44	9890.65	6941.54	6898.44	6890.44
	782.18	9720.47	782.18	9565.17		782.18	9565.17	9514.11	6987.33	7382.96	7050.64	9042.85	6987.33	6990.96	6996.01		782.18	9720.47	9984.57	6880.58	9927.21	6930.04	6888.48	6880.58
	782.08	10128.9	782.08	9591.72		782.08	9591.72	9585.76	6979.89	7446.61	7038.62	9048.11	6979.89	6983.47	6988.48		782.08	10128.9	10000.2	6871.02	9944.49	6918.91	6878.81	6871.02
	781.98	10033.3	781.98	9665.55		781.98	9665.55	9658.56	6972.37	7516.46	7026.97	9047.82	6972.37	6975.91	6980.89		781.98	10033.3	9994.18	6860.34	9940.07	6906.75	6868.04	6860.34
	781.88	9898.9	781.88	9779.36		781.88	9779.36	9731.25	6964.69	7591.35	7015.53	9041.81	6964.69	6968.19	6973.12		781.88	9898.9	9967.65	6849.89	9915.05	6894.88	6857.49	6849.89
	781.78	9840.66	781.78	9887.84		781.78	9887.84	9802.41	6956.75	7669.91	7004.21	9029.98	6956.75	6960.2	6965.11		781.78	9840.66	9921.26	6839.77	9870.11	6883.41	6847.27	6839.77
	781.68	9982.66	781.68	9984.15		781.68	9984.15	9870.46	6948.56	7750.55	6992.97	9012.37	6948.56	6951.97	6956.84		781.68	9982.66	9856.08	6829.77	9806.32	6872.12	6837.19	6829.77
	781.58	9718.21	781.58	10132.4		781.58	10132.4	9933.4	6940.15	7831.23	6981.8	8989.09	6940.15	6943.52	6948.36		781.58	9718.21	9773.57	6819.38	9725.14	6860.48	6826.7	6819.38
	781.48	9717.35	781.48	10020.1		781.48	10020.1	9989.09	6931.41	7909.74	6970.57	8960.14	6931.41	6934.74	6939.55		781.48	9717.35	9677.1	6809.65	9629.94	6849.58	6816.89	6809.65
	781.38	9659.15	781.38	10076.9		781.38	10076.9	10035.8	6922.89	7984.15	6959.81	8926.24	6922.89	6926.18	6930.95		781.38	9659.15	9568.7	6799.91	9522.77	6838.7	6807.06	6799.91
	781.28	9603.65	781.28	10031.5		781.28	10031.5	10070.9	6914.23	8051.74	6949.12	8887.23	6914.23	6917.48	6922.22		781.28	9603.65	9451.19	6790.3	9406.42	6828	6797.35	6790.3
	781.18	9545.06	781.18	10038.3		781.18	10038.3	10092.5	6905.65	8110.41	6938.7	8843.54	6905.65	6908.86	6913.57		781.18	9545.06	9327.09	6780.8	9283.45	6817.47	6787.78	6780.8
	781.08	9375.48	781.08	10001.6		781.08	10001.6	10098.5	6897.04	8157.77	6928.42	8795.37	6897.04	6900.21	6904.89		781.08	9375.48	9198.97	6771.44	9156.41	6807.1	6778.33	6771.44
	780.98	9293.97	780.98	10191.3		780.98	10191.3	10087.5	6888.48	8192.1	6918.36	8743.07	6888.48	6891.62	6896.26		780.98	9293.97	9069.13	6762.5	9027.61	6797.21	6769.31	6762.5
	780.88	9217.21	780.88	9959.6		780.88	9959.6	10057.7	6879.51	8211.39	6908.02	8686.53	6879.51	6882.61	6887.22		780.88	9217.21	8939.3	6753.76	8898.79	6787.54	6760.49	6753.76
	780.78	9032.44	780.78	9893.74		780.78	9893.74	10009.5	6871.01	8215.56	6898.27	8626.98	6871.01	6874.07	6878.65		780.78	9032.44	8810.93	6745.2	8771.38	6778.1	6751.85	6745.2
	780.68	9005.87	780.68	9857.98		780.68	9857.98	9942.27	6862.63	8203.79	6888.74	8564.39	6862.63	6865.66	6870.2		780.68	9005.87	8685.44	6737.11	8646.82	6769.15	6743.68	6737.11
	780.58	8830.36	780.58	9924.21		780.58	9924.21	9856.58	6854.31	8176.15	6879.38	8499.16	6854.31	6857.3	6861.81		780.58	8830.36	8563.49	6729.06	8525.77	6760.29	6735.56	6729.06
	780.48	8666.94	780.48	9770.18		780.48	9770.18	9753.17	6845.83	8133.1	6869.94	8431.38	6845.83	6848.78	6853.27		780.48	8666.94	8446.05	6721.47	8409.19	6751.9	6727.89	6721.47
	780.38	8702.82	780.38	9472.92		780.38	9472.92	9634.21	6837.65	8076.34	6860.88	8361.99	6837.65	6840.58	6845.03		780.38	8702.82	8333.72	6714.28	8297.69	6743.96	6720.63	6714.28
	780.28	8441.51	780.28	9526.93		780.28	9526.93	9502.02	6830.09	8007.83	6852.51	8291.66	6830.09	6832.98	6837.4		780.28	8441.51	8226.24	6706.99	8191.02	6735.93	6713.27	6706.99
	780.18	8329.34	780.18	9267.98		780.18	9267.98	9358.17	6822.4	7928.8	6844.06	8219.99	6822.4	6825.26	6829.65		780.18	8329.34	8124.55	6700.37	8090.1	6728.6	6706.57	6700.37
	780.08	8229.62	780.08	9261.85		780.08	9261.85	9206.15	6815.23	7842.28	6836.19	8148.12	6815.23	6818.06	6822.42		780.08	8229.62	8028.45	6694.03	7994.76	6721.58	6700.17	6694.03
	779.98	8000.28	779.98	9064.14		779.98	9064.14	9048.01	6808.07	7750.05	6828.37	8075.8	6808.07	6810.86	6815.2		779.98	8000.28	7937.82	6687.94	7904.86	6714.84	6694.01	6687.94
	779.88	7718.86	779.88	8961.07		779.88	8961.07	8887.11	6801.31	7655.01	6821	8003.88	6801.31	6804.07	6808.38		779.88	7718.86	7853.05	6682.44	7820.79	6708.71	6688.44	6682.44
	779.78	7591.42	779.78	8816.46		779.78	8816.46	8725.81	6794.75	7559.24	6813.86	7932.46	6794.75	6797.48	6801.76		779.78	7591.42	7774.1	6677.68	7742.51	6703.33	6683.62	6677.68
	779.68	7659.17	779.68	8629.64		779.68	8629.64	8566.54	6788.48	7464.87	6807.05	7861.92	6788.48	6791.18	6795.43		779.68	7659.17	7700.36	6673.25	7669.44	6698.31	6679.12	6673.25
	779.58	7342.83	779.58	8652.11		779.58	8652.11	8411.7	6782.59	7373.95	6800.65	7792.71	6782.59	6785.27	6789.48		779.58	7342.83	7631.23	6668.62	7600.94	6693.11	6674.43	6668.62
	779.48	7299.66	779.48	8503.89		779.48	8503.89	8262.47	6776.65	7287.46	6794.22	7724.6	6776.65	6779.29	6783.48		779.48	7299.66	7567.44	6664.83	7537.76	6688.76	6670.57	6664.83
	779.38	7205.09	779.38	8182.16		779.38	8182.16	8120.8	6771	7207.02	6788.12	7658.27	6771	6773.62	6777.78		779.38	7205.09	7508.1	6661.14	7479.03	6684.54	6666.81	6661.14
	779.28	7122.71	779.28	8006.76		779.28	8006.76	7988.01	6766.02	7133.77	6782.7	7594.27	6766.02	6768.61	6772.74		779.28	7122.71	7453.1	6657.69	7424.6	6680.57	6663.31	6657.69
	779.18	7084.47	779.18	7803.94		779.18	7803.94	7864.38	6761.4	7067.84	6777.66	7532.45	6761.4	6763.96	6768.07		779.18	7084.47	7402.12	6654.45	7374.18	6676.83	6660.01	6654.45
	779.08	7035.59	779.08	7734.95		779.08	7734.95	7750.45	6757.2	7009.53	6773.06	7473.12	6757.2	6759.73	6763.81		779.08	7035.59	7354.88	6651.31	7327.48	6673.2	6656.8	6651.31
	778.98	6960.84	778.98	7569.64		778.98	7569.64	7645.87	6753.14	6958.41	6768.61	7416.05	6753.14	6755.64	6759.7		778.98	6960.84	7311.1	6648.28	7284.23	6669.71	6653.72	6648.28
	778.88	6772.94	778.88	7399.75		778.88	7399.75	7550.76	6749.41	6914.44	6764.52	7361.64	6749.41	6751.89	6755.92		778.88	6772.94	7270.66	6645.45	7244.31	6666.42	6650.83	6645.45
	778.78	6959.7	778.78	7243.52		778.78	7243.52	7464.7	6746.04	6877.13	6760.8	7309.94	6746.04	6748.49	6752.49		778.78	6959.7	7233.63	6643.11	7207.77	6663.64	6648.43	6643.11
	778.68	6923.12	778.68	7143.27		778.68	7143.27	7387.09	6742.99	6845.87	6757.41	7260.96	6742.99	6745.42	6749.39		778.68	6923.12	7198.76	6640.27	7173.38	6660.37	6645.53	6640.27
	778.58	6895.09	778.58	7166.03		778.58	7166.03	7317.31	6740.15	6819.93	6754.24	7214.68	6740.15	6742.55	6746.49		778.58	6895.09	7166.46	6637.51	7141.56	6657.21	6642.73	6637.51
	778.48	6722.72	778.48	7129.45		778.48	7129.45	7254.39	6737.25	6798.38	6751.02	7170.8	6737.25	6739.62	6743.55		778.48	6722.72	7136.49	6634.83	7112.04	6654.12	6639.99	6634.83
	778.38	6799.44	778.38	7126.59		778.38	7126.59	7197.86	6734.42	6780.71	6747.9	7129.49	6734.42	6736.77	6740.67		778.38	6799.44	7109.07	6632.59	7085.06	6651.49	6637.7	6632.59
	778.28	6780.34	778.28	7084.93		778.28	7084.93	7146.98	6731.59	6766.22	6744.77	7090.64	6731.59	6733.92	6737.79		778.28	6780.34	7083.34	6630.15	7059.76	6648.67	6635.2	6630.15
	778.18	6891.26	778.18	7015.74		778.18	7015.74	7101.21	6728.84	6754.44	6741.74	7054.26	6728.84	6731.15	6734.99		778.18	6891.26	7059.38	6627.75	7036.22	6645.91	6632.75	6627.75
	778.08	6781.13	778.08	7097.86		778.08	7097.86	7060.1	6726.24	6744.94	6738.86	7020.4	6726.24	6728.52	6732.34		778.08	6781.13	7036.72	6625.05	7013.96	6642.85	6630	6625.05
	777.98	6833.92	777.98	7200.07		777.98	7200.07	7022.8	6723.45	6736.94	6735.81	6988.63	6723.45	6725.72	6729.51		777.98	6833.92	7015.77	6622.63	6993.41	6640.09	6627.53	6622.63
	777.88	6853.22	777.88	7028.17		777.88	7028.17	6988.85	6720.45	6730.07	6732.55	6958.88	6720.45	6722.69	6726.45		777.88	6853.22	6996	6620.07	6974.03	6637.19	6624.92	6620.07
	777.78	6853.44	777.78	6944.31		777.78	6944.31	6958.41	6717.8	6724.58	6729.65	6931.6	6717.8	6720.02	6723.76		777.78	6853.44	6977.37	6617.45	6955.77	6634.24	6622.25	6617.45
	777.68	6826.27	777.68	6963.24		777.68	6963.24	6930.96	6715.32	6720.04	6726.93	6906.52	6715.32	6717.52	6721.23		777.68	6826.27	6959.8	6614.82	6938.56	6631.3	6619.58	6614.82
	777.58	6692.24	777.58	6824.98		777.58	6824.98	6906	6712.8	6716.04	6724.18	6883.33	6712.8	6714.97	6718.67		777.58	6692.24	6943.29	6612.26	6922.41	6628.42	6616.97	6612.26
	777.48	6700.3	777.48	6913.84		777.48	6913.84	6883.58	6710.56	6712.77	6721.71	6862.24	6710.56	6712.71	6716.38		777.48	6700.3	6928.03	6610.04	6907.49	6625.91	6614.71	6610.04
	777.38	6729.66	777.38	6978.46		777.38	6978.46	6863.02	6708.13	6709.61	6719.06	6842.7	6708.13	6710.26	6713.91		777.38	6729.66	6913.56	6607.8	6893.37	6623.38	6612.42	6607.8
	777.28	6708.33	777.28	6895.88		777.28	6895.88	6844.17	6705.56	6706.54	6716.28	6824.62	6705.56	6707.67	6711.3		777.28	6708.33	6899.76	6605.48	6879.89	6620.77	6610.05	6605.48
	777.18	6762.69	777.18	6765.48		777.18	6765.48	6827.16	6703.16	6703.8	6713.67	6808.22	6703.16	6705.25	6708.85		777.18	6762.69	6886.69	6603.2	6867.14	6618.22	6607.73	6603.2
	777.08	6800.31	777.08	6833.8		777.08	6833.8	6811.93	6701.03	6701.44	6711.34	6793.48	6701.03	6703.1	6706.68		777.08	6800.31	6874.09	6600.78	6854.86	6615.53	6605.27	6600.78
	776.98	6675.97	776.98	6837.3		776.98	6837.3	6797.93	6698.75	6699.01	6708.86	6779.89	6698.75	6700.8	6704.35		776.98	6675.97	6861.96	6598.25	6843.03	6612.73	6602.69	6598.25
	776.88	6761.04	776.88	6718.85		776.88	6718.85	6785.17	6696.45	6696.62	6706.38	6767.48	6696.45	6698.48	6702.02		776.88	6761.04	6850.68	6596.04	6832.05	6610.27	6600.44	6596.04
	776.78	6787.47	776.78	6762.68		776.78	6762.68	6773.8	6694.41	6694.51	6704.15	6756.42	6694.41	6696.42	6699.93		776.78	6787.47	6839.65	6593.6	6821.31	6607.58	6597.96	6593.6
	776.68	6654.07	776.68	6857.75		776.68	6857.75	6763.35	6692.26	6692.33	6701.82	6746.25	6692.26	6694.26	6697.74		776.68	6654.07	6828.99	6591.08	6810.94	6604.83	6595.4	6591.08
	776.58	6754.88	776.58	6847.52		776.58	6847.52	6753.63	6689.91	6689.95	6699.3	6736.79	6689.91	6691.89	6695.35		776.58	6754.88	6819.1	6588.92	6801.32	6602.42	6593.19	6588.92
	776.48	6676.19	776.48	6823.8		776.48	6823.8	6744.77	6687.58	6687.6	6696.79	6728.18	6687.58	6689.54	6692.98		776.48	6676.19	6809.31	6586.47	6791.8	6599.75	6590.71	6586.47
	776.38	6684.01	776.38	6869.85		776.38	6869.85	6736.72	6685.29	6685.31	6694.34	6720.36	6685.29	6687.23	6690.65		776.38	6684.01	6800.09	6584.23	6782.84	6597.29	6588.43	6584.23
	776.28	6846.11	776.28	6752.9		776.28	6752.9	6729.24	6682.9	6682.91	6691.79	6713.11	6682.9	6684.82	6688.22		776.28	6846.11	6791.18	6581.97	6774.18	6594.8	6586.13	6581.97
	776.18	6667.35	776.18	6607.41		776.18	6607.41	6722.62	6680.76	6680.76	6689.48	6706.7	6680.76	6682.66	6686.04		776.18	6667.35	6782.13	6579.27	6765.39	6591.89	6583.39	6579.27
	776.08	6628.68	776.08	6801.75		776.08	6801.75	6716.85	6678.91	6678.91	6687.48	6701.14	6678.91	6680.79	6684.15		776.08	6628.68	6773.84	6577.03	6757.35	6589.44	6581.11	6577.03
	775.98	6672.98	775.98	6810.51		775.98	6810.51	6711.15	6676.65	6676.65	6685.08	6695.65	6676.65	6678.52	6681.86		775.98	6672.98	6765.92	6574.89	6749.66	6587.1	6578.94	6574.89
	775.88	6786.15	775.88	6841.58		775.88	6841.58	6705.85	6674.37	6674.37	6682.65	6690.56	6674.37	6676.22	6679.54		775.88	6786.15	6758.13	6572.63	6742.11	6584.65	6576.64	6572.63
	775.78	6720.67	775.78	6989.37		775.78	6989.37	6700.88	6672.02	6672.02	6680.15	6685.77	6672.02	6673.85	6677.15		775.78	6720.67	6750.28	6570.06	6734.49	6581.88	6574.03	6570.06
	775.68	6638.15	775.68	6787.8		775.68	6787.8	6695.92	6669.35	6669.35	6677.34	6681.01	6669.35	6671.16	6674.44		775.68	6638.15	6742.81	6567.66	6727.25	6579.29	6571.6	6567.66
	775.58	6685.04	775.58	6832.94		775.58	6832.94	6691.68	6667.1	6667.1	6674.96	6676.95	6667.1	6668.9	6672.15		775.58	6685.04	6735.78	6565.48	6720.43	6576.92	6569.38	6565.48
	775.48	6695.02	775.48	6750.57		775.48	6750.57	6687.6	6664.74	6664.74	6672.48	6673.06	6664.74	6666.53	6669.77		775.48	6695.02	6728.81	6563.16	6713.68	6574.42	6567.02	6563.16
	775.38	6695.77	775.38	6813.47		775.38	6813.47	6683.91	6662.56	6662.56	6670.17	6669.55	6662.56	6664.33	6667.55		775.38	6695.77	6722	6560.81	6707.08	6571.9	6564.64	6560.81
	775.28	6595.87	775.28	6764.6		775.28	6764.6	6680.29	6660.25	6660.25	6667.73	6666.11	6660.25	6662	6665.2		775.28	6595.87	6715.36	6558.44	6700.65	6569.37	6562.24	6558.44
	775.18	6564.37	775.18	6943.45		775.18	6943.45	6676.94	6658.02	6658.02	6665.38	6662.93	6658.02	6659.76	6662.94		775.18	6564.37	6709.15	6556.35	6694.64	6567.1	6560.11	6556.35
	775.08	6565.59	775.08	6807.86		775.08	6807.86	6673.35	6655.42	6655.42	6662.66	6659.51	6655.42	6657.15	6660.3		775.08	6565.59	6703.18	6554.32	6688.86	6564.91	6558.06	6554.32
	774.98	6673	774.98	6872.89		774.98	6872.89	6670.18	6653.1	6653.1	6660.22	6656.5	6653.1	6654.81	6657.95		774.98	6673	6697.35	6552.29	6683.23	6562.72	6555.99	6552.29
	774.88	6645.15	774.88	6834.39		774.88	6834.39	6666.97	6650.64	6650.64	6657.65	6653.46	6650.64	6652.33	6655.45		774.88	6645.15	6691.38	6549.97	6677.44	6560.24	6553.64	6549.97
	774.78	6551.44	774.78	6830.8		774.78	6830.8	6663.94	6648.25	6648.25	6655.15	6650.58	6648.25	6649.93	6653.03		774.78	6551.44	6685.61	6547.72	6671.86	6557.84	6551.35	6547.72
	774.68	6533.96	774.68	6827.43		774.68	6827.43	6660.99	6645.86	6645.86	6652.65	6647.79	6645.86	6647.53	6650.61		774.68	6533.96	6680.22	6545.71	6666.65	6555.68	6549.31	6545.71
	774.58	6684.14	774.58	6727.39		774.58	6727.39	6658.11	6643.48	6643.48	6650.16	6645.07	6643.48	6645.13	6648.19		774.58	6684.14	6674.99	6543.74	6661.59	6553.56	6547.31	6543.74
	774.48	6551.37	774.48	6763.82		774.48	6763.82	6655.5	6641.3	6641.3	6647.88	6642.6	6641.3	6642.94	6645.98		774.48	6551.37	6669.47	6541.37	6656.25	6551.05	6544.91	6541.37
	774.38	6580.36	774.38	6821.8		774.38	6821.8	6652.86	6639.04	6639.04	6645.52	6640.11	6639.04	6640.67	6643.69		774.38	6580.36	6664.41	6539.34	6651.36	6548.88	6542.85	6539.34
	774.28	6692.41	774.28	6726.33		774.28	6726.33	6650.13	6636.66	6636.66	6643.04	6637.53	6636.66	6638.27	6641.27		774.28	6692.41	6659.38	6537.23	6646.5	6546.63	6540.71	6537.23
	774.18	6686.71	774.18	6705.01		774.18	6705.01	6647.64	6634.47	6634.47	6640.75	6635.18	6634.47	6636.06	6639.05		774.18	6686.71	6654.15	6534.82	6641.43	6544.09	6538.27	6534.82
	774.08	6708.05	774.08	6789.34		774.08	6789.34	6645.22	6632.32	6632.32	6638.51	6632.9	6632.32	6633.9	6636.87		774.08	6708.05	6649.02	6532.41	6636.46	6541.55	6535.84	6532.41
	773.98	6444.92	773.98	6763.12		773.98	6763.12	6642.64	6629.99	6629.99	6636.09	6630.45	6629.99	6631.56	6634.51		773.98	6444.92	6643.92	6529.94	6631.52	6538.95	6533.34	6529.94
	773.88	6561.16	773.88	6769.7		773.88	6769.7	6640.14	6627.71	6627.71	6633.71	6628.08	6627.71	6629.26	6632.2		773.88	6561.16	6639.61	6528.17	6627.36	6537.05	6531.54	6528.17
	773.78	6613.54	773.78	6796.67		773.78	6796.67	6637.63	6625.41	6625.41	6631.33	6625.71	6625.41	6626.95	6629.87		773.78	6613.54	6635.07	6526.08	6622.97	6534.84	6529.42	6526.08
	773.68	6620.32	773.68	6727.01		773.68	6727.01	6635.08	6623.05	6623.05	6628.88	6623.29	6623.05	6624.58	6627.48		773.68	6620.32	6630.46	6523.85	6618.51	6532.49	6527.16	6523.85
	773.58	6506.54	773.58	6683.93		773.58	6683.93	6632.69	6620.83	6620.83	6626.57	6621.02	6620.83	6622.34	6625.23		773.58	6506.54	6625.91	6521.59	6614.1	6530.11	6524.88	6521.59
	773.48	6509.82	773.48	6737.61		773.48	6737.61	6630.39	6618.69	6618.69	6624.36	6618.85	6618.69	6620.2	6623.07		773.48	6509.82	6621.72	6519.63	6610.06	6528.04	6522.89	6519.63
	773.38	6644.31	773.38	6797.74		773.38	6797.74	6627.99	6616.44	6616.44	6622.03	6616.57	6616.44	6617.93	6620.79		773.38	6644.31	6617.6	6517.66	6606.08	6525.95	6520.89	6517.66
	773.28	6622.12	773.28	6752.88		773.28	6752.88	6625.46	6614.06	6614.06	6619.56	6614.16	6614.06	6615.54	6618.38		773.28	6622.12	6613.18	6515.32	6601.8	6523.5	6518.52	6515.32
	773.18	6446.78	773.18	6726.4		773.18	6726.4	6623.03	6611.77	6611.77	6617.19	6611.85	6611.77	6613.23	6616.05		773.18	6446.78	6608.88	6513.04	6597.63	6521.11	6516.22	6513.04
	773.08	6325.43	773.08	6725.91		773.08	6725.91	6620.65	6609.52	6609.52	6614.88	6609.59	6609.52	6610.98	6613.78		773.08	6325.43	6605.1	6511.22	6593.98	6519.18	6514.36	6511.22
	772.98	6344.89	772.98	6710.81		772.98	6710.81	6618.28	6607.28	6607.28	6612.56	6607.33	6607.28	6608.72	6611.51		772.98	6344.89	6601.69	6509.71	6590.71	6517.57	6512.84	6509.71
	772.88	6487	772.88	6671.94		772.88	6671.94	6615.94	6605.06	6605.06	6610.27	6605.1	6605.06	6606.49	6609.26		772.88	6487	6598.3	6508.15	6587.44	6515.9	6511.25	6508.15
	772.78	6445.54	772.78	6667		772.78	6667	6613.68	6602.92	6602.92	6608.05	6602.95	6602.92	6604.34	6607.1		772.78	6445.54	6594.57	6506.2	6583.84	6513.86	6509.28	6506.2
	772.68	6474.44	772.68	6732.36		772.68	6732.36	6611.43	6600.78	6600.78	6605.85	6600.81	6600.78	6602.19	6604.93		772.68	6474.44	6591	6504.37	6580.4	6511.92	6507.42	6504.37
	772.58	6425.11	772.58	6614.54		772.58	6614.54	6609.04	6598.51	6598.51	6603.5	6598.52	6598.51	6599.9	6602.63		772.58	6425.11	6587.4	6502.45	6576.92	6509.9	6505.47	6502.45
	772.48	6497.32	772.48	6646.42		772.48	6646.42	6606.9	6596.47	6596.47	6601.4	6596.49	6596.47	6597.86	6600.57		772.48	6497.32	6583.98	6500.65	6573.61	6508.02	6503.65	6500.65
	772.38	6393.07	772.38	6503.98		772.38	6503.98	6604.69	6594.37	6594.37	6599.23	6594.38	6594.37	6595.74	6598.44		772.38	6393.07	6580.41	6498.66	6570.16	6505.93	6501.64	6498.66
	772.28	6353.78	772.28	6547.81		772.28	6547.81	6602.77	6592.56	6592.56	6597.35	6592.57	6592.56	6593.92	6596.6		772.28	6353.78	6577.15	6496.94	6567.02	6504.12	6499.9	6496.94
	772.18	6498.08	772.18	6520		772.18	6520	6600.77	6590.65	6590.65	6595.39	6590.66	6590.65	6592.01	6594.67		772.18	6498.08	6574.04	6495.32	6564.02	6502.41	6498.26	6495.32
	772.08	6562.66	772.08	6621.5		772.08	6621.5	6598.81	6588.8	6588.8	6593.47	6588.81	6588.8	6590.15	6592.79		772.08	6562.66	6570.58	6493.32	6560.67	6500.32	6496.23	6493.32
	771.98	6460.32	771.98	6572.73		771.98	6572.73	6596.65	6586.73	6586.73	6591.34	6586.74	6586.73	6588.07	6590.7		771.98	6460.32	6566.98	6491.13	6557.19	6498.05	6494.02	6491.13
	771.88	6500.75	771.88	6486.96		771.88	6486.96	6594.58	6584.76	6584.76	6589.31	6584.77	6584.76	6586.09	6588.7		771.88	6500.75	6563.7	6489.21	6554	6496.04	6492.08	6489.21
	771.78	6420.66	771.78	6505.49		771.78	6505.49	6592.69	6582.97	6582.97	6587.46	6582.97	6582.97	6584.28	6586.89		771.78	6420.66	6560.33	6487.18	6550.74	6493.93	6490.03	6487.18
	771.68	6449.1	771.68	6615.57		771.68	6615.57	6590.76	6581.13	6581.13	6585.57	6581.13	6581.13	6582.44	6585.02		771.68	6449.1	6557.21	6485.36	6547.73	6492.02	6488.18	6485.36
	771.58	6413.82	771.58	6535.93		771.58	6535.93	6588.6	6579.06	6579.06	6583.44	6579.06	6579.06	6580.35	6582.93		771.58	6413.82	6554.04	6483.46	6544.66	6490.04	6486.26	6483.46
	771.48	6482.31	771.48	6514.78		771.48	6514.78	6586.6	6577.15	6577.15	6581.47	6577.15	6577.15	6578.44	6580.99		771.48	6482.31	6551	6481.64	6541.72	6488.15	6484.42	6481.64
	771.38	6428.92	771.38	6636.15		771.38	6636.15	6584.65	6575.28	6575.28	6579.55	6575.28	6575.28	6576.56	6579.1		771.38	6428.92	6547.8	6479.64	6538.61	6486.07	6482.4	6479.64
	771.28	6296.04	771.28	6613.04		771.28	6613.04	6582.43	6573.15	6573.15	6577.37	6573.15	6573.15	6574.42	6576.95		771.28	6296.04	6544.77	6477.78	6535.68	6484.13	6480.51	6477.78
	771.18	6476.26	771.18	6571.07		771.18	6571.07	6580.26	6571.07	6571.07	6575.23	6571.07	6571.07	6572.32	6574.84		771.18	6476.26	6542.11	6476.26	6533.12	6482.53	6478.98	6476.26

## Sheet: Figure S22
Figure S22
	N-CP-D	0.039	1.07
	L-CP-D	0.021	0.32

## Sheet: Figure S23
Figure S23
		N-CP-D		L-CP-D
		H2	CO	H2	CO
	0 μmol	76.5	0.04	3.6	0.03
	1 μmol	23.2	3.43	2.9	3.61
	2 μmol	12.4	6.23	1.6	3.88
	5 μmol	3.8	11.37	1.4	4.02
	10 μmol	2.6	12.21	0.6	4.13

## Sheet: Figure S24
Figure S24
		N-CP-D	Wavelength	xEr	AQY			L-CP-D	Wavelength	xEr	AQY
	373	1	400.7	14.6	3.38778		373	1	400.7	14.6	1.23125
	373.1	0.99807	417.9	14.4	3.30082		373.1	0.99866	417.9	14.4	1.11212
	373.2	0.99615	439.9	14.4	2.50783		373.2	0.99643	439.9	14.4	0.62632
	373.3	0.99446	480	13.8	0.59428		373.3	0.99464	480	13.8	0.08122
	373.4	0.99446	520.4	12.8	0.09123		373.4	0.99464	520.4	12.8	0.02193
	373.5	0.99446	601.5	14.3	0.04236		373.5	0.99464	601.5	14.3	0.02036
	373.6	0.99446					373.6	0.99464	--	--	--
	373.7	0.99446					373.7	0.99464	--	--	--
	373.8	0.9947					373.8	0.99464	--	--	--
	373.9	0.99494					373.9	0.99419	--	--	--
	374	0.99494					374	0.99419	--	--	--
	374.1	0.99519					374.1	0.99419	--	--	--
	374.2	0.99519					374.2	0.99419	--	--	--
	374.3	0.99567					374.3	0.99419	--	--	--
	374.4	0.99591					374.4	0.99419	--	--	--
	374.5	0.99567					374.5	0.99419	--	--	--
	374.6	0.99591					374.6	0.99375	--	--	--
	374.7	0.99615					374.7	0.99375	--	--	--
	374.8	0.99615					374.8	0.99375	--	--	--
	374.9	0.99639					374.9	0.99375	--	--	--
	375	0.99639					375	0.99375	--	--	--
	375.1	0.99639					375.1	0.99375	--	--	--
	375.2	0.99639					375.2	0.99375	--	--	--
	375.3	0.99663					375.3	0.99375	--	--	--
	375.4	0.99639					375.4	0.99375	--	--	--
	375.5	0.99687					375.5	0.99375	--	--	--
	375.6	0.99687					375.6	0.99375	--	--	--
	375.7	0.99711					375.7	0.99375	--	--	--
	375.8	0.99711					375.8	0.9933	--	--	--
	375.9	0.99711					375.9	0.9933	--	--	--
	376	0.99735					376	0.9933	--	--	--
	376.1	0.99735					376.1	0.99285	--	--	--
	376.2	0.99759					376.2	0.9933	--	--	--
	376.3	0.99759					376.3	0.99285	--	--	--
	376.4	0.99783					376.4	0.99285	--	--	--
	376.5	0.99807					376.5	0.99241	--	--	--
	376.6	0.99831					376.6	0.99241	--	--	--
	376.7	0.99831					376.7	0.99241	--	--	--
	376.8	0.99856					376.8	0.99196	--	--	--
	376.9	0.99831					376.9	0.99151	--	--	--
	377	0.99831					377	0.99151	--	--	--
	377.1	0.99831					377.1	0.99196	--	--	--
	377.2	0.99856					377.2	0.99196	--	--	--
	377.3	0.99856					377.3	0.99196	--	--	--
	377.4	0.9988					377.4	0.99151	--	--	--
	377.5	0.9988					377.5	0.99151	--	--	--
	377.6	0.99904					377.6	0.99107	--	--	--
	377.7	0.99904					377.7	0.99107	--	--	--
	377.8	0.99904					377.8	0.99107	--	--	--
	377.9	0.99928					377.9	0.99107	--	--	--
	378	0.99928					378	0.99062	--	--	--
	378.1	0.99928					378.1	0.99062	--	--	--
	378.2	0.99928					378.2	0.99062	--	--	--
	378.3	0.99928					378.3	0.99062	--	--	--
	378.4	0.99952					378.4	0.99062	--	--	--
	378.5	0.99952					378.5	0.99062	--	--	--
	378.6	0.99952					378.6	0.99062	--	--	--
	378.7	0.99952					378.7	0.99017	--	--	--
	378.8	0.99976					378.8	0.99062	--	--	--
	378.9	0.99952					378.9	0.99017	--	--	--
	379	0.99928					379	0.99017	--	--	--
	379.1	0.99952					379.1	0.99017	--	--	--
	379.2	0.99928					379.2	0.99017	--	--	--
	379.3	0.99928					379.3	0.99017	--	--	--
	379.4	0.99904					379.4	0.99017	--	--	--
	379.5	0.99952					379.5	0.98973	--	--	--
	379.6	0.99952					379.6	0.98973	--	--	--
	379.7	0.99928					379.7	0.98973	--	--	--
	379.8	0.99952					379.8	0.98928	--	--	--
	379.9	0.99952					379.9	0.98928	--	--	--
	380	0.99976					380	0.98883	--	--	--
	380.1	0.99976					380.1	0.98883	--	--	--
	380.2	0.99952					380.2	0.98883	--	--	--
	380.3	0.99952					380.3	0.98839	--	--	--
	380.4	0.99952					380.4	0.98839	--	--	--
	380.5	0.99952					380.5	0.98839	--	--	--
	380.6	0.99952					380.6	0.98794	--	--	--
	380.7	0.99952					380.7	0.98794	--	--	--
	380.8	0.99976					380.8	0.98794	--	--	--
	380.9	0.99952					380.9	0.98749	--	--	--
	381	0.99952					381	0.98749	--	--	--
	381.1	0.99952					381.1	0.98705	--	--	--
	381.2	0.99952					381.2	0.98705	--	--	--
	381.3	0.99952					381.3	0.98705	--	--	--
	381.4	0.99952					381.4	0.9866	--	--	--
	381.5	0.99976					381.5	0.9866	--	--	--
	381.6	0.99952					381.6	0.98615	--	--	--
	381.7	0.99952					381.7	0.98615	--	--	--
	381.8	0.99976					381.8	0.98571	--	--	--
	381.9	0.99952					381.9	0.98571	--	--	--
	382	0.99952					382	0.98571	--	--	--
	382.1	0.99952					382.1	0.98526	--	--	--
	382.2	0.99952					382.2	0.98481	--	--	--
	382.3	0.99952					382.3	0.98481	--	--	--
	382.4	0.99928					382.4	0.98437	--	--	--
	382.5	0.99904					382.5	0.98437	--	--	--
	382.6	0.99904					382.6	0.98392	--	--	--
	382.7	0.99904					382.7	0.98392	--	--	--
	382.8	0.99904					382.8	0.98347	--	--	--
	382.9	0.99904					382.9	0.98347	--	--	--
	383	0.99904					383	0.98303	--	--	--
	383.1	0.9988					383.1	0.98258	--	--	--
	383.2	0.9988					383.2	0.98213	--	--	--
	383.3	0.9988					383.3	0.98213	--	--	--
	383.4	0.9988					383.4	0.98169	--	--	--
	383.5	0.99904					383.5	0.98169	--	--	--
	383.6	0.9988					383.6	0.98124	--	--	--
	383.7	0.9988					383.7	0.98079	--	--	--
	383.8	0.9988					383.8	0.98079	--	--	--
	383.9	0.9988					383.9	0.98035	--	--	--
	384	0.9988					384	0.98035	--	--	--
	384.1	0.9988					384.1	0.9799	--	--	--
	384.2	0.9988					384.2	0.9799	--	--	--
	384.3	0.9988					384.3	0.97946	--	--	--
	384.4	0.9988					384.4	0.97946	--	--	--
	384.5	0.9988					384.5	0.97946	--	--	--
	384.6	0.99856					384.6	0.97901	--	--	--
	384.7	0.99856					384.7	0.97901	--	--	--
	384.8	0.99856					384.8	0.97856	--	--	--
	384.9	0.99856					384.9	0.97856	--	--	--
	385	0.99856					385	0.97812	--	--	--
	385.1	0.9988					385.1	0.97767	--	--	--
	385.2	0.9988					385.2	0.97722	--	--	--
	385.3	0.9988					385.3	0.97722	--	--	--
	385.4	0.99856					385.4	0.97678	--	--	--
	385.5	0.99856					385.5	0.97678	--	--	--
	385.6	0.99856					385.6	0.97633	--	--	--
	385.7	0.99856					385.7	0.97588	--	--	--
	385.8	0.99856					385.8	0.97588	--	--	--
	385.9	0.99856					385.9	0.97544	--	--	--
	386	0.99856					386	0.97499	--	--	--
	386.1	0.99856					386.1	0.97499	--	--	--
	386.2	0.99856					386.2	0.97454	--	--	--
	386.3	0.99856					386.3	0.9741	--	--	--
	386.4	0.99856					386.4	0.9741	--	--	--
	386.5	0.99856					386.5	0.97365	--	--	--
	386.6	0.99856					386.6	0.9732	--	--	--
	386.7	0.99831					386.7	0.97276	--	--	--
	386.8	0.99831					386.8	0.97231	--	--	--
	386.9	0.99831					386.9	0.97186	--	--	--
	387	0.99856					387	0.97142	--	--	--
	387.1	0.99831					387.1	0.97097	--	--	--
	387.2	0.99831					387.2	0.97097	--	--	--
	387.3	0.99831					387.3	0.97052	--	--	--
	387.4	0.99831					387.4	0.97008	--	--	--
	387.5	0.99831					387.5	0.97008	--	--	--
	387.6	0.99807					387.6	0.96963	--	--	--
	387.7	0.99807					387.7	0.96918	--	--	--
	387.8	0.99807					387.8	0.96918	--	--	--
	387.9	0.99831					387.9	0.96874	--	--	--
	388	0.99807					388	0.96784	--	--	--
	388.1	0.99807					388.1	0.9674	--	--	--
	388.2	0.99831					388.2	0.9674	--	--	--
	388.3	0.99807					388.3	0.96695	--	--	--
	388.4	0.99807					388.4	0.9665	--	--	--
	388.5	0.99783					388.5	0.96606	--	--	--
	388.6	0.99807					388.6	0.96561	--	--	--
	388.7	0.99807					388.7	0.96516	--	--	--
	388.8	0.99783					388.8	0.96472	--	--	--
	388.9	0.99783					388.9	0.96427	--	--	--
	389	0.99783					389	0.96382	--	--	--
	389.1	0.99783					389.1	0.96338	--	--	--
	389.2	0.99807					389.2	0.96338	--	--	--
	389.3	0.99807					389.3	0.96293	--	--	--
	389.4	0.99807					389.4	0.96248	--	--	--
	389.5	0.99783					389.5	0.96204	--	--	--
	389.6	0.99783					389.6	0.96159	--	--	--
	389.7	0.99783					389.7	0.96114	--	--	--
	389.8	0.99783					389.8	0.9607	--	--	--
	389.9	0.99807					389.9	0.96025	--	--	--
	390	0.99807					390	0.9598	--	--	--
	390.1	0.99807					390.1	0.95936	--	--	--
	390.2	0.99807					390.2	0.95891	--	--	--
	390.3	0.99831					390.3	0.95846	--	--	--
	390.4	0.99807					390.4	0.95802	--	--	--
	390.5	0.99807					390.5	0.95757	--	--	--
	390.6	0.99807					390.6	0.95712	--	--	--
	390.7	0.99807					390.7	0.95712	--	--	--
	390.8	0.99807					390.8	0.95623	--	--	--
	390.9	0.99807					390.9	0.95578	--	--	--
	391	0.99831					391	0.95534	--	--	--
	391.1	0.99807					391.1	0.95489	--	--	--
	391.2	0.99807					391.2	0.95444	--	--	--
	391.3	0.99807					391.3	0.95444	--	--	--
	391.4	0.99807					391.4	0.954	--	--	--
	391.5	0.99807					391.5	0.95355	--	--	--
	391.6	0.99807					391.6	0.9531	--	--	--
	391.7	0.99807					391.7	0.95266	--	--	--
	391.8	0.99831					391.8	0.95266	--	--	--
	391.9	0.99807					391.9	0.95221	--	--	--
	392	0.99831					392	0.95176	--	--	--
	392.1	0.99807					392.1	0.95132	--	--	--
	392.2	0.99807					392.2	0.95087	--	--	--
	392.3	0.99807					392.3	0.95042	--	--	--
	392.4	0.99759					392.4	0.94998	--	--	--
	392.5	0.99759					392.5	0.94953	--	--	--
	392.6	0.99783					392.6	0.94953	--	--	--
	392.7	0.99783					392.7	0.94908	--	--	--
	392.8	0.99783					392.8	0.94864	--	--	--
	392.9	0.99783					392.9	0.94819	--	--	--
	393	0.99783					393	0.94774	--	--	--
	393.1	0.99783					393.1	0.94774	--	--	--
	393.2	0.99783					393.2	0.9473	--	--	--
	393.3	0.99783					393.3	0.94685	--	--	--
	393.4	0.99783					393.4	0.94685	--	--	--
	393.5	0.99759					393.5	0.9464	--	--	--
	393.6	0.99783					393.6	0.94596	--	--	--
	393.7	0.99759					393.7	0.94551	--	--	--
	393.8	0.99759					393.8	0.94506	--	--	--
	393.9	0.99759					393.9	0.94462	--	--	--
	394	0.99759					394	0.94417	--	--	--
	394.1	0.99759					394.1	0.94417	--	--	--
	394.2	0.99759					394.2	0.94372	--	--	--
	394.3	0.99759					394.3	0.94372	--	--	--
	394.4	0.99735					394.4	0.94328	--	--	--
	394.5	0.99735					394.5	0.94283	--	--	--
	394.6	0.99735					394.6	0.94283	--	--	--
	394.7	0.99735					394.7	0.94238	--	--	--
	394.8	0.99735					394.8	0.94194	--	--	--
	394.9	0.99735					394.9	0.94194	--	--	--
	395	0.99735					395	0.94149	--	--	--
	395.1	0.99711					395.1	0.94105	--	--	--
	395.2	0.99711					395.2	0.94105	--	--	--
	395.3	0.99687					395.3	0.9406	--	--	--
	395.4	0.99687					395.4	0.9406	--	--	--
	395.5	0.99687					395.5	0.94015	--	--	--
	395.6	0.99687					395.6	0.94015	--	--	--
	395.7	0.99687					395.7	0.93971	--	--	--
	395.8	0.99687					395.8	0.93926	--	--	--
	395.9	0.99663					395.9	0.93926	--	--	--
	396	0.99663					396	0.93926	--	--	--
	396.1	0.99639					396.1	0.93881	--	--	--
	396.2	0.99639					396.2	0.93837	--	--	--
	396.3	0.99639					396.3	0.93837	--	--	--
	396.4	0.99639					396.4	0.93837	--	--	--
	396.5	0.99615					396.5	0.93792	--	--	--
	396.6	0.99591					396.6	0.93747	--	--	--
	396.7	0.99591					396.7	0.93703	--	--	--
	396.8	0.99591					396.8	0.93703	--	--	--
	396.9	0.99591					396.9	0.93658	--	--	--
	397	0.99591					397	0.93658	--	--	--
	397.1	0.99615					397.1	0.93613	--	--	--
	397.2	0.99591					397.2	0.93613	--	--	--
	397.3	0.99591					397.3	0.93613	--	--	--
	397.4	0.99591					397.4	0.93569	--	--	--
	397.5	0.99591					397.5	0.93524	--	--	--
	397.6	0.99615					397.6	0.93524	--	--	--
	397.7	0.99591					397.7	0.93479	--	--	--
	397.8	0.99591					397.8	0.93479	--	--	--
	397.9	0.99591					397.9	0.93435	--	--	--
	398	0.99591					398	0.9339	--	--	--
	398.1	0.99567					398.1	0.9339	--	--	--
	398.2	0.99567					398.2	0.93345	--	--	--
	398.3	0.99567					398.3	0.93301	--	--	--
	398.4	0.99567					398.4	0.93301	--	--	--
	398.5	0.99567					398.5	0.93256	--	--	--
	398.6	0.99567					398.6	0.93256	--	--	--
	398.7	0.99567					398.7	0.93211	--	--	--
	398.8	0.99567					398.8	0.93167	--	--	--
	398.9	0.99543					398.9	0.93122	--	--	--
	399	0.99543					399	0.93122	--	--	--
	399.1	0.99543					399.1	0.93077	--	--	--
	399.2	0.99519					399.2	0.93077	--	--	--
	399.3	0.99519					399.3	0.93033	--	--	--
	399.4	0.99494					399.4	0.92988	--	--	--
	399.5	0.99494					399.5	0.92988	--	--	--
	399.6	0.9947					399.6	0.92943	--	--	--
	399.7	0.9947					399.7	0.92899	--	--	--
	399.8	0.9947					399.8	0.92899	--	--	--
	399.9	0.99446					399.9	0.92854	--	--	--
	400	0.99422					400	0.92854	--	--	--
	400.1	0.99398					400.1	0.92809	--	--	--
	400.2	0.99422					400.2	0.92809	--	--	--
	400.3	0.99398					400.3	0.92765	--	--	--
	400.4	0.99374					400.4	0.92765	--	--	--
	400.5	0.9935					400.5	0.9272	--	--	--
	400.6	0.9935					400.6	0.92675	--	--	--
	400.7	0.9935					400.7	0.92631	--	--	--
	400.8	0.99326					400.8	0.92631	--	--	--
	400.9	0.99326					400.9	0.92586	--	--	--
	401	0.99302					401	0.92586	--	--	--
	401.1	0.99278					401.1	0.92541	--	--	--
	401.2	0.99254					401.2	0.92541	--	--	--
	401.3	0.9923					401.3	0.92497	--	--	--
	401.4	0.9923					401.4	0.92497	--	--	--
	401.5	0.99206					401.5	0.92452	--	--	--
	401.6	0.99206					401.6	0.92407	--	--	--
	401.7	0.99182					401.7	0.92407	--	--	--
	401.8	0.99182					401.8	0.92363	--	--	--
	401.9	0.99157					401.9	0.92363	--	--	--
	402	0.99133					402	0.92363	--	--	--
	402.1	0.99109					402.1	0.92318	--	--	--
	402.2	0.99109					402.2	0.92273	--	--	--
	402.3	0.99085					402.3	0.92273	--	--	--
	402.4	0.99085					402.4	0.92229	--	--	--
	402.5	0.99061					402.5	0.92229	--	--	--
	402.6	0.99061					402.6	0.92184	--	--	--
	402.7	0.99037					402.7	0.92139	--	--	--
	402.8	0.99037					402.8	0.92139	--	--	--
	402.9	0.99013					402.9	0.92095	--	--	--
	403	0.98989					403	0.9205	--	--	--
	403.1	0.98989					403.1	0.9205	--	--	--
	403.2	0.98965					403.2	0.92005	--	--	--
	403.3	0.98965					403.3	0.92005	--	--	--
	403.4	0.98941					403.4	0.91961	--	--	--
	403.5	0.98941					403.5	0.91916	--	--	--
	403.6	0.98917					403.6	0.91871	--	--	--
	403.7	0.98917					403.7	0.91871	--	--	--
	403.8	0.98917					403.8	0.91827	--	--	--
	403.9	0.98893					403.9	0.91782	--	--	--
	404	0.98893					404	0.91782	--	--	--
	404.1	0.98869					404.1	0.91737	--	--	--
	404.2	0.98844					404.2	0.91693	--	--	--
	404.3	0.98844					404.3	0.91648	--	--	--
	404.4	0.9882					404.4	0.91603	--	--	--
	404.5	0.98796					404.5	0.91603	--	--	--
	404.6	0.98796					404.6	0.91559	--	--	--
	404.7	0.98748					404.7	0.91514	--	--	--
	404.8	0.98724					404.8	0.91469	--	--	--
	404.9	0.98724					404.9	0.91425	--	--	--
	405	0.987					405	0.9138	--	--	--
	405.1	0.98676					405.1	0.9138	--	--	--
	405.2	0.98628					405.2	0.91335	--	--	--
	405.3	0.98604					405.3	0.91291	--	--	--
	405.4	0.9858					405.4	0.91291	--	--	--
	405.5	0.9858					405.5	0.91246	--	--	--
	405.6	0.98532					405.6	0.91201	--	--	--
	405.7	0.98532					405.7	0.91201	--	--	--
	405.8	0.98507					405.8	0.91157	--	--	--
	405.9	0.98459					405.9	0.91112	--	--	--
	406	0.98435					406	0.91112	--	--	--
	406.1	0.98435					406.1	0.91067	--	--	--
	406.2	0.98411					406.2	0.91023	--	--	--
	406.3	0.98387					406.3	0.90978	--	--	--
	406.4	0.98363					406.4	0.90978	--	--	--
	406.5	0.98339					406.5	0.90933	--	--	--
	406.6	0.98315					406.6	0.90889	--	--	--
	406.7	0.98291					406.7	0.90844	--	--	--
	406.8	0.98243					406.8	0.90844	--	--	--
	406.9	0.98219					406.9	0.90799	--	--	--
	407	0.98195					407	0.90755	--	--	--
	407.1	0.98195					407.1	0.9071	--	--	--
	407.2	0.9817					407.2	0.9071	--	--	--
	407.3	0.98146					407.3	0.90665	--	--	--
	407.4	0.98122					407.4	0.90621	--	--	--
	407.5	0.98098					407.5	0.90576	--	--	--
	407.6	0.98074					407.6	0.90531	--	--	--
	407.7	0.9805					407.7	0.90531	--	--	--
	407.8	0.98026					407.8	0.90487	--	--	--
	407.9	0.98026					407.9	0.90442	--	--	--
	408	0.98002					408	0.90397	--	--	--
	408.1	0.97978					408.1	0.90353	--	--	--
	408.2	0.97978					408.2	0.90353	--	--	--
	408.3	0.97954					408.3	0.90308	--	--	--
	408.4	0.9793					408.4	0.90264	--	--	--
	408.5	0.97906					408.5	0.90219	--	--	--
	408.6	0.97882					408.6	0.90174	--	--	--
	408.7	0.97857					408.7	0.9013	--	--	--
	408.8	0.97833					408.8	0.90085	--	--	--
	408.9	0.97809					408.9	0.9004	--	--	--
	409	0.97809					409	0.89996	--	--	--
	409.1	0.97785					409.1	0.89951	--	--	--
	409.2	0.97761					409.2	0.89906	--	--	--
	409.3	0.97737					409.3	0.89862	--	--	--
	409.4	0.97713					409.4	0.89817	--	--	--
	409.5	0.97665					409.5	0.89772	--	--	--
	409.6	0.97641					409.6	0.89772	--	--	--
	409.7	0.97617					409.7	0.89683	--	--	--
	409.8	0.97593					409.8	0.89638	--	--	--
	409.9	0.97569					409.9	0.89594	--	--	--
	410	0.9752					410	0.89549	--	--	--
	410.1	0.97496					410.1	0.89504	--	--	--
	410.2	0.97472					410.2	0.8946	--	--	--
	410.3	0.97448					410.3	0.89415	--	--	--
	410.4	0.974					410.4	0.8937	--	--	--
	410.5	0.97376					410.5	0.89326	--	--	--
	410.6	0.97328					410.6	0.89281	--	--	--
	410.7	0.97304					410.7	0.89236	--	--	--
	410.8	0.9728					410.8	0.89192	--	--	--
	410.9	0.97232					410.9	0.89147	--	--	--
	411	0.97208					411	0.89102	--	--	--
	411.1	0.97159					411.1	0.89013	--	--	--
	411.2	0.97135					411.2	0.89013	--	--	--
	411.3	0.97111					411.3	0.88924	--	--	--
	411.4	0.97063					411.4	0.88924	--	--	--
	411.5	0.97039					411.5	0.88879	--	--	--
	411.6	0.97015					411.6	0.88834	--	--	--
	411.7	0.96967					411.7	0.88745	--	--	--
	411.8	0.96943					411.8	0.887	--	--	--
	411.9	0.96919					411.9	0.88656	--	--	--
	412	0.96895					412	0.88611	--	--	--
	412.1	0.9687					412.1	0.88566	--	--	--
	412.2	0.96846					412.2	0.88522	--	--	--
	412.3	0.96798					412.3	0.88477	--	--	--
	412.4	0.96774					412.4	0.88432	--	--	--
	412.5	0.96726					412.5	0.88388	--	--	--
	412.6	0.96726					412.6	0.88388	--	--	--
	412.7	0.96702					412.7	0.88298	--	--	--
	412.8	0.96654					412.8	0.88254	--	--	--
	412.9	0.96606					412.9	0.88209	--	--	--
	413	0.96582					413	0.88164	--	--	--
	413.1	0.96558					413.1	0.8812	--	--	--
	413.2	0.96509					413.2	0.88075	--	--	--
	413.3	0.96485					413.3	0.8803	--	--	--
	413.4	0.96437					413.4	0.87986	--	--	--
	413.5	0.96413					413.5	0.87941	--	--	--
	413.6	0.96365					413.6	0.87896	--	--	--
	413.7	0.96341					413.7	0.87807	--	--	--
	413.8	0.96293					413.8	0.87762	--	--	--
	413.9	0.96269					413.9	0.87718	--	--	--
	414	0.96221					414	0.87673	--	--	--
	414.1	0.96196					414.1	0.87628	--	--	--
	414.2	0.96148					414.2	0.87584	--	--	--
	414.3	0.96124					414.3	0.87494	--	--	--
	414.4	0.961					414.4	0.8745	--	--	--
	414.5	0.96052					414.5	0.87405	--	--	--
	414.6	0.96004					414.6	0.87316	--	--	--
	414.7	0.95956					414.7	0.87271	--	--	--
	414.8	0.95932					414.8	0.87226	--	--	--
	414.9	0.95883					414.9	0.87182	--	--	--
	415	0.95883					415	0.87137	--	--	--
	415.1	0.95835					415.1	0.87092	--	--	--
	415.2	0.95811					415.2	0.87048	--	--	--
	415.3	0.95787					415.3	0.87003	--	--	--
	415.4	0.95763					415.4	0.86958	--	--	--
	415.5	0.95763					415.5	0.86914	--	--	--
	415.6	0.95715					415.6	0.86869	--	--	--
	415.7	0.95691					415.7	0.86824	--	--	--
	415.8	0.95667					415.8	0.86735	--	--	--
	415.9	0.95619					415.9	0.8669	--	--	--
	416	0.95595					416	0.86646	--	--	--
	416.1	0.95571					416.1	0.86601	--	--	--
	416.2	0.95546					416.2	0.86556	--	--	--
	416.3	0.95522					416.3	0.86512	--	--	--
	416.4	0.95474					416.4	0.86423	--	--	--
	416.5	0.9545					416.5	0.86378	--	--	--
	416.6	0.95402					416.6	0.86333	--	--	--
	416.7	0.95354					416.7	0.86289	--	--	--
	416.8	0.9533					416.8	0.86244	--	--	--
	416.9	0.95282					416.9	0.86155	--	--	--
	417	0.95282					417	0.8611	--	--	--
	417.1	0.95234					417.1	0.86065	--	--	--
	417.2	0.95209					417.2	0.86021	--	--	--
	417.3	0.95161					417.3	0.85976	--	--	--
	417.4	0.95113					417.4	0.85887	--	--	--
	417.5	0.95065					417.5	0.85842	--	--	--
	417.6	0.95017					417.6	0.85753	--	--	--
	417.7	0.94969					417.7	0.85708	--	--	--
	417.8	0.94921					417.8	0.85619	--	--	--
	417.9	0.94896					417.9	0.85529	--	--	--
	418	0.94824					418	0.8544	--	--	--
	418.1	0.94776					418.1	0.85395	--	--	--
	418.2	0.94728					418.2	0.85306	--	--	--
	418.3	0.9468					418.3	0.85261	--	--	--
	418.4	0.94632					418.4	0.85172	--	--	--
	418.5	0.94584					418.5	0.85083	--	--	--
	418.6	0.94535					418.6	0.85038	--	--	--
	418.7	0.94487					418.7	0.84949	--	--	--
	418.8	0.94439					418.8	0.84904	--	--	--
	418.9	0.94415					418.9	0.84815	--	--	--
	419	0.94367					419	0.8477	--	--	--
	419.1	0.94319					419.1	0.84681	--	--	--
	419.2	0.94295					419.2	0.84591	--	--	--
	419.3	0.94247					419.3	0.84502	--	--	--
	419.4	0.94198					419.4	0.84457	--	--	--
	419.5	0.9415					419.5	0.84368	--	--	--
	419.6	0.94102					419.6	0.84279	--	--	--
	419.7	0.94054					419.7	0.84234	--	--	--
	419.8	0.9403					419.8	0.84145	--	--	--
	419.9	0.93982					419.9	0.84055	--	--	--
	420	0.93934					420	0.83966	--	--	--
	420.1	0.93885					420.1	0.83921	--	--	--
	420.2	0.93837					420.2	0.83832	--	--	--
	420.3	0.93813					420.3	0.83743	--	--	--
	420.4	0.93741					420.4	0.83653	--	--	--
	420.5	0.93717					420.5	0.83564	--	--	--
	420.6	0.93669					420.6	0.83519	--	--	--
	420.7	0.93621					420.7	0.8343	--	--	--
	420.8	0.93597					420.8	0.83341	--	--	--
	420.9	0.93548					420.9	0.83251	--	--	--
	421	0.93524					421	0.83207	--	--	--
	421.1	0.93476					421.1	0.83117	--	--	--
	421.2	0.93428					421.2	0.83028	--	--	--
	421.3	0.9338					421.3	0.82939	--	--	--
	421.4	0.93332					421.4	0.82849	--	--	--
	421.5	0.93284					421.5	0.8276	--	--	--
	421.6	0.9326					421.6	0.82671	--	--	--
	421.7	0.93187					421.7	0.82582	--	--	--
	421.8	0.93139					421.8	0.82492	--	--	--
	421.9	0.93091					421.9	0.82403	--	--	--
	422	0.93067					422	0.82314	--	--	--
	422.1	0.93019					422.1	0.82269	--	--	--
	422.2	0.92971					422.2	0.82135	--	--	--
	422.3	0.92922					422.3	0.8209	--	--	--
	422.4	0.92874					422.4	0.82001	--	--	--
	422.5	0.92826					422.5	0.81867	--	--	--
	422.6	0.92778					422.6	0.81822	--	--	--
	422.7	0.9273					422.7	0.81733	--	--	--
	422.8	0.92682					422.8	0.81644	--	--	--
	422.9	0.92634					422.9	0.81554	--	--	--
	423	0.92561					423	0.81465	--	--	--
	423.1	0.92513					423.1	0.81331	--	--	--
	423.2	0.92465					423.2	0.81242	--	--	--
	423.3	0.92417					423.3	0.81152	--	--	--
	423.4	0.92369					423.4	0.81063	--	--	--
	423.5	0.92297					423.5	0.80974	--	--	--
	423.6	0.92248					423.6	0.80884	--	--	--
	423.7	0.92176					423.7	0.8075	--	--	--
	423.8	0.92104					423.8	0.80661	--	--	--
	423.9	0.92056					423.9	0.80572	--	--	--
	424	0.92008					424	0.80482	--	--	--
	424.1	0.91935					424.1	0.80348	--	--	--
	424.2	0.91887					424.2	0.80259	--	--	--
	424.3	0.91839					424.3	0.8017	--	--	--
	424.4	0.91791					424.4	0.8008	--	--	--
	424.5	0.91719					424.5	0.79946	--	--	--
	424.6	0.91671					424.6	0.79857	--	--	--
	424.7	0.91598					424.7	0.79768	--	--	--
	424.8	0.91526					424.8	0.79634	--	--	--
	424.9	0.91478					424.9	0.79544	--	--	--
	425	0.9143					425	0.79455	--	--	--
	425.1	0.91382					425.1	0.79321	--	--	--
	425.2	0.9131					425.2	0.79232	--	--	--
	425.3	0.91261					425.3	0.79098	--	--	--
	425.4	0.91213					425.4	0.79008	--	--	--
	425.5	0.91141					425.5	0.78874	--	--	--
	425.6	0.91093					425.6	0.78785	--	--	--
	425.7	0.91045					425.7	0.78651	--	--	--
	425.8	0.90948					425.8	0.78562	--	--	--
	425.9	0.909					425.9	0.78428	--	--	--
	426	0.90828					426	0.78294	--	--	--
	426.1	0.9078					426.1	0.78205	--	--	--
	426.2	0.90708					426.2	0.78071	--	--	--
	426.3	0.9066					426.3	0.77981	--	--	--
	426.4	0.90611					426.4	0.77847	--	--	--
	426.5	0.90539					426.5	0.77713	--	--	--
	426.6	0.90491					426.6	0.77624	--	--	--
	426.7	0.90419					426.7	0.7749	--	--	--
	426.8	0.90371					426.8	0.77356	--	--	--
	426.9	0.90274					426.9	0.77222	--	--	--
	427	0.90226					427	0.77133	--	--	--
	427.1	0.90178					427.1	0.76999	--	--	--
	427.2	0.90106					427.2	0.76865	--	--	--
	427.3	0.90058					427.3	0.76775	--	--	--
	427.4	0.89986					427.4	0.76641	--	--	--
	427.5	0.89937					427.5	0.76507	--	--	--
	427.6	0.89865					427.6	0.76418	--	--	--
	427.7	0.89817					427.7	0.76284	--	--	--
	427.8	0.89745					427.8	0.7615	--	--	--
	427.9	0.89673					427.9	0.76061	--	--	--
	428	0.89624					428	0.75927	--	--	--
	428.1	0.89552					428.1	0.75793	--	--	--
	428.2	0.89504					428.2	0.75703	--	--	--
	428.3	0.89456					428.3	0.75569	--	--	--
	428.4	0.8936					428.4	0.75435	--	--	--
	428.5	0.89312					428.5	0.75301	--	--	--
	428.6	0.89239					428.6	0.75212	--	--	--
	428.7	0.89167					428.7	0.75078	--	--	--
	428.8	0.89095					428.8	0.74944	--	--	--
	428.9	0.89047					428.9	0.7481	--	--	--
	429	0.88974					429	0.74676	--	--	--
	429.1	0.88902					429.1	0.74587	--	--	--
	429.2	0.88854					429.2	0.74453	--	--	--
	429.3	0.88782					429.3	0.74319	--	--	--
	429.4	0.8871					429.4	0.74185	--	--	--
	429.5	0.88637					429.5	0.74051	--	--	--
	429.6	0.88589					429.6	0.73917	--	--	--
	429.7	0.88517					429.7	0.73783	--	--	--
	429.8	0.88445					429.8	0.73649	--	--	--
	429.9	0.88373					429.9	0.73515	--	--	--
	430	0.883					430	0.73381	--	--	--
	430.1	0.88252					430.1	0.73247	--	--	--
	430.2	0.88156					430.2	0.73113	--	--	--
	430.3	0.88108					430.3	0.72979	--	--	--
	430.4	0.88036					430.4	0.72845	--	--	--
	430.5	0.87963					430.5	0.72711	--	--	--
	430.6	0.87891					430.6	0.72577	--	--	--
	430.7	0.87819					430.7	0.72398	--	--	--
	430.8	0.87747					430.8	0.72264	--	--	--
	430.9	0.87699					430.9	0.7213	--	--	--
	431	0.87626					431	0.71996	--	--	--
	431.1	0.87554					431.1	0.71862	--	--	--
	431.2	0.87506					431.2	0.71684	--	--	--
	431.3	0.87434					431.3	0.7155	--	--	--
	431.4	0.87362					431.4	0.71416	--	--	--
	431.5	0.87313					431.5	0.71282	--	--	--
	431.6	0.87241					431.6	0.71148	--	--	--
	431.7	0.87169					431.7	0.70969	--	--	--
	431.8	0.87097					431.8	0.70835	--	--	--
	431.9	0.87025					431.9	0.70701	--	--	--
	432	0.86952					432	0.70523	--	--	--
	432.1	0.8688					432.1	0.70389	--	--	--
	432.2	0.86808					432.2	0.70255	--	--	--
	432.3	0.86736					432.3	0.70121	--	--	--
	432.4	0.86663					432.4	0.69942	--	--	--
	432.5	0.86591					432.5	0.69808	--	--	--
	432.6	0.86519					432.6	0.69629	--	--	--
	432.7	0.86447					432.7	0.69495	--	--	--
	432.8	0.86375					432.8	0.69317	--	--	--
	432.9	0.86302					432.9	0.69183	--	--	--
	433	0.8623					433	0.69049	--	--	--
	433.1	0.86134					433.1	0.6887	--	--	--
	433.2	0.86062					433.2	0.68736	--	--	--
	433.3	0.85989					433.3	0.68557	--	--	--
	433.4	0.85917					433.4	0.68423	--	--	--
	433.5	0.85845					433.5	0.68245	--	--	--
	433.6	0.85773					433.6	0.68111	--	--	--
	433.7	0.85701					433.7	0.67932	--	--	--
	433.8	0.85628					433.8	0.67798	--	--	--
	433.9	0.85532					433.9	0.67619	--	--	--
	434	0.8546					434	0.67485	--	--	--
	434.1	0.85388					434.1	0.67307	--	--	--
	434.2	0.85291					434.2	0.67173	--	--	--
	434.3	0.85219					434.3	0.66994	--	--	--
	434.4	0.85147					434.4	0.66816	--	--	--
	434.5	0.85051					434.5	0.66682	--	--	--
	434.6	0.84978					434.6	0.66503	--	--	--
	434.7	0.84906					434.7	0.66324	--	--	--
	434.8	0.84834					434.8	0.6619	--	--	--
	434.9	0.84738					434.9	0.66012	--	--	--
	435	0.84665					435	0.65878	--	--	--
	435.1	0.84593					435.1	0.65699	--	--	--
	435.2	0.84497					435.2	0.6552	--	--	--
	435.3	0.84425					435.3	0.65386	--	--	--
	435.4	0.84352					435.4	0.65208	--	--	--
	435.5	0.84256					435.5	0.65029	--	--	--
	435.6	0.84184					435.6	0.6485	--	--	--
	435.7	0.84088					435.7	0.64716	--	--	--
	435.8	0.83991					435.8	0.64538	--	--	--
	435.9	0.83919					435.9	0.64359	--	--	--
	436	0.83847					436	0.6418	--	--	--
	436.1	0.83775					436.1	0.64002	--	--	--
	436.2	0.83678					436.2	0.63868	--	--	--
	436.3	0.83606					436.3	0.63689	--	--	--
	436.4	0.8351					436.4	0.6351	--	--	--
	436.5	0.83438					436.5	0.63377	--	--	--
	436.6	0.83341					436.6	0.63198	--	--	--
	436.7	0.83269					436.7	0.63019	--	--	--
	436.8	0.83173					436.8	0.62841	--	--	--
	436.9	0.83101					436.9	0.62662	--	--	--
	437	0.83004					437	0.62483	--	--	--
	437.1	0.82932					437.1	0.62349	--	--	--
	437.2	0.82836					437.2	0.62171	--	--	--
	437.3	0.82764					437.3	0.61992	--	--	--
	437.4	0.82667					437.4	0.61813	--	--	--
	437.5	0.82571					437.5	0.61635	--	--	--
	437.6	0.82499					437.6	0.61456	--	--	--
	437.7	0.82403					437.7	0.61277	--	--	--
	437.8	0.8233					437.8	0.61143	--	--	--
	437.9	0.82234					437.9	0.60965	--	--	--
	438	0.82138					438	0.60786	--	--	--
	438.1	0.82065					438.1	0.60607	--	--	--
	438.2	0.81969					438.2	0.60429	--	--	--
	438.3	0.81897					438.3	0.6025	--	--	--
	438.4	0.81801					438.4	0.60071	--	--	--
	438.5	0.81704					438.5	0.59893	--	--	--
	438.6	0.81608					438.6	0.59714	--	--	--
	438.7	0.81512					438.7	0.59536	--	--	--
	438.8	0.81416					438.8	0.59357	--	--	--
	438.9	0.81319					438.9	0.59178	--	--	--
	439	0.81247					439	0.59	--	--	--
	439.1	0.81151					439.1	0.58821	--	--	--
	439.2	0.81078					439.2	0.58642	--	--	--
	439.3	0.80982					439.3	0.58464	--	--	--
	439.4	0.8091					439.4	0.58285	--	--	--
	439.5	0.80814					439.5	0.58106	--	--	--
	439.6	0.80717					439.6	0.57928	--	--	--
	439.7	0.80621					439.7	0.57749	--	--	--
	439.8	0.80549					439.8	0.5757	--	--	--
	439.9	0.80453					439.9	0.57347	--	--	--
	440	0.80356					440	0.57213	--	--	--
	440.1	0.8026					440.1	0.5699	--	--	--
	440.2	0.80164					440.2	0.56811	--	--	--
	440.3	0.80067					440.3	0.56632	--	--	--
	440.4	0.79995					440.4	0.56454	--	--	--
	440.5	0.79899					440.5	0.56275	--	--	--
	440.6	0.79827					440.6	0.56096	--	--	--
	440.7	0.7973					440.7	0.55918	--	--	--
	440.8	0.79634					440.8	0.55739	--	--	--
	440.9	0.79538					440.9	0.55561	--	--	--
	441	0.79442					441	0.55337	--	--	--
	441.1	0.79345					441.1	0.55159	--	--	--
	441.2	0.79273					441.2	0.5498	--	--	--
	441.3	0.79177					441.3	0.54801	--	--	--
	441.4	0.7908					441.4	0.54623	--	--	--
	441.5	0.78984					441.5	0.54399	--	--	--
	441.6	0.78888					441.6	0.54221	--	--	--
	441.7	0.78767					441.7	0.54042	--	--	--
	441.8	0.78671					441.8	0.53863	--	--	--
	441.9	0.78575					441.9	0.5364	--	--	--
	442	0.78479					442	0.53461	--	--	--
	442.1	0.78382					442.1	0.53283	--	--	--
	442.2	0.78286					442.2	0.53104	--	--	--
	442.3	0.78166					442.3	0.52881	--	--	--
	442.4	0.78045					442.4	0.52702	--	--	--
	442.5	0.77949					442.5	0.52523	--	--	--
	442.6	0.77853					442.6	0.523	--	--	--
	442.7	0.77756					442.7	0.52121	--	--	--
	442.8	0.77636					442.8	0.51943	--	--	--
	442.9	0.77516					442.9	0.51764	--	--	--
	443	0.77419					443	0.51541	--	--	--
	443.1	0.77323					443.1	0.51362	--	--	--
	443.2	0.77203					443.2	0.51184	--	--	--
	443.3	0.77106					443.3	0.51005	--	--	--
	443.4	0.7701					443.4	0.50782	--	--	--
	443.5	0.76914					443.5	0.50603	--	--	--
	443.6	0.76818					443.6	0.50424	--	--	--
	443.7	0.76697					443.7	0.50246	--	--	--
	443.8	0.76601					443.8	0.50067	--	--	--
	443.9	0.76481					443.9	0.49888	--	--	--
	444	0.76384					444	0.4971	--	--	--
	444.1	0.76264					444.1	0.49486	--	--	--
	444.2	0.76168					444.2	0.49308	--	--	--
	444.3	0.76071					444.3	0.49129	--	--	--
	444.4	0.75951					444.4	0.4895	--	--	--
	444.5	0.75855					444.5	0.48772	--	--	--
	444.6	0.75758					444.6	0.48593	--	--	--
	444.7	0.75638					444.7	0.48414	--	--	--
	444.8	0.75542					444.8	0.48191	--	--	--
	444.9	0.75445					444.9	0.48013	--	--	--
	445	0.75349					445	0.47834	--	--	--
	445.1	0.75253					445.1	0.47655	--	--	--
	445.2	0.75132					445.2	0.47432	--	--	--
	445.3	0.75036					445.3	0.47253	--	--	--
	445.4	0.74916					445.4	0.47075	--	--	--
	445.5	0.74819					445.5	0.46896	--	--	--
	445.6	0.74699					445.6	0.46673	--	--	--
	445.7	0.74603					445.7	0.46494	--	--	--
	445.8	0.74482					445.8	0.46315	--	--	--
	445.9	0.74362					445.9	0.46092	--	--	--
	446	0.74266					446	0.45913	--	--	--
	446.1	0.74145					446.1	0.45735	--	--	--
	446.2	0.74049					446.2	0.45511	--	--	--
	446.3	0.73929					446.3	0.45333	--	--	--
	446.4	0.73832					446.4	0.45154	--	--	--
	446.5	0.73712					446.5	0.44931	--	--	--
	446.6	0.73616					446.6	0.44752	--	--	--
	446.7	0.73495					446.7	0.44573	--	--	--
	446.8	0.73375					446.8	0.4435	--	--	--
	446.9	0.73279					446.9	0.44172	--	--	--
	447	0.73158					447	0.43993	--	--	--
	447.1	0.73038					447.1	0.4377	--	--	--
	447.2	0.72918					447.2	0.43591	--	--	--
	447.3	0.72797					447.3	0.43368	--	--	--
	447.4	0.72677					447.4	0.43189	--	--	--
	447.5	0.72557					447.5	0.4301	--	--	--
	447.6	0.72436					447.6	0.42832	--	--	--
	447.7	0.72316					447.7	0.42608	--	--	--
	447.8	0.72195					447.8	0.4243	--	--	--
	447.9	0.72099					447.9	0.42251	--	--	--
	448	0.71979					448	0.42028	--	--	--
	448.1	0.71858					448.1	0.41849	--	--	--
	448.2	0.71738					448.2	0.4167	--	--	--
	448.3	0.71618					448.3	0.41447	--	--	--
	448.4	0.71497					448.4	0.41268	--	--	--
	448.5	0.71377					448.5	0.4109	--	--	--
	448.6	0.71257					448.6	0.40911	--	--	--
	448.7	0.71136					448.7	0.40688	--	--	--
	448.8	0.71016					448.8	0.40509	--	--	--
	448.9	0.70871					448.9	0.40331	--	--	--
	449	0.70751					449	0.40152	--	--	--
	449.1	0.70631					449.1	0.39973	--	--	--
	449.2	0.7051					449.2	0.3975	--	--	--
	449.3	0.7039					449.3	0.39571	--	--	--
	449.4	0.7027					449.4	0.39393	--	--	--
	449.5	0.70125					449.5	0.39214	--	--	--
	449.6	0.70029					449.6	0.39035	--	--	--
	449.7	0.69909					449.7	0.38857	--	--	--
	449.8	0.69788					449.8	0.38678	--	--	--
	449.9	0.69644					449.9	0.38499	--	--	--
	450	0.69523					450	0.38321	--	--	--
	450.1	0.69403					450.1	0.38142	--	--	--
	450.2	0.69283					450.2	0.37963	--	--	--
	450.3	0.69162					450.3	0.37785	--	--	--
	450.4	0.69042					450.4	0.37606	--	--	--
	450.5	0.68922					450.5	0.37383	--	--	--
	450.6	0.68801					450.6	0.37204	--	--	--
	450.7	0.68681					450.7	0.37025	--	--	--
	450.8	0.68536					450.8	0.36847	--	--	--
	450.9	0.68392					450.9	0.36668	--	--	--
	451	0.68272					451	0.3649	--	--	--
	451.1	0.68151					451.1	0.36311	--	--	--
	451.2	0.68031					451.2	0.36177	--	--	--
	451.3	0.67886					451.3	0.35998	--	--	--
	451.4	0.67766					451.4	0.3582	--	--	--
	451.5	0.67646					451.5	0.35641	--	--	--
	451.6	0.67501					451.6	0.35462	--	--	--
	451.7	0.67381					451.7	0.35284	--	--	--
	451.8	0.6726					451.8	0.35105	--	--	--
	451.9	0.67116					451.9	0.34926	--	--	--
	452	0.66996					452	0.34748	--	--	--
	452.1	0.66875					452.1	0.34614	--	--	--
	452.2	0.66755					452.2	0.34435	--	--	--
	452.3	0.6661					452.3	0.34256	--	--	--
	452.4	0.6649					452.4	0.34078	--	--	--
	452.5	0.6637					452.5	0.33899	--	--	--
	452.6	0.66225					452.6	0.33765	--	--	--
	452.7	0.66105					452.7	0.33586	--	--	--
	452.8	0.65961					452.8	0.33408	--	--	--
	452.9	0.6584					452.9	0.33274	--	--	--
	453	0.65696					453	0.33095	--	--	--
	453.1	0.65575					453.1	0.32916	--	--	--
	453.2	0.65455					453.2	0.32782	--	--	--
	453.3	0.65311					453.3	0.32604	--	--	--
	453.4	0.6519					453.4	0.32425	--	--	--
	453.5	0.6507					453.5	0.32291	--	--	--
	453.6	0.64949					453.6	0.32113	--	--	--
	453.7	0.64805					453.7	0.31979	--	--	--
	453.8	0.64685					453.8	0.318	--	--	--
	453.9	0.6454					453.9	0.31621	--	--	--
	454	0.6442					454	0.31487	--	--	--
	454.1	0.64275					454.1	0.31309	--	--	--
	454.2	0.64155					454.2	0.31175	--	--	--
	454.3	0.64011					454.3	0.30996	--	--	--
	454.4	0.63866					454.4	0.30817	--	--	--
	454.5	0.63746					454.5	0.30683	--	--	--
	454.6	0.63601					454.6	0.30505	--	--	--
	454.7	0.63481					454.7	0.30371	--	--	--
	454.8	0.63337					454.8	0.30192	--	--	--
	454.9	0.63192					454.9	0.30058	--	--	--
	455	0.63072					455	0.29924	--	--	--
	455.1	0.62927					455.1	0.29745	--	--	--
	455.2	0.62807					455.2	0.29611	--	--	--
	455.3	0.62662					455.3	0.29433	--	--	--
	455.4	0.62518					455.4	0.29299	--	--	--
	455.5	0.62374					455.5	0.2912	--	--	--
	455.6	0.62253					455.6	0.28986	--	--	--
	455.7	0.62109					455.7	0.28852	--	--	--
	455.8	0.61964					455.8	0.28674	--	--	--
	455.9	0.6182					455.9	0.2854	--	--	--
	456	0.61675					456	0.28406	--	--	--
	456.1	0.61531					456.1	0.28227	--	--	--
	456.2	0.61411					456.2	0.28093	--	--	--
	456.3	0.61266					456.3	0.27959	--	--	--
	456.4	0.61122					456.4	0.2778	--	--	--
	456.5	0.61001					456.5	0.27646	--	--	--
	456.6	0.60857					456.6	0.27512	--	--	--
	456.7	0.60713					456.7	0.27378	--	--	--
	456.8	0.60568					456.8	0.27244	--	--	--
	456.9	0.60424					456.9	0.2711	--	--	--
	457	0.60303					457	0.26976	--	--	--
	457.1	0.60159					457.1	0.26798	--	--	--
	457.2	0.5999					457.2	0.26664	--	--	--
	457.3	0.5987					457.3	0.2653	--	--	--
	457.4	0.59726					457.4	0.26396	--	--	--
	457.5	0.59581					457.5	0.26262	--	--	--
	457.6	0.59437					457.6	0.26128	--	--	--
	457.7	0.59316					457.7	0.25994	--	--	--
	457.8	0.59172					457.8	0.2586	--	--	--
	457.9	0.59027					457.9	0.25726	--	--	--
	458	0.58883					458	0.25592	--	--	--
	458.1	0.58739					458.1	0.25458	--	--	--
	458.2	0.58594					458.2	0.25324	--	--	--
	458.3	0.5845					458.3	0.2519	--	--	--
	458.4	0.58305					458.4	0.251	--	--	--
	458.5	0.58161					458.5	0.24967	--	--	--
	458.6	0.5804					458.6	0.24833	--	--	--
	458.7	0.57896					458.7	0.24699	--	--	--
	458.8	0.57752					458.8	0.24609	--	--	--
	458.9	0.57607					458.9	0.24475	--	--	--
	459	0.57463					459	0.24341	--	--	--
	459.1	0.57318					459.1	0.24207	--	--	--
	459.2	0.57174					459.2	0.24118	--	--	--
	459.3	0.57029					459.3	0.23984	--	--	--
	459.4	0.56885					459.4	0.2385	--	--	--
	459.5	0.5674					459.5	0.23761	--	--	--
	459.6	0.56596					459.6	0.23627	--	--	--
	459.7	0.56452					459.7	0.23493	--	--	--
	459.8	0.56307					459.8	0.23403	--	--	--
	459.9	0.56163					459.9	0.23269	--	--	--
	460	0.55994					460	0.23135	--	--	--
	460.1	0.5585					460.1	0.23046	--	--	--
	460.2	0.55705					460.2	0.22912	--	--	--
	460.3	0.55537					460.3	0.22778	--	--	--
	460.4	0.55392					460.4	0.22689	--	--	--
	460.5	0.55248					460.5	0.22555	--	--	--
	460.6	0.55104					460.6	0.22465	--	--	--
	460.7	0.54959					460.7	0.22331	--	--	--
	460.8	0.54815					460.8	0.22242	--	--	--
	460.9	0.5467					460.9	0.22108	--	--	--
	461	0.54502					461	0.22019	--	--	--
	461.1	0.54357					461.1	0.21885	--	--	--
	461.2	0.54213					461.2	0.21795	--	--	--
	461.3	0.54068					461.3	0.21661	--	--	--
	461.4	0.53924					461.4	0.21572	--	--	--
	461.5	0.53779					461.5	0.21438	--	--	--
	461.6	0.53611					461.6	0.21349	--	--	--
	461.7	0.53467					461.7	0.21215	--	--	--
	461.8	0.53322					461.8	0.21126	--	--	--
	461.9	0.53154					461.9	0.21036	--	--	--
	462	0.53009					462	0.20902	--	--	--
	462.1	0.52865					462.1	0.20813	--	--	--
	462.2	0.52696					462.2	0.20724	--	--	--
	462.3	0.52552					462.3	0.2059	--	--	--
	462.4	0.52407					462.4	0.205	--	--	--
	462.5	0.52263					462.5	0.20411	--	--	--
	462.6	0.52094					462.6	0.20277	--	--	--
	462.7	0.5195					462.7	0.20188	--	--	--
	462.8	0.51805					462.8	0.20098	--	--	--
	462.9	0.51637					462.9	0.20009	--	--	--
	463	0.51493					463	0.19875	--	--	--
	463.1	0.51348					463.1	0.19786	--	--	--
	463.2	0.5118					463.2	0.19696	--	--	--
	463.3	0.51035					463.3	0.19607	--	--	--
	463.4	0.50867					463.4	0.19518	--	--	--
	463.5	0.50722					463.5	0.19428	--	--	--
	463.6	0.50578					463.6	0.19339	--	--	--
	463.7	0.50409					463.7	0.19205	--	--	--
	463.8	0.50265					463.8	0.19116	--	--	--
	463.9	0.5012					463.9	0.19026	--	--	--
	464	0.49952					464	0.18937	--	--	--
	464.1	0.49807					464.1	0.18848	--	--	--
	464.2	0.49663					464.2	0.18758	--	--	--
	464.3	0.49494					464.3	0.18669	--	--	--
	464.4	0.4935					464.4	0.1858	--	--	--
	464.5	0.49206					464.5	0.1849	--	--	--
	464.6	0.49037					464.6	0.18401	--	--	--
	464.7	0.48893					464.7	0.18312	--	--	--
	464.8	0.48748					464.8	0.18222	--	--	--
	464.9	0.48604					464.9	0.18133	--	--	--
	465	0.48435					465	0.18088	--	--	--
	465.1	0.48291					465.1	0.17999	--	--	--
	465.2	0.48122					465.2	0.1791	--	--	--
	465.3	0.47978					465.3	0.1782	--	--	--
	465.4	0.47833					465.4	0.17731	--	--	--
	465.5	0.47689					465.5	0.17642	--	--	--
	465.6	0.47545					465.6	0.17597	--	--	--
	465.7	0.474					465.7	0.17508	--	--	--
	465.8	0.47256					465.8	0.17418	--	--	--
	465.9	0.47087					465.9	0.17329	--	--	--
	466	0.46943					466	0.1724	--	--	--
	466.1	0.46798					466.1	0.17195	--	--	--
	466.2	0.4663					466.2	0.17106	--	--	--
	466.3	0.46485					466.3	0.17017	--	--	--
	466.4	0.46317					466.4	0.16927	--	--	--
	466.5	0.46172					466.5	0.16883	--	--	--
	466.6	0.46004					466.6	0.16793	--	--	--
	466.7	0.45859					466.7	0.16704	--	--	--
	466.8	0.45715					466.8	0.16659	--	--	--
	466.9	0.45571					466.9	0.1657	--	--	--
	467	0.45402					467	0.16481	--	--	--
	467.1	0.45258					467.1	0.16436	--	--	--
	467.2	0.45113					467.2	0.16347	--	--	--
	467.3	0.44969					467.3	0.16257	--	--	--
	467.4	0.44824					467.4	0.16213	--	--	--
	467.5	0.44656					467.5	0.16123	--	--	--
	467.6	0.44511					467.6	0.16079	--	--	--
	467.7	0.44367					467.7	0.15989	--	--	--
	467.8	0.44222					467.8	0.159	--	--	--
	467.9	0.44054					467.9	0.15855	--	--	--
	468	0.43909					468	0.15766	--	--	--
	468.1	0.43765					468.1	0.15721	--	--	--
	468.2	0.43621					468.2	0.15632	--	--	--
	468.3	0.43452					468.3	0.15587	--	--	--
	468.4	0.43308					468.4	0.15498	--	--	--
	468.5	0.43163					468.5	0.15453	--	--	--
	468.6	0.43019					468.6	0.15364	--	--	--
	468.7	0.42874					468.7	0.15319	--	--	--
	468.8	0.4273					468.8	0.1523	--	--	--
	468.9	0.42561					468.9	0.15185	--	--	--
	469	0.42417					469	0.15096	--	--	--
	469.1	0.42273					469.1	0.15051	--	--	--
	469.2	0.42128					469.2	0.14962	--	--	--
	469.3	0.4196					469.3	0.14917	--	--	--
	469.4	0.41815					469.4	0.14873	--	--	--
	469.5	0.41671					469.5	0.14783	--	--	--
	469.6	0.41526					469.6	0.14739	--	--	--
	469.7	0.41382					469.7	0.14649	--	--	--
	469.8	0.41213					469.8	0.14605	--	--	--
	469.9	0.41069					469.9	0.1456	--	--	--
	470	0.40924					470	0.14471	--	--	--
	470.1	0.4078					470.1	0.14426	--	--	--
	470.2	0.40636					470.2	0.14381	--	--	--
	470.3	0.40491					470.3	0.14292	--	--	--
	470.4	0.40323					470.4	0.14247	--	--	--
	470.5	0.40178					470.5	0.14203	--	--	--
	470.6	0.40034					470.6	0.14113	--	--	--
	470.7	0.39889					470.7	0.14069	--	--	--
	470.8	0.39745					470.8	0.14024	--	--	--
	470.9	0.39576					470.9	0.13979	--	--	--
	471	0.39432					471	0.1389	--	--	--
	471.1	0.39287					471.1	0.13845	--	--	--
	471.2	0.39143					471.2	0.13801	--	--	--
	471.3	0.38999					471.3	0.13756	--	--	--
	471.4	0.38854					471.4	0.13667	--	--	--
	471.5	0.3871					471.5	0.13622	--	--	--
	471.6	0.38541					471.6	0.13577	--	--	--
	471.7	0.38397					471.7	0.13533	--	--	--
	471.8	0.38252					471.8	0.13488	--	--	--
	471.9	0.38108					471.9	0.13444	--	--	--
	472	0.37963					472	0.13354	--	--	--
	472.1	0.37819					472.1	0.1331	--	--	--
	472.2	0.37675					472.2	0.13265	--	--	--
	472.3	0.3753					472.3	0.1322	--	--	--
	472.4	0.37386					472.4	0.13176	--	--	--
	472.5	0.37241					472.5	0.13131	--	--	--
	472.6	0.37097					472.6	0.13086	--	--	--
	472.7	0.36952					472.7	0.12997	--	--	--
	472.8	0.36808					472.8	0.12952	--	--	--
	472.9	0.36639					472.9	0.12908	--	--	--
	473	0.36519					473	0.12863	--	--	--
	473.1	0.36375					473.1	0.12818	--	--	--
	473.2	0.3623					473.2	0.12774	--	--	--
	473.3	0.36086					473.3	0.12729	--	--	--
	473.4	0.35941					473.4	0.12684	--	--	--
	473.5	0.35797					473.5	0.1264	--	--	--
	473.6	0.35652					473.6	0.12595	--	--	--
	473.7	0.35508					473.7	0.1255	--	--	--
	473.8	0.35388					473.8	0.12506	--	--	--
	473.9	0.35243					473.9	0.12461	--	--	--
	474	0.35099					474	0.12416	--	--	--
	474.1	0.34978					474.1	0.12372	--	--	--
	474.2	0.34834					474.2	0.12327	--	--	--
	474.3	0.34689					474.3	0.12282	--	--	--
	474.4	0.34545					474.4	0.12238	--	--	--
	474.5	0.34425					474.5	0.12193	--	--	--
	474.6	0.3428					474.6	0.12148	--	--	--
	474.7	0.34136					474.7	0.12104	--	--	--
	474.8	0.33991					474.8	0.12059	--	--	--
	474.9	0.33871					474.9	0.12014	--	--	--
	475	0.33727					475	0.1197	--	--	--
	475.1	0.33582					475.1	0.11925	--	--	--
	475.2	0.33438					475.2	0.1188	--	--	--
	475.3	0.33293					475.3	0.11836	--	--	--
	475.4	0.33173					475.4	0.11791	--	--	--
	475.5	0.33028					475.5	0.11746	--	--	--
	475.6	0.32908					475.6	0.11702	--	--	--
	475.7	0.32764					475.7	0.11657	--	--	--
	475.8	0.32619					475.8	0.11657	--	--	--
	475.9	0.32499					475.9	0.11612	--	--	--
	476	0.32354					476	0.11568	--	--	--
	476.1	0.3221					476.1	0.11523	--	--	--
	476.2	0.3209					476.2	0.11478	--	--	--
	476.3	0.31945					476.3	0.11434	--	--	--
	476.4	0.31801					476.4	0.11389	--	--	--
	476.5	0.3168					476.5	0.11344	--	--	--
	476.6	0.31536					476.6	0.11344	--	--	--
	476.7	0.31416					476.7	0.113	--	--	--
	476.8	0.31271					476.8	0.11255	--	--	--
	476.9	0.31151					476.9	0.1121	--	--	--
	477	0.31006					477	0.11166	--	--	--
	477.1	0.30886					477.1	0.11121	--	--	--
	477.2	0.30741					477.2	0.11121	--	--	--
	477.3	0.30621					477.3	0.11076	--	--	--
	477.4	0.30477					477.4	0.11032	--	--	--
	477.5	0.30356					477.5	0.10987	--	--	--
	477.6	0.30212					477.6	0.10942	--	--	--
	477.7	0.30091					477.7	0.10942	--	--	--
	477.8	0.29971					477.8	0.10898	--	--	--
	477.9	0.29827					477.9	0.10853	--	--	--
	478	0.29706					478	0.10808	--	--	--
	478.1	0.29562					478.1	0.10808	--	--	--
	478.2	0.29442					478.2	0.10764	--	--	--
	478.3	0.29297					478.3	0.10719	--	--	--
	478.4	0.29177					478.4	0.10674	--	--	--
	478.5	0.29056					478.5	0.1063	--	--	--
	478.6	0.28912					478.6	0.1063	--	--	--
	478.7	0.28792					478.7	0.10585	--	--	--
	478.8	0.28671					478.8	0.1054	--	--	--
	478.9	0.28551					478.9	0.1054	--	--	--
	479	0.28406					479	0.10496	--	--	--
	479.1	0.28286					479.1	0.10451	--	--	--
	479.2	0.28166					479.2	0.10406	--	--	--
	479.3	0.28045					479.3	0.10406	--	--	--
	479.4	0.27901					479.4	0.10362	--	--	--
	479.5	0.2778					479.5	0.10317	--	--	--
	479.6	0.2766					479.6	0.10317	--	--	--
	479.7	0.2754					479.7	0.10272	--	--	--
	479.8	0.27419					479.8	0.10228	--	--	--
	479.9	0.27299					479.9	0.10228	--	--	--
	480	0.27179					480	0.10183	--	--	--
	480.1	0.27058					480.1	0.10138	--	--	--
	480.2	0.26914					480.2	0.10138	--	--	--
	480.3	0.26793					480.3	0.10094	--	--	--
	480.4	0.26673					480.4	0.10049	--	--	--
	480.5	0.26577					480.5	0.10049	--	--	--
	480.6	0.26432					480.6	0.10004	--	--	--
	480.7	0.26312					480.7	0.0996	--	--	--
	480.8	0.26216					480.8	0.0996	--	--	--
	480.9	0.26095					480.9	0.09915	--	--	--
	481	0.25975					481	0.0987	--	--	--
	481.1	0.25855					481.1	0.0987	--	--	--
	481.2	0.25734					481.2	0.09826	--	--	--
	481.3	0.25614					481.3	0.09781	--	--	--
	481.4	0.25494					481.4	0.09781	--	--	--
	481.5	0.25373					481.5	0.09736	--	--	--
	481.6	0.25253					481.6	0.09692	--	--	--
	481.7	0.25132					481.7	0.09692	--	--	--
	481.8	0.25036					481.8	0.09647	--	--	--
	481.9	0.24916					481.9	0.09603	--	--	--
	482	0.24795					482	0.09603	--	--	--
	482.1	0.24675					482.1	0.09558	--	--	--
	482.2	0.24555					482.2	0.09558	--	--	--
	482.3	0.24458					482.3	0.09513	--	--	--
	482.4	0.24338					482.4	0.09469	--	--	--
	482.5	0.24242					482.5	0.09469	--	--	--
	482.6	0.24121					482.6	0.09424	--	--	--
	482.7	0.24001					482.7	0.09424	--	--	--
	482.8	0.23905					482.8	0.09379	--	--	--
	482.9	0.23784					482.9	0.09379	--	--	--
	483	0.23688					483	0.09335	--	--	--
	483.1	0.23568					483.1	0.09335	--	--	--
	483.2	0.23447					483.2	0.0929	--	--	--
	483.3	0.23351					483.3	0.09245	--	--	--
	483.4	0.23231					483.4	0.09245	--	--	--
	483.5	0.23134					483.5	0.09201	--	--	--
	483.6	0.23014					483.6	0.09201	--	--	--
	483.7	0.22918					483.7	0.09156	--	--	--
	483.8	0.22797					483.8	0.09156	--	--	--
	483.9	0.22701					483.9	0.09111	--	--	--
	484	0.22581					484	0.09111	--	--	--
	484.1	0.22484					484.1	0.09067	--	--	--
	484.2	0.22364					484.2	0.09022	--	--	--
	484.3	0.22268					484.3	0.09022	--	--	--
	484.4	0.22171					484.4	0.08977	--	--	--
	484.5	0.22051					484.5	0.08977	--	--	--
	484.6	0.21955					484.6	0.08933	--	--	--
	484.7	0.21834					484.7	0.08933	--	--	--
	484.8	0.21738					484.8	0.08888	--	--	--
	484.9	0.21618					484.9	0.08888	--	--	--
	485	0.21521					485	0.08843	--	--	--
	485.1	0.21425					485.1	0.08843	--	--	--
	485.2	0.21329					485.2	0.08799	--	--	--
	485.3	0.21208					485.3	0.08754	--	--	--
	485.4	0.21112					485.4	0.08754	--	--	--
	485.5	0.21016					485.5	0.08709	--	--	--
	485.6	0.20896					485.6	0.08709	--	--	--
	485.7	0.20799					485.7	0.08665	--	--	--
	485.8	0.20703					485.8	0.08665	--	--	--
	485.9	0.20607					485.9	0.0862	--	--	--
	486	0.2051					486	0.0862	--	--	--
	486.1	0.20414					486.1	0.08575	--	--	--
	486.2	0.20294					486.2	0.08575	--	--	--
	486.3	0.20197					486.3	0.08575	--	--	--
	486.4	0.20101					486.4	0.08531	--	--	--
	486.5	0.20005					486.5	0.08531	--	--	--
	486.6	0.19909					486.6	0.08486	--	--	--
	486.7	0.19812					486.7	0.08486	--	--	--
	486.8	0.19692					486.8	0.08441	--	--	--
	486.9	0.19596					486.9	0.08441	--	--	--
	487	0.19499					487	0.08397	--	--	--
	487.1	0.19403					487.1	0.08397	--	--	--
	487.2	0.19307					487.2	0.08352	--	--	--
	487.3	0.1921					487.3	0.08352	--	--	--
	487.4	0.19114					487.4	0.08307	--	--	--
	487.5	0.19018					487.5	0.08307	--	--	--
	487.6	0.18922					487.6	0.08263	--	--	--
	487.7	0.18825					487.7	0.08263	--	--	--
	487.8	0.18729					487.8	0.08263	--	--	--
	487.9	0.18633					487.9	0.08218	--	--	--
	488	0.18536					488	0.08218	--	--	--
	488.1	0.1844					488.1	0.08173	--	--	--
	488.2	0.18344					488.2	0.08173	--	--	--
	488.3	0.18247					488.3	0.08129	--	--	--
	488.4	0.18151					488.4	0.08129	--	--	--
	488.5	0.18079					488.5	0.08084	--	--	--
	488.6	0.17983					488.6	0.08084	--	--	--
	488.7	0.17886					488.7	0.08084	--	--	--
	488.8	0.1779					488.8	0.08039	--	--	--
	488.9	0.17718					488.9	0.08039	--	--	--
	489	0.17622					489	0.07995	--	--	--
	489.1	0.17525					489.1	0.07995	--	--	--
	489.2	0.17453					489.2	0.0795	--	--	--
	489.3	0.17357					489.3	0.0795	--	--	--
	489.4	0.1726					489.4	0.0795	--	--	--
	489.5	0.17188					489.5	0.07905	--	--	--
	489.6	0.17092					489.6	0.07905	--	--	--
	489.7	0.1702					489.7	0.07861	--	--	--
	489.8	0.16923					489.8	0.07861	--	--	--
	489.9	0.16851					489.9	0.07861	--	--	--
	490	0.16755					490	0.07816	--	--	--
	490.1	0.16683					490.1	0.07816	--	--	--
	490.2	0.16586					490.2	0.07771	--	--	--
	490.3	0.16514					490.3	0.07771	--	--	--
	490.4	0.16418					490.4	0.07771	--	--	--
	490.5	0.16346					490.5	0.07727	--	--	--
	490.6	0.16249					490.6	0.07727	--	--	--
	490.7	0.16177					490.7	0.07682	--	--	--
	490.8	0.16081					490.8	0.07682	--	--	--
	490.9	0.16009					490.9	0.07682	--	--	--
	491	0.15912					491	0.07637	--	--	--
	491.1	0.1584					491.1	0.07637	--	--	--
	491.2	0.15744					491.2	0.07593	--	--	--
	491.3	0.15672					491.3	0.07593	--	--	--
	491.4	0.15599					491.4	0.07548	--	--	--
	491.5	0.15503					491.5	0.07548	--	--	--
	491.6	0.15431					491.6	0.07548	--	--	--
	491.7	0.15335					491.7	0.07503	--	--	--
	491.8	0.15262					491.8	0.07503	--	--	--
	491.9	0.1519					491.9	0.07503	--	--	--
	492	0.15094					492	0.07459	--	--	--
	492.1	0.15022					492.1	0.07459	--	--	--
	492.2	0.14949					492.2	0.07414	--	--	--
	492.3	0.14877					492.3	0.07414	--	--	--
	492.4	0.14781					492.4	0.07414	--	--	--
	492.5	0.14709					492.5	0.07369	--	--	--
	492.6	0.14636					492.6	0.07369	--	--	--
	492.7	0.14564					492.7	0.07369	--	--	--
	492.8	0.14468					492.8	0.07325	--	--	--
	492.9	0.14396					492.9	0.07325	--	--	--
	493	0.14324					493	0.07325	--	--	--
	493.1	0.14251					493.1	0.0728	--	--	--
	493.2	0.14179					493.2	0.0728	--	--	--
	493.3	0.14107					493.3	0.07235	--	--	--
	493.4	0.14011					493.4	0.07235	--	--	--
	493.5	0.13938					493.5	0.07235	--	--	--
	493.6	0.13866					493.6	0.07191	--	--	--
	493.7	0.13794					493.7	0.07191	--	--	--
	493.8	0.13722					493.8	0.07191	--	--	--
	493.9	0.13649					493.9	0.07146	--	--	--
	494	0.13577					494	0.07146	--	--	--
	494.1	0.13505					494.1	0.07146	--	--	--
	494.2	0.13433					494.2	0.07101	--	--	--
	494.3	0.13361					494.3	0.07101	--	--	--
	494.4	0.13288					494.4	0.07101	--	--	--
	494.5	0.13216					494.5	0.07057	--	--	--
	494.6	0.13144					494.6	0.07057	--	--	--
	494.7	0.13072					494.7	0.07057	--	--	--
	494.8	0.13					494.8	0.07012	--	--	--
	494.9	0.12951					494.9	0.07012	--	--	--
	495	0.12879					495	0.07012	--	--	--
	495.1	0.12807					495.1	0.06967	--	--	--
	495.2	0.12735					495.2	0.06967	--	--	--
	495.3	0.12662					495.3	0.06967	--	--	--
	495.4	0.1259					495.4	0.06923	--	--	--
	495.5	0.12542					495.5	0.06923	--	--	--
	495.6	0.1247					495.6	0.06923	--	--	--
	495.7	0.12398					495.7	0.06878	--	--	--
	495.8	0.12325					495.8	0.06878	--	--	--
	495.9	0.12277					495.9	0.06878	--	--	--
	496	0.12205					496	0.06878	--	--	--
	496.1	0.12133					496.1	0.06833	--	--	--
	496.2	0.12061					496.2	0.06833	--	--	--
	496.3	0.12013					496.3	0.06833	--	--	--
	496.4	0.1194					496.4	0.06789	--	--	--
	496.5	0.11868					496.5	0.06789	--	--	--
	496.6	0.1182					496.6	0.06789	--	--	--
	496.7	0.11748					496.7	0.06744	--	--	--
	496.8	0.117					496.8	0.06744	--	--	--
	496.9	0.11627					496.9	0.06744	--	--	--
	497	0.11555					497	0.06699	--	--	--
	497.1	0.11507					497.1	0.06699	--	--	--
	497.2	0.11435					497.2	0.06699	--	--	--
	497.3	0.11387					497.3	0.06699	--	--	--
	497.4	0.11314					497.4	0.06655	--	--	--
	497.5	0.11266					497.5	0.06655	--	--	--
	497.6	0.11194					497.6	0.06655	--	--	--
	497.7	0.11146					497.7	0.0661	--	--	--
	497.8	0.11074					497.8	0.0661	--	--	--
	497.9	0.11026					497.9	0.0661	--	--	--
	498	0.10953					498	0.06565	--	--	--
	498.1	0.10905					498.1	0.06565	--	--	--
	498.2	0.10857					498.2	0.06565	--	--	--
	498.3	0.10785					498.3	0.06565	--	--	--
	498.4	0.10737					498.4	0.06521	--	--	--
	498.5	0.10688					498.5	0.06521	--	--	--
	498.6	0.10616					498.6	0.06521	--	--	--
	498.7	0.10568					498.7	0.06476	--	--	--
	498.8	0.1052					498.8	0.06476	--	--	--
	498.9	0.10472					498.9	0.06476	--	--	--
	499	0.104					499	0.06476	--	--	--
	499.1	0.10351					499.1	0.06431	--	--	--
	499.2	0.10303					499.2	0.06431	--	--	--
	499.3	0.10231					499.3	0.06431	--	--	--
	499.4	0.10183					499.4	0.06431	--	--	--
	499.5	0.10135					499.5	0.06387	--	--	--
	499.6	0.10087					499.6	0.06387	--	--	--
	499.7	0.10014					499.7	0.06387	--	--	--
	499.8	0.09966					499.8	0.06342	--	--	--
	499.9	0.09918					499.9	0.06342	--	--	--
	500	0.0987					500	0.06342	--	--	--
	500.1	0.09822					500.1	0.06342	--	--	--
	500.2	0.09774					500.2	0.06297	--	--	--
	500.3	0.09701					500.3	0.06297	--	--	--
	500.4	0.09653					500.4	0.06297	--	--	--
	500.5	0.09605					500.5	0.06297	--	--	--
	500.6	0.09557					500.6	0.06253	--	--	--
	500.7	0.09509					500.7	0.06253	--	--	--
	500.8	0.09461					500.8	0.06253	--	--	--
	500.9	0.09413					500.9	0.06253	--	--	--
	501	0.09364					501	0.06208	--	--	--
	501.1	0.09316					501.1	0.06208	--	--	--
	501.2	0.09268					501.2	0.06208	--	--	--
	501.3	0.0922					501.3	0.06208	--	--	--
	501.4	0.09148					501.4	0.06163	--	--	--
	501.5	0.091					501.5	0.06163	--	--	--
	501.6	0.09052					501.6	0.06163	--	--	--
	501.7	0.09003					501.7	0.06163	--	--	--
	501.8	0.08955					501.8	0.06119	--	--	--
	501.9	0.08907					501.9	0.06119	--	--	--
	502	0.08859					502	0.06119	--	--	--
	502.1	0.08835					502.1	0.06119	--	--	--
	502.2	0.08787					502.2	0.06074	--	--	--
	502.3	0.08739					502.3	0.06074	--	--	--
	502.4	0.0869					502.4	0.06074	--	--	--
	502.5	0.08642					502.5	0.06074	--	--	--
	502.6	0.08594					502.6	0.06029	--	--	--
	502.7	0.08546					502.7	0.06029	--	--	--
	502.8	0.08498					502.8	0.06029	--	--	--
	502.9	0.0845					502.9	0.06029	--	--	--
	503	0.08402					503	0.05985	--	--	--
	503.1	0.08377					503.1	0.05985	--	--	--
	503.2	0.08329					503.2	0.05985	--	--	--
	503.3	0.08281					503.3	0.05985	--	--	--
	503.4	0.08233					503.4	0.0594	--	--	--
	503.5	0.08185					503.5	0.0594	--	--	--
	503.6	0.08161					503.6	0.0594	--	--	--
	503.7	0.08113					503.7	0.0594	--	--	--
	503.8	0.08065					503.8	0.0594	--	--	--
	503.9	0.08016					503.9	0.05895	--	--	--
	504	0.07992					504	0.05895	--	--	--
	504.1	0.07944					504.1	0.05895	--	--	--
	504.2	0.07896					504.2	0.05895	--	--	--
	504.3	0.07872					504.3	0.05851	--	--	--
	504.4	0.07824					504.4	0.05851	--	--	--
	504.5	0.07776					504.5	0.05851	--	--	--
	504.6	0.07752					504.6	0.05851	--	--	--
	504.7	0.07703					504.7	0.05851	--	--	--
	504.8	0.07655					504.8	0.05806	--	--	--
	504.9	0.07631					504.9	0.05806	--	--	--
	505	0.07583					505	0.05806	--	--	--
	505.1	0.07559					505.1	0.05806	--	--	--
	505.2	0.07511					505.2	0.05762	--	--	--
	505.3	0.07463					505.3	0.05762	--	--	--
	505.4	0.07439					505.4	0.05762	--	--	--
	505.5	0.0739					505.5	0.05762	--	--	--
	505.6	0.07366					505.6	0.05762	--	--	--
	505.7	0.07318					505.7	0.05717	--	--	--
	505.8	0.0727					505.8	0.05717	--	--	--
	505.9	0.07246					505.9	0.05717	--	--	--
	506	0.07198					506	0.05717	--	--	--
	506.1	0.07174					506.1	0.05717	--	--	--
	506.2	0.07126					506.2	0.05672	--	--	--
	506.3	0.07102					506.3	0.05672	--	--	--
	506.4	0.07053					506.4	0.05672	--	--	--
	506.5	0.07029					506.5	0.05672	--	--	--
	506.6	0.07005					506.6	0.05672	--	--	--
	506.7	0.06957					506.7	0.05628	--	--	--
	506.8	0.06933					506.8	0.05628	--	--	--
	506.9	0.06885					506.9	0.05628	--	--	--
	507	0.06861					507	0.05628	--	--	--
	507.1	0.06813					507.1	0.05628	--	--	--
	507.2	0.06789					507.2	0.05583	--	--	--
	507.3	0.06765					507.3	0.05583	--	--	--
	507.4	0.06716					507.4	0.05583	--	--	--
	507.5	0.06692					507.5	0.05583	--	--	--
	507.6	0.06644					507.6	0.05583	--	--	--
	507.7	0.0662					507.7	0.05538	--	--	--
	507.8	0.06596					507.8	0.05538	--	--	--
	507.9	0.06548					507.9	0.05538	--	--	--
	508	0.06524					508	0.05538	--	--	--
	508.1	0.065					508.1	0.05538	--	--	--
	508.2	0.06452					508.2	0.05494	--	--	--
	508.3	0.06428					508.3	0.05494	--	--	--
	508.4	0.06403					508.4	0.05494	--	--	--
	508.5	0.06355					508.5	0.05494	--	--	--
	508.6	0.06331					508.6	0.05494	--	--	--
	508.7	0.06307					508.7	0.05449	--	--	--
	508.8	0.06283					508.8	0.05449	--	--	--
	508.9	0.06235					508.9	0.05449	--	--	--
	509	0.06211					509	0.05449	--	--	--
	509.1	0.06187					509.1	0.05449	--	--	--
	509.2	0.06139					509.2	0.05449	--	--	--
	509.3	0.06115					509.3	0.05404	--	--	--
	509.4	0.06091					509.4	0.05404	--	--	--
	509.5	0.06066					509.5	0.05404	--	--	--
	509.6	0.06018					509.6	0.05404	--	--	--
	509.7	0.05994					509.7	0.05404	--	--	--
	509.8	0.0597					509.8	0.0536	--	--	--
	509.9	0.05946					509.9	0.0536	--	--	--
	510	0.05922					510	0.0536	--	--	--
	510.1	0.05874					510.1	0.0536	--	--	--
	510.2	0.0585					510.2	0.0536	--	--	--
	510.3	0.05826					510.3	0.0536	--	--	--
	510.4	0.05802					510.4	0.05315	--	--	--
	510.5	0.05778					510.5	0.05315	--	--	--
	510.6	0.05753					510.6	0.05315	--	--	--
	510.7	0.05729					510.7	0.05315	--	--	--
	510.8	0.05681					510.8	0.05315	--	--	--
	510.9	0.05657					510.9	0.05315	--	--	--
	511	0.05633					511	0.0527	--	--	--
	511.1	0.05609					511.1	0.0527	--	--	--
	511.2	0.05585					511.2	0.0527	--	--	--
	511.3	0.05561					511.3	0.0527	--	--	--
	511.4	0.05537					511.4	0.0527	--	--	--
	511.5	0.05513					511.5	0.05226	--	--	--
	511.6	0.05465					511.6	0.05226	--	--	--
	511.7	0.05441					511.7	0.05226	--	--	--
	511.8	0.05416					511.8	0.05226	--	--	--
	511.9	0.05392					511.9	0.05226	--	--	--
	512	0.05368					512	0.05226	--	--	--
	512.1	0.05344					512.1	0.05181	--	--	--
	512.2	0.0532					512.2	0.05181	--	--	--
	512.3	0.05296					512.3	0.05181	--	--	--
	512.4	0.05272					512.4	0.05181	--	--	--
	512.5	0.05248					512.5	0.05181	--	--	--
	512.6	0.05224					512.6	0.05136	--	--	--
	512.7	0.052					512.7	0.05136	--	--	--
	512.8	0.05176					512.8	0.05136	--	--	--
	512.9	0.05152					512.9	0.05136	--	--	--
	513	0.05128					513	0.05136	--	--	--
	513.1	0.05104					513.1	0.05136	--	--	--
	513.2	0.05079					513.2	0.05092	--	--	--
	513.3	0.05055					513.3	0.05092	--	--	--
	513.4	0.05031					513.4	0.05092	--	--	--
	513.5	0.05007					513.5	0.05092	--	--	--
	513.6	0.04983					513.6	0.05092	--	--	--
	513.7	0.04959					513.7	0.05092	--	--	--
	513.8	0.04935					513.8	0.05047	--	--	--
	513.9	0.04911					513.9	0.05047	--	--	--
	514	0.04887					514	0.05047	--	--	--
	514.1	0.04863					514.1	0.05047	--	--	--
	514.2	0.04839					514.2	0.05047	--	--	--
	514.3	0.04815					514.3	0.05047	--	--	--
	514.4	0.04791					514.4	0.05047	--	--	--
	514.5	0.04766					514.5	0.05002	--	--	--
	514.6	0.04766					514.6	0.05002	--	--	--
	514.7	0.04742					514.7	0.05002	--	--	--
	514.8	0.04718					514.8	0.05002	--	--	--
	514.9	0.04694					514.9	0.05002	--	--	--
	515	0.0467					515	0.05002	--	--	--
	515.1	0.04646					515.1	0.04958	--	--	--
	515.2	0.04622					515.2	0.04958	--	--	--
	515.3	0.04598					515.3	0.04958	--	--	--
	515.4	0.04598					515.4	0.04958	--	--	--
	515.5	0.04574					515.5	0.04958	--	--	--
	515.6	0.0455					515.6	0.04958	--	--	--
	515.7	0.04526					515.7	0.04958	--	--	--
	515.8	0.04502					515.8	0.04913	--	--	--
	515.9	0.04478					515.9	0.04913	--	--	--
	516	0.04478					516	0.04913	--	--	--
	516.1	0.04454					516.1	0.04913	--	--	--
	516.2	0.04429					516.2	0.04913	--	--	--
	516.3	0.04405					516.3	0.04913	--	--	--
	516.4	0.04381					516.4	0.04868	--	--	--
	516.5	0.04381					516.5	0.04868	--	--	--
	516.6	0.04357					516.6	0.04868	--	--	--
	516.7	0.04333					516.7	0.04868	--	--	--
	516.8	0.04309					516.8	0.04868	--	--	--
	516.9	0.04285					516.9	0.04868	--	--	--
	517	0.04285					517	0.04868	--	--	--
	517.1	0.04261					517.1	0.04824	--	--	--
	517.2	0.04237					517.2	0.04824	--	--	--
	517.3	0.04213					517.3	0.04824	--	--	--
	517.4	0.04213					517.4	0.04824	--	--	--
	517.5	0.04189					517.5	0.04824	--	--	--
	517.6	0.04165					517.6	0.04824	--	--	--
	517.7	0.04141					517.7	0.04779	--	--	--
	517.8	0.04117					517.8	0.04779	--	--	--
	517.9	0.04117					517.9	0.04779	--	--	--
	518	0.04092					518	0.04779	--	--	--
	518.1	0.04068					518.1	0.04779	--	--	--
	518.2	0.04068					518.2	0.04779	--	--	--
	518.3	0.04044					518.3	0.04779	--	--	--
	518.4	0.0402					518.4	0.04734	--	--	--
	518.5	0.03996					518.5	0.04734	--	--	--
	518.6	0.03996					518.6	0.04734	--	--	--
	518.7	0.03972					518.7	0.04734	--	--	--
	518.8	0.03948					518.8	0.04734	--	--	--
	518.9	0.03948					518.9	0.04734	--	--	--
	519	0.03924					519	0.04734	--	--	--
	519.1	0.039					519.1	0.0469	--	--	--
	519.2	0.039					519.2	0.0469	--	--	--
	519.3	0.03876					519.3	0.0469	--	--	--
	519.4	0.03852					519.4	0.0469	--	--	--
	519.5	0.03852					519.5	0.0469	--	--	--
	519.6	0.03828					519.6	0.0469	--	--	--
	519.7	0.03804					519.7	0.0469	--	--	--
	519.8	0.03804					519.8	0.0469	--	--	--
	519.9	0.03779					519.9	0.04645	--	--	--
	520	0.03755					520	0.04645	--	--	--
	520.1	0.03755					520.1	0.04645	--	--	--
	520.2	0.03731					520.2	0.04645	--	--	--
	520.3	0.03707					520.3	0.04645	--	--	--
	520.4	0.03707					520.4	0.04645	--	--	--
	520.5	0.03683					520.5	0.04645	--	--	--
	520.6	0.03659					520.6	0.046	--	--	--
	520.7	0.03659					520.7	0.046	--	--	--
	520.8	0.03635					520.8	0.046	--	--	--
	520.9	0.03635					520.9	0.046	--	--	--
	521	0.03611					521	0.046	--	--	--
	521.1	0.03587					521.1	0.046	--	--	--
	521.2	0.03587					521.2	0.046	--	--	--
	521.3	0.03563					521.3	0.04556	--	--	--
	521.4	0.03539					521.4	0.04556	--	--	--
	521.5	0.03539					521.5	0.04556	--	--	--
	521.6	0.03515					521.6	0.04556	--	--	--
	521.7	0.03515					521.7	0.04556	--	--	--
	521.8	0.03491					521.8	0.04556	--	--	--
	521.9	0.03491					521.9	0.04556	--	--	--
	522	0.03467					522	0.04556	--	--	--
	522.1	0.03442					522.1	0.04511	--	--	--
	522.2	0.03442					522.2	0.04511	--	--	--
	522.3	0.03418					522.3	0.04511	--	--	--
	522.4	0.03418					522.4	0.04511	--	--	--
	522.5	0.03394					522.5	0.04511	--	--	--
	522.6	0.03394					522.6	0.04511	--	--	--
	522.7	0.0337					522.7	0.04511	--	--	--
	522.8	0.0337					522.8	0.04511	--	--	--
	522.9	0.03346					522.9	0.04466	--	--	--
	523	0.03346					523	0.04466	--	--	--
	523.1	0.03322					523.1	0.04466	--	--	--
	523.2	0.03322					523.2	0.04466	--	--	--
	523.3	0.03298					523.3	0.04466	--	--	--
	523.4	0.03298					523.4	0.04466	--	--	--
	523.5	0.03274					523.5	0.04466	--	--	--
	523.6	0.03274					523.6	0.04466	--	--	--
	523.7	0.0325					523.7	0.04422	--	--	--
	523.8	0.0325					523.8	0.04422	--	--	--
	523.9	0.03226					523.9	0.04422	--	--	--
	524	0.03226					524	0.04422	--	--	--
	524.1	0.03202					524.1	0.04422	--	--	--
	524.2	0.03202					524.2	0.04422	--	--	--
	524.3	0.03178					524.3	0.04422	--	--	--
	524.4	0.03178					524.4	0.04377	--	--	--
	524.5	0.03154					524.5	0.04377	--	--	--
	524.6	0.0313					524.6	0.04377	--	--	--
	524.7	0.0313					524.7	0.04377	--	--	--
	524.8	0.0313					524.8	0.04377	--	--	--
	524.9	0.03105					524.9	0.04377	--	--	--
	525	0.03105					525	0.04377	--	--	--
	525.1	0.03081					525.1	0.04332	--	--	--
	525.2	0.03081					525.2	0.04332	--	--	--
	525.3	0.03057					525.3	0.04332	--	--	--
	525.4	0.03057					525.4	0.04332	--	--	--
	525.5	0.03033					525.5	0.04332	--	--	--
	525.6	0.03033					525.6	0.04332	--	--	--
	525.7	0.03009					525.7	0.04332	--	--	--
	525.8	0.03009					525.8	0.04332	--	--	--
	525.9	0.02985					525.9	0.04332	--	--	--
	526	0.02985					526	0.04288	--	--	--
	526.1	0.02961					526.1	0.04288	--	--	--
	526.2	0.02961					526.2	0.04288	--	--	--
	526.3	0.02961					526.3	0.04288	--	--	--
	526.4	0.02937					526.4	0.04288	--	--	--
	526.5	0.02937					526.5	0.04288	--	--	--
	526.6	0.02913					526.6	0.04288	--	--	--
	526.7	0.02913					526.7	0.04288	--	--	--
	526.8	0.02889					526.8	0.04243	--	--	--
	526.9	0.02889					526.9	0.04243	--	--	--
	527	0.02889					527	0.04243	--	--	--
	527.1	0.02865					527.1	0.04243	--	--	--
	527.2	0.02865					527.2	0.04243	--	--	--
	527.3	0.02841					527.3	0.04243	--	--	--
	527.4	0.02841					527.4	0.04243	--	--	--
	527.5	0.02817					527.5	0.04243	--	--	--
	527.6	0.02817					527.6	0.04243	--	--	--
	527.7	0.02817					527.7	0.04198	--	--	--
	527.8	0.02792					527.8	0.04198	--	--	--
	527.9	0.02792					527.9	0.04198	--	--	--
	528	0.02792					528	0.04198	--	--	--
	528.1	0.02768					528.1	0.04198	--	--	--
	528.2	0.02768					528.2	0.04198	--	--	--
	528.3	0.02744					528.3	0.04198	--	--	--
	528.4	0.02744					528.4	0.04198	--	--	--
	528.5	0.02744					528.5	0.04198	--	--	--
	528.6	0.0272					528.6	0.04154	--	--	--
	528.7	0.0272					528.7	0.04154	--	--	--
	528.8	0.02696					528.8	0.04154	--	--	--
	528.9	0.02696					528.9	0.04154	--	--	--
	529	0.02696					529	0.04154	--	--	--
	529.1	0.02672					529.1	0.04154	--	--	--
	529.2	0.02672					529.2	0.04154	--	--	--
	529.3	0.02672					529.3	0.04154	--	--	--
	529.4	0.02648					529.4	0.04154	--	--	--
	529.5	0.02648					529.5	0.04109	--	--	--
	529.6	0.02648					529.6	0.04109	--	--	--
	529.7	0.02624					529.7	0.04109	--	--	--
	529.8	0.02624					529.8	0.04109	--	--	--
	529.9	0.026					529.9	0.04109	--	--	--
	530	0.026					530	0.04109	--	--	--
	530.1	0.026					530.1	0.04109	--	--	--
	530.2	0.02576					530.2	0.04109	--	--	--
	530.3	0.02576					530.3	0.04109	--	--	--
	530.4	0.02576					530.4	0.04064	--	--	--
	530.5	0.02576					530.5	0.04064	--	--	--
	530.6	0.02552					530.6	0.04064	--	--	--
	530.7	0.02552					530.7	0.04064	--	--	--
	530.8	0.02528					530.8	0.04064	--	--	--
	530.9	0.02528					530.9	0.04064	--	--	--
	531	0.02528					531	0.04064	--	--	--
	531.1	0.02504					531.1	0.04064	--	--	--
	531.2	0.02504					531.2	0.04064	--	--	--
	531.3	0.02504					531.3	0.04064	--	--	--
	531.4	0.0248					531.4	0.0402	--	--	--
	531.5	0.0248					531.5	0.0402	--	--	--
	531.6	0.0248					531.6	0.0402	--	--	--
	531.7	0.0248					531.7	0.0402	--	--	--
	531.8	0.02455					531.8	0.0402	--	--	--
	531.9	0.02455					531.9	0.0402	--	--	--
	532	0.02455					532	0.0402	--	--	--
	532.1	0.02431					532.1	0.0402	--	--	--
	532.2	0.02431					532.2	0.0402	--	--	--
	532.3	0.02431					532.3	0.03975	--	--	--
	532.4	0.02407					532.4	0.03975	--	--	--
	532.5	0.02407					532.5	0.03975	--	--	--
	532.6	0.02407					532.6	0.03975	--	--	--
	532.7	0.02383					532.7	0.03975	--	--	--
	532.8	0.02383					532.8	0.03975	--	--	--
	532.9	0.02383					532.9	0.03975	--	--	--
	533	0.02359					533	0.03975	--	--	--
	533.1	0.02359					533.1	0.03975	--	--	--
	533.2	0.02359					533.2	0.03975	--	--	--
	533.3	0.02359					533.3	0.0393	--	--	--
	533.4	0.02335					533.4	0.0393	--	--	--
	533.5	0.02335					533.5	0.0393	--	--	--
	533.6	0.02335					533.6	0.0393	--	--	--
	533.7	0.02335					533.7	0.0393	--	--	--
	533.8	0.02311					533.8	0.0393	--	--	--
	533.9	0.02311					533.9	0.0393	--	--	--
	534	0.02311					534	0.0393	--	--	--
	534.1	0.02311					534.1	0.0393	--	--	--
	534.2	0.02287					534.2	0.03886	--	--	--
	534.3	0.02287					534.3	0.03886	--	--	--
	534.4	0.02287					534.4	0.03886	--	--	--
	534.5	0.02287					534.5	0.03886	--	--	--
	534.6	0.02263					534.6	0.03886	--	--	--
	534.7	0.02263					534.7	0.03886	--	--	--
	534.8	0.02263					534.8	0.03886	--	--	--
	534.9	0.02263					534.9	0.03886	--	--	--
	535	0.02239					535	0.03886	--	--	--
	535.1	0.02239					535.1	0.03886	--	--	--
	535.2	0.02239					535.2	0.03886	--	--	--
	535.3	0.02215					535.3	0.03841	--	--	--
	535.4	0.02215					535.4	0.03841	--	--	--
	535.5	0.02215					535.5	0.03841	--	--	--
	535.6	0.02215					535.6	0.03841	--	--	--
	535.7	0.02191					535.7	0.03841	--	--	--
	535.8	0.02191					535.8	0.03841	--	--	--
	535.9	0.02191					535.9	0.03841	--	--	--
	536	0.02191					536	0.03841	--	--	--
	536.1	0.02167					536.1	0.03796	--	--	--
	536.2	0.02167					536.2	0.03796	--	--	--
	536.3	0.02167					536.3	0.03796	--	--	--
	536.4	0.02143					536.4	0.03796	--	--	--
	536.5	0.02143					536.5	0.03796	--	--	--
	536.6	0.02143					536.6	0.03796	--	--	--
	536.7	0.02143					536.7	0.03796	--	--	--
	536.8	0.02118					536.8	0.03796	--	--	--
	536.9	0.02118					536.9	0.03796	--	--	--
	537	0.02118					537	0.03796	--	--	--
	537.1	0.02118					537.1	0.03796	--	--	--
	537.2	0.02094					537.2	0.03752	--	--	--
	537.3	0.02094					537.3	0.03752	--	--	--
	537.4	0.02094					537.4	0.03752	--	--	--
	537.5	0.02094					537.5	0.03752	--	--	--
	537.6	0.0207					537.6	0.03752	--	--	--
	537.7	0.0207					537.7	0.03752	--	--	--
	537.8	0.0207					537.8	0.03752	--	--	--
	537.9	0.0207					537.9	0.03752	--	--	--
	538	0.0207					538	0.03752	--	--	--
	538.1	0.02046					538.1	0.03752	--	--	--
	538.2	0.02046					538.2	0.03752	--	--	--
	538.3	0.02046					538.3	0.03752	--	--	--
	538.4	0.02046					538.4	0.03752	--	--	--
	538.5	0.02022					538.5	0.03707	--	--	--
	538.6	0.02022					538.6	0.03707	--	--	--
	538.7	0.02022					538.7	0.03707	--	--	--
	538.8	0.02022					538.8	0.03707	--	--	--
	538.9	0.02022					538.9	0.03707	--	--	--
	539	0.01998					539	0.03707	--	--	--
	539.1	0.01998					539.1	0.03707	--	--	--
	539.2	0.01998					539.2	0.03707	--	--	--
	539.3	0.01998					539.3	0.03707	--	--	--
	539.4	0.01974					539.4	0.03707	--	--	--
	539.5	0.01974					539.5	0.03662	--	--	--
	539.6	0.01974					539.6	0.03662	--	--	--
	539.7	0.01974					539.7	0.03662	--	--	--
	539.8	0.01974					539.8	0.03662	--	--	--
	539.9	0.0195					539.9	0.03662	--	--	--
	540	0.0195					540	0.03662	--	--	--
	540.1	0.0195					540.1	0.03662	--	--	--
	540.2	0.0195					540.2	0.03662	--	--	--
	540.3	0.0195					540.3	0.03662	--	--	--
	540.4	0.0195					540.4	0.03662	--	--	--
	540.5	0.01926					540.5	0.03662	--	--	--
	540.6	0.01926					540.6	0.03662	--	--	--
	540.7	0.01926					540.7	0.03662	--	--	--
	540.8	0.01926					540.8	0.03618	--	--	--
	540.9	0.01926					540.9	0.03618	--	--	--
	541	0.01902					541	0.03618	--	--	--
	541.1	0.01902					541.1	0.03618	--	--	--
	541.2	0.01902					541.2	0.03618	--	--	--
	541.3	0.01902					541.3	0.03618	--	--	--
	541.4	0.01902					541.4	0.03618	--	--	--
	541.5	0.01878					541.5	0.03618	--	--	--
	541.6	0.01878					541.6	0.03618	--	--	--
	541.7	0.01878					541.7	0.03618	--	--	--
	541.8	0.01878					541.8	0.03618	--	--	--
	541.9	0.01878					541.9	0.03618	--	--	--
	542	0.01878					542	0.03573	--	--	--
	542.1	0.01854					542.1	0.03573	--	--	--
	542.2	0.01854					542.2	0.03573	--	--	--
	542.3	0.01854					542.3	0.03573	--	--	--
	542.4	0.01854					542.4	0.03573	--	--	--
	542.5	0.01854					542.5	0.03573	--	--	--
	542.6	0.01854					542.6	0.03573	--	--	--
	542.7	0.0183					542.7	0.03573	--	--	--
	542.8	0.0183					542.8	0.03573	--	--	--
	542.9	0.0183					542.9	0.03573	--	--	--
	543	0.0183					543	0.03573	--	--	--
	543.1	0.0183					543.1	0.03528	--	--	--
	543.2	0.0183					543.2	0.03528	--	--	--
	543.3	0.01805					543.3	0.03528	--	--	--
	543.4	0.01805					543.4	0.03528	--	--	--
	543.5	0.01805					543.5	0.03528	--	--	--
	543.6	0.01805					543.6	0.03528	--	--	--
	543.7	0.01805					543.7	0.03528	--	--	--
	543.8	0.01805					543.8	0.03528	--	--	--
	543.9	0.01805					543.9	0.03528	--	--	--
	544	0.01781					544	0.03528	--	--	--
	544.1	0.01781					544.1	0.03528	--	--	--
	544.2	0.01781					544.2	0.03528	--	--	--
	544.3	0.01781					544.3	0.03528	--	--	--
	544.4	0.01781					544.4	0.03484	--	--	--
	544.5	0.01781					544.5	0.03484	--	--	--
	544.6	0.01781					544.6	0.03484	--	--	--
	544.7	0.01757					544.7	0.03484	--	--	--
	544.8	0.01757					544.8	0.03484	--	--	--
	544.9	0.01757					544.9	0.03484	--	--	--
	545	0.01757					545	0.03484	--	--	--
	545.1	0.01757					545.1	0.03484	--	--	--
	545.2	0.01757					545.2	0.03484	--	--	--
	545.3	0.01757					545.3	0.03484	--	--	--
	545.4	0.01733					545.4	0.03484	--	--	--
	545.5	0.01733					545.5	0.03484	--	--	--
	545.6	0.01733					545.6	0.03484	--	--	--
	545.7	0.01733					545.7	0.03439	--	--	--
	545.8	0.01733					545.8	0.03439	--	--	--
	545.9	0.01733					545.9	0.03439	--	--	--
	546	0.01733					546	0.03439	--	--	--
	546.1	0.01733					546.1	0.03439	--	--	--
	546.2	0.01709					546.2	0.03439	--	--	--
	546.3	0.01709					546.3	0.03439	--	--	--
	546.4	0.01709					546.4	0.03439	--	--	--
	546.5	0.01709					546.5	0.03439	--	--	--
	546.6	0.01709					546.6	0.03439	--	--	--
	546.7	0.01709					546.7	0.03439	--	--	--
	546.8	0.01709					546.8	0.03394	--	--	--
	546.9	0.01685					546.9	0.03394	--	--	--
	547	0.01685					547	0.03394	--	--	--
	547.1	0.01685					547.1	0.03394	--	--	--
	547.2	0.01685					547.2	0.03394	--	--	--
	547.3	0.01685					547.3	0.03394	--	--	--
	547.4	0.01685					547.4	0.03394	--	--	--
	547.5	0.01685					547.5	0.03394	--	--	--
	547.6	0.01685					547.6	0.03394	--	--	--
	547.7	0.01661					547.7	0.03394	--	--	--
	547.8	0.01661					547.8	0.03394	--	--	--
	547.9	0.01661					547.9	0.0335	--	--	--
	548	0.01661					548	0.0335	--	--	--
	548.1	0.01661					548.1	0.0335	--	--	--
	548.2	0.01661					548.2	0.0335	--	--	--
	548.3	0.01661					548.3	0.0335	--	--	--
	548.4	0.01661					548.4	0.0335	--	--	--
	548.5	0.01637					548.5	0.0335	--	--	--
	548.6	0.01637					548.6	0.0335	--	--	--
	548.7	0.01637					548.7	0.0335	--	--	--
	548.8	0.01637					548.8	0.0335	--	--	--
	548.9	0.01637					548.9	0.0335	--	--	--
	549	0.01637					549	0.0335	--	--	--
	549.1	0.01637					549.1	0.03305	--	--	--
	549.2	0.01637					549.2	0.03305	--	--	--
	549.3	0.01613					549.3	0.03305	--	--	--
	549.4	0.01613					549.4	0.03305	--	--	--
	549.5	0.01613					549.5	0.03305	--	--	--
	549.6	0.01613					549.6	0.03305	--	--	--
	549.7	0.01613					549.7	0.03305	--	--	--
	549.8	0.01613					549.8	0.03305	--	--	--
	549.9	0.01613					549.9	0.03305	--	--	--
	550	0.01613					550	0.03305	--	--	--
	550.1	0.01613					550.1	0.03305	--	--	--
	550.2	0.01589					550.2	0.03305	--	--	--
	550.3	0.01589					550.3	0.03305	--	--	--
	550.4	0.01589					550.4	0.03305	--	--	--
	550.5	0.01589					550.5	0.0326	--	--	--
	550.6	0.01589					550.6	0.0326	--	--	--
	550.7	0.01589					550.7	0.0326	--	--	--
	550.8	0.01589					550.8	0.0326	--	--	--
	550.9	0.01589					550.9	0.0326	--	--	--
	551	0.01589					551	0.0326	--	--	--
	551.1	0.01565					551.1	0.0326	--	--	--
	551.2	0.01565					551.2	0.0326	--	--	--
	551.3	0.01565					551.3	0.0326	--	--	--
	551.4	0.01565					551.4	0.0326	--	--	--
	551.5	0.01565					551.5	0.0326	--	--	--
	551.6	0.01565					551.6	0.0326	--	--	--
	551.7	0.01565					551.7	0.0326	--	--	--
	551.8	0.01565					551.8	0.03216	--	--	--
	551.9	0.01565					551.9	0.03216	--	--	--
	552	0.01541					552	0.03216	--	--	--
	552.1	0.01541					552.1	0.03216	--	--	--
	552.2	0.01541					552.2	0.03216	--	--	--
	552.3	0.01541					552.3	0.03216	--	--	--
	552.4	0.01541					552.4	0.03216	--	--	--
	552.5	0.01541					552.5	0.03216	--	--	--
	552.6	0.01541					552.6	0.03216	--	--	--
	552.7	0.01541					552.7	0.03216	--	--	--
	552.8	0.01541					552.8	0.03216	--	--	--
	552.9	0.01541					552.9	0.03216	--	--	--
	553	0.01517					553	0.03216	--	--	--
	553.1	0.01517					553.1	0.03216	--	--	--
	553.2	0.01517					553.2	0.03216	--	--	--
	553.3	0.01517					553.3	0.03171	--	--	--
	553.4	0.01517					553.4	0.03171	--	--	--
	553.5	0.01517					553.5	0.03171	--	--	--
	553.6	0.01517					553.6	0.03171	--	--	--
	553.7	0.01517					553.7	0.03171	--	--	--
	553.8	0.01517					553.8	0.03171	--	--	--
	553.9	0.01517					553.9	0.03171	--	--	--
	554	0.01493					554	0.03171	--	--	--
	554.1	0.01493					554.1	0.03171	--	--	--
	554.2	0.01493					554.2	0.03171	--	--	--
	554.3	0.01493					554.3	0.03171	--	--	--
	554.4	0.01493					554.4	0.03171	--	--	--
	554.5	0.01493					554.5	0.03171	--	--	--
	554.6	0.01493					554.6	0.03171	--	--	--
	554.7	0.01493					554.7	0.03126	--	--	--
	554.8	0.01493					554.8	0.03126	--	--	--
	554.9	0.01468					554.9	0.03126	--	--	--
	555	0.01468					555	0.03126	--	--	--
	555.1	0.01468					555.1	0.03126	--	--	--
	555.2	0.01468					555.2	0.03126	--	--	--
	555.3	0.01468					555.3	0.03126	--	--	--
	555.4	0.01468					555.4	0.03126	--	--	--
	555.5	0.01468					555.5	0.03126	--	--	--
	555.6	0.01468					555.6	0.03126	--	--	--
	555.7	0.01468					555.7	0.03126	--	--	--
	555.8	0.01444					555.8	0.03126	--	--	--
	555.9	0.01444					555.9	0.03126	--	--	--
	556	0.01444					556	0.03082	--	--	--
	556.1	0.01444					556.1	0.03082	--	--	--
	556.2	0.01444					556.2	0.03082	--	--	--
	556.3	0.01444					556.3	0.03082	--	--	--
	556.4	0.01444					556.4	0.03082	--	--	--
	556.5	0.01444					556.5	0.03082	--	--	--
	556.6	0.01444					556.6	0.03082	--	--	--
	556.7	0.01444					556.7	0.03082	--	--	--
	556.8	0.01444					556.8	0.03082	--	--	--
	556.9	0.01444					556.9	0.03082	--	--	--
	557	0.01444					557	0.03082	--	--	--
	557.1	0.0142					557.1	0.03082	--	--	--
	557.2	0.0142					557.2	0.03082	--	--	--
	557.3	0.0142					557.3	0.03082	--	--	--
	557.4	0.0142					557.4	0.03082	--	--	--
	557.5	0.0142					557.5	0.03037	--	--	--
	557.6	0.0142					557.6	0.03037	--	--	--
	557.7	0.0142					557.7	0.03037	--	--	--
	557.8	0.0142					557.8	0.03037	--	--	--
	557.9	0.0142					557.9	0.03037	--	--	--
	558	0.0142					558	0.03037	--	--	--
	558.1	0.0142					558.1	0.03037	--	--	--
	558.2	0.0142					558.2	0.03037	--	--	--
	558.3	0.01396					558.3	0.03037	--	--	--
	558.4	0.01396					558.4	0.03037	--	--	--
	558.5	0.01396					558.5	0.03037	--	--	--
	558.6	0.01396					558.6	0.03037	--	--	--
	558.7	0.01396					558.7	0.03037	--	--	--
	558.8	0.01396					558.8	0.03037	--	--	--
	558.9	0.01396					558.9	0.03037	--	--	--
	559	0.01396					559	0.03037	--	--	--
	559.1	0.01396					559.1	0.02992	--	--	--
	559.2	0.01396					559.2	0.02992	--	--	--
	559.3	0.01396					559.3	0.02992	--	--	--
	559.4	0.01396					559.4	0.02992	--	--	--
	559.5	0.01372					559.5	0.02992	--	--	--
	559.6	0.01372					559.6	0.02992	--	--	--
	559.7	0.01372					559.7	0.02992	--	--	--
	559.8	0.01372					559.8	0.02992	--	--	--
	559.9	0.01372					559.9	0.02992	--	--	--
	560	0.01372					560	0.02992	--	--	--
	560.1	0.01372					560.1	0.02992	--	--	--
	560.2	0.01372					560.2	0.02992	--	--	--
	560.3	0.01372					560.3	0.02992	--	--	--
	560.4	0.01372					560.4	0.02992	--	--	--
	560.5	0.01372					560.5	0.02992	--	--	--
	560.6	0.01372					560.6	0.02948	--	--	--
	560.7	0.01348					560.7	0.02948	--	--	--
	560.8	0.01348					560.8	0.02948	--	--	--
	560.9	0.01348					560.9	0.02948	--	--	--
	561	0.01348					561	0.02948	--	--	--
	561.1	0.01348					561.1	0.02948	--	--	--
	561.2	0.01348					561.2	0.02948	--	--	--
	561.3	0.01348					561.3	0.02948	--	--	--
	561.4	0.01348					561.4	0.02948	--	--	--
	561.5	0.01348					561.5	0.02948	--	--	--
	561.6	0.01348					561.6	0.02948	--	--	--
	561.7	0.01348					561.7	0.02948	--	--	--
	561.8	0.01348					561.8	0.02948	--	--	--
	561.9	0.01348					561.9	0.02948	--	--	--
	562	0.01348					562	0.02948	--	--	--
	562.1	0.01348					562.1	0.02903	--	--	--
	562.2	0.01348					562.2	0.02903	--	--	--
	562.3	0.01324					562.3	0.02903	--	--	--
	562.4	0.01324					562.4	0.02903	--	--	--
	562.5	0.01324					562.5	0.02903	--	--	--
	562.6	0.01324					562.6	0.02903	--	--	--
	562.7	0.01324					562.7	0.02903	--	--	--
	562.8	0.01324					562.8	0.02903	--	--	--
	562.9	0.01324					562.9	0.02903	--	--	--
	563	0.01324					563	0.02903	--	--	--
	563.1	0.01324					563.1	0.02903	--	--	--
	563.2	0.01324					563.2	0.02903	--	--	--
	563.3	0.01324					563.3	0.02903	--	--	--
	563.4	0.01324					563.4	0.02903	--	--	--
	563.5	0.01324					563.5	0.02903	--	--	--
	563.6	0.01324					563.6	0.02858	--	--	--
	563.7	0.01324					563.7	0.02858	--	--	--
	563.8	0.013					563.8	0.02858	--	--	--
	563.9	0.013					563.9	0.02858	--	--	--
	564	0.013					564	0.02858	--	--	--
	564.1	0.013					564.1	0.02858	--	--	--
	564.2	0.013					564.2	0.02858	--	--	--
	564.3	0.013					564.3	0.02858	--	--	--
	564.4	0.013					564.4	0.02858	--	--	--
	564.5	0.013					564.5	0.02858	--	--	--
	564.6	0.013					564.6	0.02858	--	--	--
	564.7	0.013					564.7	0.02858	--	--	--
	564.8	0.013					564.8	0.02858	--	--	--
	564.9	0.013					564.9	0.02858	--	--	--
	565	0.013					565	0.02858	--	--	--
	565.1	0.013					565.1	0.02858	--	--	--
	565.2	0.01276					565.2	0.02858	--	--	--
	565.3	0.01276					565.3	0.02814	--	--	--
	565.4	0.01276					565.4	0.02814	--	--	--
	565.5	0.01276					565.5	0.02814	--	--	--
	565.6	0.01276					565.6	0.02814	--	--	--
	565.7	0.01276					565.7	0.02814	--	--	--
	565.8	0.01276					565.8	0.02814	--	--	--
	565.9	0.01276					565.9	0.02814	--	--	--
	566	0.01276					566	0.02814	--	--	--
	566.1	0.01276					566.1	0.02814	--	--	--
	566.2	0.01276					566.2	0.02814	--	--	--
	566.3	0.01276					566.3	0.02814	--	--	--
	566.4	0.01276					566.4	0.02814	--	--	--
	566.5	0.01276					566.5	0.02814	--	--	--
	566.6	0.01276					566.6	0.02814	--	--	--
	566.7	0.01276					566.7	0.02814	--	--	--
	566.8	0.01276					566.8	0.02814	--	--	--
	566.9	0.01276					566.9	0.02814	--	--	--
	567	0.01252					567	0.02814	--	--	--
	567.1	0.01252					567.1	0.02769	--	--	--
	567.2	0.01252					567.2	0.02769	--	--	--
	567.3	0.01252					567.3	0.02769	--	--	--
	567.4	0.01252					567.4	0.02769	--	--	--
	567.5	0.01252					567.5	0.02769	--	--	--
	567.6	0.01252					567.6	0.02769	--	--	--
	567.7	0.01252					567.7	0.02769	--	--	--
	567.8	0.01252					567.8	0.02769	--	--	--
	567.9	0.01252					567.9	0.02769	--	--	--
	568	0.01252					568	0.02769	--	--	--
	568.1	0.01252					568.1	0.02769	--	--	--
	568.2	0.01252					568.2	0.02769	--	--	--
	568.3	0.01252					568.3	0.02769	--	--	--
	568.4	0.01252					568.4	0.02769	--	--	--
	568.5	0.01252					568.5	0.02769	--	--	--
	568.6	0.01252					568.6	0.02724	--	--	--
	568.7	0.01252					568.7	0.02724	--	--	--
	568.8	0.01252					568.8	0.02724	--	--	--
	568.9	0.01228					568.9	0.02724	--	--	--
	569	0.01228					569	0.02724	--	--	--
	569.1	0.01228					569.1	0.02724	--	--	--
	569.2	0.01228					569.2	0.02724	--	--	--
	569.3	0.01228					569.3	0.02724	--	--	--
	569.4	0.01228					569.4	0.02724	--	--	--
	569.5	0.01228					569.5	0.02724	--	--	--
	569.6	0.01228					569.6	0.02724	--	--	--
	569.7	0.01228					569.7	0.02724	--	--	--
	569.8	0.01228					569.8	0.02724	--	--	--
	569.9	0.01228					569.9	0.02724	--	--	--
	570	0.01228					570	0.02724	--	--	--
	570.1	0.01228					570.1	0.02724	--	--	--
	570.2	0.01228					570.2	0.02724	--	--	--
	570.3	0.01228					570.3	0.02724	--	--	--
	570.4	0.01228					570.4	0.02724	--	--	--
	570.5	0.01228					570.5	0.0268	--	--	--
	570.6	0.01228					570.6	0.0268	--	--	--
	570.7	0.01228					570.7	0.0268	--	--	--
	570.8	0.01228					570.8	0.0268	--	--	--
	570.9	0.01228					570.9	0.0268	--	--	--
	571	0.01228					571	0.0268	--	--	--
	571.1	0.01228					571.1	0.0268	--	--	--
	571.2	0.01228					571.2	0.0268	--	--	--
	571.3	0.01204					571.3	0.0268	--	--	--
	571.4	0.01204					571.4	0.0268	--	--	--
	571.5	0.01204					571.5	0.0268	--	--	--
	571.6	0.01204					571.6	0.0268	--	--	--
	571.7	0.01204					571.7	0.0268	--	--	--
	571.8	0.01204					571.8	0.0268	--	--	--
	571.9	0.01204					571.9	0.0268	--	--	--
	572	0.01204					572	0.0268	--	--	--
	572.1	0.01204					572.1	0.0268	--	--	--
	572.2	0.01204					572.2	0.0268	--	--	--
	572.3	0.01204					572.3	0.0268	--	--	--
	572.4	0.01204					572.4	0.02635	--	--	--
	572.5	0.01204					572.5	0.02635	--	--	--
	572.6	0.01204					572.6	0.02635	--	--	--
	572.7	0.01204					572.7	0.02635	--	--	--
[truncated: 4,278 more rows]

## Sheet: Figure S25
Figure S25
		L-CP-D		N-CP-A		L-CP-A		N-CP-D
	30.588	100	30.416	100	31.882	100	31.248	100
	31.6017	99.9465	31.4299	99.9785	32.8953	99.9013	32.2621	99.964
	32.6154	99.9464	32.4438	99.9928	33.9085	99.8921	33.2762	99.9673
	33.6291	99.9464	33.4577	99.9927	34.9218	99.9057	34.2904	99.976
	34.6428	99.9357	34.4716	99.9999	35.9351	99.9056	35.3045	99.976
	35.6566	99.9464	35.4854	100.008	36.9484	99.8922	36.3186	99.9753
	36.6703	99.9357	36.4993	100	37.9616	99.8786	37.3327	99.976
	37.684	99.9327	37.5132	99.9993	38.9749	99.9061	38.3469	99.976
	38.6977	99.9357	38.5271	100.008	39.9882	99.8922	39.361	99.984
	39.7114	99.925	39.541	100	41.0015	99.8922	40.3751	99.976
	40.7251	99.925	40.5549	100.008	42.0148	99.8787	41.3892	99.968
	41.7388	99.9143	41.5688	100	43.028	99.8654	42.4033	99.9675
	42.7525	99.9151	42.5826	99.9999	44.0413	99.8652	43.4175	99.968
	43.7662	99.9035	43.5965	99.9925	45.0546	99.8787	44.4316	99.968
	44.7799	99.9035	44.6104	100	46.0679	99.8517	45.4457	99.96
	45.7936	99.8928	45.6243	99.9925	47.0811	99.8383	46.4598	99.968
	46.8074	99.8821	46.6382	99.9849	48.0944	99.8383	47.4739	99.96
	47.8211	99.8821	47.6521	99.985	49.1077	99.8383	48.4881	99.96
	48.8348	99.8821	48.666	99.985	50.121	99.8248	49.5022	99.952
	49.8485	99.8714	49.6799	99.9774	51.1342	99.8248	50.5163	99.952
	50.8622	99.8714	50.6937	99.9774	52.1475	99.8248	51.5304	99.944
	51.8759	99.8714	51.7076	99.9774	53.1608	99.8248	52.5446	99.944
	52.8896	99.8714	52.7215	99.9774	54.1741	99.8113	53.5587	99.9357
	53.9033	99.8607	53.7354	99.9699	55.1873	99.8041	54.5728	99.936
	54.917	99.8607	54.7493	99.9699	56.2006	99.7978	55.5869	99.936
	55.9308	99.85	55.7632	99.9624	57.2139	99.7978	56.601	99.936
	56.9445	99.85	56.7771	99.9624	58.2272	99.7978	57.6152	99.928
	57.9582	99.85	57.7909	99.9624	59.2404	99.7844	58.6293	99.9358
	58.9719	99.8392	58.8048	99.9549	60.2537	99.7978	59.6434	99.928
	59.9856	99.8392	59.8187	99.9549	61.267	99.7978	60.6575	99.928
	60.9993	99.8392	60.8326	99.9474	62.2803	99.7978	61.6716	99.92
	62.013	99.8285	61.8465	99.9474	63.2936	99.7844	62.6858	99.92
	63.0267	99.8264	62.8604	99.9474	64.3068	99.7717	63.6999	99.904
	64.0404	99.8178	63.8743	99.9399	65.3201	99.7709	64.714	99.904
	65.0542	99.8178	64.8881	99.9399	66.3334	99.7844	65.7281	99.912
	66.0679	99.8178	65.902	99.9399	67.3466	99.7709	66.7422	99.912
	67.0816	99.8071	66.9159	99.9322	68.3599	99.7709	67.7564	99.904
	68.0953	99.808	67.9298	99.9323	69.3732	99.7574	68.7705	99.904
	69.109	99.7964	68.9437	99.9323	70.3865	99.7709	69.7846	99.896
	70.1227	99.7964	69.9576	99.9248	71.3997	99.7709	70.7987	99.896
	71.1364	99.7964	70.9715	99.9248	72.413	99.7709	71.8129	99.896
	72.1501	99.7964	71.9853	99.9248	73.4263	99.7709	72.827	99.896
	73.1638	99.7964	72.9992	99.9248	74.4396	99.7709	73.8411	99.896
	74.1775	99.7964	74.0131	99.9248	75.4529	99.7709	74.8552	99.888
	75.1912	99.7964	75.027	99.9174	76.4661	99.7709	75.8693	99.888
	76.205	99.7964	76.0409	99.9173	77.4794	99.7574	76.8835	99.888
	77.2187	99.7856	77.0548	99.9098	78.4927	99.7574	77.8976	99.88
	78.2324	99.7856	78.0687	99.9098	79.506	99.7439	78.9117	99.88
	79.2461	99.7749	79.0826	99.9022	80.5192	99.7439	79.9258	99.872
	80.2598	99.7749	80.0965	99.8947	81.5325	99.7439	80.9399	99.864
	81.2735	99.7749	81.1103	99.8947	82.5458	99.7439	81.9541	99.864
	82.2872	99.7749	82.1242	99.8947	83.5591	99.7439	82.9682	99.864
	83.3009	99.7749	83.1381	99.8947	84.5723	99.7439	83.9823	99.864
	84.3146	99.7747	84.152	99.8872	85.5856	99.7439	84.9964	99.8646
	85.3284	99.7642	85.1659	99.8872	86.5989	99.7439	86.0106	99.856
	86.3421	99.7642	86.1798	99.8872	87.6122	99.7439	87.0247	99.856
	87.3558	99.7642	87.1937	99.8872	88.6254	99.744	88.0388	99.856
	88.3695	99.7642	88.2075	99.8797	89.6387	99.7439	89.0529	99.856
	89.3832	99.7729	89.2214	99.8797	90.652	99.7439	90.067	99.864
	90.3969	99.7642	90.2353	99.8872	91.6653	99.7305	91.0812	99.856
	91.4106	99.7642	91.2492	99.8797	92.6785	99.7439	92.0953	99.856
	92.4243	99.7642	92.2631	99.8797	93.6918	99.7439	93.1094	99.8566
	93.438	99.7642	93.277	99.8797	94.7051	99.7439	94.1235	99.848
	94.4517	99.7642	94.2909	99.8797	95.7184	99.7439	95.1376	99.848
	95.4655	99.7642	95.3047	99.8722	96.7317	99.7305	96.1518	99.848
	96.4792	99.7535	96.3186	99.8722	97.7449	99.717	97.1659	99.84
	97.4929	99.7535	97.3325	99.8722	98.7582	99.7173	98.18	99.84
	98.5066	99.7535	98.3464	99.8722	99.7715	99.7305	99.1941	99.84
	99.5203	99.7535	99.3603	99.8722	100.785	99.7303	100.208	99.84
	100.534	99.7535	100.374	99.8647	101.798	99.7305	101.222	99.84
	101.548	99.7534	101.388	99.8646	102.811	99.7305	102.237	99.848
	102.561	99.7535	102.402	99.8722	103.825	99.7305	103.251	99.848
	103.575	99.7535	103.416	99.8647	104.838	99.7305	104.265	99.84
	104.589	99.7535	104.43	99.8647	105.851	99.7305	105.279	99.84
	105.603	99.7503	105.444	99.8647	106.864	99.7305	106.293	99.8383
	106.616	99.7428	106.457	99.8571	107.878	99.7304	107.307	99.84
	107.63	99.7535	107.471	99.8647	108.891	99.7305	108.321	99.84
	108.644	99.7535	108.485	99.8579	109.904	99.7305	109.335	99.84
	109.657	99.7535	109.499	99.8571	110.918	99.7443	110.349	99.832
	110.671	99.7427	110.513	99.8571	111.931	99.7439	111.364	99.84
	111.685	99.7535	111.527	99.865	112.944	99.7439	112.378	99.832
	112.699	99.7535	112.541	99.8571	113.957	99.7439	113.392	99.832
	113.712	99.7428	113.555	99.8496	114.971	99.744	114.406	99.8319
	114.726	99.7535	114.569	99.8571	115.984	99.7305	115.42	99.832
	115.74	99.7535	115.582	99.8494	116.997	99.7305	116.434	99.824
	116.753	99.7428	116.596	99.8496	118.01	99.717	117.448	99.824
	117.767	99.7428	117.61	99.8496	119.024	99.7305	118.462	99.8238
	118.781	99.7535	118.624	99.8496	120.037	99.7187	119.477	99.832
	119.794	99.7535	119.638	99.8497	121.05	99.7173	120.491	99.832
	120.808	99.7428	120.652	99.8421	122.064	99.7305	121.505	99.824
	121.822	99.7428	121.666	99.8421	123.077	99.7305	122.519	99.824
	122.836	99.7535	122.68	99.8345	124.09	99.7305	123.533	99.832
	123.849	99.7428	123.694	99.8421	125.103	99.7166	124.547	99.832
	124.863	99.7428	124.707	99.8421	126.117	99.7305	125.561	99.84
	125.877	99.7535	125.721	99.8421	127.13	99.7305	126.575	99.832
	126.89	99.7535	126.735	99.8421	128.143	99.7451	127.59	99.84
	127.904	99.7622	127.749	99.8421	129.156	99.7305	128.604	99.84
	128.918	99.7535	128.763	99.8421	130.17	99.7304	129.618	99.84
	129.932	99.7535	129.777	99.8421	131.183	99.7439	130.632	99.848
	130.945	99.7642	130.791	99.8421	132.196	99.7305	131.646	99.84
	131.959	99.7642	131.805	99.8421	133.21	99.7439	132.66	99.84
	132.973	99.7527	132.819	99.8346	134.223	99.7439	133.674	99.848
	133.986	99.7642	133.832	99.8421	135.236	99.7305	134.688	99.848
	135	99.7642	134.846	99.8427	136.249	99.7357	135.702	99.8401
	136.014	99.7642	135.86	99.8424	137.263	99.7305	136.717	99.848
	137.028	99.7642	136.874	99.8421	138.276	99.7439	137.731	99.848
	138.041	99.7748	137.888	99.8417	139.289	99.7439	138.745	99.856
	139.055	99.7749	138.902	99.8421	140.303	99.7574	139.759	99.848
	140.069	99.764	139.916	99.8421	141.316	99.7439	140.773	99.8643
	141.082	99.7749	140.93	99.8496	142.329	99.7442	141.787	99.864
	142.096	99.7642	141.944	99.8421	143.342	99.7439	142.801	99.872
	143.11	99.7749	142.957	99.8496	144.356	99.7451	143.815	99.864
	144.124	99.775	143.971	99.8496	145.369	99.7439	144.83	99.872
	145.137	99.7749	144.985	99.8571	146.382	99.744	145.844	99.872
	146.151	99.7749	145.999	99.8496	147.395	99.7574	146.858	99.88
	147.165	99.7856	147.013	99.8571	148.409	99.7439	147.872	99.88
	148.178	99.7856	148.027	99.8572	149.422	99.7574	148.886	99.8803
	149.192	99.7856	149.041	99.8571	150.435	99.7574	149.9	99.88
	150.206	99.7856	150.055	99.8571	151.449	99.7709	150.914	99.88
	151.22	99.786	151.069	99.8572	152.462	99.757	151.928	99.896
	152.233	99.7856	152.082	99.8647	153.475	99.7656	152.943	99.888
	153.247	99.7857	153.096	99.8647	154.488	99.7574	153.957	99.896
	154.261	99.7964	154.11	99.8722	155.502	99.7575	154.971	99.896
	155.274	99.7964	155.124	99.8722	156.515	99.7574	155.985	99.8878
	156.288	99.7964	156.138	99.8797	157.528	99.7709	156.999	99.896
	157.302	99.7964	157.152	99.8722	158.541	99.7439	158.013	99.896
	158.315	99.7964	158.166	99.8722	159.555	99.7439	159.027	99.8962
	159.329	99.8071	159.18	99.8796	160.568	99.7574	160.041	99.912
	160.343	99.8071	160.194	99.8797	161.581	99.7574	161.056	99.912
	161.357	99.8179	161.207	99.8793	162.595	99.7785	162.07	99.912
	162.37	99.8071	162.221	99.8872	163.608	99.7709	163.084	99.9126
	163.384	99.8071	163.235	99.8872	164.621	99.7574	164.098	99.904
	164.398	99.8071	164.249	99.8872	165.634	99.717	165.112	99.904
	165.411	99.8071	165.263	99.8872	166.648	99.7304	166.126	99.9038
	166.425	99.8071	166.277	99.8872	167.661	99.7709	167.14	99.904
	167.439	99.8071	167.291	99.8869	168.674	99.7844	168.154	99.9119
	168.453	99.8071	168.305	99.8872	169.688	99.7855	169.169	99.904
	169.466	99.8071	169.318	99.8872	170.701	99.7439	170.183	99.904
	170.48	99.8071	170.332	99.8872	171.714	99.7574	171.197	99.896
	171.494	99.8148	171.346	99.8866	172.727	99.7574	172.211	99.904
	172.507	99.8071	172.36	99.8947	173.741	99.7709	173.225	99.904
	173.521	99.8071	173.374	99.8947	174.754	99.7439	174.239	99.904
	174.535	99.8071	174.388	99.8947	175.767	99.7708	175.253	99.896
	175.549	99.818	175.402	99.8942	176.78	99.7576	176.267	99.896
	176.562	99.8071	176.416	99.8947	177.794	99.7845	177.281	99.896
	177.576	99.8178	177.43	99.9023	178.807	99.7709	178.296	99.896
	178.59	99.8178	178.443	99.8947	179.82	99.7709	179.31	99.8945
	179.603	99.8178	179.457	99.8947	180.834	99.7844	180.324	99.888
	180.617	99.8178	180.471	99.8947	181.847	99.7844	181.338	99.896
	181.631	99.8178	181.485	99.8947	182.86	99.7709	182.352	99.896
	182.645	99.8178	182.499	99.8947	183.873	99.7979	183.366	99.896
	183.658	99.8178	183.513	99.8947	184.887	99.7852	184.38	99.8881
	184.672	99.8178	184.527	99.8947	185.9	99.7709	185.394	99.888
	185.686	99.8178	185.541	99.8872	186.913	99.7574	186.409	99.8801
	186.699	99.8178	186.555	99.8872	187.926	99.7709	187.423	99.88
	187.713	99.8285	187.568	99.8872	188.94	99.7844	188.437	99.864
	188.727	99.8285	188.582	99.8872	189.953	99.7844	189.451	99.864
	189.74	99.8285	189.596	99.8872	190.966	99.7978	190.465	99.8723
	190.754	99.8392	190.61	99.8872	191.98	99.7844	191.479	99.864
	191.768	99.8392	191.624	99.8797	192.993	99.7965	192.493	99.856
	192.782	99.8392	192.638	99.8797	194.006	99.7978	193.507	99.848
	193.795	99.85	193.652	99.8797	195.019	99.7844	194.522	99.856
	194.809	99.85	194.666	99.8797	196.033	99.7844	195.536	99.856
	195.823	99.849	195.68	99.8797	197.046	99.7844	196.55	99.856
	196.836	99.8607	196.693	99.8722	198.059	99.7832	197.564	99.8482
	197.85	99.8714	197.707	99.8722	199.072	99.7978	198.578	99.832
	198.864	99.8821	198.721	99.8722	200.086	99.7979	199.592	99.832
	199.878	99.8822	199.735	99.8722	201.099	99.7978	200.606	99.832
	200.891	99.8928	200.749	99.8647	202.112	99.7907	201.62	99.832
	201.905	99.9035	201.763	99.8647	203.126	99.8248	202.635	99.8237
	202.919	99.9035	202.777	99.8647	204.139	99.8248	203.649	99.824
	203.932	99.9142	203.791	99.8647	205.152	99.8114	204.663	99.808
	204.946	99.925	204.805	99.8572	206.165	99.7978	205.677	99.808
	205.96	99.9357	205.818	99.8571	207.179	99.8113	206.691	99.816
	206.974	99.9464	206.832	99.8512	208.192	99.8251	207.705	99.816
	207.987	99.9575	207.846	99.8496	209.205	99.8113	208.719	99.8081
	209.001	99.9601	208.86	99.8496	210.219	99.8113	209.733	99.8
	210.015	99.9678	209.874	99.8496	211.232	99.8248	210.747	99.8001
	211.028	99.9893	210.888	99.8496	212.245	99.8248	211.762	99.808
	212.042	100	211.902	99.8496	213.258	99.8251	212.776	99.808
	213.056	100.011	212.916	99.8496	214.272	99.8383	213.79	99.808
	214.07	100.021	213.929	99.8496	215.285	99.8385	214.804	99.808
	215.083	100.032	214.943	99.8421	216.298	99.8248	215.818	99.8001
	216.097	100.043	215.957	99.8421	217.311	99.8383	216.832	99.8
	217.111	100.054	216.971	99.8346	218.325	99.8779	217.846	99.808
	218.124	100.075	217.985	99.8421	219.338	99.8383	218.86	99.8
	219.138	100.086	218.999	99.8421	220.351	99.842	219.875	99.8
	220.152	100.096	220.013	99.8421	221.365	99.8652	220.889	99.8
	221.166	100.107	221.027	99.8421	222.378	99.9247	221.903	99.7952
	222.179	100.129	222.041	99.8346	223.391	99.9067	222.917	99.7999
	223.193	100.15	223.054	99.8421	224.404	99.8244	223.931	99.8
	224.207	100.171	224.068	99.8421	225.418	99.8418	224.945	99.8
	225.22	100.182	225.082	99.8421	226.431	99.8787	225.959	99.792
	226.234	100.201	226.096	99.8346	227.444	99.8922	226.973	99.8
	227.248	100.204	227.11	99.8421	228.457	99.8787	227.988	99.808
	228.261	100.214	228.124	99.8421	229.471	99.8787	229.002	99.808
	229.275	100.224	229.138	99.8346	230.484	99.9057	230.016	99.8002
	230.289	100.257	230.152	99.8421	231.497	99.8922	231.03	99.8
	231.303	100.267	231.166	99.8421	232.511	99.9057	232.044	99.792
	232.316	100.289	232.179	99.842	233.524	99.9057	233.058	99.808
	233.33	100.311	233.193	99.8421	234.537	99.9057	234.072	99.808
	234.344	100.322	234.207	99.8421	235.55	99.9047	235.086	99.8
	235.357	100.332	235.221	99.8421	236.564	99.9191	236.101	99.8
	236.371	100.354	236.235	99.8421	237.577	99.9191	237.115	99.792
	237.385	100.375	237.249	99.8421	238.59	99.9326	238.129	99.8082
	238.399	100.397	238.263	99.8496	239.604	99.9326	239.143	99.808
	239.412	100.407	239.277	99.8496	240.617	99.9461	240.157	99.812
	240.426	100.429	240.291	99.8496	241.63	99.9461	241.171	99.808
	241.44	100.439	241.304	99.8496	242.643	99.9596	242.185	99.816
	242.453	100.461	242.318	99.8576	243.657	99.9596	243.199	99.816
	243.467	100.482	243.332	99.8496	244.67	99.9596	244.213	99.808
	244.481	100.493	244.346	99.8496	245.683	99.9869	245.228	99.8073
	245.495	100.514	245.36	99.8571	246.696	99.9865	246.242	99.824
	246.508	100.536	246.374	99.8647	247.71	99.9865	247.256	99.824
	247.522	100.547	247.388	99.8647	248.723	100	248.27	99.832
	248.536	100.568	248.402	99.8647	249.736	99.9998	249.284	99.832
	249.549	100.579	249.416	99.8647	250.75	100	250.298	99.84
	250.563	100.6	250.429	99.8721	251.763	100	251.312	99.84
	251.577	100.622	251.443	99.8648	252.776	100	252.326	99.848
	252.591	100.621	252.457	99.8647	253.789	100.013	253.341	99.8393
	253.604	100.649	253.471	99.8723	254.803	100.04	254.355	99.84
	254.618	100.664	254.485	99.8723	255.816	100.027	255.369	99.848
	255.632	100.686	255.499	99.8797	256.829	100.054	256.383	99.8543
	256.645	100.698	256.513	99.8723	257.842	100.068	257.397	99.856
	257.659	100.718	257.527	99.8797	258.856	100.067	258.411	99.864
	258.673	100.74	258.541	99.8872	259.869	100.081	259.425	99.864
	259.687	100.75	259.554	99.8803	260.882	100.054	260.439	99.872
	260.7	100.758	260.568	99.8872	261.896	100.054	261.454	99.888
	261.714	100.783	261.582	99.8947	262.909	100.044	262.468	99.888
	262.728	100.782	262.596	99.8947	263.922	100.054	263.482	99.888
	263.741	100.804	263.61	99.8947	264.935	100.094	264.496	99.896
	264.755	100.825	264.624	99.9023	265.949	100.121	265.51	99.896
	265.769	100.836	265.638	99.9101	266.962	100.135	266.524	99.896
	266.782	100.846	266.652	99.9022	267.975	100.108	267.538	99.904
	267.796	100.857	267.665	99.9098	268.989	100.108	268.552	99.904
	268.81	100.868	268.679	99.9173	270.002	100.121	269.567	99.9033
	269.824	100.879	269.693	99.9172	271.015	100.134	270.581	99.912
	270.837	100.879	270.707	99.9173	272.028	100.163	271.595	99.928
	271.851	100.911	271.721	99.9241	273.042	100.149	272.609	99.928
	272.865	100.911	272.735	99.9248	274.055	100.175	273.623	99.936
	273.878	100.922	273.749	99.9323	275.068	100.175	274.637	99.944
	274.892	100.931	274.763	99.9318	276.081	100.189	275.651	99.9603
	275.906	100.932	275.777	99.9399	277.095	100.162	276.665	99.952
	276.92	100.932	276.79	99.9399	278.108	100.189	277.68	99.952
	277.933	100.943	277.804	99.9474	279.121	100.189	278.694	99.9521
	278.947	100.944	278.818	99.9432	280.135	100.189	279.708	99.96
	279.961	100.932	279.832	99.9474	281.148	100.189	280.722	99.968
	280.974	100.943	280.846	99.9549	282.161	100.229	281.736	99.976
	281.988	100.943	281.86	99.9624	283.174	100.229	282.75	99.9762
	283.002	100.943	282.874	99.9624	284.188	100.216	283.764	99.976
	284.016	100.922	283.888	99.9624	285.201	100.243	284.778	99.984
	285.029	100.922	284.902	99.9699	286.214	100.229	285.792	99.992
	286.043	100.922	285.915	99.9699	287.227	100.229	286.807	99.992
	287.057	100.914	286.929	99.9693	288.241	100.229	287.821	99.9921
	288.07	100.89	287.943	99.9774	289.254	100.229	288.835	100
	289.084	100.89	288.957	99.985	290.267	100.243	289.849	100.001
	290.098	100.879	289.971	99.9849	291.281	100.243	290.863	100.008
	291.112	100.868	290.985	99.9925	292.294	100.254	291.877	100.008
	292.125	100.847	291.999	99.9925	293.307	100.243	292.891	100.008
	293.139	100.825	293.013	100	294.32	100.229	293.905	100
	294.153	100.805	294.027	100	295.334	100.243	294.92	100
	295.166	100.782	295.04	100.008	296.347	100.252	295.934	100.008
	296.18	100.761	296.054	100.015	297.36	100.243	296.948	100
	297.194	100.728	297.068	100.023	298.374	100.229	297.962	100.008
	298.207	100.704	298.082	100.022	299.387	100.243	298.976	100.008
	299.221	100.675	299.096	100.022	300.4	100.243	299.99	100.008
	300.235	100.635	300.11	100.023	301.413	100.256	301.004	100
	301.249	100.6	301.124	100.015	302.427	100.216	302.018	100
	302.262	100.568	302.138	100.023	303.44	100.193	303.033	99.992
	303.276	100.53	303.152	100.023	304.453	100.175	304.047	99.992
	304.29	100.493	304.165	100.03	305.466	100.242	305.061	99.984
	305.303	100.45	305.179	100.03	306.48	100.243	306.075	99.9787
	306.317	100.418	306.193	100.03	307.493	100.202	307.089	99.976
	307.331	100.364	307.207	100.03	308.506	100.189	308.103	99.968
	308.345	100.32	308.221	100.031	309.52	100.135	309.117	99.9681
	309.358	100.268	309.235	100.03	310.533	100.135	310.131	99.9597
	310.372	100.212	310.249	100.03	311.546	100.175	311.146	99.9558
	311.386	100.162	311.263	100.038	312.559	100.107	312.16	99.952
	312.399	100.1	312.276	100.03	313.573	100.088	313.174	99.944
	313.413	100.043	313.29	100.03	314.586	100.094	314.188	99.944
	314.427	99.9895	314.304	100.036	315.599	100.095	315.202	99.936
	315.441	99.9214	315.318	100.03	316.612	100.094	316.216	99.936
	316.454	99.8616	316.332	100.03	317.626	100.094	317.23	99.92
	317.468	99.7965	317.346	100.038	318.639	100.095	318.244	99.912
	318.482	99.7409	318.36	100.03	319.652	100.041	319.258	99.915
	319.495	99.6671	319.374	100.03	320.666	100.013	320.273	99.904
	320.509	99.5964	320.388	100.023	321.679	100.069	321.287	99.896
	321.523	99.5177	321.401	100.015	322.692	99.9191	322.301	99.888
	322.537	99.4314	322.415	100.016	323.705	99.9869	323.315	99.88
	323.55	99.3583	323.429	100.008	324.719	99.9596	324.329	99.88
	324.564	99.2922	324.443	100.008	325.732	99.9192	325.343	99.864
	325.578	99.2168	325.457	100	326.745	99.8922	326.357	99.8558
	326.591	99.1219	326.471	100	327.759	99.8781	327.371	99.848
	327.605	99.0512	327.485	99.9925	328.772	99.8384	328.386	99.8318
	328.619	98.9612	328.499	99.9774	329.785	99.838	329.4	99.824
	329.632	98.8746	329.513	99.9774	330.798	99.7988	330.414	99.824
	330.646	98.7861	330.526	99.963	331.812	99.7844	331.428	99.824
	331.66	98.7037	331.54	99.9699	332.825	99.7561	332.442	99.8161
	332.674	98.6112	332.554	99.9546	333.838	99.7304	333.456	99.8078
	333.687	98.52	333.568	99.9554	334.851	99.7105	334.47	99.7921
	334.701	98.4238	334.582	99.9474	335.865	99.6912	335.484	99.7839
	335.715	98.3443	335.596	99.9474	336.878	99.6362	336.499	99.776
	336.728	98.2526	336.61	99.9399	337.891	99.5822	337.513	99.776
	337.742	98.1453	337.624	99.9324	338.905	99.5699	338.527	99.752
	338.756	98.0502	338.638	99.9173	339.918	99.5149	339.541	99.744
	339.77	97.9412	339.651	99.9098	340.931	99.4744	340.555	99.728
	340.783	97.8578	340.665	99.9023	341.944	99.4464	341.569	99.72
	341.797	97.7493	341.679	99.8947	342.958	99.4205	342.583	99.7207
	342.811	97.6685	342.693	99.8947	343.971	99.3799	343.597	99.712
	343.824	97.5582	343.707	99.8797	344.984	99.3259	344.612	99.712
	344.838	97.4389	344.721	99.8725	345.997	99.3001	345.626	99.704
	345.852	97.3398	345.735	99.8571	347.011	99.2585	346.64	99.704
	346.866	97.2363	346.749	99.8496	348.024	99.2166	347.654	99.696
	347.879	97.1185	347.763	99.8421	349.037	99.151	348.668	99.6894
	348.893	97.02	348.776	99.8421	350.051	99.0968	349.682	99.672
	349.907	96.9018	349.79	99.8275	351.064	99.0566	350.696	99.664
	350.92	96.7794	350.804	99.8045	352.077	99.0023	351.71	99.6559
	351.934	96.666	351.818	99.797	353.09	98.9446	352.724	99.648
	352.948	96.5491	352.832	99.7893	354.104	98.8688	353.739	99.64
	353.962	96.4318	353.846	99.7746	355.117	98.831	354.753	99.624
	354.975	96.2905	354.86	99.7517	356.13	98.7873	355.767	99.6164
	355.989	96.182	355.874	99.7444	357.144	98.7196	356.781	99.6
	357.003	96.045	356.888	99.7368	358.157	98.6486	357.795	99.5841
	358.016	95.924	357.901	99.7143	359.17	98.5574	358.809	99.576
	359.03	95.7894	358.915	99.6993	360.183	98.5038	359.823	99.584
	360.044	95.6585	359.929	99.6917	361.197	98.4369	360.837	99.5681
	361.058	95.5217	360.943	99.6693	362.21	98.3551	361.852	99.5573
	362.071	95.3729	361.957	99.6541	363.223	98.2888	362.866	99.552
	363.085	95.2408	362.971	99.639	364.236	98.2211	363.88	99.536
	364.099	95.0914	363.985	99.6241	365.25	98.1479	364.894	99.52
	365.112	94.9432	364.999	99.6015	366.263	98.0605	365.908	99.5117
	366.126	94.7923	366.012	99.5865	367.276	97.9798	366.922	99.49
	367.14	94.6527	367.026	99.5639	368.29	97.9106	367.936	99.488
	368.153	94.5003	368.04	99.5489	369.303	97.817	368.95	99.472
	369.167	94.3291	369.054	99.5263	370.316	97.7432	369.965	99.4561
	370.181	94.183	370.068	99.5113	371.329	97.6694	370.979	99.4319
	371.195	94.0182	371.082	99.4886	372.343	97.6013	371.993	99.424
	372.208	93.8523	372.096	99.4662	373.356	97.5053	373.007	99.424
	373.222	93.6979	373.11	99.4512	374.369	97.4116	374.021	99.416
	374.236	93.5254	374.124	99.4361	375.382	97.2944	375.035	99.4007
	375.249	93.3674	375.137	99.4136	376.396	97.2103	376.049	99.3759
	376.263	93.1821	376.151	99.3833	377.409	97.1556	377.063	99.36
	377.277	93.0356	377.165	99.361	378.422	97.0365	378.078	99.352
	378.291	92.8295	378.179	99.3459	379.436	96.9137	379.092	99.3273
	379.304	92.6779	379.193	99.3231	380.449	96.8306	380.106	99.3204
	380.318	92.4883	380.207	99.2933	381.462	96.7531	381.12	99.2883
	381.332	92.2953	381.221	99.2705	382.475	96.6623	382.134	99.28
	382.345	92.1135	382.235	99.2482	383.489	96.5502	383.148	99.2647
	383.359	91.9126	383.249	99.2255	384.502	96.4556	384.162	99.24
	384.373	91.7365	384.262	99.1879	385.515	96.3555	385.176	99.2229
	385.387	91.5217	385.276	99.1655	386.529	96.2541	386.19	99.192
	386.4	91.3349	386.29	99.1353	387.542	96.1589	387.205	99.1763
	387.414	91.1488	387.304	99.1167	388.555	96.0345	388.219	99.1684
	388.428	90.9283	388.318	99.0824	389.568	95.9281	389.233	99.144
	389.441	90.7405	389.332	99.0526	390.582	95.8657	390.247	99.1286
	390.455	90.5353	390.346	99.0225	391.595	95.7418	391.261	99.1039
	391.469	90.327	391.36	98.9911	392.608	95.6466	392.275	99.0801
	392.483	90.1164	392.374	98.962	393.621	95.5404	393.289	99.0481
	393.496	89.8962	393.387	98.9324	394.635	95.4159	394.303	99.0158
	394.51	89.6904	394.401	98.8952	395.648	95.3235	395.318	99.0003
	395.524	89.4622	395.415	98.857	396.661	95.2296	396.332	98.9598
	396.537	89.2627	396.429	98.8245	397.675	95.117	397.346	98.9362
	397.551	89.0352	397.443	98.7812	398.688	95.02	398.36	98.9038
	398.565	88.8276	398.457	98.7518	399.701	94.9111	399.374	98.8738
	399.579	88.6087	399.471	98.7223	400.714	94.7998	400.388	98.84
	400.592	88.3867	400.485	98.6763	401.728	94.69	401.402	98.8069
	401.606	88.1738	401.499	98.6453	402.741	94.5913	402.416	98.7921
	402.62	87.9428	402.512	98.6091	403.754	94.4483	403.431	98.744
	403.633	87.7144	403.526	98.5621	404.767	94.3534	404.445	98.7117
	404.647	87.5018	404.54	98.5264	405.781	94.2572	405.459	98.6728
	405.661	87.2546	405.554	98.4823	406.794	94.1359	406.473	98.6318
	406.674	87.0295	406.568	98.4355	407.807	94.0496	407.487	98.6083
	407.688	86.8151	407.582	98.3987	408.821	93.9214	408.501	98.576
	408.702	86.5697	408.596	98.3569	409.834	93.8137	409.515	98.5359
	409.716	86.3436	409.61	98.3088	410.847	93.6835	410.529	98.4887
	410.729	86.0992	410.624	98.2634	411.86	93.5841	411.544	98.44
	411.743	85.8853	411.637	98.2246	412.874	93.4795	412.558	98.3894
	412.757	85.6359	412.651	98.1651	413.887	93.3422	413.572	98.3527
	413.77	85.4054	413.665	98.1158	414.9	93.2461	414.586	98.3203
	414.784	85.1659	414.679	98.0751	415.913	93.1413	415.6	98.2708
	415.798	84.9346	415.693	98.0223	416.927	93.0149	416.614	98.2155
	416.812	84.6869	416.707	97.9782	417.94	92.9231	417.628	98.1681
	417.825	84.4289	417.721	97.917	418.953	92.7759	418.642	98.1278
	418.839	84.2074	418.735	97.8719	419.967	92.665	419.656	98.0798
	419.853	83.9565	419.748	97.8201	420.98	92.5344	420.671	98.0326
	420.866	83.7059	420.762	97.7573	421.993	92.418	421.685	97.9676
	421.88	83.4719	421.776	97.7069	423.006	92.3053	422.699	97.904
	422.894	83.2138	422.79	97.6392	424.02	92.1697	423.713	97.8485
	423.908	82.9643	423.804	97.5869	425.033	92.0739	424.727	97.8033
	424.921	82.7209	424.818	97.5266	426.046	91.926	425.741	97.7524
	425.935	82.4437	425.832	97.4584	427.06	91.8277	426.755	97.681
	426.949	82.2203	426.846	97.4026	428.073	91.7106	427.769	97.6292
	427.962	81.9488	427.86	97.3381	429.086	91.5649	428.784	97.5603
	428.976	81.7188	428.873	97.2627	430.099	91.4306	429.798	97.4881
	429.99	81.4366	429.887	97.2112	431.113	91.3196	430.812	97.4305
	431.004	81.1969	430.901	97.1425	432.126	91.1727	431.826	97.3596
	432.017	80.9365	431.915	97.0752	433.139	91.0376	432.84	97.2802
	433.031	80.6457	432.929	97.0004	434.152	90.8974	433.854	97.225
	434.045	80.3933	433.943	96.928	435.166	90.7695	434.868	97.1436
	435.058	80.1221	434.957	96.8573	436.179	90.6495	435.882	97.0887
	436.072	79.8547	435.971	96.7819	437.192	90.5118	436.897	97.0001
	437.086	79.5837	436.985	96.7052	438.206	90.3502	437.911	96.9257
	438.099	79.2923	437.998	96.6242	439.219	90.2083	438.925	96.8447
	439.113	78.9967	439.012	96.5408	440.232	90.0545	439.939	96.7616
	440.127	78.7007	440.026	96.4602	441.245	89.8916	440.953	96.6801
	441.141	78.412	441.04	96.3679	442.259	89.7821	441.967	96.5918
	442.154	78.1894	442.054	96.2857	443.272	89.6488	442.981	96.507
	443.168	77.8542	443.068	96.2058	444.285	89.4689	443.995	96.4249
	444.182	77.5928	444.082	96.1122	445.298	89.299	445.01	96.3298
	445.195	77.2766	445.096	96.0235	446.312	89.1638	446.024	96.2476
	446.209	77.0189	446.11	95.9253	447.325	89.0187	447.038	96.1435
	447.223	76.7018	447.123	95.8285	448.338	88.8401	448.052	96.0488
	448.237	76.421	448.137	95.7382	449.352	88.6927	449.066	95.9514
	449.25	76.1347	449.151	95.6252	450.365	88.5189	450.08	95.8493
	450.264	75.8296	450.165	95.5331	451.378	88.3507	451.094	95.7527
	451.278	75.531	451.179	95.4209	452.391	88.1831	452.108	95.6312
	452.291	75.2091	452.193	95.3113	453.405	88.0002	453.123	95.537
	453.305	74.9155	453.207	95.1961	454.418	87.843	454.137	95.4165
	454.319	74.6007	454.221	95.086	455.431	87.6558	455.151	95.3115
	455.333	74.2774	455.235	94.9775	456.445	87.466	456.165	95.2011
	456.346	73.9803	456.248	94.849	457.458	87.2642	457.179	95.072
	457.36	73.6524	457.262	94.7238	458.471	87.095	458.193	94.9652
	458.374	73.3428	458.276	94.6084	459.484	86.8881	459.207	94.8404
	459.387	73.0332	459.29	94.4748	460.498	86.6952	460.221	94.7177
	460.401	72.6994	460.304	94.3542	461.511	86.4972	461.235	94.5937
	461.415	72.404	461.318	94.2097	462.524	86.28	462.25	94.4535
	462.429	72.0554	462.332	94.0843	463.537	86.0735	463.264	94.3281
	463.442	71.761	463.346	93.9316	464.551	85.8475	464.278	94.1753
	464.456	71.4146	464.36	93.7972	465.564	85.6447	465.292	94.0332
	465.47	71.1055	465.373	93.6473	466.577	85.4171	466.306	93.8874
	466.483	70.7543	466.387	93.505	467.591	85.2016	467.32	93.7514
	467.497	70.4295	467.401	93.3555	468.604	84.9612	468.334	93.6256
	468.511	70.0982	468.415	93.1952	469.617	84.7154	469.348	93.4468
	469.524	69.7319	469.429	93.0312	470.63	84.5177	470.363	93.3138
	470.538	69.4286	470.443	92.8722	471.644	84.2442	471.377	93.1512
	471.552	69.058	471.457	92.708	472.657	84.0293	472.391	92.9929
	472.566	68.72	472.471	92.5347	473.67	83.7884	473.405	92.824
	473.579	68.3741	473.484	92.3567	474.683	83.5177	474.419	92.6626
	474.593	67.9979	474.498	92.1818	475.697	83.2372	475.433	92.4889
	475.607	67.6435	475.512	91.9963	476.71	82.97	476.447	92.3149
	476.62	67.2653	476.526	91.8193	477.723	82.7081	477.461	92.138
	477.634	66.9203	477.54	91.6232	478.737	82.424	478.476	91.9473
	478.648	66.5354	478.554	91.4375	479.75	82.1371	479.49	91.7541
	479.662	66.1456	479.568	91.2167	480.763	81.8747	480.504	91.5644
	480.675	65.7859	480.582	91.0055	481.776	81.5584	481.518	91.3842
	481.689	65.3712	481.596	90.8035	482.79	81.2827	482.532	91.1839
	482.703	65.0161	482.609	90.5877	483.803	80.9392	483.546	90.9887
	483.716	64.5759	483.623	90.384	484.816	80.6747	484.56	90.7604
	484.73	64.2055	484.637	90.1488	485.83	80.3228	485.574	90.572
	485.744	63.77	485.651	89.9501	486.843	80.0084	486.589	90.3213
	486.758	63.4027	486.665	89.705	487.856	79.6607	487.603	90.0897
	487.771	62.9338	487.679	89.4914	488.869	79.2751	488.617	89.8695
	488.785	62.5455	488.693	89.2247	489.883	78.9351	489.631	89.6224
	489.799	62.068	489.707	89.0089	490.896	78.5551	490.645	89.3776
	490.812	61.6487	490.721	88.7446	491.909	78.2799	491.659	89.1346
	491.826	61.1822	491.734	88.5082	492.922	77.8413	492.673	88.8893
	492.84	60.7185	492.748	88.2425	493.936	77.4564	493.687	88.631
	493.854	60.2418	493.762	87.9657	494.949	77.0746	494.701	88.3477
	494.867	59.748	494.776	87.6953	495.962	76.7257	495.716	88.0875
	495.881	59.2943	495.79	87.4294	496.976	76.2947	496.73	87.7675
	496.895	58.7566	496.804	87.1536	497.989	75.9117	497.744	87.4967
	497.908	58.2661	497.818	86.842	499.002	75.4874	498.758	87.1839
	498.922	57.7526	498.832	86.5679	500.015	75.0536	499.772	86.8877
	499.936	57.2176	499.846	86.2576	501.029	74.6016	500.786	86.5731
	500.95	56.6924	500.859	85.9367	502.042	74.1346	501.8	86.2467
	501.963	56.1198	501.873	85.6255	503.055	73.6937	502.814	85.8786
	502.977	55.596	502.887	85.2928	504.068	73.221	503.829	85.5518
	503.991	55.0033	503.901	84.986	505.082	72.7617	504.843	85.1507
	505.004	54.4512	504.915	84.6368	506.095	72.2529	505.857	84.8097
	506.018	53.8543	505.929	84.3105	507.108	71.7706	506.871	84.4051
	507.032	53.2415	506.943	83.9527	508.122	71.2681	507.885	84.0528
	508.045	52.6589	507.957	83.5882	509.135	70.6836	508.899	83.6208
	509.059	52.011	508.971	83.2483	510.148	70.187	509.913	83.236
	510.073	51.434	509.984	82.8628	511.161	69.592	510.927	82.7841
	511.087	50.7473	510.998	82.5157	512.175	69.0682	511.942	82.3922
	512.1	50.1467	512.012	82.1102	513.188	68.4728	512.956	81.9487
	513.114	49.4601	513.026	81.7543	514.201	67.8999	513.97	81.4693
	514.128	48.7656	514.04	81.3407	515.215	67.304	514.984	81.0211
	515.141	48.1139	515.054	80.9454	516.228	66.6681	515.998	80.5221
	516.155	47.3765	516.068	80.5456	517.241	66.1132	517.012	80.0166
	517.169	46.6666	517.082	80.1059	518.254	65.44	518.026	79.5376
	518.183	45.9766	518.096	79.705	519.268	64.8318	519.04	79.013
	519.196	45.2139	519.109	79.2697	520.281	64.1371	520.055	78.4811
	520.21	44.4761	520.123	78.8297	521.294	63.5183	521.069	78.0128
	521.224	43.7785	521.137	78.4053	522.307	62.8087	522.083	77.4365
	522.237	42.9751	522.151	77.9295	523.321	62.0975	523.097	76.9329
	523.251	42.2704	523.165	77.4867	524.334	61.4097	524.111	76.3594
	524.265	41.4889	524.179	77.0211	525.347	60.6469	525.125	75.7678
	525.279	40.6739	525.193	76.5531	526.361	59.9198	526.139	75.2059
	526.292	39.8906	526.207	76.1185	527.374	59.143	527.153	74.6205
	527.306	39.1121	527.22	75.6187	528.387	58.3284	528.167	73.982
	528.32	38.2918	528.234	75.1317	529.4	57.5943	529.182	73.4014
	529.333	37.4541	529.248	74.6572	530.414	56.7595	530.196	72.7635
	530.347	36.7347	530.262	74.1278	531.427	55.902	531.21	72.093
	531.361	35.8837	531.276	73.6254	532.44	55.1587	532.224	71.5091
	532.375	35.0392	532.29	73.1358	533.453	54.2976	533.238	70.8324
	533.388	34.1899	533.304	72.6054	534.467	53.4604	534.252	70.1285
	534.402	33.3646	534.318	72.0812	535.48	52.6054	535.266	69.4365
	535.416	32.6044	535.332	71.5734	536.493	51.6769	536.28	68.7851
	536.429	31.7433	536.345	71.0185	537.507	50.7424	537.295	68.0668
	537.443	30.8786	537.359	70.5351	538.52	49.85	538.309	67.3259
	538.457	30.0489	538.373	69.9599	539.533	48.9774	539.323	66.6877
	539.471	29.2229	539.387	69.4173	540.546	48.0124	540.337	65.9281
	540.484	28.4456	540.401	68.8834	541.56	47.1661	541.351	65.145
	541.498	27.6057	541.415	68.3173	542.573	46.2089	542.365	64.3978
	542.512	26.7521	542.429	67.7292	543.586	45.1928	543.379	63.6363
	543.525	25.9152	543.443	67.1868	544.6	44.2013	544.393	62.87
	544.539	25.0996	544.457	66.6045	545.613	43.1992	545.408	62.0607
	545.553	24.371	545.47	66.0075	546.626	42.3285	546.422	61.3575
	546.566	23.5684	546.484	65.4729	547.639	41.3209	547.436	60.5601
	547.58	22.7355	547.498	64.8703	548.653	40.3573	548.45	59.7472
	548.594	21.9353	548.512	64.3021	549.666	39.3922	549.464	58.9155
	549.608	21.1428	549.526	63.7137	550.679	38.3757	550.478	58.1115
	550.621	20.4523	550.54	63.0824	551.692	37.338	551.492	57.3625
	551.635	19.6765	551.554	62.4906	552.706	36.3138	552.506	56.5148
	552.649	18.9202	552.568	61.8976	553.719	35.3961	553.521	55.6906
	553.662	18.1643	553.582	61.244	554.732	34.4158	554.535	54.8828
	554.676	17.4347	554.595	60.6359	555.746	33.3697	555.549	54.0216
	555.69	16.7332	555.609	60.0525	556.759	32.3249	556.563	53.1389
	556.704	16.0194	556.623	59.3983	557.772	31.3057	557.577	52.2672
	557.717	15.3389	557.637	58.7802	558.785	30.4411	558.591	51.5076
	558.731	14.7247	558.651	58.1579	559.799	29.4049	559.605	50.6265
	559.745	14.0655	559.665	57.5095	560.812	28.3464	560.619	49.7234
	560.758	13.4134	560.679	56.839	561.825	27.3691	561.634	48.8062
	561.772	12.7826	561.693	56.199	562.838	26.3259	562.648	47.9493
	562.786	12.1818	562.707	55.5945	563.852	25.2086	563.662	47.1208
	563.8	11.6326	563.72	54.9198	564.865	24.1202	564.676	46.1901
	564.813	11.0731	564.734	54.3299	565.878	23.1925	565.69	45.3514
	565.827	10.5119	565.748	53.674	566.892	22.1508	566.704	44.4636
	566.841	9.99062	566.762	52.9931	567.905	21.0994	567.718	43.5487
	567.854	9.46222	567.776	52.333	568.918	20.0333	568.732	42.6014
	568.868	8.98741	568.79	51.703	569.931	18.9816	569.746	41.682
	569.882	8.53522	569.804	51.0262	570.945	18.049	570.761	40.8673
	570.896	8.08046	570.818	50.3522	571.958	17.0409	571.775	39.9271
	571.909	7.64085	571.831	49.7601	572.971	16.0457	572.789	39.0052
	572.923	7.23178	572.845	49.0578	573.985	14.993	573.803	38.1324
	573.937	6.8817	573.859	48.4418	574.998	13.9982	574.817	37.2496
	574.95	6.48866	574.873	47.7829	576.011	13.0778	575.831	36.2973
	575.964	6.11634	575.887	47.0749	577.024	12.1402	576.845	35.38
	576.978	5.80393	576.901	46.4248	578.038	11.1774	577.859	34.563
	577.991	5.46859	577.915	45.7763	579.051	10.1974	578.874	33.6275
	579.005	5.13456	578.929	45.0701	580.064	9.33186	579.888	32.7238
	580.019	4.86532	579.943	44.3672	581.077	8.5676	580.902	31.8527
	581.033	4.5534	580.956	43.7683	582.091	7.71437	581.916	30.9339
	582.046	4.332	581.97	43.0452	583.104	6.90005	582.93	29.9936
	583.06	4.07214	582.984	42.3909	584.117	6.14296	583.944	29.0677
	584.074	3.82508	583.998	41.7241	585.131	5.46699	584.958	28.2313
	585.087	3.60394	585.012	41.0168	586.144	4.86746	585.972	27.2387
	586.101	3.38547	586.026	40.3355	587.157	4.29659	586.987	26.2076
	587.115	3.19894	587.04	39.6729	588.17	3.80682	588.001	25.1488
	588.129	2.97904	588.054	38.9802	589.184	3.31462	589.015	24.1815
	589.142	2.81927	589.068	38.2588	590.197	2.99314	590.029	23.1289
	590.156	2.6365	590.081	37.6397	591.21	2.72001	591.043	22.1063
	591.17	2.46628	591.095	36.9155	592.223	2.48658	592.057	21.1331
	592.183	2.30404	592.109	36.2602	593.237	2.28613	593.071	20.0618
	593.197	2.1656	593.123	35.5787	594.25	2.1557	594.085	19.128
	594.211	2.02538	594.137	34.8573	595.263	2.06218	595.1	18.0643
	595.225	1.89786	595.151	34.181	596.277	1.95311	596.114	17.156
	596.238	1.74696	596.165	33.5237	597.29	1.85529	597.128	16.1004
	597.252	1.66131	597.179	32.7938	598.303	1.83276	598.142	15.2018
	598.266	1.53193	598.193	32.1335	599.316	1.81942	599.156	14.1938
	599.279	1.43699	599.206	31.4515	600.33	1.7841	600.17	13.2995
	600.293	1.33939	600.22	30.7387	601.343	1.75202	601.184	12.3217
	601.307	1.24336	601.234	30.1166	602.356	1.71162	602.198	11.4622
	602.321	1.16815	602.248	29.4045	603.37	1.68464	603.212	10.5268
	603.334	1.09334	603.262	28.7052	604.383	1.68454	604.227	9.6194
	604.348	1.00731	604.276	28.0357	605.396	1.67116	605.241	8.78029
	605.362	0.96456	605.29	27.3587	606.409	1.68464	606.255	7.88582
	606.375	0.90318	606.304	26.637	607.423	1.65694	607.269	7.083
	607.389	0.8463	607.318	26.0179	608.436	1.64417	608.283	6.23812
	608.403	0.78687	608.331	25.2968	609.449	1.65745	609.297	5.47815
	609.417	0.76065	609.345	24.6422	610.462	1.65768	610.311	4.75242
	610.43	0.72898	610.359	23.9855	611.476	1.65768	611.325	3.98901
	611.444	0.69666	611.373	23.2812	612.489	1.65769	612.34	3.33214
	612.458	0.67507	612.387	22.6621	613.502	1.65768	613.354	2.72026
	613.471	0.64307	613.401	21.9772	614.516	1.67116	614.368	2.30286
	614.485	0.62176	614.415	21.278	615.529	1.6442	615.382	2.09682
	615.499	0.58957	615.429	20.6462	616.542	1.63005	616.396	1.96407
	616.512	0.56816	616.442	19.9753	617.555	1.63442	617.41	1.84954
	617.526	0.54634	617.456	19.3041	618.569	1.67047	618.424	1.76491
	618.54	0.54376	618.47	18.6272	619.582	1.69858	619.438	1.68732
	619.554	0.51408	619.484	18.0465	620.595	1.65324	620.453	1.60756
	620.567	0.51139	620.498	17.3756	621.608	1.6442	621.467	1.55977
	621.581	0.50354	621.512	16.7236	622.622	1.58962	622.481	1.53667
	622.595	0.48916	622.526	16.0587	623.635	1.63676	623.495	1.45958
	623.608	0.47161	623.54	15.4469	624.648	1.65814	624.509	1.40511
	624.622	0.46085	624.554	14.8607	625.662	1.64471	625.523	1.38404
	625.636	0.44983	625.567	14.2187	626.675	1.59034	626.537	1.3598
	626.65	0.43944	626.581	13.5868	627.688	1.64419	627.551	1.33594
	627.663	0.43944	627.595	12.9906	628.701	1.63072	628.566	1.33607
	628.677	0.43963	628.609	12.4051	629.715	1.60227	629.58	1.3207
	629.691	0.42862	629.623	11.8566	630.728	1.57682	630.594	1.29311
	630.704	0.42872	630.637	11.2693	631.741	1.61713	631.608	1.29583
	631.718	0.42871	631.651	10.7037	632.755	1.54934	632.622	1.28001
	632.732	0.41799	632.665	10.124	633.768	1.64428	633.636	1.296
	633.746	0.39674	633.679	9.58252	634.781	1.61727	634.65	1.28768
	634.759	0.40729	634.692	9.08884	635.794	1.59016	635.664	1.288
	635.773	0.41803	635.706	8.58658	636.808	1.57689	636.678	1.2717
	636.787	0.40726	636.72	8.07473	637.821	1.61714	637.693	1.27913
	637.8	0.39657	637.734	7.58872	638.834	1.64403	638.707	1.256
	638.814	0.40729	638.748	7.1272	639.847	1.5903	639.721	1.27196
	639.828	0.40729	639.762	6.68099	640.861	1.61726	640.735	1.27169
	640.842	0.40729	640.776	6.25423	641.874	1.57676	641.749	1.27253
	641.855	0.41801	641.79	5.84036	642.887	1.60378	642.763	1.24
	642.869	0.4179	642.804	5.41973	643.901	1.57701	643.777	1.24799
	643.883	0.4073	643.817	5.02757	644.914	1.54981	644.791	1.264
	644.896	0.418	644.831	4.68445	645.927	1.64421	645.806	1.27202
	645.91	0.418	645.845	4.33297	646.94	1.64421	646.82	1.25599
	646.924	0.42872	646.859	4.00052	647.954	1.60093	647.834	1.248
	647.937	0.42851	647.873	3.67453	648.967	1.57693	648.848	1.24761
	648.951	0.41715	648.887	3.38931	649.98	1.54986	649.862	1.256
	649.965	0.4392	649.901	3.15191	650.993	1.57682	650.876	1.264
	650.979	0.42874	650.915	2.88952	652.007	1.57682	651.89	1.26395
	651.992	0.43944	651.929	2.67285	653.02	1.59019	652.904	1.26402
	653.006	0.43938	652.942	2.49373	654.033	1.60375	653.919	1.26407
	654.02	0.46087	653.956	2.29497	655.047	1.59096	654.933	1.264
	655.033	0.45016	654.97	2.13677	656.06	1.56335	655.947	1.272
	656.047	0.45016	655.984	2.00818	657.073	1.61775	656.961	1.29599
	657.061	0.47199	656.998	1.87318	658.086	1.61675	657.975	1.27999
	658.075	0.48223	658.012	1.74979	659.1	1.60378	658.989	1.27928
	659.088	0.46088	659.026	1.6385	660.113	1.60361	660.003	1.2839
	660.102	0.48232	660.04	1.53333	661.126	1.57682	661.017	1.27931
	661.116	0.48238	661.054	1.46011	662.14	1.57682	662.032	1.288
	662.129	0.47159	662.067	1.36129	663.153	1.54871	663.046	1.29593
	663.143	0.48255	663.081	1.29492	664.166	1.54987	664.06	1.296
	664.157	0.49303	664.095	1.23922	665.179	1.57657	665.074	1.30416
	665.171	0.48231	665.109	1.18109	666.193	1.60377	666.088	1.29603
	666.184	0.48232	666.123	1.12816	667.206	1.60504	667.102	1.288
	667.198	0.50375	667.137	1.08286	668.219	1.56334	668.116	1.30397
	668.212	0.50375	668.151	1.0447	669.232	1.53363	669.13	1.312
	669.225	0.50375	669.165	0.99984	670.246	1.50831	670.144	1.28853
	670.239	0.49283	670.178	0.97725	671.259	1.59733	671.159	1.296
	671.253	0.50375	671.192	0.95259	672.272	1.61717	672.173	1.29616
	672.267	0.51448	672.206	0.92454	673.286	1.60377	673.187	1.31929
	673.28	0.51447	673.22	0.9098	674.299	1.49592	674.201	1.32805
	674.294	0.51484	674.234	0.8945	675.312	1.56304	675.215	1.312
	675.308	0.52518	675.248	0.88722	676.325	1.56332	676.229	1.312
	676.321	0.53592	676.262	0.86457	677.339	1.60372	677.243	1.3121
	677.335	0.53624	677.276	0.8646	678.352	1.56282	678.257	1.31995
	678.349	0.54069	678.29	0.85716	679.365	1.54003	679.272	1.328
	679.363	0.54663	679.303	0.84211	680.378	1.59028	680.286	1.31991
	680.376	0.54663	680.317	0.8421	681.392	1.526	681.3	1.33593
	681.39	0.54884	681.331	0.84193	682.405	1.52317	682.314	1.3388
	682.404	0.54204	682.345	0.8421	683.418	1.53657	683.328	1.34401
	683.417	0.54662	683.359	0.8421	684.432	1.59017	684.342	1.352
	684.431	0.55734	684.373	0.83459	685.445	1.5899	685.356	1.35998
	685.445	0.56835	685.387	0.83459	686.458	1.57682	686.37	1.36
	686.458	0.55695	686.401	0.82707	687.471	1.56812	687.385	1.35445
	687.472	0.55759	687.415	0.82707	688.485	1.57683	688.399	1.33581
	688.486	0.56806	688.428	0.82644	689.498	1.57682	689.413	1.336
	689.5	0.57871	689.442	0.83459	690.511	1.56285	690.427	1.344
	690.513	0.56806	690.456	0.82687	691.524	1.57682	691.441	1.352
	691.527	0.56804	691.47	0.84209	692.538	1.57682	692.455	1.368
	692.541	0.57878	692.484	0.8271	693.551	1.5629	693.469	1.36472
	693.554	0.56806	693.498	0.83453	694.564	1.5903	694.483	1.35127
	694.568	0.57878	694.512	0.83181	695.578	1.5903	695.498	1.37604
	695.582	0.57878	695.526	0.82707	696.591	1.60377	696.512	1.35999
	696.596	0.57908	696.54	0.83459	697.604	1.60377	697.526	1.36
	697.609	0.57888	697.553	0.83456	698.617	1.57654	698.54	1.36
	698.623	0.57878	698.567	0.82707	699.631	1.5768	699.554	1.37587
	699.637	0.57893	699.581	0.84211	700.644	1.59018	700.568	1.36804
	700.65	0.57877	700.595	0.83459	701.657	1.60348	701.582	1.376
	701.664	0.57884	701.609	0.84218	702.671	1.57683	702.596	1.36775
	702.678	0.57878	702.623	0.83456	703.684	1.60391	703.61	1.37603
	703.692	0.57877	703.637	0.83459	704.697	1.60376	704.625	1.35219
	704.705	0.56815	704.651	0.84876	705.71	1.5903	705.639	1.36864
	705.719	0.56806	705.665	0.83459	706.724	1.60369	706.653	1.368
	706.733	0.56806	706.678	0.83458	707.737	1.63073	707.667	1.36794
	707.746	0.58966	707.692	0.83459	708.75	1.64419	708.681	1.376
	708.76	0.57875	708.706	0.84955	709.763	1.63073	709.695	1.36263
	709.774	0.57878	709.72	0.84966	710.777	1.63073	710.709	1.36001
	710.788	0.58952	710.734	0.85715	711.79	1.64421	711.723	1.376
	711.801	0.57875	711.748	0.84962	712.803	1.65777	712.738	1.376
	712.815	0.57878	712.762	0.85717	713.817	1.6442	713.752	1.376
	713.829	0.56806	713.776	0.85714	714.83	1.65768	714.766	1.38427
	714.842	0.56841	714.79	0.86206	715.843	1.67114	715.78	1.39194
	715.856	0.57878	715.803	0.86467	716.856	1.68464	716.794	1.38388
	716.87	0.56806	716.817	0.86467	717.87	1.68466	717.808	1.36281
	717.884	0.57829	717.831	0.87218	718.883	1.69812	718.822	1.36804
	718.897	0.55734	718.845	0.87218	719.896	1.69551	719.836	1.35974
	719.911	0.57508	719.859	0.8797	720.909	1.68456	720.851	1.352
	720.925	0.55734	720.873	0.87151	721.923	1.68466	721.865	1.37602
	721.938	0.55734	721.887	0.87966	722.936	1.69809	722.879	1.384
	722.952	0.55734	722.901	0.87954	723.949	1.67095	723.893	1.368
	723.966	0.5571	723.914	0.87967	724.963	1.71515	724.907	1.368
	724.979	0.55734	724.928	0.87969	725.976	1.72504	725.921	1.376
	725.993	0.55734	725.942	0.8797	726.989	1.68473	726.935	1.38001
	727.007	0.54269	726.956	0.8797	728.002	1.6587	727.949	1.3527
	728.021	0.54647	727.97	0.88746	729.016	1.67116	728.964	1.352
	729.034	0.54663	728.984	0.88769	730.029	1.68451	729.978	1.35193
	730.048	0.54663	729.998	0.8797	731.042	1.71159	730.992	1.36792
	731.062	0.54652	731.012	0.89467	732.056	1.71161	732.006	1.36246
	732.075	0.5359	732.026	0.88722	733.069	1.69812	733.02	1.344
	733.089	0.52519	733.039	0.88722	734.082	1.71159	734.034	1.344
	734.103	0.52519	734.053	0.88722	735.095	1.71159	735.048	1.34412
	735.117	0.53591	735.067	0.89277	736.109	1.7116	736.062	1.336
	736.13	0.51413	736.081	0.88726	737.122	1.72084	737.077	1.33602
	737.144	0.51447	737.095	0.88722	738.135	1.71198	738.091	1.328
	738.158	0.50375	738.109	0.88721	739.148	1.6729	739.105	1.31998
	739.171	0.50375	739.123	0.8797	740.162	1.71197	740.119	1.31213
	740.185	0.49314	740.137	0.88036	741.175	1.68412	741.133	1.32
	741.199	0.48232	741.151	0.88721	742.188	1.68455	742.147	1.31198
	742.213	0.48231	742.164	0.8797	743.202	1.71159	743.161	1.312
	743.226	0.4716	743.178	0.8797	744.215	1.71164	744.175	1.312
	744.24	0.4716	744.192	0.87204	745.228	1.7655	745.189	1.288
	745.254	0.46094	745.206	0.87218	746.241	1.76487	746.204	1.30421
	746.267	0.46083	746.22	0.8797	747.255	1.61726	747.218	1.29184
	747.281	0.43944	747.234	0.86466	748.268	1.6981	748.232	1.26392
	748.295	0.43945	748.248	0.87218	749.281	1.69839	749.246	1.28
	749.309	0.43945	749.262	0.86466	750.294	1.67226	750.26	1.28669
	750.322	0.43986	750.276	0.87971	751.308	1.64149	751.274	1.27206
	751.336	0.41802	751.289	0.85713	752.321	1.72429	752.288	1.264
	752.35	0.42871	752.303	0.86467	753.334	1.54941	753.302	1.272
	753.363	0.41801	753.317	0.86466	754.348	1.59837	754.317	1.264
	754.377	0.41801	754.331	0.86466	755.361	1.69827	755.331	1.24843
	755.391	0.40728	755.345	0.85714	756.374	1.64363	756.345	1.23974
	756.404	0.39657	756.359	0.85714	757.387	1.63856	757.359	1.264
	757.418	0.38585	757.373	0.84206	758.401	1.69851	758.373	1.264
	758.432	0.39715	758.387	0.84963	759.414	1.63123	759.387	1.2477
	759.446	0.38585	759.401	0.84962	760.427	1.63055	760.401	1.24798
	760.459	0.3858	760.414	0.85707	761.441	1.64412	761.415	1.24816
	761.473	0.38525	761.428	0.84957	762.454	1.63073	762.43	1.23185
	762.487	0.37513	762.442	0.84211	763.467	1.60405	763.444	1.216
	763.5	0.36442	763.456	0.83458	764.48	1.60714	764.458	1.232
	764.514	0.3537	764.47	0.84126	765.494	1.65779	765.472	1.248
	765.528	0.37513	765.484	0.84963	766.507	1.61695	766.486	1.22426
	766.542	0.35366	766.498	0.83459	767.52	1.59061	767.5	1.20815
	767.555	0.34298	767.512	0.83459	768.533	1.57726	768.514	1.21601
	768.569	0.35372	768.526	0.83459	769.547	1.57682	769.528	1.208
	769.583	0.3537	769.539	0.82707	770.56	1.60297	770.543	1.22333
	770.596	0.34297	770.553	0.82707	771.573	1.611	771.557	1.20808
	771.61	0.35369	771.567	0.83459	772.587	1.60377	772.571	1.2
	772.624	0.35347	772.581	0.82694	773.6	1.57984	773.585	1.208
	773.638	0.33231	773.595	0.82707	774.613	1.60378	774.599	1.21597
	774.651	0.34296	774.609	0.81843	775.626	1.63073	775.613	1.224
	775.665	0.35375	775.623	0.83459	776.64	1.57635	776.627	1.19184
	776.679	0.33513	776.637	0.81936	777.653	1.60249	777.641	1.19131
	777.692	0.33217	777.65	0.8192	778.666	1.61725	778.655	1.208
	778.706	0.34298	778.664	0.81954	779.679	1.63075	779.67	1.224
	779.72	0.33226	779.678	0.82001	780.693	1.58979	780.684	1.22397
	780.734	0.34306	780.692	0.81954	781.706	1.5903	781.698	1.21612
	781.747	0.33226	781.706	0.81955	782.719	1.563	782.712	1.19986
	782.761	0.32115	782.72	0.81955	783.733	1.57682	783.726	1.192
	783.775	0.33226	783.734	0.81955	784.746	1.5769	784.74	1.20001
	784.788	0.33226	784.748	0.81203	785.759	1.59464	785.754	1.224
	785.802	0.33226	785.762	0.81204	786.772	1.57679	786.768	1.21597
	786.816	0.33223	786.775	0.81203	787.786	1.57567	787.783	1.21556
	787.83	0.34212	787.789	0.81227	788.799	1.58921	788.797	1.216
	788.843	0.3537	788.803	0.81955	789.812	1.56227	789.811	1.21593
	789.857	0.3536	789.817	0.81948	790.826	1.58618	790.825	1.224
	790.871	0.36442	790.831	0.81203	791.839	1.57683	791.839	1.22401
	791.884	0.36441	791.845	0.80455	792.852	1.54929	792.853	1.23186
	792.898	0.35326	792.859	0.81173	793.865	1.53651	793.867	1.24
	793.912	0.36441	793.873	0.80662	794.879	1.54986	794.881	1.23184
	794.925	0.36441	794.887	0.79699	795.892	1.54987	795.896	1.23201
	795.939	0.37512	795.9	0.79683	796.905	1.56334	796.91	1.24004
	796.953	0.37509	796.914	0.80451	797.918	1.56334	797.924	1.21583
	797.967	0.37514	797.928	0.79699	798.932	1.59119	798.938	1.224
	798.98	0.38585	798.942	0.78947	799.945	1.56334	799.952	1.224
			799.956	0.78948
