# Supplementary material for: Intermolecular cascaded π-conjugation channels for electron delivery powering CO2 photoreduction
Source: Nat Commun. 2020 Mar 2;11:1149. doi: 10.1038/s41467-020-14851-7 (PMC7051963; doi:10.1038/s41467-020-14851-7)
Supplement: Supplementary file 3 — Source Data [file 41467_2020_14851_MOESM3_ESM.zip › Source Data/Supplementary-Figure-(S11-F15)-source-data.xlsx]

## Sheet: Figure S11
Figure S11
		L-CP-A	N-CP-A	L-CP-D	N-CP-D
	20	117.782	167.904	154.128	168.197
	19.98	138.569	241.011	153.363	190.615
	19.96	156.244	221.957	209.1	164.294
	19.94	178.593	150.377	224.376	218.839
	19.92	192.109	137.503	211.453	201.516
	19.9	169.103	120.18	160.177	204.4
	19.88	196.208	133.909	198.816	221.003
	19.86	165.668	145.64	177.199	219.716
	19.84	201.477	164.267	164.936	205.189
	19.82	252.469	128.266	155.794	169.216
	19.8	220.485	192.829	150.555	234.309
	19.78	238.549	150.057	160.814	173.088
	19.76	172.052	121.849	176.879	194.875
	19.74	180.907	137.04	135.883	175.103
	19.72	217.5	178.188	212.505	198.449
	19.7	195.805	186.255	180.519	249.673
	19.68	202.936	142.089	178.521	219.244
	19.66	198.514	178.56	215.014	246.25
	19.64	178.872	152.209	245.053	267.865
	19.62	168.302	130.736	174.136	183.965
	19.6	133.77	140.219	165.671	190.845
	19.58	151.924	184.664	153.593	286.945
	19.56	193.076	107.601	199.473	212.253
	19.54	246.482	133.192	226.874	206.709
	19.52	259.809	108.762	208.52	186.249
	19.5	210.763	100.975	162.482	252.748
	19.48	213.385	133.1	216.146	231.304
	19.46	261.176	153.228	185.077	212.473
	19.44	157.773	179.785	204.468	258.237
	19.42	197.779	164.062	127.399	222.754
	19.4	223.888	167.099	165.663	197.192
	19.38	189.449	153.051	179.238	214.306
	19.36	204.235	147.142	156.331	274.191
	19.34	231.286	162.563	166.477	292.982
	19.32	198.918	159.519	228.33	266.14
	19.3	190.621	116.878	185.814	229.947
	19.28	162.098	113.842	182.313	175.237
	19.26	182.68	139.337	212.135	206.059
	19.24	142.304	162.783	217.682	278.111
	19.22	202.324	105.881	239.436	244.888
	19.2	192.627	107.743	172.656	252.179
	19.18	201.764	121.735	196.257	257.401
	19.16	166.123	161.793	198.168	202.916
	19.14	186.758	141.241	156.376	226.839
	19.12	212.488	90.0027	218.824	196.115
	19.1	224.778	95.95	171.58	206.583
	19.08	161.151	118.497	193.477	160.509
	19.06	172.349	176.597	190.445	199.997
	19.04	147.077	168.309	178.456	195.06
	19.02	123.888	155.636	163.977	176.175
	19	188.804	177.213	168.874	181.433
	18.98	168.052	109.46	222.176	197.364
	18.96	154.792	85.049	212.035	193.783
	18.94	121.904	115.608	126.264	182.77
	18.92	145.642	117.115	169.883	177.523
	18.9	168.287	117.003	144.273	192.687
	18.88	251.175	74.9566	137.24	183.125
	18.86	199.248	143.747	151.419	213.774
	18.84	123.901	97.3739	176.481	141.772
	18.82	119.768	138.772	129.345	206.483
	18.8	131.211	91.7517	178.663	175.387
	18.78	207.381	99.3314	113.172	211.058
	18.76	156.809	127.391	189.873	225.974
	18.74	220.467	135.121	157.778	198.171
	18.72	167.234	98.9112	123.324	129.652
	18.7	155.776	140.66	130.714	183.092
	18.68	150.772	113.464	120.422	182.003
	18.66	147.371	75.2784	164.222	195.548
	18.64	200.348	86.3662	202.558	97.9325
	18.62	114.021	115.169	177.544	119.965
	18.6	136.416	117.397	172.186	139.724
	18.58	178.17	117.966	120.983	201.842
	18.56	149.061	99.183	155.24	179.94
	18.54	104.775	104.932	154.482	138.292
	18.52	167.137	111.448	127.219	200.362
	18.5	185.081	122.766	180.225	127.714
	18.48	144.813	88.5421	179.784	136.164
	18.46	118.941	120.108	130.184	143.109
	18.44	136.655	121.837	121.017	140.926
	18.42	164.132	102.218	104.934	146.205
	18.4	150.922	100.002	108.779	133.377
	18.38	166.257	72.5624	172.629	147.819
	18.36	145.832	75.792	196.295	136.735
	18.34	133.433	94.8013	158.662	125.51
	18.32	134.202	118.732	135.351	111.941
	18.3	130.304	103.18	139.527	172.546
	18.28	153.513	112.453	149.607	181.239
	18.26	148.669	90.9297	115.476	197.187
	18.24	142.929	73.3427	119.938	146.63
	18.22	135.508	76.2638	124.843	110.639
	18.2	141.722	97.9208	151.542	186.555
	18.18	126.992	105.716	166.191	148.353
	18.16	167.68	140.67	136.468	172.257
	18.14	163.734	115.99	130.16	163.791
	18.12	112.655	79.4835	127.084	146.327
	18.1	108.475	137.402	142.585	160.041
	18.08	119.081	139.014	174.246	142.986
	18.06	145.815	90.2178	102.531	165.94
	18.04	132.983	103.666	120.72	164.559
	18.02	94.3011	158.025	100.545	201.569
	18	90.5079	122.111	159.097	189.004
	17.98	125.704	144.389	172.032	165.359
	17.96	127.144	132.37	189.219	151.314
	17.94	100.502	165.63	133.463	181.201
	17.92	149.226	106.126	162.412	127.394
	17.9	149.303	112.532	135.249	139.684
	17.88	148.706	81.3609	145.933	125.8
	17.86	162.36	158.937	147.881	170.918
	17.84	120.163	173.543	204.4	162.587
	17.82	115.091	101.577	147.871	147.196
	17.8	71.757	120.118	91.2898	177.668
	17.78	150.432	88.9973	104.503	165.221
	17.76	122.859	104.482	122.177	179.093
	17.74	98.3377	85.6376	129.398	159.842
	17.72	107.663	89.9677	110.448	156.598
	17.7	174.121	72.8491	153.993	191.97
	17.68	164.591	101.852	155.145	159.41
	17.66	131.351	89.2874	179.89	177.091
	17.64	107.76	93.2223	154.612	153.175
	17.62	115.971	154.353	134.832	173.413
	17.6	142.505	115.173	180.679	144.886
	17.58	123.168	135.801	160.279	170.467
	17.56	124.777	113.847	167.75	145.008
	17.54	153.566	99.93	109.507	181.373
	17.52	118.154	114.598	123.496	193.507
	17.5	112.808	108.804	144.61	149.885
	17.48	119.728	95.4615	167.289	178.725
	17.46	174.581	101.507	169.254	181.136
	17.44	114.279	111.798	190.47	115.926
	17.42	121.86	122.336	180.506	172.747
	17.4	151.946	160.868	191.482	171.875
	17.38	157.27	155.617	200.584	186.541
	17.36	178.505	164.154	163.425	142.855
	17.34	222.211	120.276	146.522	163.769
	17.32	190.038	100.902	146.337	152.739
	17.3	189.286	106.326	151.599	133.817
	17.28	168.577	70.5149	160.404	170.472
	17.26	107.992	96.5036	168.936	145.116
	17.24	135.683	97.2172	171.884	186.271
	17.22	160.743	163.082	225.894	206.783
	17.2	148.629	159.994	160.054	165.263
	17.18	156.998	116.75	213.472	227.253
	17.16	205.997	99.7532	206.564	175.697
	17.14	206.448	141.767	222.968	182.336
	17.12	231.976	148.798	229.4	198.928
	17.1	307.601	218.984	274.395	335.309
	17.08	262.513	219.843	335.819	301.604
	17.06	430.182	354.513	434.827	386.341
	17.04	509.779	424.41	604.243	514.021
	17.02	743.788	522.541	778.383	598.116
	17	952.491	709.862	925.484	927.916
	16.98	1140.1	862.767	1025.08	1087.53
	16.96	1462.49	1103.19	1271.57	1388.32
	16.94	1451.51	1251.2	1356.04	1361
	16.92	1973.97	1512.23	1836.55	1832.87
	16.9	2158.44	1687.48	2052.07	2141.77
	16.88	2391.58	1947.71	2528.9	2247.6
	16.86	2771.09	2012.21	2611.75	2451.87
	16.84	3037.2	2429.65	2722.37	2623.86
	16.82	3492.8	2381.84	2932.39	3041.33
	16.8	3657.67	2475.39	3115.24	3447.75
	16.78	3558.61	2704.42	3397.29	3746.97
	16.76	3920.88	2713.14	3715.82	3504.89
	16.74	4295.73	3071.27	4019.09	4075.31
	16.72	4445.26	3378.14	4506.03	4033.21
	16.7	4801.93	3535.17	4223.91	4456.94
	16.68	5690.43	4040.08	5285.11	4617.46
	16.66	6607.88	4785.84	6030.81	5434.15
	16.64	7975.26	5063.43	7172.63	6064.08
	16.62	10638.5	6970.51	9768.59	7215.5
	16.6	13162.1	8198.62	11877.9	9090.9
	16.58	16283.2	10048	14419.8	10592.5
	16.56	23254.9	14608.2	20650.2	14066.7
	16.54	29609.8	18701.1	27220.6	17650.9
	16.52	38157.6	22639.1	34888.3	22002
	16.5	50058.5	28784.7	44416.6	28137.5
	16.48	58050.9	33885	50553.5	32074
	16.46	64859.4	36176.1	53927.1	34826.2
	16.44	71679.1	39825	61677.6	39980.8
	16.42	76857.7	43249.1	65130	42620.9
	16.4	80360	45135.9	69704.3	44557.7
	16.38	85867	50812.8	75724.3	50126.5
	16.36	89822.3	53925.8	79057.9	51388.4
	16.34	95130.8	55892.2	81036.1	53654.2
	16.32	98629.3	58450.2	84160.4	58190.9
	16.3	98942.1	59058.8	84225.1	59514.3
	16.28	99547.7	59673.7	84430.4	60675.9
	16.26	99526.9	61675.6	83835	62343.5
	16.24	98688	62435.4	84341.5	63668.1
	16.22	102262	66571.1	86997.4	66846.1
	16.2	106812	71046.1	90944.2	71789.7
	16.18	111925	74759.3	95625.7	75367.6
	16.16	118218	77381.3	99567.8	79952
	16.14	130003	87267.1	106327	88274.9
	16.12	136478	92963.8	115195	93973.6
	16.1	143546	96263.8	121257	98504
	16.08	153100	102852	129099	107387
	16.06	159411	108235	135930	113506
	16.04	165341	113583	141347	117723
	16.02	171180	118589	148734	126672
	16	177738	124645	154919	134117
	15.98	183953	131468	160243	138613
	15.96	186901	134513	163207	146601
	15.94	190893	139066	170798	153952
	15.92	193894	143404	175129	157389
	15.9	198573	146475	181197	167541
	15.88	201304	151467	184097	173549
	15.86	205723	153699	189148	176574
	15.84	206018	157755	190475	184555
	15.82	207643	160154	193063	188478
	15.8	209399	163745	197305	194123
	15.78	211648	167187	199049	200613
	15.76	212386	169183	199959	207072
	15.74	215225	171586	203862	210363
	15.72	215947	173690	204751	217065
	15.7	218628	176427	206329	221080
	15.68	220368	179849	209207	225427
	15.66	221575	183284	209598	230193
	15.64	222792	184291	209441	234568
	15.62	225149	188022	212480	236312
	15.6	226957	192386	212935	242839
	15.58	227669	192035	214905	247056
	15.56	231317	195698	215809	249933
	15.54	233524	198409	218301	254126
	15.52	233068	201366	218294	256075
	15.5	239701	202158	222631	258977
	15.48	239760	205107	222033	264882
	15.46	244800	206229	224658	267714
	15.44	247725	210826	229503	271362
	15.42	248828	214979	230036	275765
	15.4	251989	213073	233101	278092
	15.38	256978	218524	233967	283273
	15.36	261149	222427	236126	286047
	15.34	263736	222210	237071	287593
	15.32	268194	228072	242236	290143
	15.3	271579	231263	246525	293710
	15.28	274357	233029	244653	296805
	15.26	279390	237248	249551	297370
	15.24	285230	240264	251659	299479
	15.22	288115	240213	255199	303201
	15.2	291868	244549	258624	304773
	15.18	297866	247722	263605	309322
	15.16	300649	249404	263637	309131
	15.14	304384	250232	267999	309190
	15.12	309499	253383	269014	314017
	15.1	309637	254274	268702	317266
	15.08	314283	260012	274654	317233
	15.06	318111	262439	278166	318629
	15.04	322848	263155	279521	320515
	15.02	328823	266454	283746	321080
	15	332028	269919	287930	324696
	14.98	334461	269772	289551	326053
	14.96	339790	275758	291389	327620
	14.94	345853	278466	294217	331118
	14.92	347211	278418	296704	331064
	14.9	351700	283597	298795	330945
	14.88	357777	285245	302811	334055
	14.86	358748	284628	303627	332235
	14.84	362890	289688	307580	337756
	14.82	368584	293449	312061	338998
	14.8	370532	293928	314382	339641
	14.78	375306	299068	316589	341029
	14.76	380804	300233	322134	342897
	14.74	380881	298997	323299	343924
	14.72	386995	305926	324103	345178
	14.7	392300	307675	331513	346753
	14.68	391273	308897	331386	346679
	14.66	399667	311580	334857	346752
	14.64	402054	313873	339583	351223
	14.62	402319	314425	340696	349936
	14.6	410066	321456	344057	354569
	14.58	414369	323860	351711	357674
	14.56	415863	325277	350828	355946
	14.54	421319	328909	356699	361005
	14.52	426458	330662	357230	360854
	14.5	426781	332270	358902	360602
	14.48	430665	336977	365994	364396
	14.46	436870	337840	369195	367632
	14.44	436549	339180	370309	365788
	14.42	443564	343446	376252	371764
	14.4	447470	345700	377925	372212
	14.38	446194	347136	378813	371921
	14.36	453673	352281	383081	374285
	14.34	454907	352498	387732	375265
	14.32	456602	355260	390104	374659
	14.3	460538	359222	392059	377340
	14.28	463202	359308	396297	380732
	14.26	464654	364429	398312	384159
	14.24	472133	365400	402596	385966
	14.22	475000	364135	405869	387139
	14.2	478370	368146	405803	385985
	14.18	481851	372433	409833	391464
	14.16	485873	372120	412891	391049
	14.14	484925	371980	412939	391724
	14.12	491647	375507	418347	397121
	14.1	494499	376623	418676	396614
	14.08	496010	376854	419350	397146
	14.06	503913	384389	423532	403346
	14.04	503810	384078	425170	406459
	14.02	505137	385534	429709	406433
	14	511098	388947	432843	410099
	13.98	513073	390775	432589	413290
	13.96	516555	392732	434008	414363
	13.94	519737	393282	436612	416804
	13.92	522261	395108	439479	420221
	13.9	524671	395433	441351	420807
	13.88	532350	402958	444605	426953
	13.86	534424	402315	448787	431727
	13.84	534425	401426	445360	432443
	13.82	539202	405672	451253	439729
	13.8	542715	406194	452243	441757
	13.78	542161	405183	451694	439488
	13.76	550153	413352	460103	447884
	13.74	550625	411606	460451	450019
	13.72	553451	416133	461533	452512
	13.7	560894	418232	464754	455472
	13.68	562076	415832	466333	460885
	13.66	566274	420775	465065	464676
	13.64	572285	423555	471765	469380
	13.62	572686	424165	471451	471682
	13.6	576190	426225	472319	474477
	13.58	581771	429774	478843	481292
	13.56	579478	427176	478894	485739
	13.54	581616	432415	479137	487195
	13.52	588016	435189	485166	491370
	13.5	590316	436552	485821	497489
	13.48	594187	439740	486166	499978
	13.46	594733	442588	488327	504795
	13.44	596714	441087	489943	505721
	13.42	597463	443519	488935	506643
	13.4	605682	448753	493703	512059
	13.38	602754	447187	495618	517246
	13.36	607736	448289	495244	520130
	13.34	612015	452936	501488	519532
	13.32	610209	452337	499382	524083
	13.3	611884	456440	501831	525424
	13.28	622731	459809	504555	531451
	13.26	623550	459667	506122	536206
	13.24	626800	459091	504710	533937
	13.22	629157	463052	509340	540060
	13.2	630026	466504	509244	543554
	13.18	629971	467466	511832	543448
	13.16	638838	470613	516008	548803
	13.14	635679	469106	515935	551690
	13.12	636759	472830	514496	553274
	13.1	643122	478372	520004	560230
	13.08	641077	475232	515818	559721
	13.06	645132	478436	518205	560983
	13.04	650682	482859	523549	565469
	13.02	646019	480859	522201	566657
	13	649569	485685	523563	567408
	12.98	653243	486946	524282	570756
	12.96	653520	484302	525284	570198
	12.94	656578	487697	524677	573585
	12.92	662616	492708	529940	577143
	12.9	660767	492595	527948	581364
	12.88	664039	495388	528403	579624
	12.86	669771	497071	532104	584656
	12.84	664681	500823	530228	581922
	12.82	666435	500566	531454	585851
	12.8	673325	505029	533712	591406
	12.78	667259	504457	532285	587581
	12.76	670081	505365	534632	588163
	12.74	674550	508365	538405	595284
	12.72	672673	510554	539239	594648
	12.7	671121	514053	539492	592250
	12.68	675768	512158	539089	599219
	12.66	675481	512626	540844	600828
	12.64	676796	515882	534493	600665
	12.62	683630	521432	537468	604929
	12.6	682806	521290	539599	601803
	12.58	679223	524351	541557	602374
	12.56	684514	531707	546011	604369
	12.54	685747	527754	542379	607582
	12.52	688021	530798	541707	606132
	12.5	689364	533460	541888	609077
	12.48	687513	535630	540361	609851
	12.46	689442	533142	536236	609367
	12.44	688834	538542	541277	616312
	12.42	692658	540100	546451	612548
	12.4	692292	542160	544292	612506
	12.38	693640	540904	547130	614391
	12.36	690359	541278	544168	613436
	12.34	688307	544454	546756	616699
	12.32	694336	548233	545462	617326
	12.3	695109	548427	544891	616853
	12.28	691414	547013	545218	617346
	12.26	696172	550521	544709	618773
	12.24	695240	548844	542191	620576
	12.22	692280	548359	546048	618449
	12.2	696711	553830	547423	621590
	12.18	695140	558043	550716	626046
	12.16	693242	558042	546936	622345
	12.14	698185	563688	552381	625623
	12.12	695484	561161	549708	624944
	12.1	694248	563893	549225	624179
	12.08	701700	565632	548139	624329
	12.06	698876	565085	544792	625395
	12.04	697097	568373	548228	627409
	12.02	702536	570643	548821	625735
	12	700111	569215	548695	626779
	11.98	698706	572708	547754	627909
	11.96	698328	572557	550279	629752
	11.94	696779	576398	547241	628422
	11.92	700450	576324	547958	624279
	11.9	700073	579590	548690	627059
	11.88	694664	577062	543858	627733
	11.86	697732	579351	548719	632433
	11.84	698494	579187	545522	628210
	11.82	699163	585023	548548	630344
	11.8	697734	585745	545633	630976
	11.78	699823	585934	548127	630834
	11.76	697741	585938	545128	628061
	11.74	696022	584141	544139	630495
	11.72	698968	593002	542454	632258
	11.7	698524	590055	546131	629876
	11.68	695396	590085	546579	627419
	11.66	695228	593515	543837	633893
	11.64	697031	590612	543441	632122
	11.62	693324	593398	543646	630674
	11.6	695245	593230	544338	630271
	11.58	694515	594618	544646	630725
	11.56	691831	597368	541342	631297
	11.54	692359	596955	542827	631341
	11.52	692932	600173	540852	628939
	11.5	691644	598953	543534	631737
	11.48	697251	600379	545922	630397
	11.46	695335	600907	540806	628979
	11.44	692943	601984	538638	630610
	11.42	693147	600768	543427	635729
	11.4	690153	601974	541454	632437
	11.38	689607	602764	539465	631424
	11.36	692219	605227	540570	632104
	11.34	690177	605733	539830	632447
	11.32	686129	606580	539854	631244
	11.3	690350	605626	536985	630891
	11.28	690163	607536	537158	628746
	11.26	684923	604299	536916	633101
	11.24	691583	607929	536892	632051
	11.22	684473	608234	538949	633286
	11.2	680835	606563	533139	627964
	11.18	682799	606406	537028	631219
	11.16	679390	607278	536105	628538
	11.14	682249	607053	534275	628092
	11.12	683624	607974	536477	630323
	11.1	682084	608422	535087	628768
	11.08	684821	613308	533191	626270
	11.06	682306	610450	530778	628761
	11.04	681233	608495	532022	630655
	11.02	678399	610824	528825	629012
	11	676997	611521	529253	627693
	10.98	675584	608962	529569	629413
	10.96	675363	607945	527948	629293
	10.94	679335	610953	528246	632907
	10.92	673701	610430	529109	628422
	10.9	674947	607027	523905	630370
	10.88	673408	608759	527962	628136
	10.86	675089	611406	526470	630302
	10.84	669092	610534	526137	630052
	10.82	670770	608059	522424	633460
	10.8	667841	609908	523705	631224
	10.78	666562	609702	520225	628164
	10.76	668036	608845	521948	631860
	10.74	662925	610306	522932	629869
	10.72	664203	611139	519025	627556
	10.7	664355	610717	520306	625390
	10.68	660757	608781	518825	627405
	10.66	660047	606517	520579	625592
	10.64	662095	609300	517461	629120
	10.62	659503	611205	515374	625474
	10.6	660279	611796	515551	624979
	10.58	658560	610755	516331	627933
	10.56	655373	607429	512698	626368
	10.54	657482	606347	513691	625129
	10.52	655045	604372	512274	624444
	10.5	654526	609469	513003	624226
	10.48	653722	610207	509339	627102
	10.46	650377	606570	511092	624958
	10.44	651677	603418	509499	623208
	10.42	653876	606328	505378	624190
	10.4	649333	604107	506112	626031
	10.38	648072	605431	505929	623961
	10.36	648492	604486	502834	627091
	10.34	647197	605492	503064	627689
	10.32	645144	603420	502322	624636
	10.3	646420	600864	501747	623508
	10.28	642781	603124	499547	622204
	10.26	646025	604040	497501	622719
	10.24	645539	602043	495595	620650
	10.22	642556	602592	498221	620410
	10.2	639788	604611	496521	620031
	10.18	638718	599506	495310	619865
	10.16	637221	600249	494757	622404
	10.14	634468	604752	491862	620370
	10.12	635373	601585	491116	621604
	10.1	636890	598946	491722	621433
	10.08	633369	602522	487772	618652
	10.06	635248	597502	485397	621213
	10.04	635150	598877	484520	623533
	10.02	629193	596822	484369	618401
	10	628408	594611	481921	621163
	9.98	630394	594416	483447	619588
	9.96	625990	593784	480799	616961
	9.94	626155	593753	479515	616582
	9.92	625470	593141	480069	617332
	9.9	625371	594170	477587	614646
	9.88	623608	593937	478385	618309
	9.86	620989	589986	477513	616914
	9.84	626484	591208	479253	619236
	9.82	623849	589281	477138	620311
	9.8	619874	591655	474874	618935
	9.78	618429	591240	473284	617500
	9.76	612771	584593	469466	616675
	9.74	617846	584464	469917	618969
	9.72	615211	584667	471251	616953
	9.7	612735	586575	469624	615963
	9.68	616142	584028	465725	619914
	9.66	612002	587784	465369	613842
	9.64	614535	586140	465216	611564
	9.62	611296	584025	465733	613682
	9.6	608207	580744	462601	612485
	9.58	609948	579948	462246	613539
	9.56	607841	580203	463119	614313
	9.54	604958	585958	460582	611378
	9.52	604683	582118	456552	611494
	9.5	607441	582832	457584	610040
	9.48	605675	576521	457193	610075
	9.46	605455	576256	456387	607961
	9.44	601681	578868	455405	611630
	9.42	600776	575617	453636	613601
	9.4	600758	573687	454029	609125
	9.38	598689	572281	451429	608927
	9.36	595815	573244	452640	612505
	9.34	595921	570751	449033	610492
	9.32	595911	572094	449474	610668
	9.3	594881	573364	445140	609903
	9.28	592195	570339	445794	607956
	9.26	589930	570119	444953	606679
	9.24	591783	568177	444585	606475
	9.22	590307	566797	442490	604521
	9.2	588695	565461	439409	607913
	9.18	588145	566266	438546	605158
	9.16	587642	564268	438792	602052
	9.14	583931	560293	439923	604219
	9.12	585051	561658	437868	604398
	9.1	586403	560939	437194	606305
	9.08	582369	560542	437294	606321
	9.06	579335	559427	434209	605347
	9.04	580503	557978	432722	603281
	9.02	577471	558944	431594	603189
	9	576039	554307	428739	599070
	8.98	579586	554848	427916	598726
	8.96	577252	551988	428328	601269
	8.94	575080	555246	427793	595448
	8.92	574096	553488	424165	602586
	8.9	570206	550283	422392	595999
	8.88	570494	551202	424203	601146
	8.86	571165	549407	421979	598360
	8.84	569198	547564	421604	598334
	8.82	567038	549289	419434	596497
	8.8	564297	546191	417176	592795
	8.78	566342	542308	416503	595062
	8.76	564625	544543	414775	595432
	8.74	566037	542383	415053	591491
	8.72	566574	546215	416576	597512
	8.7	561088	542480	414456	593815
	8.68	559662	536024	409420	589751
	8.66	555451	535921	408681	591350
	8.64	556351	532172	409687	590519
	8.62	553304	531579	409418	589238
	8.6	553314	535462	405776	588004
	8.58	552107	533947	406319	587728
	8.56	548184	532473	403741	586484
	8.54	546929	529370	402529	587472
	8.52	545134	527913	400353	587914
	8.5	546188	525697	400208	582751
	8.48	541585	526354	400754	583083
	8.46	545597	523912	396301	583180
	8.44	543549	523353	392773	583387
	8.42	541092	523106	394407	581916
	8.4	540402	523099	397641	582108
	8.38	537269	517775	392177	578469
	8.36	533627	514465	390698	577124
	8.34	534334	516377	390016	578122
	8.32	531819	515792	390113	577968
	8.3	530150	512456	388698	576388
	8.28	529634	509554	387504	576443
	8.26	527773	511893	383694	570945
	8.24	529182	508322	385142	574897
	8.22	527334	507900	381760	572421
	8.2	520685	505921	381330	571316
	8.18	522728	504897	380089	569847
	8.16	525093	503377	378620	572631
	8.14	520953	500343	378313	567035
	8.12	517619	500958	377116	565149
	8.1	525813	502111	376809	570053
	8.08	514427	498767	373118	562432
	8.06	513883	494746	370476	562012
	8.04	512897	491831	371170	563206
	8.02	509533	491232	370025	562945
	8	510191	491597	367897	559533
	7.98	509009	490377	368789	560504
	7.96	507236	487376	366711	559576
	7.94	503693	485232	363525	557407
	7.92	504023	482756	362624	556616
	7.9	500970	480703	362467	555428
	7.88	498181	481692	358943	550606
	7.86	496078	481000	359454	552018
	7.84	494953	480315	357397	555971
	7.82	492162	477167	353044	550150
	7.8	492623	474794	354181	549041
	7.78	492677	471525	355033	548942
	7.76	490933	470255	351001	548638
	7.74	488513	471527	348670	543439
	7.72	487023	467978	349233	542585
	7.7	485906	467259	347698	540235
	7.68	480598	463587	345672	539278
	7.66	481760	463292	346149	539559
	7.64	480371	461807	341482	537292
	7.62	477016	459757	341066	535823
	7.6	476306	457365	338861	537001
	7.58	475044	456582	340784	530557
	7.56	471634	456799	338381	531109
	7.54	470248	455103	336270	533586
	7.52	469194	452961	333920	529999
	7.5	466618	449691	331154	528019
	7.48	465420	447303	332623	526263
	7.46	463694	444260	333599	527298
	7.44	460247	443929	329731	524699
	7.42	464687	443776	327208	524429
	7.4	458751	441524	323937	519843
	7.38	456883	439018	325678	520752
	7.36	454906	439233	324000	521557
	7.34	452582	437848	322478	514645
	7.32	452434	430503	319347	514556
	7.3	451955	430800	319610	513419
	7.28	447067	427838	318254	512325
	7.26	443517	428537	315108	510894
	7.24	443909	425092	314956	509909
	7.22	440704	422940	313246	503092
	7.2	439894	420761	312294	503399
	7.18	437150	419804	309300	503648
	7.16	434350	417230	307654	498956
	7.14	435812	415842	306731	501514
	7.12	432736	416324	306291	498639
	7.1	430092	411934	305157	497348
	7.08	428608	410031	304751	496746
	7.06	426488	409226	301376	493299
	7.04	423457	403972	301261	490474
	7.02	420953	402608	296563	489941
	7	416268	403940	296929	489036
	6.98	415306	401398	297028	487514
	6.96	415956	398455	292806	485958
	6.94	414161	398742	292669	483218
	6.92	412484	392632	289811	482534
	6.9	408090	390982	288322	480164
	6.88	408738	389414	289649	476036
	6.86	407564	385707	287399	474523
	6.84	405687	386171	284413	473726
	6.82	406086	386105	284321	476216
	6.8	400287	381617	281227	471426
	6.78	402117	379998	279009	467967
	6.76	394817	376092	277625	467907
	6.74	394072	374197	277080	469818
	6.72	391693	372575	274178	463578
	6.7	389187	371463	273100	463967
	6.68	385727	366522	270525	460166
	6.66	383950	364138	271389	459775
	6.64	384924	364188	268944	453891
	6.62	380360	363244	267161	452463
	6.6	379293	359560	264884	452777
	6.58	377852	358865	263569	452438
	6.56	376013	357341	264183	448332
	6.54	374744	357010	261854	445915
	6.52	373134	352292	257581	445544
	6.5	372564	352782	257328	444649
	6.48	366757	348781	254527	441421
	6.46	363531	346300	253601	442131
	6.44	363079	345402	253236	437002
	6.42	358768	340672	251962	436139
	6.4	358331	338749	250919	433269
	6.38	354504	338870	249426	430120
	6.36	354997	336184	245627	430476
	6.34	350808	335694	242998	426019
	6.32	349379	333577	242537	425209
	6.3	347731	330810	241800	422327
	6.28	345808	328922	240004	421248
	6.26	343754	324586	238191	416644
	6.24	342602	324659	236679	416858
	6.22	338617	322665	236513	414975
	6.2	336636	318030	233349	411991
	6.18	336301	318466	232803	409863
	6.16	337588	319775	233477	411512
	6.14	329470	314920	226576	406773
	6.12	328947	312203	228448	401183
	6.1	325432	308995	224092	401402
	6.08	322221	309295	224526	398743
	6.06	322719	307096	223157	399911
	6.04	320532	301128	221696	393052
	6.02	318145	301265	219020	390608
	6	315413	300116	220557	392743
	5.98	312708	299236	219724	388662
	5.96	309205	296502	216528	386066
	5.94	309407	295159	215538	383610
	5.92	305820	292048	213871	381808
	5.9	302797	288251	211520	378075
	5.88	301517	287915	210194	377141
	5.86	298071	286475	209131	375985
	5.84	297397	283066	207246	373852
	5.82	296222	283180	203303	366894
	5.8	292726	281354	202277	366846
	5.78	290267	276721	203342	367099
	5.76	288611	273743	201563	365044
	5.74	287542	273753	199740	359673
	5.72	284334	270787	196512	359086
	5.7	280231	267747	195329	357484
	5.68	279162	265081	195036	351873
	5.66	276158	265519	192444	351569
	5.64	273494	263803	188931	348530
	5.62	271487	258945	190256	347476
	5.6	271236	260185	189998	345315
	5.58	269489	256627	188073	343386
	5.56	266276	254098	185190	340605
	5.54	262896	252388	183465	335359
	5.52	263970	249542	179919	333145
	5.5	258705	247447	179282	329278
	5.48	255534	243376	178715	330109
	5.46	255862	243317	176198	325124
	5.44	252428	240240	173969	324941
	5.42	252390	239356	173174	324352
	5.4	247780	238725	172356	320917
	5.38	245588	237290	172122	314969
	5.36	244943	234731	170817	314155
	5.34	241014	230138	169277	312147
	5.32	238654	226411	167161	311754
	5.3	236419	227643	164740	306562
	5.28	234167	226014	163957	305501
	5.26	232552	223804	161837	301887
	5.24	230564	222350	161149	298641
	5.22	229515	219844	160339	295605
	5.2	225107	216279	156977	293923
	5.18	224897	215479	156174	292416
	5.16	220658	212994	154986	290437
	5.14	219836	207553	152745	285060
	5.12	218193	208397	153076	282250
	5.1	215210	206128	149741	280727
	5.08	213778	205848	149207	278762
	5.06	210671	202490	148541	275647
	5.04	209582	199679	146063	273838
	5.02	205840	196555	145214	271914
	5	202896	195432	143083	270375
	4.98	201555	193583	140535	269572
	4.96	199728	191858	140358	266592
	4.94	196383	189526	137856	262570
	4.92	195497	186471	136934	260959
	4.9	191614	185905	134729	257841
	4.88	189784	182465	132818	255402
	4.86	186704	183130	131421	252333
	4.84	187354	180476	129632	251777
	4.82	185866	178310	128533	249914
	4.8	183713	175090	127836	245934
	4.78	178840	175271	126302	242319
	4.76	177040	171151	125437	241966
	4.74	175982	170854	123726	239307
	4.72	174939	167560	124276	235659
	4.7	172405	165800	121388	232402
	4.68	169681	163233	119673	231846
	4.66	167829	163256	117400	227154
	4.64	165542	160953	118348	226334
	4.62	164133	158599	116819	225089
	4.6	161837	156105	113491	220890
	4.58	159134	153685	112232	220184
	4.56	159284	152248	110373	217652
	4.54	156360	151946	109367	217193
	4.52	154599	149770	108349	213195
	4.5	154137	147941	108144	213885
	4.48	152443	145712	106196	208983
	4.46	149822	142912	105814	206578
	4.44	148899	142902	103775	206499
	4.42	145784	141469	102294	203245
	4.4	145242	139378	100820	202128
	4.38	142732	137320	101149	199711
	4.36	139607	135442	99097.1	197197
	4.34	140736	134760	99177.2	197799
	4.32	136345	132269	97453.6	193578
	4.3	134523	129966	96693.8	193221
	4.28	135224	128595	94272.3	190911
	4.26	131240	128792	93557.7	188769
	4.24	131374	128566	92732.9	187828
	4.22	130683	126354	92002.3	185318
	4.2	130324	123174	90841.6	185632
	4.18	127202	122661	89217.5	181982
	4.16	125235	121002	87956	180948
	4.14	124031	119770	86301.1	180215
	4.12	123517	120190	86844.2	177121
	4.1	121512	117475	86064.4	177483
	4.08	120252	117438	85306.7	176715
	4.06	120786	117101	85075.6	173007
	4.04	117166	115398	83471.8	170914
	4.02	115346	114144	82620.3	170811
	4	115510	112517	82190.9	169808
	3.98	113797	110592	81808.5	168293
	3.96	112162	109950	79937.9	166499
	3.94	111368	109203	78331.9	164669
	3.92	111208	108208	80095.1	164091
	3.9	109034	107390	77790.5	162948
	3.88	109146	105868	76570.7	161340
	3.86	107472	103815	76155.6	160252
	3.84	107754	105428	75366.5	159701
	3.82	105112	102288	74880.3	158423
	3.8	105369	101988	75024.4	156756
	3.78	104753	102233	73941.1	155870
	3.76	102798	100046	72267.5	153410
	3.74	100949	99490.6	70968.3	154257
	3.72	99976.2	99245.4	71117.7	152656
	3.7	99375.6	97721.4	71922.1	150778
	3.68	99279.2	97213.3	69323.6	149497
	3.66	98820.7	96113.4	69989	148763
	3.64	97428.4	96195.2	68579.5	148527
	3.62	96609.5	94019.8	67834.5	145435
	3.6	95711.8	92861.5	67040.5	145073
	3.58	95363.7	92728.4	66292.5	144059
	3.56	93088.7	91407.6	66463	141940
	3.54	92341.9	90379.5	64630.8	141337
	3.52	91069.2	89100.2	64742	140706
	3.5	90358.7	88529.1	64062.9	137936
	3.48	89481.8	87396.5	63960.6	138057
	3.46	88169.9	87068	63152	137762
	3.44	87992.5	86396.6	62678	135297
	3.42	87234.4	85589.2	61384.2	134868
	3.4	88519.7	83967.7	62421.3	133718
	3.38	85120.2	84232.4	61513.5	131734
	3.36	84745.2	83848.5	60078.9	131488
	3.34	84107	82735.5	59126.6	129869
	3.32	83864.1	80736.8	58577.9	128167
	3.3	82036	80256.2	58933.1	127609
	3.28	81006.1	80739.4	58633.5	126918
	3.26	80395.8	78846.3	58357.8	124589
	3.24	80108.1	77465.3	56456.9	124283
	3.22	78226.4	77647.1	56585.1	122990
	3.2	78524.3	77388.2	55812.5	121730
	3.18	77011	76597.7	56046.6	120465
	3.16	77527	74700.3	54451.1	118933
	3.14	75145.3	73994.2	53635.9	119301
	3.12	74825.5	73973	54056.9	118148
	3.1	74074	72724	54073.3	116426
	3.08	72459.8	71290.8	52237.9	114161
	3.06	72537.9	71042.2	53308.5	114120
	3.04	72954.1	70770.6	52155.4	113834
	3.02	71813.9	70874.4	52002.4	112271
	3	70749.8	70680.3	50839.5	110972
	2.98	71220.8	68854.8	50712.3	110632
	2.96	69109.2	68769.1	49265.9	109537
	2.94	68500.4	67474.6	49266.7	107643
	2.92	68938	66316.4	49718.3	107661
	2.9	68508.2	65468.5	48541.5	106194
	2.88	67108.3	65753.6	46894.5	104746
	2.86	66863.3	64999.9	46904.9	104491
	2.84	65740.5	64843.4	46659.5	102763
	2.82	65036.4	63299.5	47656.4	103529
	2.8	65210.9	63164.6	46478.8	102861
	2.78	63743.7	62399.8	46492.7	100977
	2.76	63361.1	61761.3	45376.7	101187
	2.74	62712.2	62398.4	44828.3	101014
	2.72	61309.5	60640.2	45542.8	98841.7
	2.7	61584.3	60097.6	45193.2	97226.3
	2.68	60941	59449.4	44491.7	96120.7
	2.66	59234.2	57929	43802.8	95875.9
	2.64	59208.1	57470.7	43742.7	95416.1
	2.62	59903.7	56885.1	43053.4	94622.8
	2.6	59123.4	57422.1	43152.7	93703.1
	2.58	57820.7	56805.2	42751.6	93519.2
	2.56	57694.7	56014.9	41817.6	91902.3
	2.54	56300.5	55865.6	41913.4	89308.9
	2.52	55328.5	55093.6	40871.8	89384.7
	2.5	54137.8	53490.8	40321.4	88639.2
	2.48	55540.8	52952.4	39919.7	87529.8
	2.46	54144.4	52841.8	40274.9	85163.7
	2.44	53910	52166.7	40170.1	85242.5
	2.42	53337.4	51875.8	38374	84815.9
	2.4	52660.1	51553.7	38952.9	85074.1
	2.38	53316.4	50574.6	38098.8	83212.1
	2.36	50845.3	49838.8	38510.7	84348.7
	2.34	51489	49362.5	37939.4	82728.9
	2.32	50749.5	49097.9	37816.6	80831.9
	2.3	49816.6	47954.1	36852.6	79872.5
	2.28	49890.6	47677.8	36259	78807.8
	2.26	48760	46657.1	35618.4	79081.5
	2.24	48423.6	47211.6	34785.5	79016.6
	2.22	47729.1	46378.5	35016	78070.9
	2.2	46398.3	46413.7	34544.2	76644.4
	2.18	46055	45240.2	34326.4	75991.5
	2.16	45727.8	44895.8	33713.9	75199.5
	2.14	45384	43960.6	33037.5	74193.8
	2.12	44890.6	42971.6	32657	72153.5
	2.1	44273.8	43137.9	32108.9	72776.5
	2.08	44070.7	42197.2	31805.7	71442.1
	2.06	43290.2	41763.9	31395.6	70748.1
	2.04	42953.6	41795.9	31469.1	69143.3
	2.02	42018	40391.3	30387.2	69637.3
	2	41973.7	40281.3	30338	68319.7
	1.98	41795.5	39859.1	29520.5	66580.2
	1.96	40696.7	39260.7	29725.2	67420
	1.94	40566.9	38833.9	29367	66869.6
	1.92	38588.7	38554.4	29278.2	66103.9
	1.9	39139	38484.4	28865.6	64247
	1.88	37898.6	37679.9	28253.3	63694.6
	1.86	37284.8	36944.5	28416	63155
	1.84	37521.8	36031.9	27498.5	62962.8
	1.82	37254.5	35359.7	26880.3	61226.7
	1.8	35960.2	34716.3	26791.6	59973.4
	1.78	35534.1	34762.2	26562.8	59698.7
	1.76	35043.7	33427.5	25588.6	58471.5
	1.74	34579.3	33129.6	24846.5	58200.7
	1.72	34065	33243	24856.9	57695.6
	1.7	33453.8	32453	24334.5	57024.2
	1.68	33119.1	32095.8	24649.2	55799.3
	1.66	31875.7	31043.9	22538.7	54484.5
	1.64	31598.1	30710.5	22309.5	54283.2
	1.62	31201.8	30820.1	22513.8	53337
	1.6	29808.3	30115.5	22037.8	52167.8
	1.58	30046.8	29387.3	22118.9	50860.2
	1.56	29806.5	28278.2	21649.5	49313.1
	1.54	28785.4	28347.7	21304.5	50067.5
	1.52	29170.7	27429.7	20708.5	48731.5
	1.5	28613.7	26870.1	19973.4	48551.7
	1.48	27360	26804.6	19893.6	47075.2
	1.46	26980.2	26249.1	19474.7	46840.4
	1.44	26865.2	25475.7	19691.5	46126.4
	1.42	25375.5	25731.2	19473.2	44798.1
	1.4	24995.5	24610.6	18488.4	43772
	1.38	24744.2	24498.7	18292.5	43128
	1.36	23975.3	23559.6	18398.1	42836.3
	1.34	23444.6	23261.9	17853.2	41904.3
	1.32	22842.2	22779.1	16985.2	40794
	1.3	22733.4	22302.4	16579	39943.9
	1.28	22139.8	21265	16625.6	38412.1
	1.26	22013.2	20840.4	15238.2	38379.6
	1.24	21248.5	20550.8	15049.9	37286.1
	1.22	20771.6	19815.5	15562.6	35811.6
	1.2	20368.6	19859	15201.1	35302.6
	1.18	19785.9	19137.1	14241.1	34294.3
	1.16	19009.7	18978.7	14101.2	34039.1
	1.14	19138.6	18171.8	13442.9	33267
	1.12	18278.7	17772.9	12857.2	32319.3
	1.1	17253	17056.7	12763.2	31317.4
	1.08	16946.7	16431.4	12243.5	30237.9
	1.06	16401.3	16125.4	11977.7	29787.4
	1.04	16405.9	15555.8	11871.7	29200.3
	1.02	15503	15593.5	11687.1	28893.4
	1	15168	14739.5	11373.3	27507.7
	0.98	14582	14710	10810.2	26904.2
	0.96	14057.8	14232.2	10469.5	25741
	0.94	13505.9	13414.4	10269.5	24943.2
	0.92	13361.5	13326	9878.64	24897.4
	0.9	12547.6	12531	9341.11	24012.7
	0.88	12048.1	12425.3	9082.01	22392.6
	0.86	12461.8	12055.2	8981.52	22353.5
	0.84	11890.3	11256.5	8404.91	20963.6
	0.82	11367.8	10833.4	7948.79	20336
	0.8	11134.4	10656.1	7868.32	20628.1
	0.78	10777.1	10055.5	7672.77	18985.2
	0.76	10022.3	9492.02	7197.53	18648.3
	0.74	9596.65	9130.31	7026.57	17910.9
	0.72	9037.19	8829.47	6559.41	17253.9
	0.7	8567.39	8356.69	6367.75	16219.7
	0.68	8800.46	8400.86	6145.07	16198
	0.66	8324.88	7785.59	5903.34	14991
	0.64	8075.72	7505.47	5643.9	14224.6
	0.62	7669.33	6998.18	5223.29	13328.8
	0.6	7280.52	6989.5	5340.73	13142.5
	0.58	6815.63	6558.16	4982.94	12631.4
	0.56	6224.43	6123.23	4670.23	12170.9
	0.54	6384.14	6063.17	4369.87	11443.5
	0.52	5887.64	5709.38	4269.26	11149.2
	0.5	5475.5	5440.1	3859.32	10019.1
	0.48	4924.06	5238.36	3883.98	9641.49
	0.46	4978.65	4771.84	3596.24	9158.95
	0.44	4774.99	4511.72	3683.43	8781.31
	0.42	4457.87	4316.49	3365.92	8443.4
	0.4	4192.21	4271.61	3361.74	8192.23
	0.38	4227.32	4059.05	3100.1	7678.44
	0.36	3776.35	3807.61	2822.67	7022.16
	0.34	3815.64	3375.99	2849.83	6753.09
	0.32	3817.47	3514	2572.39	6578.29
	0.3	3370.69	3360.41	2517.99	6405.12
	0.28	3318.3	3184.42	2567.12	6019.89
	0.26	3208.45	2812.17	2312.29	5393.32
	0.24	3038.05	2656.82	2295.62	5424.93
	0.22	2938.37	2500.7	2116.69	5127.95
	0.2	2695.28	2524.53	2085.02	4916.8
	0.18	2621.41	2317.59	1833.26	4663.5
	0.16	2528.01	2365.86	1886.44	4456.81
	0.14	2387.96	2155.98	1842.51	4029.99
	0.12	2316.21	2098.56	1708.1	3871.25
	0.1	2066.33	2043.13	1616.62	3798.75
	0.08	1999.04	1942.91	1546.15	3600.88
	0.06	2092.88	1985.9	1559.22	3308.07
	0.04	2076.5	1923.29	1735.47	3270.37
	0.02	2044.66	1670.19	1545.08	2881.06
	0	1860.41	1498.02	1561.78	2838.67

## Sheet: Figure S12
Figure S12
	L-CP-D					N-CP-D					L-CP-A					N-CP-A
		1000Hz		500Hz			1000Hz		500Hz			1000Hz		500Hz			1000HZ		500Hz
	-0.5	1.8236	-0.5	0.70755		-0.5	0.58498	-0.5	0.35869		-0.5	0.95602	-0.5	0.45225		-0.5	0.64228	-0.5	0.2055
	-0.45	1.86282	-0.45	0.73022		-0.45	0.593	-0.45	0.36813		-0.45	0.98501	-0.45	0.47031		-0.45	0.65263	-0.45	0.20996
	-0.4	1.92	-0.4	0.75299		-0.4	0.6086	-0.4	0.3777		-0.4	1.0097	-0.4	0.48615		-0.4	0.67354	-0.4	0.2126
	-0.35	1.99669	-0.35	0.78676		-0.35	0.63703	-0.35	0.38761		-0.35	1.02766	-0.35	0.50181		-0.35	0.70731	-0.35	0.22877
	-0.3	2.1028	-0.3	0.82673		-0.3	0.67439	-0.3	0.40349		-0.3	1.04579	-0.3	0.51368		-0.3	0.76351	-0.3	0.2381
	-0.25	2.21009	-0.25	0.86736		-0.25	0.7221	-0.25	0.41971		-0.25	1.05202	-0.25	0.52956		-0.25	0.81763	-0.25	0.26322
	-0.2	2.30919	-0.2	0.91573		-0.2	0.76711	-0.2	0.4393		-0.2	1.06456	-0.2	0.53811		-0.2	0.8733	-0.2	0.29508
	-0.15	2.40388	-0.15	0.95882		-0.15	0.81438	-0.15	0.45935		-0.15	1.08401	-0.15	0.55069		-0.15	0.95273	-0.15	0.32416
	-0.1	2.49208	-0.1	1.00368		-0.1	0.85467	-0.1	0.48328		-0.1	1.11705	-0.1	0.56396		-0.1	1.01615	-0.1	0.35001
	-0.05	2.56279	-0.05	1.04352		-0.05	0.88606	-0.05	0.50483		-0.05	1.17155	-0.05	0.58204		-0.05	1.11206	-0.05	0.39604
	9.69e-08	2.62395	9.69e-08	1.0784		9.69e-08	0.91857	9.69e-08	0.52716		0	1.24933	0	0.60936		9.69e-08	1.21553	9.69e-08	0.41242
	0.05	2.69789	0.05	1.11392		0.05	0.94187	0.05	0.55001		0.05	1.33792	0.05	0.64603		0.05	1.29722	0.05	0.44297
	0.1	2.76307	0.1	1.15008		0.1	0.97103	0.1	0.57022		0.1	1.42275	0.1	0.6836		0.1	1.38366	0.1	0.45598
	0.15	2.81805	0.15	1.17994		0.15	0.99467	0.15	0.58676		0.15	1.50373	0.15	0.72697		0.15	1.45747	0.15	0.48916
	0.2	2.88289	0.2	1.21728		0.2	1.02334	0.2	0.60743		0.2	1.56507	0.2	0.77111		0.2	1.51148	0.2	0.50692
	0.25	2.94754	0.25	1.24811		0.25	1.04621	0.25	0.62427		0.25	1.62062	0.25	0.8073		0.25	1.565	0.25	0.52072
	0.3	3.00371	0.3	1.27938		0.3	1.07365	0.3	0.64136		0.3	1.67066	0.3	0.83984		0.3	1.61862	0.3	0.53938
	0.35	3.07345	0.35	1.31846		0.35	1.09715	0.35	0.65905		0.35	1.71263	0.35	0.87314		0.35	1.65784	0.35	0.55395
	0.4	3.13582	0.4	1.35177		0.4	1.1215	0.4	0.67668		0.4	1.75458	0.4	0.90203		0.4	1.6984	0.4	0.56925
	0.45	3.18701	0.45	1.37856		0.45	1.14011	0.45	0.69458		0.45	1.80359	0.45	0.92623		0.45	1.73155	0.45	0.58481
	0.5	3.25217	0.5	1.41334		0.5	1.15666	0.5	0.70924		0.5	1.84957	0.5	0.95126		0.5	1.77403	0.5	0.5962
	0.55	3.31455	0.55	1.44808		0.55	1.17218	0.55	0.72837		0.55	1.88734	0.55	0.97627		0.55	1.80747	0.55	0.61197
	0.6	3.37524	0.6	1.49062		0.6	1.19456	0.6	0.74742		0.6	1.9338	0.6	1.00168		0.6	1.84971	0.6	0.62317
	0.65	3.43411	0.65	1.52352		0.65	1.21833	0.65	0.76276		0.65	1.97597	0.65	1.0275		0.65	1.88411	0.65	0.62991
	0.7	3.49104	0.7	1.5574		0.7	1.24297	0.7	0.78234		0.7	2.01544	0.7	1.05373		0.7	1.90961	0.7	0.64133
	0.75	3.55116	0.75	1.59987		0.75	1.26789	0.75	0.80142		0.75	2.0572	0.75	1.07514		0.75	1.93613	0.75	0.64411
	0.8	3.61058	0.8	1.63467		0.8	1.29959	0.8	0.82076		0.8	2.08831	0.8	1.10313		0.8	1.9645	0.8	0.65214

## Sheet: Figure S13
Figure S13
		L-CP-D		N-CP-D		L-CP-A		N-CP-A
	5.1	0.00308	0.1	-0.02404	0.1	-0.3388	0.1	-0.4729
	5.2	0.0015	0.2	-0.02204	0.2	-0.2934	0.2	-0.4072
	5.3	0.00298	0.3	-0.02066	0.3	-0.243	0.3	-0.3524
	5.4	0.00334	0.4	-0.01361	0.4	-0.19816	0.4	-0.3184
	5.5	0.00129	0.5	-0.01152	0.5	-0.18678	0.5	-0.2839
	5.6	0.00329	0.6	-0.01362	0.6	-0.16582	0.6	-0.2508
	5.7	0.00312	0.7	-0.01101	0.7	-0.13314	0.7	-0.2341
	5.8	0.00153	0.8	-0.00692	0.8	-0.13742	0.8	-0.2095
	5.9	0.00317	0.9	-0.00974	0.9	-0.11846	0.9	-0.1888
	6	0.00296	1	-0.01031	1	-0.0939	1	-0.1788
	6.1	0.00146	1.1	-0.00538	1.1	-0.10614	1.1	-0.1638
	6.2	0.00318	1.2	-0.00573	1.2	-0.0913	1.2	-0.1475
	6.3	0.00309	1.3	-0.00915	1.3	-0.07812	1.3	-0.1428
	6.4	0.0015	1.4	-0.00434	1.4	-0.08618	1.4	-0.1307
	6.5	0.0029	1.5	-0.00275	1.5	-0.07652	1.5	-0.1201
	6.6	0.00281	1.6	-0.0054	1.6	-0.0577	1.6	-0.119
	6.7	0.00169	1.7	-0.00323	1.7	-0.0721	1.7	-0.1091
	6.8	0.00334	1.8	0.0005156	1.8	-0.06122	1.8	-0.09967
	6.9	0.00301	1.9	-0.00271	1.9	-0.04382	1.9	-0.1006
	7	0.00162	2	-0.0031	2	-0.06506	2	-0.09237
	7.1	0.00342	2.1	0.00163	2.1	-0.05524	2.1	-0.08359
	7.2	0.00306	2.2	-0.00109	2.2	-0.03986	2.2	-0.08616
	7.3	0.00148	2.3	-0.00424	2.3	-0.05364	2.3	-0.07871
	7.4	0.00318	2.4	0.00155	2.4	-0.04722	2.4	-0.07337
	7.5	0.00257	2.5	0.0001613	2.5	-0.0316	2.5	-0.07531
	7.6	0.00129	2.6	-0.00293	2.6	-0.0502	2.6	-0.06996
	7.7	0.00313	2.7	-0.00495	2.7	-0.04654	2.7	-0.063
	7.8	0.00274	2.8	0.0009396	2.8	-0.029	2.8	-0.0666
	7.9	0.00138	2.9	-4.702e-05	2.9	-0.05516	2.9	-0.06021
	8	0.00331	3	-0.00359	3	-0.03786	3	-0.05666
	8.1	0.00255	3.1	-0.0003641	3.1	-0.02788	3.1	-0.05951
	8.2	0.00172	3.2	0.00374	3.2	-0.04708	3.2	-0.05464
	8.3	0.00338	3.3	0.00244	3.3	-0.03966	3.3	-0.04997
	8.4	0.0026	3.4	-0.0008486	3.4	-0.02774	3.4	-0.05451
	8.5	0.00142	3.5	0.00244	3.5	-0.04744	3.5	-0.05031
	8.6	0.00326	3.6	0.00351	3.6	-0.03768	3.6	-0.04512
	8.7	0.00263	3.7	0.0008661	3.7	-0.02614	3.7	-0.05065
	8.8	0.00156	3.8	-0.00116	3.8	-0.04514	3.8	-0.04514
	8.9	0.00334	3.9	0.00187	3.9	-0.03114	3.9	-0.04275
	9	0.00262	4	0.0024	4	-0.0226	4	-0.04713
	9.1	0.00141	4.1	-0.0001047	4.1	-0.03638	4.1	-0.04314
	9.2	0.00338	4.2	-0.0002869	4.2	-0.02532	4.2	-0.03935
	9.3	0.00292	4.3	0.00233	4.3	-0.01629	4.3	-0.04395
	9.4	0.00161	4.4	0.00144	4.4	-0.03628	4.4	-0.03889
	9.5	0.00329	4.5	-0.00189	4.5	-0.0237	4.5	-0.03694
	9.6	0.00253	4.6	-0.00191	4.6	-0.01677	4.6	-0.04227
	9.7	0.00146	4.7	0.00302	4.7	-0.03672	4.7	-0.03631
	9.8	0.00349	4.8	-0.0001205	4.8	-0.02578	4.8	-0.03437
	9.9	0.00245	4.9	-0.00454	4.9	-0.01682	4.9	-0.0391
	10	0.00173	5	0.00182	5	-0.03462	5	-0.03457
	10.1	0.00339	5.1	0.0008968	5.1	-0.02684	5.1	-0.03226
	10.2	0.0023	5.2	-0.00159	5.2	-0.01969	5.2	-0.03678
	10.3	0.00173	5.3	-0.0008514	5.3	-0.03946	5.3	-0.03228
	10.4	0.00354	5.4	0.00354	5.4	-0.02166	5.4	-0.03052
	10.5	0.00239	5.5	0.0008141	5.5	-0.01706	5.5	-0.03588
	10.6	0.00167	5.6	-0.00283	5.6	-0.03616	5.6	-0.02924
	10.7	0.00347	5.7	0.00126	5.7	-0.02456	5.7	-0.02981
	10.8	0.00239	5.8	0.00123	5.8	-0.01591	5.8	-0.03404
	10.9	0.00137	5.9	-0.00407	5.9	-0.03238	5.9	-0.02952
	11	0.00335	6	-0.00104	6	-0.02156	6	-0.02851
	11.1	0.00214	6.1	0.00387	6.1	-0.01585	6.1	-0.03377
	11.2	0.00165	6.2	0.00135	6.2	-0.0346	6.2	-0.0279
	11.3	0.00351	6.3	-0.00107	6.3	-0.01842	6.3	-0.02852
	11.4	0.00226	6.4	0.00381	6.4	-0.01198	6.4	-0.03185
	11.5	0.00154	6.5	0.0015	6.5	-0.0295	6.5	-0.02705
	11.6	0.00375	6.6	-0.00158	6.6	-0.01293	6.6	-0.0264
	11.7	0.00211	6.7	0.00188	6.7	-0.00906	6.7	-0.03166
	11.8	0.00191	6.8	0.00344	6.8	-0.02798	6.8	-0.02544
	11.9	0.00346	6.9	-0.0014	6.9	-0.01483	6.9	-0.02515
	12	0.00191	7	0.0015	7	-0.00986	7	-0.03031
	12.1	0.00179	7.1	0.00334	7.1	-0.03066	7.1	-0.02476
	12.2	0.00348	7.2	0.0005202	7.2	-0.01257	7.2	-0.02547
	12.3	0.00203	7.3	-0.00101	7.3	-0.01094	7.3	-0.02984
	12.4	0.00174	7.4	0.00396	7.4	-0.0288	7.4	-0.02387
	12.5	0.00367	7.5	0.00171	7.5	-0.01227	7.5	-0.02446
	12.6	0.00175	7.6	-0.00251	7.6	-0.01375	7.6	-0.03002
	12.7	0.00188	7.7	0.00269	7.7	-0.02744	7.7	-0.02243
	12.8	0.00347	7.8	-0.0003371	7.8	-0.00736	7.8	-0.0244
	12.9	0.00187	7.9	-0.00234	7.9	-0.01431	7.9	-0.02786
	13	0.00199	8	0.00274	8	-0.02848	8	-0.02143
	13.1	0.00365	8.1	0.00192	8.1	-0.01327	8.1	-0.02134
	13.2	0.00192	8.2	-0.0012	8.2	-0.01503	8.2	-0.0265
	13.3	0.00209	8.3	0.00342	8.3	-0.02938	8.3	-0.01962
	13.4	0.00365	8.4	0.00262	8.4	-0.0069	8.4	-0.02219
	13.5	0.00185	8.5	-0.00225	8.5	-0.00382	8.5	-0.02549
	13.6	0.00187	8.6	0.00239	8.6	-0.02012	8.6	-0.01868
	13.7	0.00335	8.7	0.00374	8.7	-0.00446	8.7	-0.02036
	13.8	0.00199	8.8	-0.00124	8.8	-0.00832	8.8	-0.02443
	13.9	0.00179	8.9	0.00346	8.9	-0.01919	8.9	-0.01835
	14	0.00351	9	0.00274	9	0.00121	9	-0.02011
	14.1	0.00154	9.1	-0.00311	9.1	-0.00479	9.1	-0.024
	14.2	0.00227	9.2	0.00233	9.2	-0.02228	9.2	-0.01693
	14.3	0.00361	9.3	0.00284	9.3	-0.00344	9.3	-0.01873
	14.4	0.00163	9.4	-0.00337	9.4	-0.01023	9.4	-0.02431
	14.5	0.00207	9.5	0.00267	9.5	-0.02274	9.5	-0.01706
	14.6	0.00335	9.6	0.0009489	9.6	-0.0034	9.6	-0.02007
	14.7	0.00168	9.7	-0.00263	9.7	-0.01178	9.7	-0.0234
	14.8	0.00186	9.8	0.00571	9.8	-0.02332	9.8	-0.01689
	14.9	0.00346	9.9	0.00536	9.9	-0.00464	9.9	-0.01969
	15	0.00177	10	-0.0001502	10	-0.0119	10	-0.02382
	15.1	0.00191	10.1	0.00516	10.1	-0.02486	10.1	-0.01694
	15.2	0.0036	10.2	0.00493	10.2	-0.0056	10.2	-0.01978
	15.3	0.00182	10.3	0.0003045	10.3	-0.01085	10.3	-0.02362
	15.4	0.00205	10.4	0.00545	10.4	-0.02478	10.4	-0.01694
	15.5	0.00349	10.5	0.00573	10.5	-0.00526	10.5	-0.02
	15.6	0.00167	10.6	-0.0007454	10.6	-0.01335	10.6	-0.02224
	15.7	0.00231	10.7	0.00546	10.7	-0.02506	10.7	-0.01575
	15.8	0.00379	10.8	0.00394	10.8	-0.00624	10.8	-0.01793
	15.9	0.00167	10.9	-0.00168	10.9	-0.01602	10.9	-0.02222
	16	0.00234	11	0.00342	11	-0.02652	11	-0.01587
	16.1	0.00373	11.1	0.00153	11.1	-0.00719	11.1	-0.0186
	16.2	0.00183	11.2	-0.00337	11.2	-0.01706	11.2	-0.021
	16.3	0.00242	11.3	0.00196	11.3	-0.02512	11.3	-0.01551
	16.4	0.00349	11.4	0.00143	11.4	-0.00101	11.4	-0.01847
	16.5	0.00148	11.5	-0.00247	11.5	-0.01075	11.5	-0.02197
	16.6	0.00244	11.6	0.00355	11.6	-0.02262	11.6	-0.01504
	16.7	0.00328	11.7	0.00113	11.7	-0.00448	11.7	-0.0202
	16.8	0.00144	11.8	-0.00101	11.8	-0.01095	11.8	-0.02139
	16.9	0.00227	11.9	0.00329	11.9	-0.0238	11.9	-0.01558
	17	0.00357	12	0.00199	12	-0.00491	12	-0.02007
	17.1	0.00151	12.1	-0.00213	12.1	-0.0154	12.1	-0.0216
	17.2	0.00238	12.2	0.00193	12.2	-0.02384	12.2	-0.01523
	17.3	0.00341	12.3	0.00171	12.3	-0.00751	12.3	-0.02054
	17.4	0.00135	12.4	-0.00331	12.4	-0.01613	12.4	-0.0212
	17.5	0.00246	12.5	0.00282	12.5	-0.02606	12.5	-0.01528
	17.6	0.00322	12.6	0.00185	12.6	-0.00281	12.6	-0.01989
	17.7	0.00131	12.7	-0.0002507	12.7	-0.01254	12.7	-0.02108
	17.8	0.0025	12.8	0.00489	12.8	-0.01971	12.8	-0.01455
	17.9	0.00315	12.9	0.00322	12.9	-0.0005776	12.9	-0.01925
	18	0.0014	13	-0.0003353	13	-0.01363	13	-0.02005
	18.1	0.00252	13.1	0.00378	13.1	-0.01637	13.1	-0.01392
	18.2	0.00345	13.2	0.00158	13.2	0.00305	13.2	-0.01947
	18.3	0.00147	13.3	-0.00219	13.3	-0.01395	13.3	-0.01907
	18.4	0.00289	13.4	0.00457	13.4	-0.01519	13.4	-0.01332
	18.5	0.00319	13.5	0.00315	13.5	0.00144	13.5	-0.01858
	18.6	0.0017	13.6	-0.00214	13.6	-0.01472	13.6	-0.01898
	18.7	0.0027	13.7	0.00389	13.7	-0.01592	13.7	-0.01345
	18.8	0.00347	13.8	0.00189	13.8	0.00224	13.8	-0.01827
	18.9	0.00145	13.9	-0.00194	13.9	-0.01579	13.9	-0.01907
	19	0.00294	14	0.0043	14	-0.01636	14	-0.01303
	19.1	0.0033	14.1	0.00215	14.1	0.00408	14.1	-0.018
	19.2	0.00154	14.2	-0.00108	14.2	-0.01122	14.2	-0.01895
	19.3	0.003	14.3	0.0051	14.3	-0.01396	14.3	-0.01344
	19.4	0.0034	14.4	0.00168	14.4	0.00111	14.4	-0.01794
	19.5	0.00154	14.5	-0.0009751	14.5	-0.01516	14.5	-0.0181
	19.6	0.00264	14.6	0.00543	14.6	-0.01583	14.6	-0.01276
	19.7	0.00328	14.7	0.00116	14.7	0.00135	14.7	-0.01836
	19.8	0.00144	14.8	-0.0003111	14.8	-0.01494	14.8	-0.01898
	19.9	0.00294	14.9	0.00578	14.9	-0.01876	14.9	-0.01281
	20	0.00316	15	0.00159	15	0.00413	15	-0.01849
	20.1	0.00152	15.1	0.00107	15.1	-0.00529	15.1	-0.01805
	20.2	0.00299	15.2	0.00732	15.2	-0.00978	15.2	-0.01299
	20.3	0.00314	15.3	0.00253	15.3	0.00652	15.3	-0.01823
	20.4	0.00143	15.4	0.00191	15.4	-0.01121	15.4	-0.01735
	20.5	0.00286	15.5	0.00711	15.5	-0.01827	15.5	-0.01354
	20.6	0.00324	15.6	0.00244	15.6	0.0039	15.6	-0.0186
	20.7	0.00135	15.7	0.00313	15.7	-0.01483	15.7	-0.01734
	20.8	0.00329	15.8	0.00643	15.8	-0.01626	15.8	-0.0133
	20.9	0.00309	15.9	0.00101	15.9	0.00171	15.9	-0.0183
	21	0.00139	16	0.001	16	-0.01553	16	-0.01808
	21.1	0.00297	16.1	0.00661	16.1	-0.01463	16.1	-0.01203
	21.2	0.00303	16.2	0.00155	16.2	0.00177	16.2	-0.01796
	21.3	0.00126	16.3	0.00163	16.3	-0.01239	16.3	-0.01619
	21.4	0.00308	16.4	0.0068	16.4	-0.01024	16.4	-0.01226
	21.5	0.00281	16.5	0.00167	16.5	0.00367	16.5	-0.01747
	21.6	0.00153	16.6	0.00129	16.6	-0.01343	16.6	-0.01707
	21.7	0.00335	16.7	0.00526	16.7	-0.01246	16.7	-0.01162
	21.8	0.00267	16.8	0.0009694	16.8	0.00717	16.8	-0.01818
	21.9	0.00146	16.9	-0.0007519	16.9	-0.01239	16.9	-0.01586
	22	0.0032	17	0.0045	17	-0.01359	17	-0.01241
	22.1	0.00277	17.1	0.0008429	17.1	0.00281	17.1	-0.01803
	22.2	0.0015	17.2	-0.00123	17.2	-0.01041	17.2	-0.0165
	22.3	0.00333	17.3	0.00453	17.3	-0.01157	17.3	-0.01079
	22.4	0.00284	17.4	0.0003249	17.4	0.00565	17.4	-0.01607
	22.5	0.00164	17.5	-0.0002953	17.5	-0.01328	17.5	-0.01413
	22.6	0.00333	17.6	0.00427	17.6	-0.01456	17.6	-0.009
	22.7	0.00261	17.7	0.0007545	17.7	0.00257	17.7	-0.01629
	22.8	0.0015	17.8	0.0007415	17.8	-0.01136	17.8	-0.0129
	22.9	0.00334	17.9	0.00477	17.9	-0.01241	17.9	-0.01101
	23	0.00307	18	0.0004784	18	0.00288	18	-0.0157
	23.1	0.0014	18.1	-0.0005612	18.1	-0.01684	18.1	-0.01387
	23.2	0.00331	18.2	0.00446	18.2	-0.0151	18.2	-0.01138
	23.3	0.0023	18.3	0.0004375	18.3	0.00017936	18.3	-0.01717
	23.4	0.00146	18.4	0.0006532	18.4	-0.01595	18.4	-0.01448
	23.5	0.00332	18.5	0.00673	18.5	-0.01314	18.5	-0.01063
	23.6	0.00237	18.6	0.00162	18.6	0.0042	18.6	-0.01786
	23.7	0.00137	18.7	0.00153	18.7	-0.0202	18.7	-0.01439
	23.8	0.00331	18.8	0.00564	18.8	-0.01855	18.8	-0.01086
	23.9	0.00255	18.9	0.0013	18.9	-0.00143	18.9	-0.01544
	24	0.00129	19	0.0007118	19	-0.02132	19	-0.01568
	24.1	0.00349	19.1	0.00434	19.1	-0.01107	19.1	-0.01101
	24.2	0.00232	19.2	-0.0004106	19.2	0.00164	19.2	-0.01753
	24.3	0.00158	19.3	-0.0001902	19.3	-0.01615	19.3	-0.01344
	24.4	0.00338	19.4	0.00372	19.4	-0.00816	19.4	-0.01082
	24.5	0.00235	19.5	-0.00161	19.5	0.0033	19.5	-0.01799
	24.6	0.00166	19.6	0.00107	19.6	-0.018	19.6	-0.01317
	24.7	0.00338	19.7	0.00577	19.7	-0.00775	19.7	-0.01147
	24.8	0.00243	19.8	0.000165	19.8	-0.00116	19.8	-0.01723
	24.9	0.00142	19.9	0.00132	19.9	-0.01883	19.9	-0.01246
	25	0.00343	20	0.00323	20	-0.0063	20	-0.01149
	25.1	0.00209	20.1	-0.0011	20.1	0.00581	20.1	-0.01753
	25.2	0.00186	20.2	0.0015	20.2	-0.01376	20.2	-0.01225
	25.3	0.00349	20.3	0.00403	20.3	-0.00737	20.3	-0.01209
	25.4	0.00223	20.4	-0.00174	20.4	0.00241	20.4	-0.01769
	25.5	0.0017	20.5	0.00136	20.5	-0.01591	20.5	-0.01226
	25.6	0.00339	20.6	0.00464	20.6	-0.01131	20.6	-0.01116
	25.7	0.00224	20.7	-0.00138	20.7	0.000847	20.7	-0.0173
	25.8	0.00172	20.8	0.00147	20.8	-0.02058	20.8	-0.0124
	25.9	0.00359	20.9	0.00422	20.9	-0.00855	20.9	-0.01234
	26	0.00207	21	-0.0007017	21	0.00201	21	-0.01727
	26.1	0.00192	21.1	0.00128	21.1	-0.01644	21.1	-0.01164
	26.2	0.00357	21.2	0.00583	21.2	-0.00547	21.2	-0.01129
	26.3	0.00224	21.3	0.0009963	21.3	0.00143	21.3	-0.01704
	26.4	0.00184	21.4	0.00182	21.4	-0.01759	21.4	-0.01214
	26.5	0.00375	21.5	0.00451	21.5	-0.00673	21.5	-0.01108
	26.6	0.00195	21.6	0.00343	21.6	0.00119	21.6	-0.01698
	26.7	0.00192	21.7	0.00142	21.7	-0.0157	21.7	-0.01106
	26.8	0.00346	21.8	0.0001957	21.8	-0.00273	21.8	-0.01152
	26.9	0.00185	21.9	0.003	21.9	0.00266	21.9	-0.01696
	27	0.00181	22	0.00178	22	-0.01849	22	-0.01077
	27.1	0.00334	22.1	-0.00124	22.1	-0.00396	22.1	-0.01113
	27.2	0.00194	22.2	0.00278	22.2	-5.87e-05	22.2	-0.01673
	27.3	0.00171	22.3	0.0053	22.3	-0.01933	22.3	-0.01127
	27.4	0.00375	22.4	0.00163	22.4	-0.00611	22.4	-0.01213
	27.5	0.00202	22.5	-0.000604	22.5	-0.00177	22.5	-0.01743
	27.6	0.00214	22.6	0.00387	22.6	-0.01868	22.6	-0.01218
	27.7	0.00365	22.7	0.00634	22.7	-0.00672	22.7	-0.01197
	27.8	0.00197	22.8	0.00267	22.8	-0.00229	22.8	-0.01677
	27.9	0.00203	22.9	0.00266	22.9	-0.02116	22.9	-0.00976
	28	0.00354	23	0.00658	23	-0.00793	23	-0.01239
	28.1	0.00186	23.1	0.00489	23.1	-0.00132	23.1	-0.01695
	28.2	0.00194	23.2	0.00139	23.2	-0.01926	23.2	-0.01114
	28.3	0.00365	23.3	0.00171	23.3	-0.00899	23.3	-0.01194
	28.4	0.00176	23.4	0.00432	23.4	-0.00266	23.4	-0.0162
	28.5	0.00205	23.5	0.00383	23.5	-0.02052	23.5	-0.01088
	28.6	0.00352	23.6	-0.0004645	23.6	-0.00692	23.6	-0.01305
	28.7	0.00158	23.7	-2.656e-05	23.7	-0.00221	23.7	-0.0167
	28.8	0.00198	23.8	0.00309	23.8	-0.02188	23.8	-0.00995
	28.9	0.00348	23.9	0.00179	23.9	-0.00847	23.9	-0.01099
	29	0.00169	24	-0.0007649	24	-0.00137	24	-0.01553
	29.1	0.00197	24.1	0.0004616	24.1	-0.01937	24.1	-0.00971
	29.2	0.0034	24.2	0.00348	24.2	-0.00971	24.2	-0.01072
	29.3	0.00145	24.3	4.783e-05	24.3	-0.00267	24.3	-0.01546
	29.4	0.00215	24.4	-0.00302	24.4	-0.02594	24.4	-0.00972
	29.5	0.00359	24.5	0.00107	24.5	-0.01082	24.5	-0.0103
	29.6	0.00177	24.6	0.00218	24.6	-0.00546	24.6	-0.01407
	29.7	0.00217	24.7	-0.0009202	24.7	-0.01933	24.7	-0.00849
	29.8	0.0035	24.8	-0.0003046	24.8	-0.00295	24.8	-0.01065
	29.9	0.00158	24.9	0.00375	24.9	0.0005718	24.9	-0.01551
	30	0.00205	25	0.00288	25	-0.0217	25	-0.00843
	30.1	0.00341	25.1	-0.00186	25.1	-0.0006464	25.1	-0.01114
	30.2	0.0014	25.2	0.00102	25.2	-0.00209	25.2	-0.01524
	30.3	0.00235	25.3	0.00445	25.3	-0.01545	25.3	-0.00911
	30.4	0.00331	25.4	0.00163	25.4	0.00411	25.4	-0.01177
	30.5	0.00141	25.5	-0.00139	25.5	0.00199	25.5	-0.01606
	30.6	0.00215	25.6	0.00433	25.6	-0.01642	25.6	-0.00945
	30.7	0.00336	25.7	0.00173	25.7	-0.00295	25.7	-0.01208
	30.8	0.00138	25.8	-0.00223	25.8	-0.00259	25.8	-0.01569
	30.9	0.00238	25.9	0.0005769	25.9	-0.01812	25.9	-0.00895
	31	0.00322	26	0.00497	26	0.00284	26	-0.01168
	31.1	0.0015	26.1	0.00108	26.1	0.00101	26.1	-0.01454
	31.2	0.00259	26.2	-0.00131	26.2	-0.01665	26.2	-0.00791
	31.3	0.0034	26.3	0.00357	26.3	0.000676	26.3	-0.01239
	31.4	0.00168	26.4	0.00174	26.4	-0.0005014	26.4	-0.01435
	31.5	0.00265	26.5	-0.00207	26.5	-0.01579	26.5	-0.00798
	31.6	0.00344	26.6	0.00133	26.6	-0.00291	26.6	-0.01128
	31.7	0.00159	26.7	0.00341	26.7	-0.00407	26.7	-0.01537
	31.8	0.00275	26.8	-0.000299	26.8	-0.02082	26.8	-0.0085
	31.9	0.00315	26.9	7.666e-05	26.9	-0.0005944	26.9	-0.01258
	32	0.00135	27	0.00452	27	-0.00197	27	-0.0146
	32.1	0.00278	27.1	0.0007285	27.1	-0.0202	27.1	-0.00843
	32.2	0.00301	27.2	-0.0002572	27.2	-0.00014798	27.2	-0.01153
	32.3	0.0012	27.3	0.00371	27.3	-0.00651	27.3	-0.01421
	32.4	0.00243	27.4	0.0042	27.4	-0.01984	27.4	-0.00783
	32.5	0.00319	27.5	-0.0004748	27.5	0.00319	27.5	-0.0122
	32.6	0.00134	27.6	0.00144	27.6	-0.00258	27.6	-0.01483
	32.7	0.00259	27.7	0.00393	27.7	-0.0158	27.7	-0.0089
	32.8	0.00299	27.8	0.0001799	27.8	0.00223	27.8	-0.01189
	32.9	0.00121	27.9	0.00182	27.9	-0.00471	27.9	-0.01474
	33	0.00275	28	0.00547	28	-0.01899	28	-0.00832
	33.1	0.00328	28.1	0.0003426	28.1	0.000516	28.1	-0.01125
	33.2	0.00162	28.2	0.0003835	28.2	-0.0061	28.2	-0.01404
	33.3	0.00268	28.3	0.00476	28.3	-0.01742	28.3	-0.00823
	33.4	0.00301	28.4	0.00264	28.4	0.00122	28.4	-0.01199
	33.5	0.00137	28.5	-0.0017	28.5	-0.00457	28.5	-0.01331
	33.6	0.00288	28.6	0.00443	28.6	-0.01709	28.6	-0.0071
	33.7	0.0029	28.7	0.00285	28.7	0.0004638	28.7	-0.0116
	33.8	0.00133	28.8	-0.00186	28.8	-0.00633	28.8	-0.0134
	33.9	0.00292	28.9	0.00557	28.9	-0.01606	28.9	-0.00772
	34	0.00314	29	0.00247	29	0.00443	29	-0.01224
	34.1	0.00137	29.1	-0.0005045	29.1	-0.00685	29.1	-0.01257
	34.2	0.00297	29.2	0.00445	29.2	-0.01713	29.2	-0.00744
	34.3	0.00325	29.3	0.00375	29.3	0.00366	29.3	-0.01299
	34.4	0.00151	29.4	-0.00129	29.4	-0.00849	29.4	-0.01349
	34.5	0.00321	29.5	0.00573	29.5	-0.01324	29.5	-0.00848
	34.6	0.00322	29.6	0.00544	29.6	0.00448	29.6	-0.01339
	34.7	0.00156	29.7	0.00184	29.7	-0.00644	29.7	-0.01415
	34.8	0.00288	29.8	0.00648	29.8	-0.01188	29.8	-0.00854
	34.9	0.00301	29.9	0.00349	29.9	0.0044	29.9	-0.0142
	35	0.00126	30	-0.00101	30	-0.00966	30	-0.01421
	35.1	0.0033	30.1	0.00574	30.1	-0.01635	30.1	-0.009
	35.2	0.00273	30.2	0.00367	30.2	0.00216	30.2	-0.01444
	35.3	0.00149	30.3	-0.00108	30.3	-0.0079	30.3	-0.01282
	35.4	0.00318	30.4	0.00601	30.4	-0.01693	30.4	-0.00721
	35.5	0.00286	30.5	0.00327	30.5	0.00138	30.5	-0.01362
	35.6	0.00143	30.6	-0.000366	30.6	-0.00516	30.6	-0.01299
	35.7	0.0031	30.7	0.00692	30.7	-0.01584	30.7	-0.00804
	35.8	0.00308	30.8	0.00218	30.8	0.00322	30.8	-0.01282
	35.9	0.00133	30.9	-0.00154	30.9	-0.00751	30.9	-0.01356
	36	0.00335	31	0.00497	31	-0.01531	31	-0.00784
	36.1	0.00283	31.1	0.00284	31.1	0.00575	31.1	-0.01361
	36.2	0.00147	31.2	-0.0005278	31.2	-0.00718	31.2	-0.01291
	36.3	0.00326	31.3	0.00551	31.3	-0.01411	31.3	-0.00779
	36.4	0.00274	31.4	0.00289	31.4	0.00253	31.4	-0.01286
	36.5	0.00155	31.5	0.0006299	31.5	-0.01153	31.5	-0.01225
	36.6	0.00331	31.6	0.00637	31.6	-0.01728	31.6	-0.00662
	36.7	0.00296	31.7	0.00294	31.7	0.000449	31.7	-0.01241
	36.8	0.00135	31.8	0.0003575	31.8	-0.0109	31.8	-0.0129
	36.9	0.00344	31.9	0.00547	31.9	-0.01643	31.9	-0.00757
	37	0.00264	32	0.00277	32	0.00222	32	-0.01352
	37.1	0.00165	32.1	0.0007806	32.1	-0.00793	32.1	-0.01293
	37.2	0.0035	32.2	0.00597	32.2	-0.01363	32.2	-0.00791
	37.3	0.00295	32.3	0.00312	32.3	0.00514	32.3	-0.01384
	37.4	0.00155	32.4	0.00101	32.4	-0.01052	32.4	-0.01303
	37.5	0.00334	32.5	0.00574	32.5	-0.01237	32.5	-0.00813
	37.6	0.00275	32.6	0.00251	32.6	0.00744	32.6	-0.01355
	37.7	0.00158	32.7	0.0008792	32.7	-0.0099	32.7	-0.01178
	37.8	0.00359	32.8	0.00639	32.8	-0.01031	32.8	-0.00775
	37.9	0.00244	32.9	0.00103	32.9	0.00754	32.9	-0.01398
	38	0.00153	33	-0.0008514	33	-0.00767	33	-0.0109
	38.1	0.0033	33.1	0.00533	33.1	-0.00729	33.1	-0.00836
	38.2	0.00257	33.2	0.00242	33.2	0.00856	33.2	-0.01327
	38.3	0.00149	33.3	0.00131	33.3	-0.01008	33.3	-0.01198
	38.4	0.00367	33.4	0.00524	33.4	-0.00991	33.4	-0.00693
	38.5	0.0024	33.5	0.00208	33.5	0.00465	33.5	-0.01363
	38.6	0.00163	33.6	0.0009526	33.6	-0.01533	33.6	-0.01225
	38.7	0.00357	33.7	0.00555	33.7	-0.01108	33.7	-0.00737
	38.8	0.00244	33.8	0.00117	33.8	0.00127	33.8	-0.01383
	38.9	0.0017	33.9	0.0003779	33.9	-0.01419	33.9	-0.01131
	39	0.00352	34	0.0055	34	-0.01412	34	-0.00753
	39.1	0.00258	34.1	0.0007824	34.1	0.00522	34.1	-0.01333
	39.2	0.00135	34.2	0.0007508	34.2	-0.01065	34.2	-0.01116
	39.3	0.00354	34.3	0.00689	34.3	-0.01239	34.3	-0.00714
	39.4	0.0022	34.4	0.00172	34.4	0.00427	34.4	-0.01357
	39.5	0.00177	34.5	0.0004068	34.5	-0.01245	34.5	-0.0101
	39.6	0.00352	34.6	0.00587	34.6	-0.01444	34.6	-0.0082
	39.7	0.00261	34.7	0.0006541	34.7	0.00196	34.7	-0.01457
	39.8	0.00131	34.8	-0.0001586	34.8	-0.01527	34.8	-0.01082
	39.9	0.00342	34.9	0.00535	34.9	-0.0115	34.9	-0.00848
	40	0.00211	35	8.596e-05	35	0.00337	35	-0.01451
	40.1	0.00144	35.1	0.0025	35.1	-0.01357	35.1	-0.0103
	40.2	0.00362	35.2	0.00542	35.2	-0.01253	35.2	-0.00783
	40.3	0.00199	35.3	0.00217	35.3	0.00154	35.3	-0.01376
	40.4	0.00187	35.4	0.00396	35.4	-0.01141	35.4	-0.00933
	40.5	0.0033	35.5	0.00675	35.5	-0.01293	35.5	-0.00754
	40.6	0.00227	35.6	0.00181	35.6	0.00408	35.6	-0.01439
	40.7	0.00152	35.7	0.00178	35.7	-0.01452	35.7	-0.00806
	40.8	0.00365	35.8	0.00656	35.8	-0.01021	35.8	-0.00822
	40.9	0.00202	35.9	0.0007648	35.9	0.00871	35.9	-0.01343
	41	0.00158	36	0.00312	36	-0.01105	36	-0.00993
	41.1	0.00346	36.1	0.00601	36.1	-0.01109	36.1	-0.00767
	41.2	0.00195	36.2	0.0009945	36.2	0.00638	36.2	-0.01378
	41.3	0.00181	36.3	0.0018	36.3	-0.01213	36.3	-0.01063
	41.4	0.00351	36.4	0.0053	36.4	-0.01041	36.4	-0.00764
	41.5	0.00217	36.5	-0.0002404	36.5	0.00394	36.5	-0.01332
	41.6	0.00163	36.6	0.0017	36.6	-0.01044	36.6	-0.00935
	41.7	0.00366	36.7	0.00542	36.7	-0.0095	36.7	-0.00661
	41.8	0.00194	36.8	0.00115	36.8	0.00214	36.8	-0.01322
	41.9	0.00195	36.9	0.0004588	36.9	-0.01713	36.9	-0.00912
	42	0.00367	37	0.00443	37	-0.00929	37	-0.00717
	42.1	0.00219	37.1	-0.0001344	37.1	0.000343	37.1	-0.01352
	42.2	0.00203	37.2	0.00118	37.2	-0.01536	37.2	-0.00941
	42.3	0.00372	37.3	0.00486	37.3	-0.00996	37.3	-0.00792
	42.4	0.00224	37.4	-0.0001577	37.4	0.00173	37.4	-0.01331
	42.5	0.00208	37.5	0.00208	37.5	-0.01264	37.5	-0.01023
	42.6	0.00383	37.6	0.00524	37.6	-0.00932	37.6	-0.0073
	42.7	0.00208	37.7	-0.00175	37.7	0.0017	37.7	-0.01408
	42.8	0.00232	37.8	0.0009229	37.8	-0.01591	37.8	-0.00919
	42.9	0.00374	37.9	0.00426	37.9	-0.00896	37.9	-0.00843
	43	0.00196	38	-0.00149	38	0.00464	38	-0.01282
	43.1	0.0019	38.1	0.00207	38.1	-0.01518	38.1	-0.00895
	43.2	0.00368	38.2	0.00529	38.2	-0.00257	38.2	-0.0084
	43.3	0.00193	38.3	0.0009656	38.3	0.00454	38.3	-0.01306
	43.4	0.00215	38.4	0.00267	38.4	-0.01159	38.4	-0.00957
	43.5	0.00371	38.5	0.0053	38.5	0.0009344	38.5	-0.00825
	43.6	0.00181	38.6	0.00109	38.6	0.00944	38.6	-0.01333
	43.7	0.00221	38.7	0.00314	38.7	-0.01348	38.7	-0.00918
	43.8	0.00353	38.8	0.00497	38.8	-0.0009904	38.8	-0.0087
	43.9	0.00174	38.9	-0.00103	38.9	0.00546	38.9	-0.01439
	44	0.00198	39	0.00261	39	-0.01443	39	-0.00864
	44.1	0.00355	39.1	0.00568	39.1	-0.00199	39.1	-0.00793
	44.2	0.00187	39.2	0.0007425	39.2	0.00156	39.2	-0.01238
	44.3	0.00202	39.3	0.00218	39.3	-0.01732	39.3	-0.00688
	44.4	0.00365	39.4	0.00509	39.4	-0.00343	39.4	-0.0084
	44.5	0.00159	39.5	0.0001659	39.5	0.0006072	39.5	-0.01287
	44.6	0.00217	39.6	0.00452	39.6	-0.01575	39.6	-0.00822
	44.7	0.00336	39.7	0.00641	39.7	-0.00707	39.7	-0.00796
	44.8	0.00159	39.8	0.00101	39.8	0.00514	39.8	-0.01368
	44.9	0.00222	39.9	0.00313	39.9	-0.01641	39.9	-0.00709
	45	0.00353	40	0.00558	40	-0.00608	40	-0.00907
	45.1	0.00154	40.1	0.0005239	40.1	0.00162	40.1	-0.01384
	45.2	0.00243	40.2	0.00334	40.2	-0.0173	40.2	-0.00733
	45.3	0.00345	40.3	0.00627	40.3	-0.00314	40.3	-0.00892
	45.4	0.00146	40.4	-0.0005222	40.4	0.00402	40.4	-0.01387
	45.5	0.00236	40.5	0.00403	40.5	-0.0172	40.5	-0.0071
	45.6	0.0032	40.6	0.0052	40.6	0.0008544	40.6	-0.00985
	45.7	0.00167	40.7	0.0002003	40.7	0.0024	40.7	-0.0131
	45.8	0.00256	40.8	0.00382	40.8	-0.0145	40.8	-0.00566
	45.9	0.00344	40.9	0.00484	40.9	-0.00122	40.9	-0.00873
	46	0.00151	41	-0.0007593	41	0.00233	41	-0.01342
	46.1	0.00246	41.1	0.00185	41.1	-0.01511	41.1	-0.00735
	46.2	0.00345	41.2	0.00358	41.2	-0.0015	41.2	-0.00716
	46.3	0.00151	41.3	-0.00101	41.3	9.38e-05	41.3	-0.01218
	46.4	0.00274	41.4	0.00329	41.4	-0.01449	41.4	-0.00614
	46.5	0.00327	41.5	0.00324	41.5	0.0009102	41.5	-0.00737
	46.6	0.00154	41.6	3.388e-05	41.6	-0.00513	41.6	-0.01272
	46.7	0.00257	41.7	0.00308	41.7	-0.01925	41.7	-0.00682
	46.8	0.00328	41.8	0.00383	41.8	-4.01e-05	41.8	-0.00865
	46.9	0.00131	41.9	-0.00143	41.9	-4.754e-05	41.9	-0.01348
	47	0.00258	42	0.00256	42	-0.01828	42	-0.00767
	47.1	0.00322	42.1	0.00382	42.1	-0.0006426	42.1	-0.00908
	47.2	0.00147	42.2	-0.0003539	42.2	0.0002984	42.2	-0.01359
	47.3	0.00265	42.3	0.00327	42.3	-0.01582	42.3	-0.0075
	47.4	0.00331	42.4	0.00354	42.4	0.000702	42.4	-0.01026
	47.5	0.00147	42.5	-0.0009211	42.5	0.0002314	42.5	-0.01395
	47.6	0.0026	42.6	0.00479	42.6	-0.01533	42.6	-0.00766
	47.7	0.00307	42.7	0.00514	42.7	0.00119	42.7	-0.01011
	47.8	0.00129	42.8	0.0004309	42.8	-0.00257	42.8	-0.01384
	47.9	0.00287	42.9	0.00464	42.9	-0.01527	42.9	-0.00688
	48	0.00342	43	0.00469	43	-0.0009812	43	-0.00999
	48.1	0.00154	43.1	-0.0008151	43.1	0.00366	43.1	-0.01391
	48.2	0.00316	43.2	0.00391	43.2	-0.01551	43.2	-0.00708
	48.3	0.00321	43.3	0.00428	43.3	2.126e-05	43.3	-0.00902
	48.4	0.00165	43.4	0.0001538	43.4	0.0003858	43.4	-0.01342
	48.5	0.00291	43.5	0.00439	43.5	-0.01489	43.5	-0.00629
	48.6	0.00323	43.6	0.00309	43.6	0.000289	43.6	-0.00991
	48.7	0.00155	43.7	-0.0005138	43.7	0.00369	43.7	-0.01288
	48.8	0.00327	43.8	0.00436	43.8	-0.01518	43.8	-0.00661
	48.9	0.00317	43.9	0.0031	43.9	0.00464	43.9	-0.0095
	49	0.00147	44	-0.00185	44	0.0034	44	-0.01225
	49.1	0.00331	44.1	0.00431	44.1	-0.01496	44.1	-0.00544
	49.2	0.00291	44.2	0.00289	44.2	0.00294	44.2	-0.00958
	49.3	0.00144	44.3	-0.00136	44.3	0.0002966	44.3	-0.01186
	49.4	0.00306	44.4	0.00367	44.4	-0.01451	44.4	-0.00518
	49.5	0.00295	44.5	0.00606	44.5	0.00438	44.5	-0.01031
	49.6	0.00142	44.6	-0.0003883	44.6	0.0004992	44.6	-0.0109
	49.7	0.00328	44.7	0.00592	44.7	-0.01429	44.7	-0.00409
	49.8	0.00288	44.8	0.0033	44.8	0.0071	44.8	-0.00955
	49.9	0.00162	44.9	-0.0009639	44.9	0.00173	44.9	-0.01027
	50	0.00345	45	0.00497	45	-0.01209	45	-0.00439
	50.1	0.00316	45.1	0.00339	45.1	0.00646	45.1	-0.00992
	50.2	0.00158	45.2	-0.00131	45.2	-0.00226	45.2	-0.0115
	50.3	0.00342	45.3	0.00413	45.3	-0.01241	45.3	-0.0056
	50.4	0.00292	45.4	0.00161	45.4	0.00726	45.4	-0.00838
	50.5	0.00153	45.5	-0.00216	45.5	-0.00156	45.5	-0.01172
	50.6	0.00321	45.6	0.00516	45.6	-0.01317	45.6	-0.00525
	50.7	0.00293	45.7	0.00213	45.7	0.00523	45.7	-0.01001
	50.8	0.00153	45.8	-0.0008151	45.8	-0.00398	45.8	-0.01182
	50.9	0.00322	45.9	0.00401	45.9	-0.01471	45.9	-0.00641
	51	0.00312	46	0.00399	46	0.0045	46	-0.01004
	51.1	0.00164	46.1	-0.0002451	46.1	-0.00861	46.1	-0.01203
	51.2	0.00353	46.2	0.00513	46.2	-0.01621	46.2	-0.00652
	51.3	0.00294	46.3	0.00331	46.3	0.00168	46.3	-0.01127
	51.4	0.00177	46.4	0.0003101	46.4	-0.00549	46.4	-0.01267
	51.5	0.00351	46.5	0.00671	46.5	-0.01433	46.5	-0.00656
	51.6	0.00288	46.6	0.00369	46.6	0.00606	46.6	-0.01123
	51.7	0.00167	46.7	-0.00126	46.7	-0.00543	46.7	-0.01258
	51.8	0.00316	46.8	0.00495	46.8	-0.01505	46.8	-0.00712
	51.9	0.00283	46.9	0.00306	46.9	0.00775	46.9	-0.01246
	52	0.00138	47	-0.0007537	47	-0.00592	47	-0.01231
	52.1	0.00342	47.1	0.00494	47.1	-0.01325	47.1	-0.00711
	52.2	0.00274	47.2	0.00165	47.2	0.00549	47.2	-0.01193
	52.3	0.00169	47.3	-0.0008728	47.3	-0.00532	47.3	-0.01091
	52.4	0.00341	47.4	0.00416	47.4	-0.01126	47.4	-0.00572
	52.5	0.00267	47.5	0.00223	47.5	0.00497	47.5	-0.01118
	52.6	0.00148	47.6	-0.00146	47.6	-0.00258	47.6	-0.00967
	52.7	0.00355	47.7	0.00366	47.7	-0.01551	47.7	-0.00624
	52.8	0.00245	47.8	0.00257	47.8	0.00119	47.8	-0.0111
	52.9	0.00187	47.9	-0.0001605	47.9	-0.00846	47.9	-0.01127
	53	0.00366	48	0.00377	48	-0.01789	48	-0.00556
	53.1	0.00273	48.1	0.00184	48.1	-0.0005386	48.1	-0.01069
	53.2	0.00156	48.2	-8.7e-05	48.2	-0.01072	48.2	-0.0112
	53.3	0.00363	48.3	0.00499	48.3	-0.0191	48.3	-0.00519
	53.4	0.0029	48.4	0.00249	48.4	-0.0005218	48.4	-0.01044
	53.5	0.00177	48.5	-0.00109	48.5	-0.00743	48.5	-0.01063
	53.6	0.00372	48.6	0.00679	48.6	-0.01639	48.6	-0.00598
	53.7	0.0023	48.7	0.00394	48.7	0.00257	48.7	-0.01165
	53.8	0.00173	48.8	0.0009647	48.8	-0.01272	48.8	-0.01057
	53.9	0.00358	48.9	0.00547	48.9	-0.0142	48.9	-0.00555
	54	0.00228	49	0.00259	49	0.00455	49	-0.01098
	54.1	0.00172	49.1	-0.00103	49.1	-0.00701	49.1	-0.01054
	54.2	0.0033	49.2	0.00509	49.2	-0.01298	49.2	-0.00624
	54.3	0.00224	49.3	0.0018	49.3	0.00774	49.3	-0.01315
	54.4	0.00149	49.4	-0.00122	49.4	-0.0085	49.4	-0.00982
	54.5	0.00346	49.5	0.0056	49.5	-0.00916	49.5	-0.00624
	54.6	0.00238	49.6	0.00265	49.6	0.00701	49.6	-0.01207
	54.7	0.00154	49.7	0.0003538	49.7	-0.00846	49.7	-0.00891
	54.8	0.00368	49.8	0.00476	49.8	-0.01002	49.8	-0.00572
	54.9	0.00212	49.9	0.00168	49.9	0.00415	49.9	-0.01095
	55	0.00166	50	0.0002124	50	-0.01346	50	-0.00753
	55.1	0.00359	50.1	0.00643	50.1	-0.01197	50.1	-0.00509
	55.2	0.00266	50.2	0.00257	50.2	0.00647	50.2	-0.01073
	55.3	0.00172	50.3	0.00177	50.3	-0.00783	50.3	-0.00847
	55.4	0.0037	50.4	0.00657	50.4	-0.00843	50.4	-0.00488
	55.5	0.00237	50.5	0.00181	50.5	0.00903	50.5	-0.0111
	55.6	0.00188	50.6	-5.539e-05	50.6	-0.00701	50.6	-0.00819
	55.7	0.00346	50.7	0.00466	50.7	-0.00627	50.7	-0.00508
	55.8	0.00238	50.8	0.002	50.8	0.00711	50.8	-0.01077
	55.9	0.0016	50.9	-0.0004822	50.9	-0.0114	50.9	-0.00868
	56	0.00359	51	0.00576	51	-0.00227	51	-0.00541
	56.1	0.00194	51.1	0.00422	51.1	0.01418	51.1	-0.01075
	56.2	0.00172	51.2	0.00329	51.2	-0.00676	51.2	-0.00907
	56.3	0.00367	51.3	0.00911	51.3	-0.00428	51.3	-0.0059
	56.4	0.00193	51.4	0.00329	51.4	0.0025	51.4	-0.01172
	56.5	0.002	51.5	0.00271	51.5	-0.01442	51.5	-0.00873
	56.6	0.00375	51.6	0.00726	51.6	-0.00892	51.6	-0.00636
	56.7	0.00214	51.7	0.00306	51.7	0.00842	51.7	-0.01245
	56.8	0.00199	51.8	0.00167	51.8	-0.00601	51.8	-0.00879
	56.9	0.00386	51.9	0.0073	51.9	-0.00811	51.9	-0.00651
	57	0.00233	52	7.201e-05	52	0.00898	52	-0.01261
	57.1	0.00199	52.1	0.0001613	52.1	-0.00735	52.1	-0.00927
	57.2	0.00384	52.2	0.00381	52.2	-0.00924	52.2	-0.00715
	57.3	0.00182	52.3	0.0029	52.3	0.0067	52.3	-0.01349
	57.4	0.00213	52.4	0.0001557	52.4	-0.00932	52.4	-0.00833
	57.5	0.00356	52.5	0.00225	52.5	-0.00779	52.5	-0.00759
	57.6	0.00187	52.6	0.00507	52.6	0.00898	52.6	-0.01257
	57.7	0.00189	52.7	0.00424	52.7	-0.01049	52.7	-0.00752
	57.8	0.0036	52.8	0.0002431	52.8	-0.00765	52.8	-0.00619
	57.9	0.00201	52.9	0.00467	52.9	0.00838	52.9	-0.01142
	58	0.00214	53	0.00543	53	-0.01117	53	-0.00786
	58.1	0.00355	53.1	0.00205	53.1	-0.00863	53.1	-0.00494
	58.2	0.00182	53.2	0.00177	53.2	0.00507	53.2	-0.01208
	58.3	0.00231	53.3	0.0059	53.3	-0.01371	53.3	-0.00816
	58.4	0.00363	53.4	0.00541	53.4	-0.00964	53.4	-0.00655
	58.5	0.0019	53.5	0.00216	53.5	0.00424	53.5	-0.01039
	58.6	0.00237	53.6	0.00245	53.6	-0.01525	53.6	-0.00849
	58.7	0.00383	53.7	0.00582	53.7	-0.00686	53.7	-0.00466
	58.8	0.00213	53.8	0.00334	53.8	0.00549	53.8	-0.01159
	58.9	0.00229	53.9	-0.000379	53.9	-0.01458	53.9	-0.00757
	59	0.00368	54	0.00304	54	-0.00768	54	-0.00596
	59.1	0.00196	54.1	0.00497	54.1	0.00265	54.1	-0.0104
	59.2	0.00221	54.2	0.00231	54.2	-0.01689	54.2	-0.00865
	59.3	0.0036	54.3	0.00113	54.3	-0.00933	54.3	-0.00455
	59.4	0.0017	54.4	0.00502	54.4	0.00441	54.4	-0.01084
	59.5	0.00233	54.5	0.00613	54.5	-0.01234	54.5	-0.00737
	59.6	0.00347	54.6	0.0006885	54.6	-0.00677	54.6	-0.00467
	59.7	0.00178	54.7	0.00392	54.7	0.0045	54.7	-0.01137
	59.8	0.00245	54.8	0.00614	54.8	-0.01674	54.8	-0.00731
	59.9	0.00367	54.9	0.00341	54.9	-0.00531	54.9	-0.00519
	60	0.0019	55	-0.0006803	55	0.00546	55	-0.01183
	60.1	0.00231	55.1	0.00379	55.1	-0.01532	55.1	-0.0075
	60.2	0.0038	55.2	0.00436	55.2	-0.00661	55.2	-0.00559
	60.3	0.00178	55.3	0.0004663	55.3	0.00201	55.3	-0.01197
	60.4	0.00252	55.4	0.00143	55.4	-0.01472	55.4	-0.0076
	60.5	0.00352	55.5	0.00675	55.5	-0.00449	55.5	-0.00528
	60.6	0.0016	55.6	0.00154	55.6	0.00411	55.6	-0.01111
	60.7	0.00255	55.7	-0.0003725	55.7	-0.01367	55.7	-0.00684
	60.8	0.00343	55.8	0.0035	55.8	-0.00522	55.8	-0.00628
	60.9	0.00168	55.9	0.00336	55.9	0.00174	55.9	-0.01129
	61	0.00251	56	-0.0005036	56	-0.01775	56	-0.00669
	61.1	0.00349	56.1	0.00267	56.1	-0.00402	56.1	-0.00616
	61.2	0.00164	56.2	0.00438	56.2	0.00435	56.2	-0.01197
	61.3	0.00267	56.3	-3.4e-05	56.3	-0.01476	56.3	-0.00653
	61.4	0.00338	56.4	0.0008271	56.4	-0.00393	56.4	-0.00636
	61.5	0.00163	56.5	0.00425	56.5	0.01167	56.5	-0.01183
	61.6	0.00262	56.6	0.0008299	56.6	-0.01209	56.6	-0.00676
	61.7	0.00351	56.7	-0.00022	56.7	0.00148	56.7	-0.00735
	61.8	0.00168	56.8	0.00368	56.8	0.00665	56.8	-0.01155
	61.9	0.00257	56.9	0.00267	56.9	-0.01133	56.9	-0.00562
	62	0.00334	57	-0.0005436	57	-0.00253	57	-0.00682
	62.1	0.00143	57.1	0.00301	57.1	0.00891	57.1	-0.0118
	62.2	0.00268	57.2	0.00601	57.2	-0.0144	57.2	-0.00566
	62.3	0.00336	57.3	-0.0006152	57.3	-0.000665	57.3	-0.00764
	62.4	0.00158	57.4	0.00265	57.4	0.00221	57.4	-0.01098
	62.5	0.00305	57.5	0.00485	57.5	-0.01592	57.5	-0.00493
	62.6	0.00342	57.6	0.0002784	57.6	-0.00641	57.6	-0.00763
	62.7	0.00154	57.7	0.0011	57.7	0.00171	57.7	-0.01206
	62.8	0.00286	57.8	0.00505	57.8	-0.01975	57.8	-0.00581
	62.9	0.00355	57.9	-0.0003074	57.9	-0.00921	57.9	-0.00782
	63	0.00159	58	0.0007062	58	0.0003858	58	-0.01172
	63.1	0.00303	58.1	0.00442	58.1	-0.01719	58.1	-0.00511
	63.2	0.0034	58.2	0.00149	58.2	-0.00451	58.2	-0.00702
	63.3	0.00198	58.3	0.0005472	58.3	0.00288	58.3	-0.01137
	63.4	0.00315	58.4	0.00376	58.4	-0.01672	58.4	-0.00586
	63.5	0.00325	58.5	0.00442	58.5	-0.00332	58.5	-0.00854
	63.6	0.00135	58.6	0.0007332	58.6	0.00185	58.6	-0.01137
	63.7	0.00287	58.7	0.00146	58.7	-0.0135	58.7	-0.00492
	63.8	0.00336	58.8	0.0056	58.8	-0.00365	58.8	-0.00692
	63.9	0.00137	58.9	0.00415	58.9	0.00127	58.9	-0.01075
	64	0.00308	59	-0.0007658	59	-0.01747	59	-0.00572
	64.1	0.00303	59.1	0.0007936	59.1	-0.00305	59.1	-0.00712
	64.2	0.0014	59.2	0.00558	59.2	0.00014774	59.2	-0.01211
	64.3	0.00315	59.3	0.00384	59.3	-0.01638	59.3	-0.00617
	64.4	0.00295	59.4	0.00229	59.4	-0.00426	59.4	-0.00734
	64.5	0.00148	59.5	0.00457	59.5	0.00128	59.5	-0.01252
	64.6	0.003	59.6	0.00543	59.6	-0.01281	59.6	-0.00613
	64.7	0.00317	59.7	0.00335	59.7	-0.00113	59.7	-0.0081
	64.8	0.00128	59.8	0.0006848	59.8	0.00277	59.8	-0.01199
	64.9	0.00324	59.9	0.00463	59.9	-0.01801	59.9	-0.00698
	65	0.00284	60	0.00429	60	-0.0002614	60	-0.00818
	65.1	0.00154	60.1	0.0002254	60.1	0.00243	60.1	-0.01212
	65.2	0.00342	60.2	0.0026	60.2	-0.016	60.2	-0.0064
	65.3	0.0029	60.3	0.00601	60.3	-8.66e-05	60.3	-0.00788
	65.4	0.00152	60.4	0.00402	60.4	0.0008824	60.4	-0.01245
	65.5	0.00315	60.5	0.0013	60.5	-0.01769	60.5	-0.00653
	65.6	0.00298	60.6	0.00286	60.6	-0.00117	60.6	-0.00899
	65.7	0.00143	60.7	0.00512	60.7	-0.00194	60.7	-0.01263
	65.8	0.00308	60.8	0.00209	60.8	-0.01514	60.8	-0.00494
	65.9	0.00295	60.9	0.0006355	60.9	0.00189	60.9	-0.00994
	66	0.00143	61	0.00486	61	-0.00223	61	-0.01213
	66.1	0.00337	61.1	0.00423	61.1	-0.01476	61.1	-0.00631
	66.2	0.00288	61.2	0.0004151	61.2	0.0048	61.2	-0.00997
	66.3	0.00167	61.3	0.00263	61.3	0.00112	61.3	-0.01287
	66.4	0.00358	61.4	0.00655	61.4	-0.0133	61.4	-0.00643
	66.5	0.00302	61.5	0.0008829	61.5	-0.0004344	61.5	-0.01061
	66.6	0.00178	61.6	-4.795e-05	61.6	0.0007634	61.6	-0.01144
	66.7	0.00363	61.7	0.00506	61.7	-0.01519	61.7	-0.0058
	66.8	0.00306	61.8	0.00269	61.8	-9.776e-05	61.8	-0.01009
	66.9	0.00151	61.9	-0.0001651	61.9	0.002	61.9	-0.01111
	67	0.00332	62	0.00232	62	-0.0151	62	-0.00506
	67.1	0.00255	62.1	0.00505	62.1	0.00394	62.1	-0.01045
	67.2	0.00166	62.2	0.000536	62.2	0.00265	62.2	-0.01113
	67.3	0.00339	62.3	0.002	62.3	-0.01252	62.3	-0.00568
	67.4	0.00245	62.4	0.0056	62.4	0.00356	62.4	-0.00926
	67.5	0.00143	62.5	0.00206	62.5	0.0001031	62.5	-0.01093
	67.6	0.00341	62.6	0.0006681	62.6	-0.01357	62.6	-0.00448
	67.7	0.00271	62.7	0.00501	62.7	0.00335	62.7	-0.00931
	67.8	0.00156	62.8	0.00275	62.8	0.0003896	62.8	-0.01095
	67.9	0.00353	62.9	-0.00157	62.9	-0.01171	62.9	-0.00543
	68	0.00257	63	0.00318	63	0.00351	63	-0.00978
	68.1	0.00181	63.1	0.00387	63.1	-0.00132	63.1	-0.01144
	68.2	0.00362	63.2	-0.000578	63.2	-0.01441	63.2	-0.00523
	68.3	0.00251	63.3	0.00361	63.3	0.00465	63.3	-0.00999
	68.4	0.00165	63.4	0.00417	63.4	0.00178	63.4	-0.01085
	68.5	0.00341	63.5	-8.607e-05	63.5	-0.00737	63.5	-0.00346
	68.6	0.00229	63.6	0.00105	63.6	0.01077	63.6	-0.00901
	68.7	0.00138	63.7	0.00528	63.7	0.00211	63.7	-0.00962
	68.8	0.00354	63.8	0.0013	63.8	-0.01056	63.8	-0.0058
	68.9	0.00273	63.9	0.00219	63.9	0.01016	63.9	-0.01075
	69	0.00158	64	0.00527	64	-0.0041	64	-0.00978
	69.1	0.00348	64.1	0.0001362	64.1	-0.01496	64.1	-0.00628
	69.2	0.00234	64.2	0.0004161	64.2	0.00627	64.2	-0.01132
	69.3	0.00164	64.3	0.00629	64.3	-0.00597	64.3	-0.00961
	69.4	0.00355	64.4	0.00189	64.4	-0.01445	64.4	-0.00458
	69.5	0.00242	64.5	0.00134	64.5	0.00883	64.5	-0.01016
	69.6	0.00176	64.6	0.00601	64.6	-0.0009216	64.6	-0.00928
	69.7	0.00364	64.7	0.000961	64.7	-0.00758	64.7	-0.00499
	69.8	0.00236	64.8	0.0023	64.8	0.01191	64.8	-0.01104
	69.9	0.00197	64.9	0.00652	64.9	-0.00383	64.9	-0.00948
	70	0.0037	65	0.00167	65	-0.00935	65	-0.00523
	70.1	0.00217	65.1	0.00253	65.1	0.00862	65.1	-0.00971
	70.2	0.00192	65.2	0.0074	65.2	-0.00679	65.2	-0.0099
	70.3	0.00363	65.3	0.00204	65.3	-0.01292	65.3	-0.00468
	70.4	0.0021	65.4	0.00196	65.4	0.00989	65.4	-0.01029
	70.5	0.00182	65.5	0.007	65.5	-0.00536	65.5	-0.00967
	70.6	0.00356	65.6	0.00275	65.6	-0.00728	65.6	-0.00506
	70.7	0.00234	65.7	0.00281	65.7	0.00822	65.7	-0.01089
	70.8	0.00169	65.8	0.00746	65.8	-0.00562	65.8	-0.00908
	70.9	0.00369	65.9	0.00137	65.9	-0.00781	65.9	-0.00435
	71	0.00197	66	0.00323	66	0.00635	66	-0.01146
	71.1	0.00171	66.1	0.00719	66.1	-0.00604	66.1	-0.00798
	71.2	0.00325	66.2	0.00144	66.2	-0.01364	66.2	-0.0043
	71.3	0.00206	66.3	0.00273	66.3	0.00475	66.3	-0.01122
	71.4	0.0015	66.4	0.00645	66.4	-0.00839	66.4	-0.0078
	71.5	0.00363	66.5	0.00294	66.5	-0.0157	66.5	-0.00459
	71.6	0.00191	66.6	0.00281	66.6	0.00396	66.6	-0.00992
	71.7	0.00176	66.7	0.00878	66.7	-0.00807	66.7	-0.00853
	71.8	0.00344	66.8	0.00184	66.8	-0.01411	66.8	-0.00493
	71.9	0.00205	66.9	0.00139	66.9	0.00529	66.9	-0.01022
	72	0.00156	67	0.00649	67	-0.0064	67	-0.00872
	72.1	0.00348	67.1	0.00178	67.1	-0.01258	67.1	-0.00428
	72.2	0.00172	67.2	0.00113	67.2	0.00709	67.2	-0.01024
	72.3	0.00203	67.3	0.00493	67.3	-0.0073	67.3	-0.00775
	72.4	0.00355	67.4	0.0004198	67.4	-0.01091	67.4	-0.0045
	72.5	0.00177	67.5	0.0006467	67.5	0.00486	67.5	-0.01018
	72.6	0.0018	67.6	0.00526	67.6	-0.00927	67.6	-0.00873
	72.7	0.00359	67.7	-0.0001196	67.7	-0.01017	67.7	-0.0055
	72.8	0.00204	67.8	0.0002208	67.8	0.00795	67.8	-0.01047
	72.9	0.00206	67.9	0.00503	67.9	-0.00638	67.9	-0.00822
	73	0.00369	68	-0.0003697	68	-0.00915	68	-0.00532
	73.1	0.00182	68.1	0.00191	68.1	0.0071	68.1	-0.01115
	73.2	0.00214	68.2	0.00642	68.2	-0.00981	68.2	-0.00913
	73.3	0.00341	68.3	0.0006458	68.3	-0.00983	68.3	-0.0053
	73.4	0.00185	68.4	0.00223	68.4	0.00732	68.4	-0.01168
	73.5	0.00215	68.5	0.00784	68.5	-0.00832	68.5	-0.00748
	73.6	0.00375	68.6	0.00191	68.6	-0.00679	68.6	-0.00505
	73.7	0.00205	68.7	0.00511	68.7	0.00862	68.7	-0.01166
	73.8	0.00205	68.8	0.0074	68.8	-0.00752	68.8	-0.00771
	73.9	0.00384	68.9	0.00222	68.9	-0.01075	68.9	-0.00554
	74	0.00184	69	0.00257	69	0.00891	69	-0.01079
	74.1	0.00239	69.1	0.00723	69.1	-0.00778	69.1	-0.00669
	74.2	0.00359	69.2	0.0001855	69.2	-0.01053	69.2	-0.00437
	74.3	0.00167	69.3	0.00256	69.3	0.0079	69.3	-0.00971
	74.4	0.00238	69.4	0.00553	69.4	-0.01072	69.4	-0.00747
	74.5	0.0037	69.5	0.0006541	69.5	-0.01034	69.5	-0.00454
	74.6	0.00191	69.6	0.00186	69.6	0.00603	69.6	-0.00923
	74.7	0.00227	69.7	0.00521	69.7	-0.00928	69.7	-0.00771
	74.8	0.00372	69.8	-0.00129	69.8	-0.01157	69.8	-0.00479
	74.9	0.0015	69.9	0.00173	69.9	0.00432	69.9	-0.01065
	75	0.00249	70	0.00348	70	-0.01188	70	-0.0072
	75.1	0.00354	70.1	-0.00119	70.1	-0.01059	70.1	-0.00481
	75.2	0.00166	70.2	0.00202	70.2	0.00651	70.2	-0.01185
	75.3	0.00243	70.3	0.00458	70.3	-0.0119	70.3	-0.00837
	75.4	0.00352	70.4	-0.00216	70.4	-0.01157	70.4	-0.0052
	75.5	0.0016	70.5	0.00131	70.5	0.00625	70.5	-0.01188
	75.6	0.00256	70.6	0.00427	70.6	-0.00819	70.6	-0.00833
	75.7	0.00375	70.7	0.00102	70.7	-0.01112	70.7	-0.00559
	75.8	0.00168	70.8	0.00462	70.8	0.00549	70.8	-0.01079
	75.9	0.00271	70.9	0.00641	70.9	-0.00982	70.9	-0.00763
	76	0.00351	71	0.0016	71	-0.0059	71	-0.00578
	76.1	0.00167	71.1	0.00471	71.1	0.00787	71.1	-0.0113
	76.2	0.00284	71.2	0.00451	71.2	-0.00849	71.2	-0.00639
	76.3	0.00348	71.3	0.00107	71.3	-0.01226	71.3	-0.00428
	76.4	0.0015	71.4	0.00489	71.4	0.00845	71.4	-0.01021
	76.5	0.00264	71.5	0.00577	71.5	-0.01212	71.5	-0.00493
	76.6	0.00345	71.6	0.00115	71.6	-0.00706	71.6	-0.00479
	76.7	0.00143	71.7	0.00412	71.7	0.0068	71.7	-0.01083
	76.8	0.00294	71.8	0.00325	71.8	-0.01346	71.8	-0.00589
	76.9	0.0033	71.9	-0.000989	71.9	-0.00678	71.9	-0.00529
	77	0.00148	72	0.00367	72	0.00314	72	-0.01141
	77.1	0.00276	72.1	0.00331	72.1	-0.01511	72.1	-0.00548
	77.2	0.00316	72.2	-0.00219	72.2	-0.01033	72.2	-0.00566
	77.3	0.0014	72.3	0.00322	72.3	0.00422	72.3	-0.01147
	77.4	0.00271	72.4	0.00369	72.4	-0.01329	72.4	-0.0067
	77.5	0.00317	72.5	-0.00141	72.5	-0.00789	72.5	-0.00732
	77.6	0.00131	72.6	0.00425	72.6	0.00668	72.6	-0.01231
	77.7	0.00286	72.7	0.00377	72.7	-0.01085	72.7	-0.00718
	77.8	0.00305	72.8	-0.00105	72.8	-0.00609	72.8	-0.00744
	77.9	0.00127	72.9	0.00452	72.9	0.00554	72.9	-0.01224
	78	0.00301	73	0.00572	73	-0.01408	73	-0.00612
	78.1	0.00304	73.1	0.0003008	73.1	-0.00752	73.1	-0.00766
	78.2	0.0012	73.2	0.00514	73.2	0.0065	73.2	-0.01243
	78.3	0.00285	73.3	0.0054	73.3	-0.01385	73.3	-0.00656
	78.4	0.00303	73.4	0.00106	73.4	-0.00559	73.4	-0.0069
	78.5	0.00131	73.5	0.00543	73.5	0.00559	73.5	-0.01218
	78.6	0.00285	73.6	0.00533	73.6	-0.01255	73.6	-0.00582
	78.7	0.00304	73.7	9.705e-06	73.7	-0.00319	73.7	-0.00764
	78.8	0.00139	73.8	0.0039	73.8	0.00655	73.8	-0.01142
	78.9	0.00292	73.9	0.00373	73.9	-0.01515	73.9	-0.005
	79	0.00325	74	-0.0009397	74	-0.00319	74	-0.00694
	79.1	0.00125	74.1	0.00399	74.1	0.00993	74.1	-0.01146
	79.2	0.00315	74.2	0.00442	74.2	-0.01349	74.2	-0.00637
	79.3	0.00304	74.3	-0.00174	74.3	-0.00202	74.3	-0.0069
	79.4	0.00178	74.4	0.00279	74.4	0.00625	74.4	-0.01204
	79.5	0.00286	74.5	0.00284	74.5	-0.01292	74.5	-0.00582
	79.6	0.00344	74.6	-0.00228	74.6	-0.000399	74.6	-0.00616
	79.7	0.00144	74.7	0.00367	74.7	0.00464	74.7	-0.01198
	79.8	0.00328	74.8	0.00315	74.8	-0.01397	74.8	-0.00706
	79.9	0.00302	74.9	-0.00109	74.9	-0.00165	74.9	-0.00591
	80	0.00154	75	0.00586	75	0.00427	75	-0.01129
	80.1	0.00329	75.1	0.00337	75.1	-0.01571	75.1	-0.00618
	80.2	0.00313	75.2	-0.00207	75.2	-0.0005832	75.2	-0.00664
	80.3	0.00166	75.3	0.0044	75.3	0.00396	75.3	-0.01217
	80.4	0.00304	75.4	0.00372	75.4	-0.013	75.4	-0.00633
	80.5	0.0031	75.5	7.945e-05	75.5	-0.00252	75.5	-0.00594
	80.6	0.00134	75.6	0.0057	75.6	0.00538	75.6	-0.01091
	80.7	0.00333	75.7	0.00692	75.7	-0.01449	75.7	-0.00399
	80.8	0.0029	75.8	0.00135	75.8	-0.00114	75.8	-0.00626
	80.9	0.0015	75.9	0.00751	75.9	0.00582	75.9	-0.0104
	81	0.0031	76	0.00505	76	-0.01462	76	-0.00418
	81.1	0.00321	76.1	-0.0002507	76.1	-0.00311	76.1	-0.00604
	81.2	0.0013	76.2	0.00562	76.2	0.00162	76.2	-0.01044
	81.3	0.0032	76.3	0.00447	76.3	-0.01635	76.3	-0.00451
	81.4	0.00269	76.4	0.0003361	76.4	-0.00281	76.4	-0.00645
	81.5	0.00122	76.5	0.00481	76.5	0.0006368	76.5	-0.01125
	81.6	0.00308	76.6	0.00215	76.6	-0.01625	76.6	-0.00533
	81.7	0.00252	76.7	-0.0006077	76.7	-0.0029	76.7	-0.00718
	81.8	0.00135	76.8	0.00528	76.8	0.00174	76.8	-0.01107
	81.9	0.00326	76.9	0.00213	76.9	-0.01496	76.9	-0.00586
	82	0.00227	77	-0.00122	77	-0.00132	77	-0.00783
	82.1	0.00137	77.1	0.00379	77.1	0.000609	77.1	-0.0114
	82.2	0.00341	77.2	0.00301	77.2	-0.0142	77.2	-0.00585
	82.3	0.00246	77.3	-0.0006831	77.3	-0.00149	77.3	-0.0068
	82.4	0.00154	77.4	0.00673	77.4	0.00422	77.4	-0.01135
	82.5	0.00351	77.5	0.00305	77.5	-0.01811	77.5	-0.00334
	82.6	0.00261	77.6	0.00135	77.6	-0.0009496	77.6	-0.00726
	82.7	0.00149	77.7	0.00666	77.7	-0.00279	77.7	-0.00915
	82.8	0.00338	77.8	0.00327	77.8	-0.01923	77.8	-0.00374
	82.9	0.00281	77.9	-0.0001707	77.9	-0.000864	77.9	-0.00695
	83	0.00165	78	0.00618	78	-1.7786e-05	78	-0.01099
	83.1	0.00365	78.1	0.00331	78.1	-0.01687	78.1	-0.0042
	83.2	0.00274	78.2	-0.00121	78.2	0.00274	78.2	-0.00573
	83.3	0.00161	78.3	0.00562	78.3	0.00264	78.3	-0.00985
	83.4	0.00367	78.4	0.0025	78.4	-0.01563	78.4	-0.00378
	83.5	0.00231	78.5	0.0007071	78.5	0.00369	78.5	-0.00672
	83.6	0.0016	78.6	0.00537	78.6	0.00489	78.6	-0.01053
	83.7	0.00358	78.7	0.00335	78.7	-0.01218	78.7	-0.00451
	83.8	0.00232	78.8	0.0008764	78.8	0.00593	78.8	-0.00708
	83.9	0.00168	78.9	0.00559	78.9	0.00181	78.9	-0.01066
	84	0.00358	79	0.0025	79	-0.01522	79	-0.00378
	84.1	0.00235	79.1	0.000139	79.1	0.00476	79.1	-0.00888
	84.2	0.00188	79.2	0.00569	79.2	0.00141	79.2	-0.01046
	84.3	0.00357	79.3	0.00192	79.3	-0.01239	79.3	-0.00426
	84.4	0.00226	79.4	0.00101	79.4	0.00966	79.4	-0.00794
	84.5	0.00156	79.5	0.00655	79.5	0.0004602	79.5	-0.01087
	84.6	0.00352	79.6	0.00174	79.6	-0.01139	79.6	-0.00525
	84.7	0.0025	79.7	0.0004291	79.7	0.00575	79.7	-0.00825
	84.8	0.00157	79.8	0.00443	79.8	0.000449	79.8	-0.01025
	84.9	0.00368	79.9	0.00476	79.9	-0.01188	79.9	-0.00437
	85	0.00207	80	0.000762	80	0.01081	80	-0.00638
	85.1	0.00196	80.1	0.00119	80.1	0.00375	80.1	-0.01037
	85.2	0.00375	80.2	0.0046	80.2	-0.00994	80.2	-0.00381
	85.3	0.00228	80.3	0.00279	80.3	0.00837	80.3	-0.00695
	85.4	0.00203	80.4	0.0004914	80.4	0.0004006	80.4	-0.01
	85.5	0.00366	80.5	0.00301	80.5	-0.0106	80.5	-0.00387
	85.6	0.00219	80.6	0.0096	80.6	0.01121	80.6	-0.00895
	85.7	0.00192	80.7	0.00599	80.7	-0.00119	80.7	-0.01
	85.8	0.00372	80.8	0.00415	80.8	-0.01173	80.8	-0.00401
	85.9	0.00207	80.9	0.00669	80.9	0.00715	80.9	-0.00768
	86	0.0017	81	0.00852	81	-0.0009384	81	-0.01043
	86.1	0.00355	81.1	0.00317	81.1	-0.00994	81.1	-0.00422
	86.2	0.00188	81.2	0.00107	81.2	0.00644	81.2	-0.00805
	86.3	0.00186	81.3	0.0062	81.3	-0.00296	81.3	-0.01065
	86.4	0.00342	81.4	0.00396	81.4	-0.01117	81.4	-0.00313
	86.5	0.00176	81.5	0.0005927	81.5	0.0042	81.5	-0.008
	86.6	0.0021	81.6	0.00237	81.6	-0.00585	81.6	-0.00913
	86.7	0.0037	81.7	0.0055	81.7	-0.01679	81.7	-0.00387
	86.8	0.00194	81.8	0.00284	81.8	0.00435	81.8	-0.0082
	86.9	0.00197	81.9	-0.000392	81.9	-0.00647	81.9	-0.01041
	87	0.00377	82	0.00353	82	-0.01601	82	-0.00387
	87.1	0.00206	82.1	0.00571	82.1	0.00565	82.1	-0.00808
	87.2	0.00186	82.2	0.00169	82.2	-0.0061	82.2	-0.00919
	87.3	0.00366	82.3	0.00168	82.3	-0.01301	82.3	-0.00331
	87.4	0.00206	82.4	0.00531	82.4	0.00462	82.4	-0.0086
	87.5	0.0021	82.5	0.00445	82.5	-0.00564	82.5	-0.00822
	87.6	0.00378	82.6	0.0006606	82.6	-0.01445	82.6	-0.00421
	87.7	0.00176	82.7	0.00378	82.7	0.00331	82.7	-0.00862
	87.8	0.0021	82.8	0.00547	82.8	-0.00757	82.8	-0.009
	87.9	0.00359	82.9	0.0014	82.9	-0.01469	82.9	-0.00312
	88	0.00179	83	0.0009377	83	0.00329	83	-0.00806
	88.1	0.00207	83.1	0.00472	83.1	-0.00801	83.1	-0.00833
	88.2	0.00363	83.2	0.00358	83.2	-0.01191	83.2	-0.00268
	88.3	0.00169	83.3	-7.585e-05	83.3	0.00634	83.3	-0.00877
	88.4	0.00227	83.4	0.0038	83.4	-0.00948	83.4	-0.00869
	88.5	0.00352	83.5	0.00448	83.5	-0.01161	83.5	-0.0036
	88.6	0.0017	83.6	0.0007871	83.6	0.00844	83.6	-0.00912
	88.7	0.00234	83.7	0.00157	83.7	-0.00587	83.7	-0.00906
	88.8	0.00352	83.8	0.0044	83.8	-0.01051	83.8	-0.00378
	88.9	0.00153	83.9	2.266e-06	83.9	0.00879	83.9	-0.00925
	89	0.00258	84	0.0009182	84	-0.00458	84	-0.00858
	89.1	0.00335	84.1	0.00572	84.1	-0.00885	84.1	-0.00404
	89.2	0.0016	84.2	0.00275	84.2	0.01087	84.2	-0.00963
	89.3	0.00241	84.3	-0.0004218	84.3	-0.00153	84.3	-0.01012
	89.4	0.0035	84.4	0.00394	84.4	-0.00872	84.4	-0.00468
	89.5	0.00163	84.5	0.00277	84.5	0.01249	84.5	-0.00958
	89.6	0.00248	84.6	-0.0007165	84.6	-0.00126	84.6	-0.0089
	89.7	0.00355	84.7	0.00153	84.7	-0.00685	84.7	-0.00421
	89.8	0.00179	84.8	0.00599	84.8	0.00954	84.8	-0.01013
	89.9	0.00237	84.9	0.0004719	84.9	-0.00631	84.9	-0.00913
	90	0.00369	85	0.00197	85	-0.0078	85	-0.00451
	90.1	0.00182	85.1	0.00507	85.1	0.00892	85.1	-0.01035
	90.2	0.00269	85.2	0.00106	85.2	-0.00684	85.2	-0.00818
	90.3	0.00357	85.3	0.00141	85.3	-0.00785	85.3	-0.0046
	90.4	0.00161	85.4	0.00968	85.4	0.00833	85.4	-0.0104
	90.5	0.00266	85.5	0.00364	85.5	-0.00863	85.5	-0.00844
	90.6	0.00346	85.6	0.00238	85.6	-0.00843	85.6	-0.00522
	90.7	0.00155	85.7	0.00584	85.7	0.00638	85.7	-0.01091
	90.8	0.00235	85.8	0.00249	85.8	-0.00933	85.8	-0.00926
	90.9	0.00336	85.9	0.0004691	85.9	-0.00866	85.9	-0.00456
	91	0.00162	86	0.00625	86	0.00532	86	-0.01153
	91.1	0.00265	86.1	0.0008057	86.1	-0.01167	86.1	-0.00923
	91.2	0.00341	86.2	0.00158	86.2	-0.01014	86.2	-0.00329
	91.3	0.00152	86.3	0.0065	86.3	0.00729	86.3	-0.0107
	91.4	0.0029	86.4	0.00408	86.4	-0.00926	86.4	-0.00748
	91.5	0.00323	86.5	0.00473	86.5	-0.00617	86.5	-0.00377
	91.6	0.00141	86.6	0.01084	86.6	0.0087	86.6	-0.00948
	91.7	0.00282	86.7	0.00579	86.7	-0.00851	86.7	-0.00672
	91.8	0.00331	86.8	0.00121	86.8	-0.0109	86.8	-0.00364
	91.9	0.00161	86.9	0.00934	86.9	0.00604	86.9	-0.01005
	92	0.00284	87	0.00511	87	-0.01024	87	-0.00546
	92.1	0.00338	87.1	0.00268	87.1	-0.00862	87.1	-0.00309
	92.2	0.00162	87.2	0.00755	87.2	0.01038	87.2	-0.00893
	92.3	0.00284	87.3	0.00352	87.3	-0.00786	87.3	-0.0064
	92.4	0.00346	87.4	0.00226	87.4	-0.00838	87.4	-0.00319
	92.5	0.00146	87.5	0.00668	87.5	0.00942	87.5	-0.00989
	92.6	0.00296	87.6	0.00127	87.6	-0.00765	87.6	-0.00587
	92.7	0.00328	87.7	-0.0004952	87.7	-0.00693	87.7	-0.00456
	92.8	0.00144	87.8	0.0049	87.8	0.00636	87.8	-0.00958
	92.9	0.0031	87.9	0.0013	87.9	-0.01209	87.9	-0.00691
	93	0.00319	88	-0.0003762	88	-0.00582	88	-0.00381
	93.1	0.00144	88.1	0.00517	88.1	0.00399	88.1	-0.00963
	93.2	0.003	88.2	0.0003305	88.2	-0.01431	88.2	-0.00728
	93.3	0.00323	88.3	0.00159	88.3	-0.00471	88.3	-0.00312
	93.4	0.00158	88.4	0.0067	88.4	0.00501	88.4	-0.01083
	93.5	0.00282	88.5	0.00152	88.5	-0.0123	88.5	-0.0055
	93.6	0.00325	88.6	0.0002998	88.6	-0.00132	88.6	-0.00448
	93.7	0.00127	88.7	0.00524	88.7	0.00648	88.7	-0.00945
	93.8	0.00324	88.8	-8.886e-05	88.8	-0.01117	88.8	-0.00576
	93.9	0.003	88.9	0.00286	88.9	-0.00413	88.9	-0.00296
	94	0.00151	89	0.00822	89	0.00942	89	-0.01037
	94.1	0.00335	89.1	0.0009442	89.1	-0.01015	89.1	-0.00653
	94.2	0.00309	89.2	0.0028	89.2	-0.00928	89.2	-0.00469
	94.3	0.00173	89.3	0.00664	89.3	0.00651	89.3	-0.00925
	94.4	0.00324	89.4	0.00291	89.4	-0.01153	89.4	-0.00479
	94.5	0.00313	89.5	0.0018	89.5	-0.00574	89.5	-0.00467
	94.6	0.00163	89.6	0.00536	89.6	0.00695	89.6	-0.01022
	94.7	0.00353	89.7	0.0008764	89.7	-0.01273	89.7	-0.00678
	94.8	0.00286	89.8	0.0016	89.8	-0.00696	89.8	-0.00452
	94.9	0.00172	89.9	0.006	89.9	0.00498	89.9	-0.01126
	95	0.00327	90	0.0004821	90	-0.01041	90	-0.00584
	95.1	0.00294	90.1	0.00177	90.1	-0.00387	90.1	-0.00595
	95.2	0.00168	90.2	0.00428	90.2	0.00603	90.2	-0.01046
	95.3	0.0034	90.3	0.0004709	90.3	-0.01072	90.3	-0.00651
	95.4	0.00272	90.4	0.00212	90.4	-0.0003284	90.4	-0.00426
	95.5	0.00147	90.5	0.00611	90.5	0.00824	90.5	-0.01033
	95.6	0.00332	90.6	0.00111	90.6	-0.01133	90.6	-0.00674
	95.7	0.00288	90.7	0.0014	90.7	0.00228	90.7	-0.00475
	95.8	0.00158	90.8	0.00575	90.8	0.00567	90.8	-0.01002
	95.9	0.00347	90.9	0.00175	90.9	-0.01615	90.9	-0.00499
	96	0.00277	91	0.00297	91	0.0009252	91	-0.00479
	96.1	0.00154	91.1	0.00836	91.1	0.00598	91.1	-0.01062
	96.2	0.00354	91.2	0.00264	91.2	-0.01706	91.2	-0.00545
	96.3	0.00237	91.3	0.00303	91.3	-0.0027	91.3	-0.00365
	96.4	0.00176	91.4	0.00887	91.4	0.0006722	91.4	-0.01081
	96.5	0.0036	91.5	0.00337	91.5	-0.01384	91.5	-0.00432
	96.6	0.00256	91.6	0.00521	91.6	-0.00291	91.6	-0.00532
	96.7	0.0019	91.7	0.00799	91.7	0.0035	91.7	-0.01068
	96.8	0.00344	91.8	0.00223	91.8	-0.0165	91.8	-0.00501
	96.9	0.0024	91.9	0.003	91.9	-0.003	91.9	-0.00585
	97	0.00176	92	0.00736	92	0.00492	92	-0.01106
	97.1	0.00359	92.1	0.00212	92.1	-0.01477	92.1	-0.00685
	97.2	0.00262	92.2	0.00383	92.2	-0.00242	92.2	-0.00568
	97.3	0.00176	92.3	0.00628	92.3	0.00282	92.3	-0.01151
	97.4	0.00358	92.4	0.00143	92.4	-0.01653	92.4	-0.00519
	97.5	0.00226	92.5	0.003	92.5	0.00784	92.5	-0.00645
	97.6	0.00165	92.6	0.00575	92.6	0.00809	92.6	-0.01001
	97.7	0.00342	92.7	0.0004514	92.7	-0.00688	92.7	-0.0058
	97.8	0.0025	92.8	0.00377	92.8	0.01273	92.8	-0.00498
	97.9	0.00149	92.9	0.00628	92.9	0.01095	92.9	-0.01046
	98	0.00366	93	0.0007267	93	-0.00745	93	-0.00524
	98.1	0.00223	93.1	0.00334	93.1	0.00864	93.1	-0.00661
	98.2	0.00176	93.2	0.0082	93.2	0.00556	93.2	-0.01064
	98.3	0.00348	93.3	0.00298	93.3	-0.00739	93.3	-0.0051
	98.4	0.00251	93.4	0.00516	93.4	0.00445	93.4	-0.00593
	98.5	0.00175	93.5	0.00693	93.5	0.00839	93.5	-0.00987
	98.6	0.00373	93.6	0.0008959	93.6	-0.00971	93.6	-0.0041
	98.7	0.00209	93.7	0.0029	93.7	0.00554	93.7	-0.00749
	98.8	0.00187	93.8	0.00574	93.8	0.00744	93.8	-0.01028
	98.9	0.00371	93.9	0.00175	93.9	-0.00755	93.9	-0.00485
	99	0.00198	94	0.0006272	94	0.00598	94	-0.00621
	99.1	0.0018	94.1	0.00376	94.1	0.00452	94.1	-0.01064
	99.2	0.00375	94.2	0.00472	94.2	-0.01146	94.2	-0.0043
	99.3	0.00203	94.3	0.0006123	94.3	0.00658	94.3	-0.00625
	99.4	0.00188	94.4	0.0015	94.4	0.006	94.4	-0.00984
	99.5	0.00378	94.5	0.00525	94.5	-0.01069	94.5	-0.00403
	99.6	0.00223	94.6	0.0028	94.6	0.00869	94.6	-0.00577
	99.7	0.00208	94.7	0.0001948	94.7	0.00529	94.7	-0.01013
	99.8	0.00371	94.8	0.00235	94.8	-0.01253	94.8	-0.00373
	99.9	0.00221	94.9	0.0054	94.9	0.00423	94.9	-0.00575
	100	0.00169	95	0.00384	95	0.00357	95	-0.00943
	100.1	0.00365	95.1	0.00133	95.1	-0.01351	95.1	-0.00308
	100.2	0.00196	95.2	0.00395	95.2	0.00347	95.2	-0.00668
	100.3	0.00225	95.3	0.00632	95.3	0.0009122	95.3	-0.01053
	100.4	0.00371	95.4	0.00391	95.4	-0.01373	95.4	-0.00467
	100.5	0.0024	95.5	0.00152	95.5	0.0009772	95.5	-0.00632
	100.6	0.002	95.6	0.0058	95.6	-0.00136	95.6	-0.01006
	100.7	-0.07442	95.7	0.00488	95.7	-0.01878	95.7	-0.00468
	100.8	-0.07679	95.8	0.00173	95.8	-0.0024	95.8	-0.0075
	100.9	-0.06391	95.9	0.00269	95.9	-0.00304	95.9	-0.01083
	101	-0.0511	96	0.00475	96	-0.01596	96	-0.0046
	101.1	-0.0407	96.1	0.00387	96.1	0.00259	96.1	-0.00688
	101.2	-0.03194	96.2	0.00142	96.2	-0.00012752	96.2	-0.00989
	101.3	-0.0212	96.3	0.002	96.3	-0.01576	96.3	-0.00305
	101.4	-0.01363	96.4	0.00459	96.4	0.00166	96.4	-0.00651
	101.5	-0.00699	96.5	0.0032	96.5	-0.00164	96.5	-0.00991
	101.6	0.00174	96.6	0.0002264	96.6	-0.01188	96.6	-0.00381
	101.7	0.00711	96.7	0.0007843	96.7	0.00671	96.7	-0.00726
	101.8	0.01221	96.8	0.00255	96.8	0.00203	96.8	-0.00853
	101.9	0.01718	96.9	0.00263	96.9	-0.0152	96.9	-0.00391
	102	0.02135	97	-0.0013	97	0.00247	97	-0.00665
	102.1	0.02594	97.1	0.00232	97.1	-1.7786e-05	97.1	-0.01018
	102.2	0.03035	97.2	0.00574	97.2	-0.01255	97.2	-0.00377
	102.3	0.03358	97.3	0.00234	97.3	0.006	97.3	-0.0075
	102.4	0.03629	97.4	-0.0005464	97.4	0.00011984	97.4	-0.00975
	102.5	0.04056	97.5	0.00216	97.5	-0.01403	97.5	-0.00268
	102.6	0.0428	97.6	0.00437	97.6	0.00215	97.6	-0.00772
	102.7	0.04513	97.7	-0.0001642	97.7	0.00316	97.7	-0.00962
	102.8	0.04965	97.8	0.0002831	97.8	-0.01481	97.8	-0.00388
	102.9	0.0505	97.9	0.00401	97.9	0.00587	97.9	-0.00672
	103	0.05419	98	0.0035	98	-0.0024	98	-0.01032
	103.1	0.05629	98.1	0.0006913	98.1	-0.01214	98.1	-0.00356
	103.2	0.05682	98.2	0.0003305	98.2	0.0059	98.2	-0.00726
	103.3	0.06003	98.3	0.00501	98.3	-0.0024	98.3	-0.00993
	103.4	0.06328	98.4	0.00293	98.4	-0.01446	98.4	-0.00425
	103.5	0.06385	98.5	-8.793e-05	98.5	0.006	98.5	-0.00877
	103.6	0.06756	98.6	0.00122	98.6	-0.00113	98.6	-0.00914
	103.7	0.06845	98.7	0.00398	98.7	-0.01545	98.7	-0.00355
	103.8	0.0685	98.8	0.00221	98.8	0.00306	98.8	-0.00837
	103.9	0.07199	98.9	-0.000963	98.9	-0.00602	98.9	-0.00961
	104	0.07292	99	0.00185	99	-0.01243	99	-0.00326
	104.1	0.07382	99.1	0.00419	99.1	0.00573	99.1	-0.00758
	104.2	0.07494	99.2	0.0002794	99.2	-0.00241	99.2	-0.00873
	104.3	0.07612	99.3	-0.00177	99.3	-0.00977	99.3	-0.00272
	104.4	0.07685	99.4	0.00517	99.4	0.00783	99.4	-0.00811
	104.5	0.07906	99.5	0.00345	99.5	-0.00283	99.5	-0.00873
	104.6	0.07999	99.6	-0.00111	99.6	-0.01352	99.6	-0.00338
	104.7	0.07975	99.7	0.0025	99.7	0.00656	99.7	-0.01014
	104.8	0.08331	99.8	0.00391	99.8	-0.00445	99.8	-0.00913
	104.9	0.08244	99.9	-0.0006831	99.9	-0.01186	99.9	-0.00335
	105	0.08374	100	-0.00211	100	0.00762	100	-0.00823
	105.1	0.08599	100.1	0.00192	100.1	-0.00673	100.1	-0.00898
	105.2	0.08627	100.2	0.00183	100.2	-0.0111	100.2	-0.00401
	105.3	0.08436	100.3	-0.00165	100.3	0.00737	100.3	-0.00843
	105.4	0.08795	100.4	0.00198	100.4	-0.00555	100.4	-0.00931
	105.5	0.08829	100.5	0.00456	100.5	-0.01124	100.5	-0.00398
	105.6	0.08798	100.6	-0.0103	100.6	0.3478	100.6	-0.00972
	105.7	0.08967	100.7	-0.08716	100.7	0.5182	100.7	-0.00863
	105.8	0.09061	100.8	-0.06665	100.8	0.5356	100.8	0.2929
	105.9	0.09024	100.9	-0.04747	100.9	0.5672	100.9	0.7245
	106	0.09323	101	-0.03069	101	0.5394	101	0.7694
	106.1	0.09336	101.1	-0.00675	101.1	0.5402	101.1	0.8019
	106.2	0.0911	101.2	0.0127	101.2	0.5666	101.2	0.7923
	106.3	0.09397	101.3	0.02266	101.3	0.5426	101.3	0.7878
	106.4	0.0932	101.4	0.04353	101.4	0.5442	101.4	0.8105
	106.5	0.09206	101.5	0.0609	101.5	0.5692	101.5	0.7898
	106.6	0.09511	101.6	0.07036	101.6	0.5434	101.6	0.7959
	106.7	0.09492	101.7	0.08859	101.7	0.546	101.7	0.8156
	106.8	0.09421	101.8	0.1048	101.8	0.5702	101.8	0.7922
	106.9	0.09763	101.9	0.1117	101.9	0.5436	101.9	0.7915
	107	0.09755	102	0.1252	102	0.5444	102	0.8118
	107.1	0.09624	102.1	0.1398	102.1	0.571	102.1	0.7938
	107.2	0.09958	102.2	0.1474	102.2	0.545	102.2	0.7998
	107.3	0.0993	102.3	0.157	102.3	0.547	102.3	0.8091
	107.4	0.09756	102.4	0.1703	102.4	0.5724	102.4	0.791
	107.5	0.101	102.5	0.1784	102.5	0.5424	102.5	0.789
	107.6	0.09984	102.6	0.1841	102.6	0.5448	102.6	0.8041
	107.7	0.09803	102.7	0.1969	102.7	0.5692	102.7	0.784
	107.8	0.1016	102.8	0.2023	102.8	0.543	102.8	0.7892
	107.9	0.1011	102.9	0.2051	102.9	0.546	102.9	0.8022
	108	0.09933	103	0.2146	103	0.5678	103	0.7917
	108.1	0.1019	103.1	0.222	103.1	0.5428	103.1	0.7773
	108.2	0.1009	103.2	0.2235	103.2	0.5424	103.2	0.7956
	108.3	0.09931	103.3	0.2334	103.3	0.5678	103.3	0.7838
	108.4	0.1024	103.4	0.2391	103.4	0.5426	103.4	0.7806
	108.5	0.1015	103.5	0.2398	103.5	0.543	103.5	0.7934
	108.6	0.1004	103.6	0.2488	103.6	0.5704	103.6	0.7827
	108.7	0.1029	103.7	0.253	103.7	0.5484	103.7	0.7818
	108.8	0.103	103.8	0.2518	103.8	0.5504	103.8	0.7949
	108.9	0.1011	103.9	0.2616	103.9	0.57	103.9	0.7835
	109	0.1044	104	0.2639	104	0.5464	104	0.7806
	109.1	0.1045	104.1	0.2615	104.1	0.55	104.1	0.7916
	109.2	0.1022	104.2	0.2696	104.2	0.5748	104.2	0.7817
	109.3	0.1063	104.3	0.2706	104.3	0.5514	104.3	0.7758
	109.4	0.1066	104.4	0.2695	104.4	0.5496	104.4	0.7942
	109.5	0.1043	104.5	0.2776	104.5	0.5778	104.5	0.7807
	109.6	0.1068	104.6	0.2788	104.6	0.549	104.6	0.7735
	109.7	0.1065	104.7	0.2757	104.7	0.5496	104.7	0.7926
	109.8	0.1048	104.8	0.2819	104.8	0.577	104.8	0.7822
	109.9	0.1071	104.9	0.2839	104.9	0.5522	104.9	0.7784
	110	0.1055	105	0.2833	105	0.5488	105	0.7909
	110.1	0.1034	105.1	0.2872	105.1	0.5746	105.1	0.7844
	110.2	0.1063	105.2	0.2888	105.2	0.5518	105.2	0.776
	110.3	0.1057	105.3	0.2879	105.3	0.5516	105.3	0.791
	110.4	0.1041	105.4	0.2937	105.4	0.5708	105.4	0.7803
	110.5	0.1068	105.5	0.2932	105.5	0.5538	105.5	0.7749
	110.6	0.1066	105.6	0.2907	105.6	0.5518	105.6	0.7875
	110.7	0.1053	105.7	0.2968	105.7	0.5766	105.7	0.7754
	110.8	0.1087	105.8	0.2969	105.8	0.5504	105.8	0.7729
	110.9	0.1083	105.9	0.2942	105.9	0.5494	105.9	0.7898
	111	0.1066	106	0.2994	106	0.5768	106	0.7794
	111.1	0.1087	106.1	0.2977	106.1	0.5546	106.1	0.7721
	111.2	0.1081	106.2	0.2963	106.2	0.5534	106.2	0.7861
	111.3	0.1056	106.3	0.3001	106.3	0.575	106.3	0.78
	111.4	0.1088	106.4	0.2993	106.4	0.557	106.4	0.7739
	111.5	0.1089	106.5	0.2986	106.5	0.5566	106.5	0.7901
	111.6	0.1066	106.6	0.3041	106.6	0.5802	106.6	0.7819
	111.7	0.1093	106.7	0.3028	106.7	0.5576	106.7	0.7739
	111.8	0.109	106.8	0.3001	106.8	0.5578	106.8	0.7844
	111.9	0.1066	106.9	0.3052	106.9	0.581	106.9	0.7786
	112	0.1094	107	0.3026	107	0.5598	107	0.7741
	112.1	0.1083	107.1	0.3003	107.1	0.56	107.1	0.78
	112.2	0.1066	107.2	0.3048	107.2	0.5802	107.2	0.7814
	112.3	0.1091	107.3	0.3034	107.3	0.5578	107.3	0.7747
	112.4	0.108	107.4	0.3006	107.4	0.5542	107.4	0.7808
	112.5	0.1064	107.5	0.3049	107.5	0.5756	107.5	0.7775
	112.6	0.1093	107.6	0.3027	107.6	0.5582	107.6	0.7753
	112.7	0.1088	107.7	0.2997	107.7	0.5596	107.7	0.7885
	112.8	0.1067	107.8	0.3047	107.8	0.5846	107.8	0.7842
	112.9	0.1096	107.9	0.3013	107.9	0.5588	107.9	0.7699
	113	0.1082	108	0.2999	108	0.5586	108	0.7732
	113.1	0.1077	108.1	0.3038	108.1	0.5796	108.1	0.7807
	113.2	0.1101	108.2	0.3018	108.2	0.5566	108.2	0.7754
	113.3	0.1092	108.3	0.3005	108.3	0.5584	108.3	0.774
	113.4	0.108	108.4	0.306	108.4	0.5836	108.4	0.7823
	113.5	0.1092	108.5	0.3031	108.5	0.5638	108.5	0.772
	113.6	0.1088	108.6	0.3016	108.6	0.565	108.6	0.7767
	113.7	0.1079	108.7	0.3063	108.7	0.58	108.7	0.7802
	113.8	0.1103	108.8	0.3027	108.8	0.5622	108.8	0.7709
	113.9	0.1093	108.9	0.3017	108.9	0.5652	108.9	0.7748
	114	0.1093	109	0.3048	109	0.5752	109	0.7818
	114.1	0.1106	109.1	0.301	109.1	0.5634	109.1	0.7767
	114.2	0.1091	109.2	0.3011	109.2	0.571	109.2	0.778
	114.3	0.1088	109.3	0.3051	109.3	0.5792	109.3	0.7815
	114.4	0.1108	109.4	0.3005	109.4	0.5684	109.4	0.7742
	114.5	0.1098	109.5	0.3011	109.5	0.5692	109.5	0.7794
	114.6	0.1094	109.6	0.3048	109.6	0.5788	109.6	0.7791
	114.7	0.1115	109.7	0.3007	109.7	0.5674	109.7	0.7718
	114.8	0.1106	109.8	0.3018	109.8	0.5756	109.8	0.7719
	114.9	0.1101	109.9	0.3049	109.9	0.5888	109.9	0.7836
	115	0.1122	110	0.2988	110	0.5732	110	0.7766
	115.1	0.111	110.1	0.3012	110.1	0.5784	110.1	0.7784
	115.2	0.1086	110.2	0.3041	110.2	0.5808	110.2	0.7827
	115.3	0.1103	110.3	0.2995	110.3	0.572	110.3	0.7796
	115.4	0.1092	110.4	0.3019	110.4	0.5786	110.4	0.7746
	115.5	0.1096	110.5	0.3049	110.5	0.5796	110.5	0.7844
	115.6	0.1116	110.6	0.3025	110.6	0.5672	110.6	0.78
	115.7	0.1103	110.7	0.3014	110.7	0.582	110.7	0.7749
	115.8	0.1105	110.8	0.3044	110.8	0.5834	110.8	0.7857
	115.9	0.1123	110.9	0.2994	110.9	0.5738	110.9	0.7796
	116	0.1119	111	0.299	111	0.5776	111	0.7775
	116.1	0.1114	111.1	0.3034	111.1	0.5772	111.1	0.7853
	116.2	0.1119	111.2	0.2981	111.2	0.5742	111.2	0.7842
	116.3	0.1112	111.3	0.298	111.3	0.582	111.3	0.7781
	116.4	0.1106	111.4	0.302	111.4	0.5814	111.4	0.7917
	116.5	0.1113	111.5	0.2968	111.5	0.5758	111.5	0.7915
	116.6	0.1104	111.6	0.2991	111.6	0.5808	111.6	0.7784
	116.7	0.1121	111.7	0.3025	111.7	0.5814	111.7	0.7873
	116.8	0.1114	111.8	0.2995	111.8	0.578	111.8	0.7909
	116.9	0.1111	111.9	0.3005	111.9	0.592	111.9	0.7773
	117	0.112	112	0.3035	112	0.587	112	0.7876
	117.1	0.1125	112.1	0.2976	112.1	0.5786	112.1	0.7881
	117.2	0.112	112.2	0.2995	112.2	0.588	112.2	0.7786
	117.3	0.1119	112.3	0.3009	112.3	0.582	112.3	0.7842
	117.4	0.1123	112.4	0.2957	112.4	0.5738	112.4	0.7908
	117.5	0.1113	112.5	0.2996	112.5	0.5894	112.5	0.7781
	117.6	0.1115	112.6	0.3034	112.6	0.5826	112.6	0.7861
	117.7	0.1126	112.7	0.2967	112.7	0.582	112.7	0.7908
	117.8	0.1114	112.8	0.297	112.8	0.598	112.8	0.7744
	117.9	0.1115	112.9	0.3015	112.9	0.5858	112.9	0.7897
	118	0.1128	113	0.2962	113	0.584	113	0.79
	118.1	0.1124	113.1	0.2985	113.1	0.5882	113.1	0.7754
	118.2	0.1135	113.2	0.2999	113.2	0.5884	113.2	0.794
	118.3	0.1142	113.3	0.293	113.3	0.5814	113.3	0.7891
	118.4	0.1122	113.4	0.2985	113.4	0.5878	113.4	0.7863
	118.5	0.1131	113.5	0.2998	113.5	0.5858	113.5	0.7896
	118.6	0.1134	113.6	0.2923	113.6	0.58	113.6	0.7952
	118.7	0.1119	113.7	0.2941	113.7	0.5896	113.7	0.7823
	118.8	0.1141	113.8	0.2992	113.8	0.588	113.8	0.7945
	118.9	0.1138	113.9	0.2942	113.9	0.5808	113.9	0.7952
	119	0.1129	114	0.2966	114	0.5918	114	0.7798
	119.1	0.1137	114.1	0.3004	114.1	0.5824	114.1	0.7914
	119.2	0.1154	114.2	0.293	114.2	0.5824	114.2	0.7934
	119.3	0.1143	114.3	0.2955	114.3	0.5952	114.3	0.7809
	119.4	0.1144	114.4	0.2988	114.4	0.5884	114.4	0.7916
	119.5	0.1147	114.5	0.2935	114.5	0.5828	114.5	0.7984
	119.6	0.114	114.6	0.2968	114.6	0.5986	114.6	0.7829
	119.7	0.1147	114.7	0.2986	114.7	0.5866	114.7	0.791
	119.8	0.1146	114.8	0.2913	114.8	0.5874	114.8	0.7985
	119.9	0.1138	114.9	0.2959	114.9	0.6014	114.9	0.7797
	120	0.1149	115	0.2986	115	0.5814	115	0.7961
	120.1	0.1144	115.1	0.2936	115.1	0.5854	115.1	0.8023
	120.2	0.113	115.2	0.2972	115.2	0.608	115.2	0.7872
	120.3	0.1148	115.3	0.299	115.3	0.5934	115.3	0.7931
	120.4	0.1144	115.4	0.2926	115.4	0.5912	115.4	0.8013
	120.5	0.1528	115.5	0.2952	115.5	0.6118	115.5	0.7891
	120.6	0.1575	115.6	0.2951	115.6	0.5926	115.6	0.7955
	120.7	0.148	115.7	0.2952	115.7	0.5884	115.7	0.8037
	120.8	0.1371	115.8	0.29	115.8	0.6092	115.8	0.7905
	120.9	0.1305	115.9	0.2937	115.9	0.5912	115.9	0.7947
	121	0.1233	116	0.2952	116	0.5898	116	0.8109
	121.1	0.1153	116.1	0.2942	116.1	0.6126	116.1	0.7892
	121.2	0.111	116.2	0.2913	116.2	0.5888	116.2	0.7948
	121.3	0.1062	116.3	0.2943	116.3	0.591	116.3	0.8078
	121.4	0.09969	116.4	0.2957	116.4	0.6044	116.4	0.7872
	121.5	0.09714	116.5	0.2931	116.5	0.5916	116.5	0.7935
	121.6	0.09362	116.6	0.2918	116.6	0.5884	116.6	0.8103
	121.7	0.08883	116.7	0.2923	116.7	0.6116	116.7	0.789
	121.8	0.08736	116.8	0.2938	116.8	0.593	116.8	0.7921
	121.9	0.08421	116.9	0.2892	116.9	0.5922	116.9	0.8058
	122	0.07941	117	0.2925	117	0.6148	117	0.7883
	122.1	0.07805	117.1	0.2944	117.1	0.5908	117.1	0.7938
	122.2	0.07543	117.2	0.2954	117.2	0.5966	117.2	0.8111
	122.3	0.07138	117.3	0.2898	117.3	0.617	117.3	0.7882
	122.4	0.07093	117.4	0.2941	117.4	0.593	117.4	0.7925
	122.5	0.06839	117.5	0.2941	117.5	0.5924	117.5	0.8096
	122.6	0.0642	117.6	0.2902	117.6	0.6156	117.6	0.7921
	122.7	0.06379	117.7	0.2897	117.7	0.5968	117.7	0.7939
	122.8	0.06219	117.8	0.2924	117.8	0.5956	117.8	0.8112
	122.9	0.05881	117.9	0.2957	117.9	0.612	117.9	0.7957
	123	0.05882	118	0.2891	118	0.5946	118	0.7943
	123.1	0.0568	118.1	0.2925	118.1	0.5936	118.1	0.8055
	123.2	0.05393	118.2	0.2959	118.2	0.6136	118.2	0.796
	123.3	0.05429	118.3	0.2919	118.3	0.5926	118.3	0.7935
	123.4	0.0524	118.4	0.2889	118.4	0.5952	118.4	0.8114
	123.5	0.04982	118.5	0.2923	118.5	0.614	118.5	0.7946
	123.6	0.05016	118.6	0.2907	118.6	0.5962	118.6	0.8033
	123.7	0.04853	118.7	0.2858	118.7	0.5988	118.7	0.8153
	123.8	0.04582	118.8	0.2893	118.8	0.6236	118.8	0.7953
	123.9	0.04607	118.9	0.2913	118.9	0.5972	118.9	0.796
	124	0.04461	119	0.2876	119	0.5954	119	0.8146
	124.1	0.04199	119.1	0.2882	119.1	0.6158	119.1	0.7998
	124.2	0.043	119.2	0.2904	119.2	0.5926	119.2	0.8024
	124.3	0.04099	119.3	0.2882	119.3	0.593	119.3	0.8183
	124.4	0.03884	119.4	0.2857	119.4	0.6256	119.4	0.8027
	124.5	0.03943	119.5	0.2888	119.5	0.5976	119.5	0.799
	124.6	0.03766	119.6	0.2899	119.6	0.597	119.6	0.812
	124.7	0.03551	119.7	0.2848	119.7	0.621	119.7	0.8016
	124.8	0.03665	119.8	0.287	119.8	0.5932	119.8	0.8009
	124.9	0.03521	119.9	0.2909	119.9	0.5986	119.9	0.8144
	125	0.0334	120	0.2885	120	0.6232	120	0.807
	125.1	0.03465	120.1	0.2861	120.1	0.601	120.1	0.7996
	125.2	0.03297	120.2	0.2896	120.2	0.5996	120.2	0.8131
	125.3	0.03082	120.3	0.2913	120.3	0.6222	120.3	0.8092
	125.4	0.03196	120.4	0.2868	120.4	0.6018	120.4	0.7997
	125.5	0.03081	120.5	0.2863	120.5	0.5998	120.5	0.8033
	125.6	0.02866	120.6	0.2878	120.6	0.6272	120.6	0.2592
	125.7	0.03007	120.7	0.2896	120.7	0.602	120.7	0.1537
	125.8	0.02851	120.8	0.284	120.8	0.6024	120.8	0.132
	125.9	0.02703	120.9	0.2852	120.9	0.5922	120.9	0.1129
	126	0.02848	121	0.288	121	0.16116	121	0.1044
	126.1	0.02685	121.1	0.2893	121.1	0.11686	121.1	0.09953
	126.2	0.02498	121.2	0.2845	121.2	0.11716	121.2	0.08606
	126.3	0.0267	121.3	0.2877	121.3	0.09152	121.3	0.08398
	126.4	0.02522	121.4	0.2902	121.4	0.08994	121.4	0.08478
	126.5	0.02369	121.5	0.289	121.5	0.10258	121.5	0.07525
	126.6	0.02542	121.6	0.2859	121.6	0.08218	121.6	0.07483
	126.7	0.02326	121.7	0.2882	121.7	0.08402	121.7	0.07439
	126.8	0.02193	121.8	0.2906	121.8	0.0963	121.8	0.06577
	126.9	0.02325	121.9	0.2864	121.9	0.07568	121.9	0.06629
	127	0.02164	122	0.286	122	0.07268	122	0.06552
	127.1	0.02044	122.1	0.2912	122.1	0.08316	122.1	0.05765
	127.2	0.02178	122.2	0.306	122.2	0.06506	122.2	0.05862
	127.3	0.02033	122.3	0.3143	122.3	0.07314	122.3	0.05858
	127.4	0.01882	122.4	0.3325	122.4	0.0834	122.4	0.05084
	127.5	0.02032	122.5	0.3413	122.5	0.06402	122.5	0.05316
	127.6	0.01849	122.6	0.3339	122.6	0.06612	122.6	0.05385
	127.7	0.01763	122.7	0.326	122.7	0.07622	122.7	0.04663
	127.8	0.01911	122.8	0.3251	122.8	0.05488	122.8	0.04994
	127.9	0.01768	122.9	0.3191	122.9	0.06182	122.9	0.04922
	128	0.01685	123	0.309	123	0.07444	123	0.04275
	128.1	0.01874	123.1	0.3062	123.1	0.05458	123.1	0.04629
	128.2	0.01728	123.2	0.3016	123.2	0.05834	123.2	0.04679
	128.3	0.01626	123.3	0.2924	123.3	0.07012	123.3	0.04115
	128.4	0.01782	123.4	0.2852	123.4	0.0468	123.4	0.04483
	128.5	0.01611	123.5	0.2851	123.5	0.05212	123.5	0.04344
	128.6	0.01527	123.6	0.2778	123.6	0.06416	123.6	0.0366
	128.7	0.01717	123.7	0.2681	123.7	0.0442	123.7	0.0408
	128.8	0.01529	123.8	0.2666	123.8	0.04916	123.8	0.03949
	128.9	0.01442	123.9	0.2636	123.9	0.0605	123.9	0.03368
	129	0.01637	124	0.2543	124	0.0402	124	0.0381
	129.1	0.01454	124.1	0.2502	124.1	0.04212	124.1	0.03709
	129.2	0.01388	124.2	0.25	124.2	0.0589	124.2	0.03099
	129.3	0.0158	124.3	0.2422	124.3	0.0373	124.3	0.03559
	129.4	0.01424	124.4	0.2343	124.4	0.04152	124.4	0.03397
	129.5	0.01349	124.5	0.2361	124.5	0.05726	124.5	0.02737
	129.6	0.01498	124.6	0.2292	124.6	0.03244	124.6	0.03214
	129.7	0.01329	124.7	0.2209	124.7	0.0397	124.7	0.03016
	129.8	0.01245	124.8	0.2218	124.8	0.04884	124.8	0.0255
	129.9	0.01408	124.9	0.2169	124.9	0.03262	124.9	0.03159
	130	0.01214	125	0.2098	125	0.04042	125	0.02886
	130.1	0.01191	125.1	0.2105	125.1	0.0487	125.1	0.02461
	130.2	0.01337	125.2	0.2077	125.2	0.02896	125.2	0.02965
	130.3	0.01167	125.3	0.199	125.3	0.037	125.3	0.02881
	130.4	0.01109	125.4	0.198	125.4	0.04672	125.4	0.02325
	130.5	0.01291	125.5	0.197	125.5	0.02336	125.5	0.02768
	130.6	0.01087	125.6	0.1878	125.6	0.0335	125.6	0.02667
	130.7	0.01113	125.7	0.1858	125.7	0.03894	125.7	0.02135
	130.8	0.01257	125.8	0.1864	125.8	0.02214	125.8	0.02675
	130.9	0.0108	125.9	0.1789	125.9	0.03222	125.9	0.0257
	131	0.01059	126	0.1761	126	0.03974	126	0.02045
	131.1	0.01195	126.1	0.1775	126.1	0.0214	126.1	0.02535
	131.2	0.0099	126.2	0.1671	126.2	0.0331	126.2	0.02397
	131.3	0.00997	126.3	0.1674	126.3	0.03792	126.3	0.01859
	131.4	0.01139	126.4	0.1721	126.4	0.01753	126.4	0.02373
	131.5	0.00978	126.5	0.1633	126.5	0.0341	126.5	0.02252
	131.6	0.00978	126.6	0.1606	126.6	0.03622	126.6	0.01805
	131.7	0.01114	126.7	0.1625	126.7	0.01604	126.7	0.02367
	131.8	0.00927	126.8	0.1541	126.8	0.02882	126.8	0.02198
	131.9	0.00968	126.9	0.1509	126.9	0.03344	126.9	0.01611
	132	0.01077	127	0.1524	127	0.01176	127	0.02222
	132.1	0.00905	127.1	0.1446	127.1	0.02846	127.1	0.01894
	132.2	0.00937	127.2	0.1445	127.2	0.02852	127.2	0.01479
	132.3	0.01064	127.3	0.1474	127.3	0.01616	127.3	0.02074
	132.4	0.0088	127.4	0.1394	127.4	0.02434	127.4	0.01785
	132.5	0.00874	127.5	0.1387	127.5	0.03082	127.5	0.01365
	132.6	0.0102	127.6	0.1387	127.6	0.00858	127.6	0.01898
	132.7	0.0082	127.7	0.1314	127.7	0.0226	127.7	0.01746
	132.8	0.00859	127.8	0.1298	127.8	0.02946	127.8	0.01275
	132.9	0.0099	127.9	0.1309	127.9	0.01162	127.9	0.01887
	133	0.00804	128	0.1243	128	0.02952	128	0.01635
	133.1	0.0086	128.1	0.1237	128.1	0.0291	128.1	0.01083
	133.2	0.00996	128.2	0.1284	128.2	0.00743	128.2	0.01724
	133.3	0.00792	128.3	0.1213	128.3	0.02326	128.3	0.01513
	133.4	0.00828	128.4	0.1201	128.4	0.0244	128.4	0.0104
	133.5	0.00955	128.5	0.1212	128.5	0.00629	128.5	0.01623
	133.6	0.00745	128.6	0.1142	128.6	0.0232	128.6	0.0141
	133.7	0.00829	128.7	0.114	128.7	0.02804	128.7	0.00934
	133.8	0.00908	128.8	0.1141	128.8	0.00858	128.8	0.01533
	133.9	0.00705	128.9	0.1077	128.9	0.02634	128.9	0.01263
	134	0.0079	129	0.1082	129	0.02282	129	0.00851
	134.1	0.00877	129.1	0.1106	129.1	0.00613	129.1	0.01563
	134.2	0.00692	129.2	0.1023	129.2	0.02642	129.2	0.01341
	134.3	0.00767	129.3	0.1039	129.3	0.02514	129.3	0.00943
	134.4	0.00882	129.4	0.1056	129.4	0.00704	129.4	0.0148
	134.5	0.00648	129.5	0.09784	129.5	0.02516	129.5	0.01233
	134.6	0.00791	129.6	0.09948	129.6	0.02046	129.6	0.00873
	134.7	0.00842	129.7	0.1018	129.7	0.00575	129.7	0.01463
	134.8	0.00642	129.8	0.09347	129.8	0.02426	129.8	0.01006
	134.9	0.0076	129.9	0.09498	129.9	0.0229	129.9	0.00671
	135	0.00846	130	0.09471	130	0.00464	130	0.01199
	135.1	0.00649	130.1	0.08842	130.1	0.02028	130.1	0.00899
	135.2	0.00735	130.2	0.09151	130.2	0.01864	130.2	0.00626
	135.3	0.00832	130.3	0.09082	130.3	0.00194	130.3	0.01424
	135.4	0.00619	130.4	0.08446	130.4	0.01808	130.4	0.01032
	135.5	0.00769	130.5	0.08737	130.5	0.01788	130.5	0.00765
	135.6	0.00806	130.6	0.08659	130.6	5.288e-05	130.6	0.01315
	135.7	0.0061	130.7	0.08047	130.7	0.02144	130.7	0.00858
	135.8	0.00729	130.8	0.0834	130.8	0.01738	130.8	0.0069
	135.9	0.00779	130.9	0.08354	130.9	0.00108	130.9	0.01259
	136	0.00579	131	0.07735	131	0.02058	131	0.00888
	136.1	0.00689	131.1	0.08108	131.1	0.01429	131.1	0.0049
	136.2	0.0076	131.2	0.08008	131.2	0.00448	131.2	0.01145
	136.3	0.0056	131.3	0.07842	131.3	0.02718	131.3	0.00715
	136.4	0.00692	131.4	0.08163	131.4	0.01625	131.4	0.00501
	136.5	0.00743	131.5	0.0807	131.5	0.00634	131.5	0.01128
	136.6	0.00547	131.6	0.07268	131.6	0.02262	131.6	0.00627
	136.7	0.00687	131.7	0.07691	131.7	0.01636	131.7	0.00506
	136.8	0.00721	131.8	0.07562	131.8	0.00677	131.8	0.01159
	136.9	0.00573	131.9	0.06972	131.9	0.0245	131.9	0.00608
	137	0.00713	132	0.07152	132	0.01361	132	0.00455
	137.1	0.00725	132.1	0.07235	132.1	0.00259	132.1	0.01107
	137.2	0.00526	132.2	0.0653	132.2	0.02434	132.2	0.00526
	137.3	0.00711	132.3	0.06741	132.3	0.0109	132.3	0.0053
	137.4	0.00702	132.4	0.06851	132.4	0.00166	132.4	0.01064
	137.5	0.00531	132.5	0.06226	132.5	0.0251	132.5	0.00424
	137.6	0.00694	132.6	0.06703	132.6	0.02028	132.6	0.00498
	137.7	0.00685	132.7	0.06572	132.7	0.0054	132.7	0.01039
	137.8	0.00535	132.8	0.05916	132.8	0.02342	132.8	0.00366
	137.9	0.0067	132.9	0.06317	132.9	0.01776	132.9	0.00387
	138	0.00687	133	0.06398	133	0.00306	133	0.00954
	138.1	0.00506	133.1	0.0592	133.1	0.0218	133.1	0.00431
	138.2	0.00694	133.2	0.05886	133.2	0.01569	133.2	0.00464
	138.3	0.0067	133.3	0.06064	133.3	0.000211	133.3	0.01016
	138.4	0.00503	133.4	0.05426	133.4	0.0207	133.4	0.00481
	138.5	0.00678	133.5	0.05802	133.5	0.01161	133.5	0.00447
	138.6	0.00633	133.6	0.05693	133.6	0.00357	133.6	0.01018
	138.7	0.00468	133.7	0.05126	133.7	0.0236	133.7	0.00442
	138.8	0.00646	133.8	0.05594	133.8	0.01601	133.8	0.00377
	138.9	0.00619	133.9	0.05532	133.9	0.00327	133.9	0.00899
	139	0.00461	134	0.05081	134	0.02254	134	0.0038
	139.1	0.00662	134.1	0.05389	134.1	0.01255	134.1	0.0034
	139.2	0.00614	134.2	0.05348	134.2	0.00199	134.2	0.00784
	139.3	0.00472	134.3	0.04862	134.3	0.02556	134.3	0.0028
	139.4	0.00668	134.4	0.05225	134.4	0.01061	134.4	0.00247
	139.5	0.0061	134.5	0.05195	134.5	0.00528	134.5	0.00744
	139.6	0.0045	134.6	0.04575	134.6	0.02234	134.6	0.00264
	139.7	0.00629	134.7	0.04978	134.7	0.00758	134.7	0.00295
	139.8	0.00573	134.8	0.05003	134.8	-8.288e-05	134.8	0.00915
	139.9	0.00443	134.9	0.04394	134.9	0.01806	134.9	0.00263
	140	0.00656	135	0.04852	135	0.00354	135	0.00284
	140.1	0.00538	135.1	0.04872	135.1	-0.00141	135.1	0.00849
	140.2	0.00457	135.2	0.0434	135.2	0.01984	135.2	0.00225
	140.3	0.00656	135.3	0.04629	135.3	0.00569	135.3	0.00281
	140.4	0.00561	135.4	0.04602	135.4	0.0018	135.4	0.00786
	140.5	0.00446	135.5	0.04069	135.5	0.02008	135.5	0.0025
	140.6	0.00621	135.6	0.04618	135.6	0.0014	135.6	0.00197
	140.7	-0.0004022	135.7	0.04467	135.7	0.00133	135.7	0.00743
	140.8	-0.04507	135.8	0.04024	135.8	0.01741	135.8	0.00179
	140.9	-0.03325	135.9	0.04649	135.9	0.00331	135.9	0.00234
	141	-0.024	136	0.04602	136	-0.00388	136	0.00751
	141.1	-0.0159	136.1	0.04034	136.1	0.01745	136.1	0.000854
	141.2	-0.00568	136.2	0.04653	136.2	0.00421	136.2	0.00265
	141.3	0.0003659	136.3	0.04432	136.3	-0.00223	136.3	0.00761
	141.4	0.00549	136.4	0.03746	136.4	0.01608	136.4	0.00106
	141.5	0.01465	136.5	0.04333	136.5	0.00473	136.5	0.00246
	141.6	0.01952	136.6	0.04127	136.6	0.00166	136.6	0.00666
	141.7	0.02269	136.7	0.03726	136.7	0.02034	136.7	0.000629
	141.8	0.03009	136.8	0.0422	136.8	0.00292	136.8	0.00343
	141.9	0.03404	136.9	0.04004	136.9	0.00134	136.9	0.00643
	142	0.03693	137	0.03463	137	0.01877	137	-0.0005045
	142.1	0.04332	137.1	0.04143	137.1	0.00188	137.1	0.00325
	142.2	0.04681	137.2	0.03953	137.2	-0.00159	137.2	0.00634
	142.3	0.04839	137.3	0.03572	137.3	0.01856	137.3	0.0008438
	142.4	0.05388	137.4	0.0417	137.4	0.00675	137.4	0.00458
	142.5	0.05695	137.5	0.03702	137.5	0.0027	137.5	0.00722
	142.6	0.05793	137.6	0.03261	137.6	0.01913	137.6	0.0001938
	142.7	0.06245	137.7	0.03828	137.7	0.00467	137.7	0.00373
	142.8	0.06527	137.8	0.03451	137.8	0.00317	137.8	0.0044
	142.9	0.0658	137.9	0.03047	137.9	0.01835	137.9	-0.0009276
	143	0.07039	138	0.0361	138	0.00336	138	0.0026
	143.1	0.07149	138.1	0.03466	138.1	0.00291	138.1	0.00599
	143.2	0.07356	138.2	0.03117	138.2	0.01789	138.2	-0.0006654
	143.3	0.07667	138.3	0.03615	138.3	-0.000812	138.3	0.00366
	143.4	0.07747	138.4	0.03309	138.4	0.00127	138.4	0.00519
	143.5	0.07907	138.5	0.02881	138.5	0.0172	138.5	-0.0001037
	143.6	0.08233	138.6	0.03399	138.6	0.00104	138.6	0.00225
	143.7	0.08287	138.7	0.03352	138.7	0.00392	138.7	0.00617
	143.8	0.08391	138.8	0.02825	138.8	0.01924	138.8	-2.935e-05
	143.9	0.08732	138.9	0.03259	138.9	0.000384	138.9	0.00217
	144	0.08747	139	0.03175	139	0.00393	139	0.00576
	144.1	0.08784	139.1	0.02743	139.1	0.02032	139.1	7.108e-05
	144.2	0.09119	139.2	0.03356	139.2	0.000423	139.2	0.00259
	144.3	0.09145	139.3	0.03105	139.3	0.00605	139.3	0.00522
	144.4	0.09216	139.4	0.02666	139.4	0.02192	139.4	-0.00129
	144.5	0.0941	139.5	0.03158	139.5	0.00232	139.5	0.00225
	144.6	0.09436	139.6	0.02962	139.6	0.00464	139.6	0.00457
	144.7	0.09497	139.7	0.0263	139.7	0.01945	139.7	-0.00154
	144.8	0.09797	139.8	0.03073	139.8	0.0005624	139.8	0.00297
	144.9	0.09811	139.9	0.02801	139.9	0.00225	139.9	0.00417
	145	0.09811	140	0.02471	140	0.01873	140	-0.00203
	145.1	0.1009	140.1	0.02913	140.1	0.00205	140.1	0.00261
	145.2	0.09991	140.2	0.02699	140.2	0.0088	140.2	0.00426
	145.3	0.1009	140.3	0.02306	140.3	0.0194	140.3	-0.0017
	145.4	0.1026	140.4	0.02992	140.4	-0.00234	140.4	0.00269
	145.5	0.1025	140.5	-0.00543	140.5	0.00516	140.5	0.00339
	145.6	0.1029	140.6	-0.04069	140.6	0.2498	140.6	-0.00366
	145.7	0.1047	140.7	-0.02925	140.7	0.5248	140.7	0.4801
	145.8	0.1038	140.8	-0.02319	140.8	0.559	140.8	0.7426
	145.9	0.1052	140.9	-0.01514	140.9	0.583	140.9	0.786
	146	0.107	141	-0.0004794	141	0.5748	141	0.7911
	146.1	0.1068	141.1	0.00549	141.1	0.5756	141.1	0.8042
	146.2	0.1074	141.2	0.01319	141.2	0.6048	141.2	0.8203
	146.3	0.1093	141.3	0.02715	141.3	0.5836	141.3	0.8164
	146.4	0.1083	141.4	0.03262	141.4	0.586	141.4	0.8284
	146.5	0.1097	141.5	0.04293	141.5	0.6088	141.5	0.8313
	146.6	0.1106	141.6	0.05633	141.6	0.5848	141.6	0.8229
	146.7	0.1095	141.7	0.06202	141.7	0.5896	141.7	0.8389
	146.8	0.1109	141.8	0.06807	141.8	0.6156	141.8	0.8414
	146.9	0.1116	141.9	0.08139	141.9	0.5958	141.9	0.834
	147	0.1109	142	0.08568	142	0.5984	142	0.8448
	147.1	0.1122	142.1	0.09184	142.1	0.6162	142.1	0.8409
	147.2	0.1131	142.2	0.1039	142.2	0.6	142.2	0.8385
	147.3	0.1124	142.3	0.1083	142.3	0.604	142.3	0.8404
	147.4	0.1138	142.4	0.1139	142.4	0.623	142.4	0.8431
	147.5	0.1144	142.5	0.1256	142.5	0.6124	142.5	0.8424
	147.6	0.113	142.6	0.1271	142.6	0.612	142.6	0.8382
	147.7	0.1151	142.7	0.1323	142.7	0.625	142.7	0.85
	147.8	0.1159	142.8	0.1438	142.8	0.61	142.8	0.847
	147.9	0.1146	142.9	0.1474	142.9	0.614	142.9	0.8461
	148	0.1152	143	0.1521	143	0.6322	143	0.8487
	148.1	0.1164	143.1	0.1624	143.1	0.6176	143.1	0.8475
	148.2	0.1158	143.2	0.1641	143.2	0.6182	143.2	0.8426
	148.3	0.1173	143.3	0.1683	143.3	0.6278	143.3	0.8528
	148.4	0.1174	143.4	0.1771	143.4	0.62	143.4	0.8494
	148.5	0.115	143.5	0.1783	143.5	0.6196	143.5	0.8414
	148.6	0.1176	143.6	0.1844	143.6	0.6374	143.6	0.8515
	148.7	0.1181	143.7	0.1931	143.7	0.621	143.7	0.849
	148.8	0.1158	143.8	0.1931	143.8	0.6164	143.8	0.8437
	148.9	0.1179	143.9	0.1974	143.9	0.638	143.9	0.8537
	149	0.1176	144	0.2047	144	0.6148	144	0.8459
	149.1	0.117	144.1	0.2038	144.1	0.6198	144.1	0.8408
	149.2	0.1187	144.2	0.2103	144.2	0.6356	144.2	0.8521
	149.3	0.1196	144.3	0.2176	144.3	0.6204	144.3	0.849
	149.4	0.1167	144.4	0.2159	144.4	0.6284	144.4	0.8459
	149.5	0.12	144.5	0.2189	144.5	0.6422	144.5	0.8555
	149.6	0.1201	144.6	0.2269	144.6	0.629	144.6	0.8532
	149.7	0.1184	144.7	0.2238	144.7	0.6292	144.7	0.8466
	149.8	0.1206	144.8	0.2288	144.8	0.6358	144.8	0.8517
	149.9	0.1203	144.9	0.2355	144.9	0.6258	144.9	0.853
	150	0.1186	145	0.2328	145	0.6258	145	0.8421
	150.1	0.1204	145.1	0.2365	145.1	0.6302	145.1	0.8511
	150.2	0.1204	145.2	0.2428	145.2	0.6216	145.2	0.8484
	150.3	0.1186	145.3	0.2402	145.3	0.6334	145.3	0.8364
	150.4	0.1209	145.4	0.2441	145.4	0.6366	145.4	0.8514
	150.5	0.1202	145.5	0.2505	145.5	0.626	145.5	0.8561
	150.6	0.1194	145.6	0.2455	145.6	0.6342	145.6	0.8371
	150.7	0.1212	145.7	0.248	145.7	0.6332	145.7	0.8534
	150.8	0.1214	145.8	0.254	145.8	0.6278	145.8	0.8424
	150.9	0.1195	145.9	0.2506	145.9	0.6406	145.9	0.8384
	151	0.1224	146	0.2561	146	0.6326	146	0.8515
	151.1	0.1216	146.1	0.2604	146.1	0.6232	146.1	0.8467
	151.2	0.12	146.2	0.2569	146.2	0.636	146.2	0.8398
	151.3	0.1224	146.3	0.2594	146.3	0.6354	146.3	0.8497
	151.4	0.1227	146.4	0.2643	146.4	0.6258	146.4	0.8486
	151.5	0.1205	146.5	0.2623	146.5	0.6364	146.5	0.8418
	151.6	0.1224	146.6	0.2646	146.6	0.641	146.6	0.8497
	151.7	0.1222	146.7	0.2675	146.7	0.632	146.7	0.853
	151.8	0.1203	146.8	0.2643	146.8	0.6466	146.8	0.8384
	151.9	0.1227	146.9	0.2662	146.9	0.6412	146.9	0.8516
	152	0.1221	147	0.2718	147	0.6372	147	0.8606
	152.1	0.1209	147.1	0.2662	147.1	0.6422	147.1	0.8425
	152.2	0.1237	147.2	0.2707	147.2	0.6342	147.2	0.8509
	152.3	0.1231	147.3	0.2738	147.3	0.6324	147.3	0.8564
	152.4	0.1212	147.4	0.2678	147.4	0.6422	147.4	0.8356
	152.5	0.1241	147.5	0.2725	147.5	0.6364	147.5	0.8531
	152.6	0.124	147.6	0.2762	147.6	0.6374	147.6	0.8562
	152.7	0.1221	147.7	0.2718	147.7	0.6472	147.7	0.8368
	152.8	0.1242	147.8	0.2767	147.8	0.6386	147.8	0.8458
	152.9	0.1241	147.9	0.2806	147.9	0.6378	147.9	0.8543
	153	0.122	148	0.2739	148	0.6516	148	0.8384
	153.1	0.1252	148.1	0.2786	148.1	0.6368	148.1	0.8475
	153.2	0.1244	148.2	0.2812	148.2	0.638	148.2	0.8577
	153.3	0.1225	148.3	0.276	148.3	0.6562	148.3	0.8338
	153.4	0.1251	148.4	0.2808	148.4	0.64	148.4	0.851
	153.5	0.1249	148.5	0.2851	148.5	0.633	148.5	0.8563
	153.6	0.1234	148.6	0.2784	148.6	0.6538	148.6	0.8386
	153.7	0.1254	148.7	0.2834	148.7	0.6356	148.7	0.8492
	153.8	0.1254	148.8	0.2851	148.8	0.6426	148.8	0.8541
	153.9	0.123	148.9	0.2781	148.9	0.6514	148.9	0.8384
	154	0.1259	149	0.2837	149	0.6386	149	0.8473
	154.1	0.1253	149.1	0.2879	149.1	0.6362	149.1	0.8595
	154.2	0.1236	149.2	0.2812	149.2	0.656	149.2	0.8388
	154.3	0.1265	149.3	0.2854	149.3	0.649	149.3	0.8429
	154.4	0.1253	149.4	0.2882	149.4	0.6446	149.4	0.8573
	154.5	0.1231	149.5	0.2835	149.5	0.6636	149.5	0.8402
	154.6	0.1257	149.6	0.2884	149.6	0.6502	149.6	0.839
	154.7	0.1248	149.7	0.2907	149.7	0.642	149.7	0.8594
	154.8	0.1239	149.8	0.2853	149.8	0.663	149.8	0.8341
	154.9	0.1269	149.9	0.2894	149.9	0.6468	149.9	0.8385
	155	0.1254	150	0.292	150	0.6384	150	0.8578
	155.1	0.1238	150.1	0.2861	150.1	0.6596	150.1	0.8389
	155.2	0.1264	150.2	0.2912	150.2	0.645	150.2	0.8468
	155.3	0.1257	150.3	0.2927	150.3	0.6402	150.3	0.8603
	155.4	0.124	150.4	0.2863	150.4	0.6622	150.4	0.8415
	155.5	0.1266	150.5	0.2897	150.5	0.643	150.5	0.8412
	155.6	0.126	150.6	0.2913	150.6	0.6462	150.6	0.8598
	155.7	0.1242	150.7	0.2859	150.7	0.6668	150.7	0.84
	155.8	0.1261	150.8	0.2929	150.8	0.6442	150.8	0.8443
	155.9	0.1258	150.9	0.2935	150.9	0.642	150.9	0.8569
	156	0.1241	151	0.2866	151	0.6652	151	0.8452
	156.1	0.1268	151.1	0.2915	151.1	0.6368	151.1	0.8447
	156.2	0.1256	151.2	0.2943	151.2	0.6424	151.2	0.861
	156.3	0.1253	151.3	0.2891	151.3	0.6648	151.3	0.8452
	156.4	0.1275	151.4	0.2929	151.4	0.6454	151.4	0.8418
	156.5	0.1272	151.5	0.2932	151.5	0.6478	151.5	0.8596
	156.6	0.126	151.6	0.2864	151.6	0.6712	151.6	0.8395
	156.7	0.1283	151.7	0.291	151.7	0.6534	151.7	0.8461
	156.8	0.127	151.8	0.2932	151.8	0.6494	151.8	0.8605
	156.9	0.1262	151.9	0.2868	151.9	0.6646	151.9	0.8454
	157	0.1287	152	0.2937	152	0.6496	152	0.8441
	157.1	0.1276	152.1	0.2941	152.1	0.65	152.1	0.8611
	157.2	0.1262	152.2	0.2893	152.2	0.6686	152.2	0.8449
	157.3	0.1283	152.3	0.294	152.3	0.6484	152.3	0.8478
	157.4	0.1278	152.4	0.2942	152.4	0.6504	152.4	0.8614
	157.5	0.1266	152.5	0.2893	152.5	0.673	152.5	0.8468
	157.6	0.1284	152.6	0.2942	152.6	0.6508	152.6	0.8454
	157.7	0.1274	152.7	0.2949	152.7	0.6494	152.7	0.8623
	157.8	0.1267	152.8	0.2899	152.8	0.674	152.8	0.8486
	157.9	0.1281	152.9	0.2953	152.9	0.6514	152.9	0.8502
	158	0.1271	153	0.2941	153	0.65	153	0.865
	158.1	0.1266	153.1	0.2878	153.1	0.6722	153.1	0.8435
	158.2	0.1281	153.2	0.2951	153.2	0.6504	153.2	0.8454
	158.3	0.1279	153.3	0.2939	153.3	0.6502	153.3	0.8604
	158.4	0.127	153.4	0.29	153.4	0.675	153.4	0.8459
	158.5	0.1289	153.5	0.2951	153.5	0.6512	153.5	0.8471
	158.6	0.1273	153.6	0.2961	153.6	0.6488	153.6	0.8651
	158.7	0.129	153.7	0.2887	153.7	0.6762	153.7	0.8504
	158.8	0.1306	153.8	0.2951	153.8	0.6564	153.8	0.8444
	158.9	0.1293	153.9	0.2937	153.9	0.6546	153.9	0.86
	159	0.1292	154	0.2891	154	0.6768	154	0.8503
	159.1	0.1308	154.1	0.2957	154.1	0.6522	154.1	0.8449
	159.2	0.1297	154.2	0.2956	154.2	0.6522	154.2	0.8619
	159.3	0.1296	154.3	0.2918	154.3	0.676	154.3	0.8581
	159.4	0.1305	154.4	0.2982	154.4	0.6496	154.4	0.8493
	159.5	0.1289	154.5	0.296	154.5	0.6474	154.5	0.8611
	159.6	0.1296	154.6	0.2911	154.6	0.6762	154.6	0.8511
	159.7	0.1305	154.7	0.2965	154.7	0.6546	154.7	0.8473
	159.8	0.1295	154.8	0.2953	154.8	0.6574	154.8	0.854
	159.9	0.1283	154.9	0.2914	154.9	0.6792	154.9	0.8495
	160	0.1304	155	0.2964	155	0.6514	155	0.8454
	160.1	0.129	155.1	0.2956	155.1	0.6514	155.1	0.861
	160.2	0.1286	155.2	0.2901	155.2	0.6778	155.2	0.8556
	160.3	0.1295	155.3	0.2961	155.3	0.6584	155.3	0.852
	160.4	0.1283	155.4	0.2949	155.4	0.6614	155.4	0.8678
	160.5	0.129	155.5	0.2915	155.5	0.6878	155.5	0.8608
	160.6	0.1301	155.6	0.2984	155.6	0.6592	155.6	0.8479
	160.7	0.1289	155.7	0.2946	155.7	0.6518	155.7	0.867
	160.8	0.1287	155.8	0.291	155.8	0.6816	155.8	0.8523
	160.9	0.1311	155.9	0.2947	155.9	0.6562	155.9	0.8504
	161	0.1275	156	0.2944	156	0.6554	156	0.865
	161.1	0.1608	156.1	0.2912	156.1	0.683	156.1	0.8538
	161.2	0.1515	156.2	0.2971	156.2	0.657	156.2	0.8496
	161.3	0.1393	156.3	0.2962	156.3	0.6576	156.3	0.8651
	161.4	0.1318	156.4	0.2921	156.4	0.682	156.4	0.8649
	161.5	0.1259	156.5	0.298	156.5	0.6554	156.5	0.853
	161.6	0.1171	156.6	0.2945	156.6	0.655	156.6	0.8615
	161.7	0.1119	156.7	0.2915	156.7	0.6848	156.7	0.8638
	161.8	0.1075	156.8	0.2951	156.8	0.6624	156.8	0.8548
	161.9	0.1004	156.9	0.2922	156.9	0.657	156.9	0.8622
	162	0.09646	157	0.2898	157	0.6782	157	0.8638
	162.1	0.09345	157.1	0.2971	157.1	0.6524	157.1	0.8588
	162.2	0.08763	157.2	0.2945	157.2	0.658	157.2	0.8625
	162.3	0.08524	157.3	0.2917	157.3	0.6876	157.3	0.869
	162.4	0.08333	157.4	0.2952	157.4	0.6614	157.4	0.8544
	162.5	0.07851	157.5	0.2934	157.5	0.6586	157.5	0.87
	162.6	0.07588	157.6	0.2895	157.6	0.689	157.6	0.8613
	162.7	0.0744	157.7	0.2947	157.7	0.6664	157.7	0.8511
	162.8	0.06989	157.8	0.2918	157.8	0.6652	157.8	0.8654
	162.9	0.06882	157.9	0.2905	157.9	0.6854	157.9	0.8606
	163	0.06815	158	0.2997	158	0.6632	158	0.8495
	163.1	0.06451	158.1	0.2955	158.1	0.6602	158.1	0.8639
	163.2	0.06313	158.2	0.2955	158.2	0.6844	158.2	0.8626
	163.3	0.06163	158.3	0.3003	158.3	0.6648	158.3	0.8498
	163.4	0.05767	158.4	0.2961	158.4	0.6686	158.4	0.8631
	163.5	0.05693	158.5	0.2951	158.5	0.6882	158.5	0.8586
	163.6	0.05629	158.6	0.299	158.6	0.667	158.6	0.8505
	163.7	0.05296	158.7	0.2954	158.7	0.6636	158.7	0.8609
	163.8	0.05238	158.8	0.2941	158.8	0.69	158.8	0.8617
	163.9	0.05162	158.9	0.2993	158.9	0.6694	158.9	0.8546
	164	0.04781	159	0.2948	159	0.6668	159	0.8605
	164.1	0.04728	159.1	0.2952	159.1	0.6922	159.1	0.868
	164.2	0.04646	159.2	0.2977	159.2	0.6744	159.2	0.8588
	164.3	0.04336	159.3	0.2979	159.3	0.6762	159.3	0.8578
	164.4	0.04337	159.4	0.293	159.4	0.7004	159.4	0.8677
	164.5	0.04262	159.5	0.2943	159.5	0.6804	159.5	0.8622
	164.6	0.03996	159.6	0.2965	159.6	0.6804	159.6	0.8509
	164.7	0.04005	159.7	0.2953	159.7	0.6972	159.7	0.8688
	164.8	0.03942	159.8	0.292	159.8	0.6796	159.8	0.8583
	164.9	0.0367	159.9	0.2946	159.9	0.6784	159.9	0.8544
	165	0.03712	160	0.2958	160	0.6952	160	0.7402
	165.1	0.03648	160.1	0.2952	160.1	0.682	160.1	0.5421
	165.2	0.03358	160.2	0.2933	160.2	0.6812	160.2	0.2062
	165.3	0.03443	160.3	0.2955	160.3	0.7	160.3	0.1518
	165.4	0.03414	160.4	0.2986	160.4	0.6804	160.4	0.1366
	165.5	0.03174	160.5	0.2986	160.5	0.276	160.5	0.1224
	165.6	0.033	160.6	0.3038	160.6	0.16434	160.6	0.1058
	165.7	0.03279	160.7	0.3329	160.7	0.12338	160.7	0.1027
	165.8	0.03024	160.8	0.3319	160.8	0.12198	160.8	0.09505
	165.9	0.03066	160.9	0.3252	160.9	0.12452	160.9	0.08691
	166	0.02986	161	0.3208	161	0.09966	161	0.08885
	166.1	0.02737	161.1	0.3189	161.1	0.10506	161.1	0.0832
	166.2	0.02839	161.2	0.3096	161.2	0.10652	161.2	0.07461
	166.3	0.02808	161.3	0.3	161.3	0.08282	161.3	0.07789
	166.4	0.02562	161.4	0.2966	161.4	0.0918	161.4	0.07264
	166.5	0.02643	161.5	0.2917	161.5	0.0953	161.5	0.0671
	166.6	0.0258	161.6	0.2827	161.6	0.07634	161.6	0.07023
	166.7	0.02324	161.7	0.2766	161.7	0.08848	161.7	0.06411
	166.8	0.02436	161.8	0.2773	161.8	0.09078	161.8	0.05838
	166.9	0.02346	161.9	0.2687	161.9	0.07184	161.9	0.06355
	167	0.02183	162	0.2616	162	0.0801	162	0.05848
	167.1	0.02325	162.1	0.2592	162.1	0.08984	162.1	0.05405
	167.2	0.02226	162.2	0.2544	162.2	0.0668	162.2	0.05889
	167.3	0.02037	162.3	0.2449	162.3	0.07336	162.3	0.05332
	167.4	0.02227	162.4	0.2392	162.4	0.07772	162.4	0.04953
	167.5	0.02191	162.5	0.2378	162.5	0.05602	162.5	0.05401
	167.6	0.01995	162.6	0.2324	162.6	0.06872	162.6	0.04846
	167.7	0.02122	162.7	0.2244	162.7	0.0698	162.7	0.04322
	167.8	0.02025	162.8	0.223	162.8	0.05122	162.8	0.04832
	167.9	0.01831	162.9	0.2186	162.9	0.0629	162.9	0.04386
	168	0.01994	163	0.211	163	0.06636	163	0.03937
	168.1	0.01897	163.1	0.2086	163.1	0.047	163.1	0.04634
	168.2	0.01725	163.2	0.2074	163.2	0.05652	163.2	0.04195
	168.3	0.01881	163.3	0.1994	163.3	0.05996	163.3	0.03702
	168.4	0.01786	163.4	0.1946	163.4	0.0452	163.4	0.04296
	168.5	0.0164	163.5	0.1968	163.5	0.05936	163.5	0.0386
	168.6	0.01798	163.6	0.1932	163.6	0.06068	163.6	0.03392
	168.7	0.01695	163.7	0.1848	163.7	0.04288	163.7	0.03996
	168.8	0.01556	163.8	0.1841	163.8	0.05328	163.8	0.03553
	168.9	0.01749	163.9	0.1845	163.9	0.05292	163.9	0.03223
	169	0.01638	164	0.1791	164	0.03454	164	0.03827
	169.1	0.01487	164.1	0.172	164.1	0.05258	164.1	0.03324
	169.2	0.01662	164.2	0.1707	164.2	0.0508	164.2	0.0314
	169.3	0.01528	164.3	0.1693	164.3	0.0337	164.3	0.03614
	169.4	0.01391	164.4	0.1646	164.4	0.05166	164.4	0.03124
	169.5	0.01558	164.5	0.1593	164.5	0.0529	164.5	0.0283
	169.6	0.01489	164.6	0.1606	164.6	0.03392	164.6	0.03263
	169.7	0.01349	164.7	0.1594	164.7	0.05128	164.7	0.02859
	169.8	0.01493	164.8	0.1536	164.8	0.04792	164.8	0.02522
	169.9	0.01378	164.9	0.1504	164.9	0.02936	164.9	0.0315
	170	0.01256	165	0.1518	165	0.04618	165	0.02727
	170.1	0.01422	165.1	0.1484	165.1	0.04586	165.1	0.02496
	170.2	0.01285	165.2	0.1421	165.2	0.02868	165.2	0.03066
	170.3	0.01158	165.3	0.1417	165.3	0.047	165.3	0.02755
	170.4	0.01338	165.4	0.1431	165.4	0.04374	165.4	0.02254
	170.5	0.0121	165.5	0.138	165.5	0.02762	165.5	0.02854
	170.6	0.01127	165.6	0.134	165.6	0.04244	165.6	0.02317
	170.7	0.01306	165.7	0.1362	165.7	0.04242	165.7	0.02109
	170.8	0.01203	165.8	0.1354	165.8	0.02644	165.8	0.02698
	170.9	0.01094	165.9	0.1294	165.9	0.04142	165.9	0.02356
	171	0.01311	166	0.1251	166	0.03392	166	0.01903
	171.1	0.01138	166.1	0.1268	166.1	0.01973	166.1	0.02561
	171.2	0.01058	166.2	0.1224	166.2	0.03818	166.2	0.02187
	171.3	0.01222	166.3	0.1167	166.3	0.03456	166.3	0.01896
	171.4	0.01069	166.4	0.1172	166.4	0.02014	166.4	0.02435
	171.5	0.0101	166.5	0.1175	166.5	0.03588	166.5	0.01934
	171.6	0.01189	166.6	0.1123	166.6	0.0381	166.6	0.01736
	171.7	0.01068	166.7	0.1091	166.7	0.01974	166.7	0.02332
	171.8	0.01026	166.8	0.1103	166.8	0.03868	166.8	0.01764
	171.9	0.01182	166.9	0.1095	166.9	0.03682	166.9	0.01627
	172	0.01042	167	0.105	167	0.02086	167	0.02238
	172.1	0.00971	167.1	0.1023	167.1	0.03808	167.1	0.01572
	172.2	0.01125	167.2	0.1057	167.2	0.03294	167.2	0.01558
	172.3	0.00949	167.3	0.1022	167.3	0.01853	167.3	0.02077
	172.4	0.00922	167.4	0.09886	167.4	0.03918	167.4	0.01544
	172.5	0.0105	167.5	0.09668	167.5	0.02868	167.5	0.0148
	172.6	0.00897	167.6	0.09903	167.6	0.01737	167.6	0.02008
	172.7	0.00847	167.7	0.0962	167.7	0.03618	167.7	0.01388
	172.8	0.01003	167.8	0.0923	167.8	0.02748	167.8	0.01515
	172.9	0.00851	167.9	0.09203	167.9	0.01714	167.9	0.02025
	173	0.00823	168	0.09484	168	0.03578	168	0.01456
	173.1	0.00976	168.1	0.09067	168.1	0.0273	168.1	0.01544
	173.2	0.0083	168.2	0.08519	168.2	0.01786	168.2	0.01962
	173.3	0.00761	168.3	0.0883	168.3	0.03812	168.3	0.01232
	173.4	0.00965	168.4	0.0883	168.4	0.02518	168.4	0.01416
	173.5	0.00769	168.5	0.08472	168.5	0.01659	168.5	0.01789
	173.6	0.00808	168.6	0.0817	168.6	0.03332	168.6	0.0125
	173.7	0.00967	168.7	0.08351	168.7	0.0214	168.7	0.0125
	173.8	0.0078	168.8	0.0829	168.8	0.01693	168.8	0.01668
	173.9	0.00794	168.9	0.07972	168.9	0.03314	168.9	0.01036
	174	0.00934	169	0.07646	169	0.01717	169	0.01216
	174.1	0.00768	169.1	0.07964	169.1	0.01181	169.1	0.01621
	174.2	0.00711	169.2	0.07835	169.2	0.02794	169.2	0.01008
	174.3	0.00881	169.3	0.07464	169.3	0.0176	169.3	0.01035
	174.4	0.00706	169.4	0.07309	169.4	0.00487	169.4	0.01537
	174.5	0.0072	169.5	0.07512	169.5	0.02874	169.5	0.00846
	174.6	0.00888	169.6	0.07357	169.6	0.0196	169.6	0.01089
	174.7	0.00685	169.7	0.06783	169.7	0.0107	169.7	0.0147
	174.8	0.00723	169.8	0.06901	169.8	0.02788	169.8	0.0082
	174.9	0.00862	169.9	0.07212	169.9	0.01991	169.9	0.01029
	175	0.00676	170	0.07103	170	0.01019	170	0.01356
	175.1	0.00708	170.1	0.06715	170.1	0.02972	170.1	0.0071
	175.2	0.00867	170.2	0.06886	170.2	0.01905	170.2	0.01045
	175.3	0.00678	170.3	0.06922	170.3	0.00932	170.3	0.01354
	175.4	0.00685	170.4	0.06559	170.4	0.02868	170.4	0.0064
	175.5	0.00829	170.5	0.06126	170.5	0.01514	170.5	0.00874
	175.6	0.00652	170.6	0.06473	170.6	0.00711	170.6	0.01221
	175.7	0.00693	170.7	0.06254	170.7	0.02962	170.7	0.00659
	175.8	0.00795	170.8	0.05839	170.8	0.01217	170.8	0.00873
	175.9	0.00616	170.9	0.05888	170.9	0.01268	170.9	0.01226
	176	0.00635	171	0.06128	171	0.02754	171	0.00508
	176.1	0.0077	171.1	0.05839	171.1	0.00989	171.1	0.0088
	176.2	0.00596	171.2	0.05422	171.2	0.01025	171.2	0.01168
	176.3	0.00645	171.3	0.0598	171.3	0.02664	171.3	0.00633
	176.4	0.00768	171.4	0.05799	171.4	0.00925	171.4	0.00863
	176.5	0.0052	171.5	0.05345	171.5	0.01108	171.5	0.01074
	176.6	0.00622	171.6	0.05533	171.6	0.02558	171.6	0.00484
	176.7	0.00719	171.7	0.05628	171.7	0.01261	171.7	0.00964
	176.8	0.00513	171.8	0.05216	171.8	0.00825	171.8	0.01017
	176.9	0.00616	171.9	0.04905	171.9	0.02736	171.9	0.00521
	177	0.00734	172	0.05466	172	0.01514	172	0.00879
	177.1	0.00525	172.1	0.05175	172.1	0.00987	172.1	0.01102
	177.2	0.00632	172.2	0.04788	172.2	0.02764	172.2	0.00426
	177.3	0.00724	172.3	0.05183	172.3	0.01288	172.3	0.00725
	177.4	0.00515	172.4	0.05224	172.4	0.0109	172.4	0.011
	177.5	0.00574	172.5	0.04766	172.5	0.02984	172.5	0.00404
	177.6	0.00732	172.6	0.04678	172.6	0.01117	172.6	0.00788
	177.7	0.00501	172.7	0.04998	172.7	0.00815	172.7	0.00948
	177.8	0.00603	172.8	0.04638	172.8	0.02296	172.8	0.00445
	177.9	0.00704	172.9	0.04351	172.9	0.00777	172.9	0.00531
	178	0.00511	173	0.04903	173	0.0086	173	0.01011
	178.1	0.00622	173.1	0.04663	173.1	0.02522	173.1	0.00283
	178.2	0.00683	173.2	0.04193	173.2	0.00472	173.2	0.00701
	178.3	0.00505	173.3	0.0468	173.3	0.00958	173.3	0.00837
	178.4	0.00586	173.4	0.04592	173.4	0.02806	173.4	0.0027
	178.5	0.00678	173.5	0.0409	173.5	0.00714	173.5	0.00611
	178.6	0.00474	173.6	0.04437	173.6	0.00795	173.6	0.00765
	178.7	0.0059	173.7	0.04494	173.7	0.02288	173.7	0.00203
	178.8	0.00653	173.8	0.03972	173.8	0.00633	173.8	0.00556
	178.9	0.00458	173.9	0.04202	173.9	0.00887	173.9	0.00776
	179	0.00588	174	0.04318	174	0.02086	174	0.00177
	179.1	0.00639	174.1	0.0392	174.1	0.00359	174.1	0.00552
	179.2	0.00437	174.2	0.04153	174.2	0.00455	174.2	0.00705
	179.3	0.00587	174.3	0.04392	174.3	0.0228	174.3	0.002
	179.4	0.00635	174.4	0.03925	174.4	0.00502	174.4	0.00671
	179.5	0.00424	174.5	0.03813	174.5	0.00443	174.5	0.00713
	179.6	0.0054	174.6	0.04093	174.6	0.02016	174.6	0.00191
	179.7	0.00618	174.7	0.03532	174.7	0.00445	174.7	0.00585
	179.8	0.00421	174.8	0.03636	174.8	0.00151	174.8	0.00673
	179.9	0.00594	174.9	0.04139	174.9	0.02192	174.9	0.0008578
	180	0.00604	175	0.03818	175	0.00334	175	0.0062
	180.1	0.00423	175.1	0.03662	175.1	0.00877	175.1	0.0064
	180.2	0.0058	175.2	0.03969	175.2	0.02262	175.2	-6.004e-05
	180.3	0.00623	175.3	0.0355	175.3	0.00319	175.3	0.00605
	180.4	0.00397	175.4	0.03425	175.4	0.00628	175.4	0.00539
	180.5	-0.03245	175.5	0.03865	175.5	0.02242	175.5	-0.0002572
	180.6	-0.0233	175.6	0.03218	175.6	0.00524	175.6	0.00579
	180.7	-0.01345	175.7	0.03233	175.7	0.00695	175.7	0.00581
	180.8	-0.0008105	175.8	0.03646	175.8	0.02532	175.8	1.063e-05
	180.9	0.00712	175.9	0.03074	175.9	0.00919	175.9	0.0062
	181	0.0132	176	0.03203	176	0.01315	176	0.00541
	181.1	0.02346	176.1	0.03486	176.1	0.0286	176.1	0.0002533
	181.2	0.0297	176.2	0.03102	176.2	0.00623	176.2	0.00526
	181.3	0.03322	176.3	0.03074	176.3	0.01551	176.3	0.0053
	181.4	0.04061	176.4	0.03516	176.4	0.0288	176.4	-0.00134
	181.5	0.04528	176.5	0.03005	176.5	0.00922	176.5	0.00448
	181.6	0.04816	176.6	0.03219	176.6	0.01552	176.6	0.0053
	181.7	0.05456	176.7	0.03415	176.7	0.02334	176.7	-0.0008318
	181.8	0.05797	176.8	0.02967	176.8	0.00358	176.8	0.00402
	181.9	0.0604	176.9	0.02966	176.9	0.01308	176.9	0.00434
	182	0.06622	177	0.0328	177	0.01844	177	-0.0006338
	182.1	0.0687	177.1	0.02705	177.1	-0.0016	177.1	0.00499
	182.2	0.06946	177.2	0.02717	177.2	0.01282	177.2	0.0053
	182.3	0.07538	177.3	0.03054	177.3	0.01854	177.3	-0.0008709
	182.4	0.07734	177.4	0.02446	177.4	-0.00161	177.4	0.00491
	182.5	0.07811	177.5	0.02708	177.5	0.01188	177.5	0.00471
	182.6	0.08308	177.6	0.03017	177.6	0.01769	177.6	-0.0003957
	182.7	0.08466	177.7	0.02425	177.7	0.0005736	177.7	0.00504
	182.8	0.08521	177.8	0.02843	177.8	0.00929	177.8	0.00342
	182.9	0.08998	177.9	0.03032	177.9	0.0226	177.9	-0.00173
	183	0.09149	178	0.02539	178	0.00115	178	0.00358
	183.1	0.09172	178.1	0.02879	178.1	0.01002	178.1	0.0043
	183.2	0.0962	178.2	0.02962	178.2	0.02266	178.2	-0.00225
	183.3	0.09703	178.3	0.02397	178.3	0.00163	178.3	0.00446
	183.4	0.0967	178.4	0.02626	178.4	0.01002	178.4	0.00245
	183.5	0.1007	178.5	0.02827	178.5	0.02366	178.5	-0.002
	183.6	0.1012	178.6	0.0229	178.6	0.00168	178.6	0.00473
	183.7	0.1006	178.7	0.02566	178.7	0.00898	178.7	0.0043
	183.8	0.1044	178.8	0.02664	178.8	0.01979	178.8	-0.0005668
	183.9	0.1046	178.9	0.02119	178.9	0.0004212	178.9	0.00457
	184	0.1044	179	0.02376	179	0.01194	179	0.00363
	184.1	0.1077	179.1	0.02542	179.1	0.02374	179.1	-0.0015
	184.2	0.1086	179.2	0.01815	179.2	0.004	179.2	0.0053
	184.3	0.1083	179.3	0.02247	179.3	0.01284	179.3	0.0031
	184.4	0.1116	179.4	0.02252	179.4	0.02018	179.4	-0.00225
	184.5	0.112	179.5	0.01869	179.5	-0.000373	179.5	0.00341
	184.6	0.1121	179.6	0.02149	179.6	0.00988	179.6	0.00294
	184.7	0.1151	179.7	0.02352	179.7	0.01748	179.7	-0.00245
	184.8	0.1148	179.8	0.01711	179.8	-0.00496	179.8	0.00407
	184.9	0.1145	179.9	0.02192	179.9	0.00992	179.9	0.00267
	185	0.1175	180	0.02484	180	0.01559	180	-0.00189
	185.1	0.1173	180.1	0.01953	180.1	-0.00441	180.1	0.00517
	185.2	0.116	180.2	0.02353	180.2	0.01214	180.2	0.00122
	185.3	0.1191	180.3	0.02317	180.3	0.01242	180.3	0.3041
	185.4	0.1191	180.4	0.02005	180.4	-0.00445	180.4	0.7554
	185.5	0.1184	180.5	0.01976	180.5	0.18506	180.5	0.8016
	185.6	0.1211	180.6	-0.02801	180.6	0.5562	180.6	0.8434
	185.7	0.1208	180.7	-0.02538	180.7	0.5902	180.7	0.8528
	185.8	0.1206	180.8	-0.02184	180.8	0.6206	180.8	0.857
	185.9	0.1233	180.9	-0.00993	180.9	0.623	180.9	0.8711
	186	0.1233	181	0.00248	181	0.6296	181	0.8775
	186.1	0.1222	181.1	0.01116	181.1	0.6408	181.1	0.8714
	186.2	0.125	181.2	0.01558	181.2	0.648	181.2	0.8914
	186.3	0.1247	181.3	0.02786	181.3	0.6476	181.3	0.8922
	186.4	0.1242	181.4	0.03801	181.4	0.6524	181.4	0.8824
	186.5	0.1268	181.5	0.04646	181.5	0.656	181.5	0.8956
	186.6	0.1259	181.6	0.05411	181.6	0.652	181.6	0.8935
	186.7	0.1262	181.7	0.0675	181.7	0.6622	181.7	0.8857
	186.8	0.1277	181.8	0.07738	181.8	0.6654	181.8	0.9011
	186.9	0.1283	181.9	0.08076	181.9	0.6562	181.9	0.902
	187	0.1271	182	0.08701	182	0.6706	182	0.8876
	187.1	0.1293	182.1	0.09753	182.1	0.6696	182.1	0.9032
	187.2	0.128	182.2	0.1043	182.2	0.6642	182.2	0.9039
	187.3	0.1279	182.3	0.1075	182.3	0.6748	182.3	0.8909
	187.4	0.13	182.4	0.1167	182.4	0.6698	182.4	0.9044
	187.5	0.1292	182.5	0.1263	182.5	0.6668	182.5	0.9071
	187.6	0.1289	182.6	0.1291	182.6	0.6864	182.6	0.8936
	187.7	0.1311	182.7	0.1329	182.7	0.6734	182.7	0.9078
	187.8	0.1301	182.8	0.1431	182.8	0.6738	182.8	0.9121
	187.9	0.1298	182.9	0.1495	182.9	0.6894	182.9	0.8928
	188	0.1318	183	0.1505	183	0.672	183	0.9074
	188.1	0.1307	183.1	0.1592	183.1	0.6766	183.1	0.91
	188.2	0.1308	183.2	0.1669	183.2	0.6898	183.2	0.8929
	188.3	0.1322	183.3	0.1698	183.3	0.674	183.3	0.9002
	188.4	0.1309	183.4	0.1711	183.4	0.6806	183.4	0.9095
	188.5	0.1313	183.5	0.1787	183.5	0.6924	183.5	0.8903
	188.6	0.1326	183.6	0.1837	183.6	0.6834	183.6	0.9046
	188.7	0.1318	183.7	0.1851	183.7	0.6858	183.7	0.916
	188.8	0.1325	183.8	0.1928	183.8	0.6994	183.8	0.8954
	188.9	0.1343	183.9	0.2005	183.9	0.6894	183.9	0.9017
	189	0.133	184	0.2003	184	0.685	184	0.9139
	189.1	0.1334	184.1	0.2052	184.1	0.6982	184.1	0.8936
	189.2	0.1342	184.2	0.2122	184.2	0.6856	184.2	0.8985
	189.3	0.1329	184.3	0.2145	184.3	0.6874	184.3	0.9136
	189.4	0.1332	184.4	0.2133	184.4	0.711	184.4	0.8951
	189.5	0.1354	184.5	0.2196	184.5	0.6932	184.5	0.906
	189.6	0.1333	184.6	0.2247	184.6	0.6906	184.6	0.911
	189.7	0.1339	184.7	0.2228	184.7	0.7098	184.7	0.8888
	189.8	0.1351	184.8	0.2279	184.8	0.686	184.8	0.9017
	189.9	0.1337	184.9	0.234	184.9	0.6868	184.9	0.9135
	190	0.1352	185	0.233	185	0.7128	185	0.8939
	190.1	0.1361	185.1	0.2349	185.1	0.6938	185.1	0.905
	190.2	0.1348	185.2	0.2409	185.2	0.6942	185.2	0.918
	190.3	0.1365	185.3	0.2448	185.3	0.7062	185.3	0.8969
	190.4	0.1358	185.4	0.2439	185.4	0.6874	185.4	0.8967
	190.5	0.1347	185.5	0.2461	185.5	0.693	185.5	0.9124
	190.6	0.1358	185.6	0.251	185.6	0.715	185.6	0.8946
	190.7	0.136	185.7	0.2526	185.7	0.6982	185.7	0.8998
	190.8	0.1352	185.8	0.249	185.8	0.6968	185.8	0.9134
	190.9	0.1358	185.9	0.2526	185.9	0.716	185.9	0.8957
	191	0.136	186	0.2598	186	0.6984	186	0.9008
	191.1	0.1351	186.1	0.2619	186.1	0.7006	186.1	0.9125
	191.2	0.1363	186.2	0.2598	186.2	0.7236	186.2	0.8908
	191.3	0.1372	186.3	0.2646	186.3	0.695	186.3	0.9003
	191.4	0.1346	186.4	0.2668	186.4	0.6956	186.4	0.9135
	191.5	0.1372	186.5	0.2664	186.5	0.7216	186.5	0.8954
	191.6	0.137	186.6	0.2656	186.6	0.694	186.6	0.8989
	191.7	0.1359	186.7	0.2703	186.7	0.6942	186.7	0.9114
	191.8	0.138	186.8	0.2742	186.8	0.7216	186.8	0.8958
	191.9	0.138	186.9	0.2705	186.9	0.6964	186.9	0.8912
	192	0.1367	187	0.2721	187	0.6966	187	0.9135
	192.1	0.1383	187.1	0.2764	187.1	0.7142	187.1	0.8901
	192.2	0.1391	187.2	0.2773	187.2	0.6926	187.2	0.8916
	192.3	0.1375	187.3	0.2729	187.3	0.6894	187.3	0.9129
	192.4	0.1387	187.4	0.2786	187.4	0.7194	187.4	0.8944
	192.5	0.1396	187.5	0.2806	187.5	0.6976	187.5	0.8944
	192.6	0.1374	187.6	0.2786	187.6	0.6946	187.6	0.9096
	192.7	0.1395	187.7	0.2794	187.7	0.7206	187.7	0.8899
	192.8	0.1398	187.8	0.2841	187.8	0.6972	187.8	0.8912
	192.9	0.1377	187.9	0.2835	187.9	0.6966	187.9	0.9111
	193	0.1389	188	0.2793	188	0.7238	188	0.9001
	193.1	0.1399	188.1	0.2832	188.1	0.6942	188.1	0.895
	193.2	0.1382	188.2	0.2871	188.2	0.7006	188.2	0.9135
	193.3	0.1401	188.3	0.2855	188.3	0.7264	188.3	0.8991
	193.4	0.1399	188.4	0.2844	188.4	0.6956	188.4	0.8946
	193.5	0.1384	188.5	0.2882	188.5	0.6926	188.5	0.9151
	193.6	0.1396	188.6	0.2884	188.6	0.724	188.6	0.8987
	193.7	0.1395	188.7	0.284	188.7	0.6982	188.7	0.8914
	193.8	0.1371	188.8	0.2892	188.8	0.6974	188.8	0.9164
	193.9	0.1399	188.9	0.2919	188.9	0.7236	188.9	0.9021
	194	0.1395	189	0.2867	189	0.7	189	0.8934
	194.1	0.1376	189.1	0.2882	189.1	0.7022	189.1	0.9092
	194.2	0.1403	189.2	0.2931	189.2	0.726	189.2	0.8992
	194.3	0.1405	189.3	0.2893	189.3	0.7002	189.3	0.8893
	194.4	0.1389	189.4	0.2898	189.4	0.701	189.4	0.9067
	194.5	0.1406	189.5	0.2937	189.5	0.7234	189.5	0.897
	194.6	0.1406	189.6	0.2934	189.6	0.7018	189.6	0.893
	194.7	0.1386	189.7	0.2896	189.7	0.6982	189.7	0.9106
	194.8	0.1414	189.8	0.2949	189.8	0.7282	189.8	0.901
	194.9	0.1415	189.9	0.2953	189.9	0.697	189.9	0.8934
	195	0.1395	190	0.2918	190	0.697	190	0.9094
	195.1	0.1416	190.1	0.2959	190.1	0.7238	190.1	0.8986
	195.2	0.1414	190.2	0.2981	190.2	0.6992	190.2	0.8933
	195.3	0.1393	190.3	0.2921	190.3	0.695	190.3	0.9168
	195.4	0.1423	190.4	0.2938	190.4	0.725	190.4	0.8995
	195.5	0.1413	190.5	0.2976	190.5	0.7024	190.5	0.8908
	195.6	0.1395	190.6	0.2939	190.6	0.7034	190.6	0.9065
	195.7	0.1425	190.7	0.2948	190.7	0.7288	190.7	0.8999
	195.8	0.1418	190.8	0.2988	190.8	0.7062	190.8	0.8925
	195.9	0.14	190.9	0.2955	190.9	0.6994	190.9	0.9098
	196	0.1426	191	0.2939	191	0.7264	191	0.9008
	196.1	0.1422	191.1	0.2995	191.1	0.7042	191.1	0.8951
	196.2	0.14	191.2	0.2969	191.2	0.6994	191.2	0.9106
	196.3	0.1431	191.3	0.2973	191.3	0.73	191.3	0.8977
	196.4	0.1428	191.4	0.3028	191.4	0.7026	191.4	0.8958
	196.5	0.1405	191.5	0.3009	191.5	0.7014	191.5	0.9068
	196.6	0.1432	191.6	0.2976	191.6	0.731	191.6	0.899
	196.7	0.1426	191.7	0.2999	191.7	0.709	191.7	0.8898
	196.8	0.1417	191.8	0.3021	191.8	0.7092	191.8	0.9077
	196.9	0.143	191.9	0.299	191.9	0.739	191.9	0.9017
	197	0.1426	192	0.2971	192	0.707	192	0.8941
	197.1	0.141	192.1	0.3009	192.1	0.7048	192.1	0.9043
	197.2	0.1435	192.2	0.3039	192.2	0.7356	192.2	0.901
	197.3	0.1433	192.3	0.3001	192.3	0.7068	192.3	0.8962
	197.4	0.1412	192.4	0.2988	192.4	0.7026	192.4	0.9101
	197.5	0.1437	192.5	0.3029	192.5	0.7354	192.5	0.9
	197.6	0.143	192.6	0.3057	192.6	0.7084	192.6	0.8952
	197.7	0.141	192.7	0.3019	192.7	0.7048	192.7	0.9068
	197.8	0.1437	192.8	0.3021	192.8	0.7318	192.8	0.907
	197.9	0.1437	192.9	0.3041	192.9	0.7098	192.9	0.8909
	198	0.1419	193	0.3038	193	0.7028	193	0.9083
	198.1	0.1442	193.1	0.2999	193.1	0.7314	193.1	0.9075
	198.2	0.1435	193.2	0.3044	193.2	0.7076	193.2	0.8957
	198.3	0.1417	193.3	0.3076	193.3	0.7082	193.3	0.9047
	198.4	0.1441	193.4	0.3037	193.4	0.7322	193.4	0.9023
	198.5	0.1435	193.5	0.3024	193.5	0.7144	193.5	0.8947
	198.6	0.1412	193.6	0.3046	193.6	0.7104	193.6	0.9073
	198.7	0.1433	193.7	0.3071	193.7	0.73	193.7	0.9031
	198.8	0.1423	193.8	0.3028	193.8	0.7094	193.8	0.8983
	198.9	0.1413	193.9	0.3041	193.9	0.7034	193.9	0.904
	199	0.1433	194	0.3077	194	0.7232	194	0.9052
	199.1	0.143	194.1	0.3041	194.1	0.7074	194.1	0.8946
	199.2	0.1414	194.2	0.301	194.2	0.7072	194.2	0.9049
	199.3	0.1436	194.3	0.3046	194.3	0.7208	194.3	0.908
	199.4	0.1433	194.4	0.3056	194.4	0.7124	194.4	0.8976
	199.5	0.1414	194.5	0.3006	194.5	0.71	194.5	0.9015
	199.6	0.1442	194.6	0.303	194.6	0.733	194.6	0.9098
	199.7	0.1433	194.7	0.3068	194.7	0.7088	194.7	0.9038
	199.8	0.142	194.8	0.3035	194.8	0.7098	194.8	0.9058
	199.9	0.1443	194.9	0.3021	194.9	0.7282	194.9	0.9068
	200	0.1441	195	0.3076	195	0.718	195	0.9012
	200.1	0.1419	195.1	0.3063	195.1	0.7124	195.1	0.9033
	200.2	0.1444	195.2	0.3006	195.2	0.728	195.2	0.9083
	200.3	0.1437	195.3	0.3029	195.3	0.715	195.3	0.9065
	200.4	0.1629	195.4	0.3043	195.4	0.7162	195.4	0.8951
	200.5	0.1695	195.5	0.3	195.5	0.7214	195.5	0.9106
	200.6	0.1585	195.6	0.3007	195.6	0.7092	195.6	0.9056
	200.7	0.1534	195.7	0.3061	195.7	0.7148	195.7	0.8951
	200.8	0.1492	195.8	0.3047	195.8	0.7248	195.8	0.9011
	200.9	0.149	195.9	0.3018	195.9	0.7112	195.9	0.9032
	201	0.1459	196	0.3071	196	0.7202	196	0.8945
	201.1	0.1382	196.1	0.3066	196.1	0.7222	196.1	0.908
	201.2	0.1276	196.2	0.3014	196.2	0.7172	196.2	0.9062
	201.3	0.1194	196.3	0.3041	196.3	0.719	196.3	0.8931
	201.4	0.1145	196.4	0.3066	196.4	0.7294	196.4	0.9074
	201.5	0.1073	196.5	0.3008	196.5	0.7186	196.5	0.9047
	201.6	0.1024	196.6	0.3019	196.6	0.719	196.6	0.8949
	201.7	0.09994	196.7	0.3047	196.7	0.7282	196.7	0.9076
	201.8	0.09452	196.8	0.3018	196.8	0.7126	196.8	0.9035
	201.9	0.08999	196.9	0.2995	196.9	0.72	196.9	0.8909
	202	0.08796	197	0.3033	197	0.7236	197	0.9099
	202.1	0.08278	197.1	0.305	197.1	0.7136	197.1	0.9126
	202.2	0.07894	197.2	0.3002	197.2	0.7228	197.2	0.895
	202.3	0.07794	197.3	0.3004	197.3	0.726	197.3	0.9035
	202.4	0.07347	197.4	0.3047	197.4	0.7214	197.4	0.9099
	202.5	0.07072	197.5	0.3037	197.5	0.7326	197.5	0.8966
	202.6	0.06968	197.6	0.3014	197.6	0.7294	197.6	0.9097
	202.7	0.0657	197.7	0.3027	197.7	0.7254	197.7	0.9051
	202.8	0.06347	197.8	0.3048	197.8	0.732	197.8	0.8977
	202.9	0.06383	197.9	0.3053	197.9	0.719	197.9	0.9041
	203	0.06052	198	0.3024	198	0.7244	198	0.9087
	203.1	0.05883	198.1	0.3038	198.1	0.7246	198.1	0.8917
	203.2	0.05898	198.2	0.3082	198.2	0.7318	198.2	0.91
	203.3	0.05546	198.3	0.3058	198.3	0.724	198.3	0.904
	203.4	0.05368	198.4	0.3032	198.4	0.7252	198.4	0.8905
	203.5	0.05389	198.5	0.3055	198.5	0.7206	198.5	0.9118
	203.6	0.05025	198.6	0.3081	198.6	0.7178	198.6	0.9172
	203.7	0.04864	198.7	0.3041	198.7	0.7316	198.7	0.8975
	203.8	0.04894	198.8	0.304	198.8	0.7252	198.8	0.9044
	203.9	0.04553	198.9	0.3063	198.9	0.723	198.9	0.9098
	204	0.04426	199	0.3053	199	0.728	199	0.897
	204.1	0.04435	199.1	0.3006	199.1	0.7222	199.1	0.91
	204.2	0.04105	199.2	0.3037	199.2	0.7224	199.2	0.9095
	204.3	0.03998	199.3	0.3066	199.3	0.7308	199.3	0.8965
	204.4	0.04034	199.4	0.3043	199.4	0.7236	199.4	0.9104
	204.5	0.03762	199.5	0.3014	199.5	0.7164	199.5	0.9185
	204.6	0.03719	199.6	0.3044	199.6	0.73	199.6	0.8938
	204.7	0.03795	199.7	0.3049	199.7	0.724	199.7	0.9085
	204.8	0.03532	199.8	0.2996	199.8	0.7184	199.8	0.9178
[truncated: 2,002 more rows]

## Sheet: Figure 14
Figure S14
		L-CP-D		N-CP-D		L-CP-A		N-CP-A
	23.32	2.809	25.96	1.567	24.15	3.05	24.03	3.438
	24.06	2.391	26.12	1.63	24.46	2.695	24.25	3.137
	24.65	2.024	26.27	1.725	24.7	2.41	24.42	2.913
	25.16	1.774	26.41	1.85	24.94	2.222	24.61	2.752
	25.58	1.621	26.55	2.003	25.14	2.103	24.78	2.65
	25.96	1.592	26.7	2.193	25.35	2.068	24.96	2.597
	26.3	1.68	26.86	2.426	25.55	2.096	25.14	2.324
	26.64	1.904	27.03	2.708	25.76	2.184	25.35	1.981
	26.97	2.267	27.22	3.043	26	2.147	25.56	1.922
	27.33	2.786	27.43	3.437	26.27	2.098	25.79	2.094
	27.72	3.482	27.67	3.901	26.58	2.281	26.05	2.43
	28.17	4.37	27.95	4.461	26.94	2.672	26.36	2.831
	28.71	5.458	28.29	5.123	27.38	3.217	26.71	3.241
	29.38	6.76	28.69	5.874	27.9	3.812	27.14	3.618
	30.22	8.28	29.17	6.721	28.54	4.41	27.66	3.961
	31.26	10.06	29.74	7.679	29.3	4.989	28.24	4.268
	32.6	12.08	30.44	8.768	30.19	5.525	28.89	4.533
	34.26	14.32	31.27	9.992	31.18	5.984	29.58	4.732
	36.37	16.75	32.29	11.36	32.28	6.35	30.31	4.866
	39.02	19.32	33.54	12.85	33.46	6.61	31.06	4.93
	42.25	21.92	35.04	14.43	34.66	6.742	31.78	4.926
	46.12	24.43	36.82	16.08	35.84	6.753	32.46	4.867
	50.59	26.67	38.9	17.77	36.98	6.659	33.09	4.777
	55.61	28.46	41.3	19.43	38.04	6.476	33.68	4.666
	61.03	29.67	44	21.02	39.01	6.25	34.22	4.552
	66.7	30.22	47.02	22.5	39.91	6.019	34.72	4.464
	72.41	30.06	50.32	23.81	40.74	5.804	35.2	4.409
	77.92	29.23	53.85	24.91	41.51	5.621	35.66	4.392
	83	27.86	57.5	25.75	42.22	5.48	36.11	4.406
	87.6	26.12	61.23	26.34	42.89	5.385	36.55	4.463
	91.7	24.16	64.99	26.7	43.54	5.342	36.99	4.56
	95.2	22.12	68.7	26.86	44.17	5.35	37.44	4.697
	98.3	20.16	72.32	26.85	44.8	5.419	37.9	4.873
	100.8	18.41	75.72	26.74	45.4	5.546	38.37	5.082
	103.1	16.79	79.09	26.57	46.04	5.739	38.88	5.348
	105.2	15.36	82.36	26.37	46.71	5.979	39.43	5.648
	107	14.2	85.46	26.21	47.41	6.278	40	5.985
	108.7	13.29	88.5	26.15	48.15	6.661	40.63	6.38
	110.3	12.65	91.48	26.22	48.92	7.115	41.3	6.829
	111.8	12.23	94.43	26.38	49.75	7.647	42.02	7.336
	113.3	12.03	97.39	26.67	50.63	8.253	42.78	7.896
	114.8	12.06	100.4	27.1	51.58	8.93	43.61	8.523
	116.3	12.26	103.4	27.64	52.61	9.69	44.51	9.22
	117.9	12.64	106.5	28.33	53.73	10.54	45.51	9.982
	119.6	13.22	109.7	29.13	54.96	11.47	46.62	10.84
	121.4	13.93	113.1	30.05	56.32	12.5	47.81	11.78
	123.4	14.81	116.6	31.15	57.8	13.67	49.08	12.77
	125.6	15.94	120.2	32.41	59.47	14.96	50.49	13.86
	127.8	17.26	124.1	33.83	61.33	16.38	52.09	15.07
	130.2	18.81	128.1	35.41	63.38	17.95	53.86	16.44
	132.9	20.58	132.5	37.16	65.62	19.7	55.82	17.94
	135.9	22.56	137.2	39.08	68.14	21.65	58.06	19.6
	139.2	24.78	142.2	41.2	70.87	23.78	60.46	21.41
	142.9	27.26	147.5	43.55	74	26.19	63.15	23.44
	147	30.08	153.2	46.12	77.45	28.84	66.12	25.66
	152.3	33.2	160.1	48.99	81.87	31.88	69.95	28.25
	158.4	36.63	167.9	52.17	87.02	35.34	74.42	31.19
	164.2	40.49	175.2	55.55	91.85	38.93	78.61	34.24
	169.8	44.76	182.1	59.08	96.51	42.7	82.59	37.36
	175	49.46	188.4	62.76	100.93	46.63	86.31	40.54

## Sheet: Figure S15
Figure S15
