# Supplementary material for: Intermolecular cascaded π-conjugation channels for electron delivery powering CO2 photoreduction
Source: Nat Commun. 2020 Mar 2;11:1149. doi: 10.1038/s41467-020-14851-7 (PMC7051963; doi:10.1038/s41467-020-14851-7)
Supplement: Supplementary file 3 — Source Data [file 41467_2020_14851_MOESM3_ESM.zip › Source Data/Figure-(2a-2b)-source-data.xlsx]

## Sheet: Figure2a
Figure2a
	-0.9988	-0.9978	-0.9968	-0.9958	-0.9948	-0.9938	-0.9928	-0.9918	-0.9908	-0.9898	-0.9888	-0.9878	-0.9868	-0.9858	-0.9848	-0.9838	-0.9828	-0.9818	-0.9808	-0.9798	-0.9788	-0.9778	-0.9768	-0.9758	-0.9748	-0.9738	-0.9728	-0.9718	-0.9708	-0.9698	-0.9688	-0.9678	-0.9668	-0.9658	-0.9648	-0.9638	-0.9628	-0.9618	-0.9608	-0.9598	-0.9588	-0.9578	-0.9568	-0.9558	-0.9548	-0.9538	-0.9528	-0.9518	-0.9508
N-CP-A	0.06043	0.47933	0.31868	-0.20042	0.04628	-0.05635	0.04464	-0.16311	-0.26331	-0.25335	0.04713	0.08109	-0.0555	-0.08448	-0.02821	-0.09773	-0.0075	0.07118	0.36917	0.22267	0.06207	-0.03071	0.0546	-0.05471	0.30707	0.41061	-0.02901	-0.23602	0.0786	-0.21446	-0.36684	-0.39741	0.01486	0.19618	0.03224	-0.23766	-0.03235	0.3129	0.04883	-0.51334	-0.1416	0.04883	0.22262	-0.46115	-0.04475	-0.33203	-0.21695	-0.08782	-0.16815
N-CP-D	0.19491	0.23597	0.16566	0.16491	0.0924	-0.06434	0.10702	-0.11853	-0.05994	0.03235	0.06676	-0.11778	-0.35214	-0.34848	-0.23941	0.01553	-0.16976	-0.45104	-0.02769	0.14147	-0.0372	-0.28549	-0.0343	0.39557	-0.05113	-0.19174	0.31138	0.45491	0.31724	-0.07316	-0.21668	-0.28258	0.00892	0.02649	-0.1991	0.11293	0.22059	-0.09069	-0.26646	0.07191	0.2264	0.27839	-0.1984	-0.13025	-0.04527	0.21103	0.00236	-0.23355	0.06015
Inset of Figure2a
	-0.9988	-0.9978	-0.9968	-0.9958	-0.9948	-0.9938	-0.9928	-0.9918	-0.9908	-0.9898	-0.9888	-0.9878	-0.9868	-0.9858	-0.9848	-0.9838	-0.9828	-0.9818	-0.9808	-0.9798	-0.9788	-0.9778	-0.9768	-0.9758	-0.9748	-0.9738	-0.9728	-0.9718	-0.9708	-0.9698	-0.9688	-0.9678	-0.9668	-0.9658	-0.9648	-0.9638	-0.9628	-0.9618	-0.9608	-0.9598	-0.9588	-0.9578	-0.9568	-0.9558	-0.9548	-0.9538	-0.9528	-0.9518	-0.9508
L-CP-A	-0.127	0.00629	0.148	0.31925	-0.24005	-0.01477	0.20706	-0.11097	-0.15648	0.06027	0.01638	0.23233	0.19357	0.07296	-0.24594	-0.01309	-0.06373	-0.14806	-0.11097	0.08813	0.25511	-0.52008	-0.41124	-0.06541	0.20706	-0.15567	-0.18013	0.08727	0.3918	0.15221	0.10665	0.29479	-0.00807	-0.21808	-0.364	-0.364	-0.1059	0.08813	0.03247	-0.59431	-0.38004	0.15982	0.36983	0.57061	0.57314	0.0721	-0.05531	-0.23244	-0.1371
L-CP-D	0.07131	0.14726	0.09718	0.43882	0.51122	0.58998	0.26889	-0.29992	-0.25962	-0.01729	0.12494	0.52021	0.06147	0.02386	-0.10761	-0.12907	-0.08254	-0.25424	-0.16484	-0.1317	0.2081	-0.01546	0.05248	0.04355	-0.04408	0.17142	0.2698	0.39589	-0.05215	-0.04408	0.26711	0.11687	-0.2104	-0.01105	-0.29362	-0.22832	-0.06915	-0.18453	-0.0253	0.07034	-0.29007	0.12402	-0.09599	-0.07006	0.14549	0.01402	-0.28824	-0.41073	-0.55118
	-0.9988	-0.127	0.07131
	-0.9978	0.00629	0.14726
	-0.9968	0.148	0.09718
	-0.9958	0.31925	0.43882
	-0.9948	-0.24005	0.51122
	-0.9938	-0.01477	0.58998
	-0.9928	0.20706	0.26889
	-0.9918	-0.11097	-0.29992
	-0.9908	-0.15648	-0.25962
	-0.9898	0.06027	-0.01729
	-0.9888	0.01638	0.12494
	-0.9878	0.23233	0.52021
	-0.9868	0.19357	0.06147
	-0.9858	0.07296	0.02386
	-0.9848	-0.24594	-0.10761
	-0.9838	-0.01309	-0.12907
	-0.9828	-0.06373	-0.08254
	-0.9818	-0.14806	-0.25424
	-0.9808	-0.11097	-0.16484
	-0.9798	0.08813	-0.1317
	-0.9788	0.25511	0.2081
	-0.9778	-0.52008	-0.01546
	-0.9768	-0.41124	0.05248
	-0.9758	-0.06541	0.04355
	-0.9748	0.20706	-0.04408
	-0.9738	-0.15567	0.17142
	-0.9728	-0.18013	0.2698
	-0.9718	0.08727	0.39589
	-0.9708	0.3918	-0.05215
	-0.9698	0.15221	-0.04408
	-0.9688	0.10665	0.26711
	-0.9678	0.29479	0.11687
	-0.9668	-0.00807	-0.2104
	-0.9658	-0.21808	-0.01105
	-0.9648	-0.364	-0.29362
	-0.9638	-0.364	-0.22832
	-0.9628	-0.1059	-0.06915
	-0.9618	0.08813	-0.18453
	-0.9608	0.03247	-0.0253
	-0.9598	-0.59431	0.07034
	-0.9588	-0.38004	-0.29007
	-0.9578	0.15982	0.12402
	-0.9568	0.36983	-0.09599
	-0.9558	0.57061	-0.07006
	-0.9548	0.57314	0.14549
	-0.9538	0.0721	0.01402
	-0.9528	-0.05531	-0.28824
	-0.9518	-0.23244	-0.41073
	-0.9508	-0.1371	-0.55118
	-0.9498	-0.16911	-0.26947
	-0.9488	-0.29485	-0.42687
	-0.9478	-0.09326	-0.15053
	-0.9468	-0.09494	0.46206
	-0.9458	-0.17251	0.02386
	-0.9448	-0.38009	0.08648
	-0.9438	-0.20626	-0.03967
	-0.9428	-0.20885	0.01224
	-0.9418	0.18682	-0.20331
	-0.9408	-0.00721	0.1365
	-0.9398	0.20793	0.07572
	-0.9388	0.04764	0.11864
	-0.9378	0.02907	0.36367
	-0.9368	0.18936	0.26173
	-0.9358	0.45761	0.12133
	-0.9348	0.1615	0.20095
	-0.9338	0.15896	0.06055
	-0.9328	-0.18013	-0.50024
	-0.9318	-0.00554	0.00955
	-0.9308	0.37069	-0.00745
	-0.9298	-0.18601	-0.39109
	-0.9288	-0.06794	0.60068
	-0.9278	-0.13202	0.1464
	-0.9268	-0.01563	0.18034
	-0.9258	0.16155	-0.25877
	-0.9248	-0.11432	-0.20863
	-0.9238	0.14973	-0.05569
	-0.9228	-0.26364	-0.3294
	-0.9218	-0.20885	-0.60664
	-0.9208	-0.45767	-0.03068
	-0.9198	-0.07469	-0.04585
	-0.9188	-0.10422	0.36281
	-0.9178	0.01725	-0.35441
	-0.9168	-0.34122	-0.15677
	-0.9158	-0.19443	-0.30347
	-0.9148	-0.03674	0.04264
	-0.9138	-0.04602	-0.11568
	-0.9128	-0.18266	0.17588
	-0.9118	-0.06627	-0.35086
	-0.9108	0.08052	-0.00298
	-0.9098	0.17159	0.22957
	-0.9088	-0.28815	0.18572
	-0.9078	-0.36487	0.3485
	-0.9068	0.03582	-0.19793
	-0.9058	-0.25268	0.26265
	-0.9048	0.14212	0.53183
	-0.9038	0.34289	0.27164
	-0.9028	0.02572	-0.14962
	-0.9018	-0.01817	-0.27931
	-0.9008	-0.12274	-0.37501
	-0.8998	-0.12781	-0.10492
	-0.8988	-0.06119	-0.104
	-0.8978	-0.13035	0.13295
	-0.8968	0.04845	0.15619
	-0.8958	0.23319	-0.14784
	-0.8948	-0.09747	-0.15763
	-0.8938	0.13197	-0.59766
	-0.8928	-0.53692	-0.06646
	-0.8918	-0.13289	-0.0387
	-0.8908	0.35801	0.09003
	-0.8898	0.08138	0.11687
	-0.8888	0.02151	-0.03251
	-0.8878	0.16744	0.04086
	-0.8868	0.33274	0.18664
	-0.8858	0.00375	-0.03068
	-0.8848	-0.08311	0.11595
	-0.8838	-0.27126	0.45851
	-0.8828	-0.26532	-0.09776
	-0.8818	-0.51247	0.02026
	-0.8808	0.27455	-0.52079
	-0.8798	0.36222	-0.65043
	-0.8788	0.03074	-0.57259
	-0.8778	-0.00554	-0.56372
	-0.8768	-0.11345	0.04618
	-0.8758	-0.3775	0.29396
	-0.8748	-0.20458	0.08379
	-0.8738	0.64484	0.00778
	-0.8728	-0.1784	-0.02439
	-0.8718	-0.1093	-0.06022
	-0.8708	0.58156	0.32435
	-0.8698	-0.1953	0.18664
	-0.8688	-0.05612	0.1151
	-0.8678	-0.04095	0.41913
	-0.8668	-0.19109	0.09089
	-0.8658	0.24161	0.01671
	-0.8648	0.35974	0.20988
	-0.8638	0.0383	0.21257
	-0.8628	0.14125	0.27965
	-0.8618	0.11599	0.33952
	-0.8608	0.30742	0.71424
	-0.8598	0.3091	0.56846
	-0.8588	-0.22148	0.66416
	-0.8578	-0.11604	0.1875
	-0.8568	-0.29657	-0.29454
	-0.8558	-0.57574	-0.28733
	-0.8548	-0.32524	-0.04322
	-0.8538	-0.0376	0.30289
	-0.8528	0.0586	-0.23278
	-0.8518	0.01897	-0.42687
	-0.8508	-0.07642	-0.07893
	-0.8498	0.32346	0.27873
	-0.8488	0.07123	0.10079
	-0.8478	0.35126	-0.07275
	-0.8468	0.000403444	-0.23009
	-0.8458	0.09315	-0.39648
	-0.8448	0.07377	-0.4564
	-0.8438	0.1581	-0.05569
	-0.8428	0.02993	0.40036
	-0.8418	-0.26197	-0.31062
	-0.8408	-0.36827	0.08287
	-0.8398	0.12776	-0.13354
	-0.8388	0.00461	0.12311
	-0.8378	0.27033	0.3655
	-0.8368	0.07631	-0.17469
	-0.8358	0.44158	-0.20777
	-0.8348	0.0755	-0.16931
	-0.8338	0.26191	0.02117
	-0.8328	-0.08058	-0.46888
	-0.8318	-0.16242	0.20272
	-0.8308	-0.51581	0.03995
	-0.8298	-0.38932	-0.35086
	-0.8288	-0.00807	-0.23639
	-0.8278	0.3471	-0.12014
	-0.8268	0.32767	0.26087
	-0.8258	-0.15481	0.35652
	-0.8248	0.0383	-0.14246
	-0.8238	-0.01898	-0.09599
	-0.8228	0.19945	0.13387
	-0.8218	0.32513	0.01047
	-0.8208	0.51581	0.41644
	-0.8198	0.02821	0.43258
	-0.8188	-0.25182	0.16695
	-0.8178	-0.20291	-0.01906
	-0.8168	0.22812	-0.42778
	-0.8158	-0.15562	-0.27216
	-0.8148	-0.13121	-0.31778
	-0.8138	-0.34716	0.31181
	-0.8128	-0.29231	0.34936
	-0.8118	0.04089	-0.25253
	-0.8108	-0.00802	-0.38217
	-0.8098	0.02151	-0.10223
	-0.8088	0.31169	0.2251
	-0.8078	0.56051	0.24657
	-0.8068	0.27708	0.22333
	-0.8058	0.1961	0.11241
	-0.8048	-0.06627	-0.19077
	-0.8038	-0.34797	-0.43665
	-0.8028	-0.08225	-0.14069
	-0.8018	-0.37162	-0.40363
	-0.8008	-0.11178	0.16157
	-0.7998	-0.20793	-0.03515
	-0.7988	-0.25268	0.29659
	-0.7978	-0.04181	0.03102
	-0.7968	-0.13462	0.0847
	-0.7958	-0.29398	0.19648
	-0.7948	-0.00132	0.47723
	-0.7938	-0.68965	0.0918
	-0.7928	-0.39607	-0.07985
	-0.7918	-0.08992	0.15264
	-0.7908	-0.01644	0.07663
	-0.7898	0.18174	0.69815
	-0.7888	0.27536	0.43167
	-0.7878	-0.00634	0.31811
	-0.7868	0.26947	0.3655
	-0.7858	0.05606	0.07309
	-0.7848	-0.04683	0.02741
	-0.7838	0.08727	-0.17732
	-0.7828	-0.01142	-0.09238
	-0.7818	0.13958	-0.12907
	-0.7808	-0.26958	0.20181
	-0.7798	-0.29231	0.12402
	-0.7788	-0.59938	-0.38755
	-0.7778	-0.50064	-0.36877
	-0.7768	-0.19951	-0.26586
	-0.7758	-0.18013	0.14726
	-0.7748	-0.04176	-0.31778
	-0.7738	0.14125	0.33511
	-0.7728	-0.09915	0.2421
	-0.7718	-0.08398	0.06232
	-0.7708	0.21127	0.08825
	-0.7698	0.1514	-0.20239
	-0.7688	-0.03922	-0.11299
	-0.7678	-0.15821	-0.33031
	-0.7668	-0.17084	-0.4975
	-0.7658	-0.36821	-0.18545
	-0.7648	-0.42225	0.49966
	-0.7638	-0.23244	0.12402
	-0.7628	-0.4838	0.29928
	-0.7618	-0.33787	0.09541
	-0.7608	-0.24507	0.10256
	-0.7598	-0.06622	0.15356
	-0.7588	-0.26613	-0.01998
	-0.7578	-0.04602	0.1428
	-0.7568	0.13451	-0.07098
	-0.7558	0.000403444	-0.24177
	-0.7548	0.12187	-0.17286
	-0.7538	0.20366	-0.2954
	-0.7528	0.024	-0.00298
	-0.7518	0.17165	-0.13354
	-0.7508	0.23659	-0.13977
	-0.7498	0.17672	0.00332
	-0.7488	-0.45259	0.20456
	-0.7478	-0.09326	-0.26586
	-0.7468	0.22223	0.07125
	-0.7458	0.16825	0.04086
	-0.7448	0.22644	-0.2337
	-0.7438	0.08392	-0.53241
	-0.7428	0.12436	-0.52073
	-0.7418	-0.05018	-0.0933
	-0.7408	0.05941	-0.01374
	-0.7398	0.16236	-0.21046
	-0.7388	0.10076	0.12042
	-0.7378	-0.21473	0.30203
	-0.7368	0.06702	0.10348
	-0.7358	0.14552	0.20095
	-0.7348	0.00802	-0.16215
	-0.7338	0.18428	-0.01815
	-0.7328	0.34284	0.01493
	-0.7318	0.57401	-0.39917
	-0.7308	0.12355	-0.04144
	-0.7298	0.15227	-0.19793
	-0.7288	-0.15734	-0.43133
	-0.7278	-0.08986	-0.18808
	-0.7268	0.24415	-0.31331
	-0.7258	0.17246	-0.31863
	-0.7248	0.27708	0.04355
	-0.7238	0.06027	0.12048
	-0.7228	-0.35645	0.27959
	-0.7218	0.03495	-0.03429
	-0.7208	0.03247	0.36012
	-0.7198	-0.08392	0.3995
	-0.7188	0.06535	-0.03246
	-0.7178	0.09574	0.00778
	-0.7168	-0.25268	-0.0969
	-0.7158	0.46603	0.09987
	-0.7148	0.57903	0.33236
	-0.7138	0.82197	0.11149
	-0.7128	0.36395	0.24657
	-0.7118	0.07971	0.18487
	-0.7108	0.19864	0.12402
	-0.7098	-0.59177	0.38158
	-0.7088	-0.50993	-0.32493
	-0.7078	-0.50993	-0.08076
	-0.7068	0.08559	0.22505
	-0.7058	0.08813	-0.21847
	-0.7048	-0.35806	0.05248
	-0.7038	-0.86678	0.16518
	-0.7028	-0.39526	-0.48943
	-0.7018	-0.1405	-0.19169
	-0.7008	-0.14471	-0.32762
	-0.6998	-0.62211	-0.40632
	-0.6988	-0.06627	0.32612
	-0.6978	-0.51668	0.13295
	-0.6968	-0.11011	-0.44656
	-0.6958	-0.20793	-0.36156
	-0.6948	0.29225	0.43075
	-0.6938	0.59425	0.23758
	-0.6928	0.12268	-0.05575
	-0.6918	0.19443	-0.28738
	-0.6908	-0.13035	-0.44564
	-0.6898	0.16571	-0.22116
	-0.6888	0.37069	-0.34634
	-0.6878	0.32178	-0.33655
	-0.6868	-0.05617	-0.34908
	-0.6858	0.05099	-0.13176
	-0.6848	-0.17845	-0.47609
	-0.6838	-0.04856	0.11956
	-0.6828	0.29058	-0.08076
	-0.6818	-0.14212	0.10611
	-0.6808	0.08052	-0.2337
	-0.6798	0.39515	-0.53149
	-0.6788	0.01217	-0.04591
	-0.6778	-0.3775	0.21703
	-0.6768	-0.07215	0.20896
	-0.6758	0.03749	-0.17469
	-0.6748	-0.08058	0.05071
	-0.6738	-0.09494	0.06055
	-0.6728	0.05606	-0.22568
	-0.6718	-0.0477	-0.33563
	-0.6708	0.04257	-0.36786
	-0.6698	-0.00634	-0.13623
	-0.6688	-0.09834	-0.05123
	-0.6678	0.25851	0.15356
	-0.6668	0.09909	-0.02359
	-0.6658	-0.18013	-0.2373
	-0.6648	-0.17592	0.06587
	-0.6638	-0.06454	-0.11299
	-0.6628	0.07971	0.10165
	-0.6618	-0.01396	0.02478
	-0.6608	0.23325	-0.53687
	-0.6598	0.04678	-0.24984
	-0.6588	0.02653	0.2385
	-0.6578	0.01725	0.18034
	-0.6568	0.07798	-0.06291
	-0.6558	0.28129	-0.19701
	-0.6548	0.29312	-0.18808
	-0.6538	0.04003	-0.3294
	-0.6528	0.03247	-0.14607
	-0.6518	-0.07804	-0.18276
	-0.6508	0.12608	0.0811
	-0.6498	-0.29064	-0.03515
	-0.6488	-0.37669	0.06232
	-0.6478	-0.74871	-0.0933
	-0.6468	-0.2333	-0.12999
	-0.6458	0.04591	-0.13262
	-0.6448	0.04343	-0.22837
	-0.6438	0.31838	-0.15231
	-0.6428	0.16323	-0.25877
	-0.6418	0.07123	0.28142
	-0.6408	0.07804	0.04
	-0.6398	0.42635	-0.14161
	-0.6388	-0.04937	0.13748
	-0.6378	0.05941	0.21165
	-0.6368	0.30656	0.13833
	-0.6358	0.0451	-0.24801
	-0.6348	-0.50658	0.05517
	-0.6338	-0.01228	0.36813
	-0.6328	-0.11016	0.2152
	-0.6318	-0.12112	-0.35532
	-0.6308	0.05185	-0.45457
	-0.6298	-0.18347	0.28234
	-0.6288	0.10832	0.45759
	-0.6278	0.10665	0.1428
	-0.6268	-0.19697	-0.16576
	-0.6258	0.02572	0.11504
	-0.6248	-0.16328	0.35921
	-0.6238	-0.03588	0.18481
	-0.6228	-0.00467	0.2322
	-0.6218	-0.25096	-0.2507
	-0.6208	-0.07048	-0.26947
	-0.6198	0.08473	0.27965
	-0.6188	0.08559	0.04086
	-0.6178	0.36562	0.00148
	-0.6168	-0.11939	-0.26586
	-0.6158	-0.10843	0.06948
	-0.6148	-0.2468	0.11504
	-0.6138	0.18763	-0.13084
	-0.6128	-0.30246	0.08201
	-0.6118	-0.4222	-0.04946
	-0.6108	-0.2915	-0.23009
	-0.6098	0.17078	0.13564
	-0.6088	-0.26197	-0.12008
	-0.6078	-0.18094	-0.13531
	-0.6068	-0.1574	-0.08437
	-0.6058	-0.36314	0.13919
	-0.6048	0.148	0.45851
	-0.6038	0.05185	-0.38932
	-0.6028	0.1067	0.18927
	-0.6018	-0.18266	0.48083
	-0.6008	0.12355	-0.0826
	-0.5998	0.19524	-0.06113
	-0.5988	0.35218	0.04086
	-0.5978	-0.19449	0.01579
	-0.5968	-0.28216	-0.24532
	-0.5958	0.33863	-0.0316
	-0.5948	0.11934	0.18841
	-0.5938	0.2509	-0.04677
	-0.5928	0.65833	-0.07899
	-0.5918	0.67604	-0.26146
	-0.5908	0.48293	-0.17383
	-0.5898	0.4669	0.04355
	-0.5888	0.18936	0.39498
	-0.5878	0.06114	0.15087
	-0.5868	0.0999	0.18841
	-0.5858	0.02993	0.54791
	-0.5848	-0.26445	0.03193
	-0.5838	-0.17505	-0.01454
	-0.5828	0.24248	-0.19707
	-0.5818	0.43057	0.06232
	-0.5808	0.30489	0.22596
	-0.5798	0.06956	0.46297
	-0.5788	0.16906	0.22333
	-0.5778	-0.12781	-0.08792
	-0.5768	-0.127	0.17411
	-0.5758	-0.49816	0.03548
	-0.5748	-0.29404	0.03016
	-0.5738	-0.04095	0.19471
	-0.5728	-0.08058	0.25103
	-0.5718	0.16571	0.03903
	-0.5708	0.14546	-0.07269
	-0.5698	0.4635	0.00955
	-0.5688	0.23487	0.32074
	-0.5678	0.01811	-0.08883
	-0.5668	0.1784	0.09718
	-0.5658	-0.4222	0.11418
	-0.5648	-0.23498	-0.00476
	-0.5638	0.37744	0.01854
	-0.5628	-0.28054	0.04716
	-0.5618	-0.49055	-0.12192
	-0.5608	-0.3531	-0.17646
	-0.5598	0.32513	0.10256
	-0.5588	0.36055	0.29842
	-0.5578	0.42387	0.05071
	-0.5568	-0.23163	0.09724
	-0.5558	0.15221	0.33505
	-0.5548	0.02065	0.21881
	-0.5538	0.25263	0.19025
	-0.5528	0.26952	0.23941
	-0.5518	-0.20123	-0.26231
	-0.5508	0.07798	-0.06646
	-0.5498	0.41372	0.17411
	-0.5488	0.00883	0.38244
	-0.5478	-0.58081	-0.11745
	-0.5468	-0.38176	0.11332
	-0.5458	-0.43823	0.01402
	-0.5448	-0.36573	-0.17286
	-0.5438	0.12689	0.03462
	-0.5428	0.35385	0.20988
	-0.5418	0.29479	0.21074
	-0.5408	0.34872	0.42268
	-0.5398	-0.22736	0.22064
	-0.5388	-0.21721	0.09718
	-0.5378	-0.13202	-0.27485
	-0.5368	-0.24086	-0.00653
	-0.5358	-0.000460335	-0.13714
	-0.5348	-0.04181	0.06948
	-0.5338	-0.35558	0.33511
	-0.5328	-0.09661	0.29573
	-0.5318	-0.20712	-0.18178
	-0.5308	0.02232	-0.03337
	-0.5298	-0.14552	-0.09507
	-0.5288	0.04931	-0.21223
	-0.5278	0.13197	-0.20422
	-0.5268	0.15475	-0.11116
	-0.5258	0.05439	0.1428
	-0.5248	0.18174	-0.39911
	-0.5238	-0.18347	-0.61557
	-0.5228	-0.2299	-0.37593
	-0.5218	0.11086	-0.39556
	-0.5208	-0.21133	-0.74699
	-0.5198	-0.31002	-0.52342
	-0.5188	-0.50404	-0.07098
	-0.5178	-0.19028	0.20633
	-0.5168	0.06281	0.41736
	-0.5158	-0.01309	0.12219
	-0.5148	-0.23158	0.35829
	-0.5138	-0.1236	0.30289
	-0.5128	0.39515	0.45759
	-0.5118	0.26024	-0.06829
	-0.5108	0.06114	-0.29271
	-0.5098	0.19778	-0.13892
	-0.5088	0.17332	-0.03967
	-0.5078	0.22223	-0.43671
	-0.5068	0.00548	-0.4224
	-0.5058	-0.14217	-0.14424
	-0.5048	-0.23919	0.24742
	-0.5038	-0.35893	0.11063
	-0.5028	0.41626	0.03371
	-0.5018	0.18763	0.38513
	-0.5008	0.31838	0.27427
	-0.4998	0.27455	-0.25339
	-0.4988	-0.27881	-0.31331
	-0.4978	0.09995	-0.4734
	-0.4968	-0.08651	-0.14338
	-0.4958	-0.38592	-0.02444
	-0.4948	-0.20291	0.03457
	-0.4938	-0.07296	0.07486
	-0.4928	-0.16749	-0.12546
	-0.4918	-0.06794	-0.2274
	-0.4908	-0.11939	-0.47512
	-0.4898	0.06195	-0.26409
	-0.4888	-0.21047	0.2251
	-0.4878	0.04845	0.23581
	-0.4868	0.2096	0.25458
	-0.4858	0.12522	0.28949
	-0.4848	-0.43656	0.27965
	-0.4838	0.1067	-0.02713
	-0.4828	0.09655	-0.4358
	-0.4818	0.20285	-0.85075
	-0.4808	0.02151	-0.299
	-0.4798	-0.10843	-0.09238
	-0.4788	0.15901	-0.08975
	-0.4778	0.11086	-0.22294
	-0.4768	-0.1886	0.21257
	-0.4758	-0.27039	0.29035
	-0.4748	-0.305	-0.11476
	-0.4738	-0.21052	0.03995
	-0.4728	0.04176	-0.16038
	-0.4718	-0.11518	-0.08706
	-0.4708	-0.34797	-0.11299
	-0.4698	-0.07296	-0.02353
	-0.4688	0.2197	-0.21761
	-0.4678	0.39094	0.03016
	-0.4668	-0.04689	0.30111
	-0.4658	0.31503	-0.13531
	-0.4648	-0.02913	-0.10852
	-0.4638	0.03836	-0.11121
	-0.4628	-0.07977	-0.08523
	-0.4618	-0.06794	-0.33741
	-0.4608	0.05185	-0.25516
	-0.4598	0.05774	0.45221
	-0.4588	-0.28896	0.1187
	-0.4578	0.17921	-0.14069
	-0.4568	0.49384	-0.41885
	-0.4558	0.41545	-0.33924
	-0.4548	-0.04516	0.03548
	-0.4538	-0.24934	0.17765
	-0.4528	-0.24842	0.29218
	-0.4518	-0.08732	-0.13531
	-0.4508	-0.24253	0.03817
	-0.4498	0.15556	-0.14607
	-0.4488	-0.19616	-0.02799
	-0.4478	0.15729	0.29218
	-0.4468	0.07798	-0.25247
	-0.4458	0.07204	-0.46533
	-0.4448	0.10082	0.10525
	-0.4438	0.32432	0.12849
	-0.4428	0.42468	-0.03875
	-0.4418	0.3091	-0.25785
	-0.4408	0.1615	-0.0826
	-0.4398	0.41118	0.18841
	-0.4388	-0.04343	-0.104
	-0.4378	-0.003	0.17142
	-0.4368	0.37237	-0.14784
	-0.4358	-0.08063	0.21434
	-0.4348	0.29479	-0.08254
	-0.4338	-0.42134	-0.10761
	-0.4328	-0.36406	0.08287
	-0.4318	-0.28983	-0.121
	-0.4308	-0.17257	-0.26323
	-0.4298	0.02319	-0.00567
	-0.4288	-0.28983	0.19734
	-0.4278	-0.20966	0.05248
	-0.4268	-0.1337	-0.10761
	-0.4258	-0.28475	-0.14876
	-0.4248	0.19945	0.32704
	-0.4238	0.20372	-0.09421
	-0.4228	-0.12447	-0.0423
	-0.4218	-0.49308	-0.10944
	-0.4208	-0.25349	-0.06107
	-0.4198	0.25257	-0.4358
	-0.4188	0.08138	-0.23999
	-0.4178	0.36395	0.28949
	-0.4168	0.19778	0.08379
	-0.4158	-0.14217	0.42005
	-0.4148	0.42387	0.32526
	-0.4138	0.43316	0.27158
	-0.4128	-0.0443	0.23581
	-0.4118	0.20706	0.41467
	-0.4108	-0.14558	-0.11562
	-0.4098	-0.15902	-0.04144
	-0.4088	-0.07302	0.02123
	-0.4078	-0.15902	-0.05037
	-0.4068	0.38673	0.23941
	-0.4058	0.12187	-0.14607
	-0.4048	0.2062	-0.11121
	-0.4038	-0.0199	-0.04677
	-0.4028	-0.34208	0.31181
	-0.4018	-0.65585	0.29127
	-0.4008	-0.03928	0.02472
	-0.3998	0.18428	0.30111
	-0.3988	0.25938	-0.10406
	-0.3978	-0.01563	-0.12546
	-0.3968	-0.33026	-0.23192
	-0.3958	0.08306	-0.0933
	-0.3948	0.38165	-0.0522
	-0.3938	0.34197	0.10972
	-0.3928	-0.14558	-0.17555
	-0.3918	-0.08651	0.28051
	-0.3908	0.42382	0.1151
	-0.3898	0.39261	0.08201
	-0.3888	0.15901	-0.14424
	-0.3878	-0.15988	-0.01191
	-0.3868	-0.21554	0.38336
	-0.3858	0.02993	0.17411
	-0.3848	0.26018	0.33236
	-0.3838	-0.13456	0.20358
	-0.3828	-0.27633	0.26265
	-0.3818	-0.22564	0.21434
	-0.3808	-0.089	-0.43671
	-0.3798	-0.154	0.06587
	-0.3788	-0.33107	0.59622
	-0.3778	-0.05526	0.25904
	-0.3768	-0.05358	-0.09507
	-0.3758	0.09995	-0.0387
	-0.3748	0.23659	0.23935
	-0.3738	0.17246	0.04887
	-0.3728	0.16404	-0.19432
	-0.3718	0.29312	-0.41078
	-0.3708	0.05439	-0.33563
	-0.3698	-0.46776	-0.21132
	-0.3688	0.05525	-0.12283
	-0.3678	-0.27206	-0.01191
	-0.3668	-0.26445	0.12402
	-0.3658	0.19945	0.03817
	-0.3648	0.16404	-0.01368
	-0.3638	0.09995	-0.55387
	-0.3628	0.30748	0.20095
	-0.3618	0.23319	0.06679
	-0.3608	-0.36821	-0.34908
	-0.3598	-0.26024	-0.27308
	-0.3588	0.40865	0.05071
	-0.3578	0.58329	0.1705
	-0.3568	0.15561	0.1294
	-0.3558	0.25344	0.11779
	-0.3548	0.15308	-0.28641
	-0.3538	-0.05779	-0.13084
	-0.3528	0.17499	0.20456
	-0.3518	-0.01056	0.06501
	-0.3508	-0.04516	-0.15139
	-0.3498	0.09909	-0.09152
	-0.3488	-0.05947	0.0024
	-0.3478	0.28302	-0.29809
	-0.3468	0.01897	0.04618
	-0.3458	-0.07043	0.22957
	-0.3448	-0.12528	-0.47426
	-0.3438	-0.01477	-0.09868
	-0.3428	-0.31844	-0.09507
	-0.3418	-0.13456	0.12849
	-0.3408	-0.19443	-0.10761
	-0.3398	-0.20712	0.27158
	-0.3388	0.04931	0.35829
	-0.3378	0.16992	0.05786
	-0.3368	-0.12026	0.33597
	-0.3358	-0.0477	0.37626
	-0.3348	-0.44919	0.04533
	-0.3338	-0.09915	-0.15591
	-0.3328	0.14465	0.02741
	-0.3318	0.03074	-0.26764
	-0.3308	0.05353	-0.2713
	-0.3298	-0.04851	0.20627
	-0.3288	0.18174	0.5783
	-0.3278	0.15561	0.28858
	-0.3268	-0.01396	0.24742
	-0.3258	0.37744	0.47013
	-0.3248	0.43569	0.24473
	-0.3238	0.00294	0.02209
	-0.3228	-0.43742	-0.11568
	-0.3218	-0.29231	0.11241
	-0.3208	-0.17845	0.11326
	-0.3198	0.45675	0.00778
	-0.3188	0.10076	-0.22116
	-0.3178	-0.28556	0.02295
	-0.3168	-0.17505	-0.00836
	-0.3158	0.2678	0.13118
	-0.3148	0.37577	0.0364
	-0.3138	-0.05358	0.10972
	-0.3128	0.04851	-0.00567
	-0.3118	0.38419	0.14371
	-0.3108	0.40611	0.47637
	-0.3098	0.43818	0.3932
	-0.3088	0.11005	0.21434
	-0.3078	0.12776	-0.13531
	-0.3068	0.07463	-0.31778
	-0.3058	0.0864	-0.26861
	-0.3048	0.58578	-0.01191
	-0.3038	0.07631	-0.16301
	-0.3028	-0.27968	0.3762
	-0.3018	0.14719	0.48083
	-0.3008	-0.67869	0.32795
	-0.2998	-0.26866	0.51122
	-0.2988	-0.0477	0.34135
	-0.2978	0.02653	0.01224
	-0.2968	0.24836	0.18664
	-0.2958	0.16155	-0.11476
	-0.2948	-0.23751	0.20358
	-0.2938	-0.67194	-0.09593
	-0.2928	-0.07809	0.18126
	-0.2918	-0.06962	-0.12999
	-0.2908	0.16063	0.19734
	-0.2898	0.1134	-0.07092
	-0.2888	0.11259	-0.19707
	-0.2878	-0.34883	-0.17108
	-0.2868	0.22731	-0.17824
	-0.2858	0.20204	0.51929
	-0.2848	-0.08225	0.11326
	-0.2838	0.05693	-0.53596
	-0.2828	0.02151	-0.11024
	-0.2818	0.06956	-0.25608
	-0.2808	0.14719	-0.09147
	-0.2798	0.17921	-0.22923
	-0.2788	0.13872	-0.22654
	-0.2778	0.08894	0.0301
	-0.2768	-0.00969	-0.03246
	-0.2758	0.19357	0.02031
	-0.2748	-0.22655	0.20719
	-0.2738	-0.15567	-0.11923
	-0.2728	-0.02573	-0.27479
	-0.2718	-0.0511	-0.14161
	-0.2708	0.45335	-0.00476
	-0.2698	0.18428	-0.04591
	-0.2688	0.17586	0.07755
	-0.2678	-0.14639	0.023
	-0.2668	-0.11853	0.17594
	-0.2658	0.31417	-0.21847
	-0.2648	0.30575	-0.12552
	-0.2638	0.10411	0.09718
	-0.2628	-0.04349	0.31897
	-0.2618	0.16155	0.19557
	-0.2608	0.20199	0.2698
	-0.2598	-0.10676	0.22596
	-0.2588	0.43062	0.10256
	-0.2578	0.56218	-0.19529
	-0.2568	0.50647	-0.22923
	-0.2558	0.09655	0.04979
	-0.2548	-0.10503	0.09901
	-0.2538	0.14633	0.58729
	-0.2528	0.06114	0.42182
	-0.2518	-0.28049	0.05156
	-0.2508	-0.42225	-0.13886
	-0.2498	-0.03674	-0.37679
	-0.2488	0.02486	0.06948
	-0.2478	-0.17759	-0.10309
	-0.2468	0.02907	0.02209
	-0.2458	0.06027	-0.10938
	-0.2448	-0.01309	0.13833
	-0.2438	-0.22483	-0.07
	-0.2428	-0.12781	-0.28555
	-0.2418	0.59425	0.06496
	-0.2408	0.16404	-0.05753
	-0.2398	0.18428	-0.28286
	-0.2388	0.148	-0.19254
	-0.2378	0.02653	0.03554
	-0.2368	0.54442	-0.00561
	-0.2358	0.17667	-0.27124
	-0.2348	-0.10255	-0.28109
	-0.2338	0.13283	-0.06731
	-0.2328	-0.05866	0.09008
	-0.2318	0.17753	-0.24532
	-0.2308	-0.2434	-0.24623
	-0.2298	0.13029	-0.26317
	-0.2288	-0.12949	0.03462
	-0.2278	-0.02151	0.26711
	-0.2268	-0.33113	0.40843
	-0.2258	-0.26785	0.000625006
	-0.2248	0.02065	0.17765
	-0.2238	-0.01736	0.1768
	-0.2228	0.0274	0.13833
	-0.2218	-0.26359	0.07486
	-0.2208	-0.1953	-0.14962
	-0.2198	-0.41297	0.23403
	-0.2188	0.11593	-0.03423
	-0.2178	0.18174	0.04264
	-0.2168	-0.38004	0.19826
	-0.2158	-0.22483	0.27696
	-0.2148	0.10584	0.32618
	-0.2138	-0.11604	0.36367
	-0.2128	-0.36821	-0.02977
	-0.2118	-0.01903	-0.189
	-0.2108	0.02993	0.08379
	-0.2098	0.13958	0.2045
	-0.2088	-0.18601	-0.29986
	-0.2078	-0.32519	-0.29895
	-0.2068	-0.05698	0.10794
	-0.2058	0.1134	0.04887
	-0.2048	0.01806	-0.000233527
	-0.2038	-0.24259	0.14995
	-0.2028	0.00796	-0.0763
	-0.2018	0.1033	0.15528
	-0.2008	-0.10509	-0.28733
	-0.1998	-0.31255	-0.11207
	-0.1988	-0.40363	0.09363
	-0.1978	-0.17165	0.11063
	-0.1968	-0.42053	0.04802
	-0.1958	0.26693	-0.20239
	-0.1948	0.37156	-0.21407
	-0.1938	-0.05024	-0.07006
	-0.1928	-0.4703	0.12586
	-0.1918	-0.57239	-0.02622
	-0.1908	-0.06962	0.0471
	-0.1898	0.02146	0.41736
	-0.1888	0.2096	-0.25968
	-0.1878	0.33868	0.42274
	-0.1868	0.40697	0.10703
	-0.1858	0.1134	-0.0593
	-0.1848	0.01725	-0.12546
	-0.1838	0.11172	-0.02977
	-0.1828	0.18428	0.19288
	-0.1818	-0.08392	0.06055
	-0.1808	0.01725	-0.04768
	-0.1798	0.26272	0.53721
	-0.1788	-0.09494	0.15264
	-0.1778	-0.43742	0.27873
	-0.1768	-0.26364	0.03102
	-0.1758	-0.31677	0.33774
	-0.1748	0.21802	-0.04677
	-0.1738	0.10584	-0.45726
	-0.1728	0.18088	-0.05215
	-0.1718	0.10838	0.58906
	-0.1708	-0.03922	0.41289
	-0.1698	-0.29992	0.27066
	-0.1688	-0.52008	0.14463
	-0.1678	-0.10757	0.16163
	-0.1668	0.3572	-0.26048
	-0.1658	0.00629	-0.13806
	-0.1648	0.18601	-0.21401
	-0.1638	0.05946	-0.04677
	-0.1628	-0.23163	0.16787
	-0.1618	0.0518	0.07303
	-0.1608	0.05439	0.32257
	-0.1598	0.19184	0.38427
	-0.1588	-0.05526	0.55776
	-0.1578	-0.59263	0.04979
	-0.1568	-0.32859	0.23935
	-0.1558	-0.29231	0.31811
	-0.1548	-0.38257	0.06948
	-0.1538	-0.25522	-0.20777
	-0.1528	-0.24594	0.28503
	-0.1518	-0.22564	0.47906
	-0.1508	-0.40876	0.2251
	-0.1498	-0.19783	0.12225
	-0.1488	-0.28135	-0.05037
	-0.1478	0.17586	0.06324
	-0.1468	0.22979	-0.38217
	-0.1458	0.36141	-0.11654
	-0.1448	0.10244	0.17142
	-0.1438	0.12943	-0.04946
	-0.1428	0.08899	0.32166
	-0.1418	-0.24675	0.06948
	-0.1408	-0.43996	0.34764
	-0.1398	0.41707	0.27249
	-0.1388	0.46436	-0.21309
	-0.1378	0.69548	-0.11385
	-0.1368	0.06789	-0.32047
	-0.1358	-0.19951	-0.16845
	-0.1348	-0.19783	0.12402
	-0.1338	0.2197	0.01934
	-0.1328	0.78655	-0.62273
	-0.1318	1.07759	-0.03698
	-0.1308	2.2147	0.60429
	-0.1298	3.40915	1.78202
	-0.1288	4.10254	2.61823
	-0.1278	4.66427	3.04304
	-0.1268	5.83178	3.04212
	-0.1258	6.11601	2.53238
	-0.1248	6.77486	2.11204
	-0.1238	6.81195	2.08079
	-0.1228	6.64238	1.81694
	-0.1218	7.02115	1.88585
	-0.1208	6.97644	2.46261
	-0.1198	6.9224	2.05309
	-0.1188	6.93002	2.43851
	-0.1178	7.35008	2.80156
	-0.1168	7.19153	2.92942
	-0.1158	7.34755	2.95449
	-0.1148	7.15357	2.53776
	-0.1138	7.27245	2.21043
	-0.1128	7.30878	2.38305
	-0.1118	7.16788	2.688
	-0.1108	7.20168	2.41253
	-0.1098	7.02115	2.95358
	-0.1088	7.4201	2.96794
	-0.1078	7.31969	3.02781
	-0.1068	7.02957	2.81409
	-0.1058	7.27418	2.43313
	-0.1048	7.14094	2.80333
	-0.1038	7.04895	2.74793
	-0.1028	6.43658	2.23012
	-0.1018	6.79251	2.17826
	-0.1008	7.3307	2.83916
	-0.0998	6.83554	2.71931
	-0.0988	6.64659	2.63346
	-0.0978	6.54115	2.79979
	-0.0968	6.64573	2.72733
	-0.0958	6.57317	2.55831
	-0.0948	6.72001	3.15928
	-0.0938	6.3353	3.50092
	-0.0928	6.57743	3.37569
	-0.0918	6.27376	2.97773
	-0.0908	6.40873	2.51447
	-0.0898	6.52258	3.10657
	-0.0888	6.21303	2.82302
	-0.0878	6.09323	3.05111
	-0.0868	6.03163	2.94379
	-0.0858	6.09237	2.67278
	-0.0848	6.70311	2.87848
	-0.0838	6.34038	2.82926
	-0.0828	6.29314	3.29161
	-0.0818	6.11094	3.04573
	-0.0808	5.98105	2.72555
	-0.0798	6.16239	2.58515
	-0.0788	6.08735	2.80694
	-0.0778	5.90768	3.00011
	-0.0768	6.05609	3.13335
	-0.0758	5.95908	3.42577
	-0.0748	5.356	3.1942
	-0.0738	5.79382	2.98941
	-0.0728	5.44286	2.74524
	-0.0718	5.27842	2.7113
	-0.0708	5.65125	2.73179
	-0.0698	5.8714	2.78903
	-0.0688	5.78616	2.69333
	-0.0678	5.6411	3.06095
	-0.0668	5.29947	3.19328
	-0.0658	5.27669	2.94825
	-0.0648	5.0405	2.82125
	-0.0638	5.25304	3.28091
	-0.0628	5.05481	3.38015
	-0.0618	5.28851	3.25944
	-0.0608	5.63186	2.76579
	-0.0598	5.64617	2.59231
	-0.0588	5.03375	2.38036
	-0.0578	5.05567	2.71307
	-0.0568	5.14172	2.89193
	-0.0558	5.13919	2.80877
	-0.0548	5.07003	3.11281
	-0.0538	4.92751	2.51716
	-0.0528	5.05653	2.8687
	-0.0518	4.76382	2.96165
	-0.0508	5.06161	2.84185
	-0.0498	4.97134	2.75239
	-0.0488	5.03294	2.73093
	-0.0478	5.22357	3.04304
	-0.0468	5.42429	3.35337
	-0.0458	4.94856	3.28806
	-0.0448	4.94689	2.97956
	-0.0438	4.61282	2.66654
	-0.0428	4.81781	2.16487
	-0.0418	5.35011	2.53061
	-0.0408	5.02279	3.18344
	-0.0398	4.85743	3.23083
	-0.0388	4.97048	2.99296
	-0.0378	4.79335	3.14411
	-0.0368	4.62551	3.13873
	-0.0358	4.70309	3.13513
	-0.0348	4.61536	2.85611
	-0.0338	4.21554	2.92857
	-0.0328	4.364	2.7971
	-0.0318	4.58918	2.85525
	-0.0308	4.20285	3.2156
	-0.0298	4.30413	3.08505
	-0.0288	4.45254	3.04212
	-0.0278	5.00762	2.96525
	-0.0268	4.48628	3.32475
	-0.0258	4.49308	3.23798
	-0.0248	4.15308	2.97149
	-0.0238	4.34122	2.61554
	-0.0228	4.12776	2.476
	-0.0218	3.95149	2.6773
	-0.0208	4.062	2.79887
	-0.0198	4.19022	2.722
	-0.0188	3.65036	2.93755
	-0.0178	3.94474	3.45353
	-0.0168	3.71028	3.07703
	-0.0158	3.80389	2.96348
	-0.0148	3.85194	3.10829
	-0.0138	4.29398	3.07881
	-0.0128	4.10335	3.07434
	-0.0118	3.89416	2.7113
	-0.0108	3.62169	2.91248
	-0.0098	3.82662	3.0645
	-0.0088	4.07636	2.93658
	-0.0078	4.29231	2.1738
	-0.0068	4.40449	2.79618
	-0.0058	3.83596	2.8901
	-0.0048	4.28302	2.62092
	-0.0038	3.52716	2.50554
	-0.0028	4.07042	2.76848
	-0.0018	4.11345	3.01802
	-0.0008002	3.68156	3.13335
	0.0001998	3.66553	2.91517
	0.0012	3.72124	2.63077
	0.0022	3.69673	2.49123
	0.0032	3.84438	2.48585
	0.0042	3.78025	2.57708
	0.0052	3.5677	2.53954
	0.0062	3.35257	2.49752
	0.0072	3.29356	2.76493
	0.0082	3.82748	2.51452
	0.0092	3.76594	2.65401
	0.0102	3.49515	2.99479
	0.0112	3.10461	2.95455
	0.0122	3.32055	2.85971
	0.0132	3.26236	2.88295
	0.0142	3.62336	2.94734
	0.0152	3.69425	2.61016
	0.0162	3.06914	2.71216
	0.0172	3.05904	2.55739
	0.0182	3.5061	3.03411
	0.0192	3.62083	3.07972
	0.0202	3.34501	3.0475
	0.0212	2.80428	2.87671
	0.0222	3.20497	2.85794
	0.0232	3.77436	2.67639
	0.0242	3.6394	2.89909
	0.0252	3.23871	2.72378
	0.0262	2.9907	2.59317
	0.0272	3.3855	2.74616
	0.0282	3.3408	2.64239
	0.0292	2.97304	2.48945
	0.0302	2.92494	2.52168
	0.0312	3.04722	2.60931
	0.0322	3.10968	2.62716
	0.0332	3.31213	2.51538
	0.0342	3.15606	2.7014
	0.0352	3.16281	2.33566
	0.0362	3.29356	2.26767
	0.0372	3.25728	2.64685
	0.0382	3.35176	2.46799
	0.0392	2.9975	2.76132
	0.0402	3.20243	2.45998
	0.0412	3.02363	2.07988
	0.0422	2.68535	2.12813
	0.0432	3.17879	2.27127
	0.0442	3.1763	2.12727
	0.0452	3.07843	2.34459
	0.0462	2.97634	2.56283
	0.0472	2.65328	2.64777
	0.0482	3.09705	2.57353
	0.0492	3.03454	2.43937
	0.0502	2.69129	2.59231
	0.0512	2.89034	2.38305
	0.0522	3.58714	2.4546
	0.0532	3.04468	2.39559
	0.0542	2.9359	2.60038
	0.0552	2.90464	2.77918
	0.0562	3.1451	2.22743
	0.0572	3.09872	2.57445
	0.0582	2.77308	2.63346
	0.0592	2.55967	2.55831
	0.0602	2.93839	2.47967
	0.0612	2.69377	2.6737
	0.0622	2.54283	2.91071
	0.0632	2.7849	2.67461
	0.0642	2.92154	2.64061
	0.0652	2.82707	2.66116
	0.0662	2.88273	2.71931
	0.0672	2.47362	2.77031
	0.0682	2.6305	2.53954
	0.0692	2.68368	2.68085
	0.0702	2.54704	2.81856
	0.0712	2.7815	2.56008
	0.0722	2.52172	2.29983
	0.0732	2.54369	2.45013
	0.0742	2.83128	2.25782
	0.0752	2.58245	2.25244
	0.0762	3.19909	2.38838
	0.0772	2.73005	2.4036
	0.0782	2.68114	1.99311
	0.0792	2.57992	1.82678
	0.0802	1.85953	2.22028
	0.0812	2.61112	2.97241
	0.0822	2.3732	2.65761
	0.0832	2.67607	2.48499
	0.0842	2.44241	2.27751
	0.0852	2.68616	2.24082
	0.0862	2.34875	2.71748
	0.0872	2.5858	2.69876
	0.0882	1.88906	2.82932
	0.0892	2.13874	2.31683
	0.0902	2.50741	2.42775
	0.0912	2.47783	2.3142
	0.0922	2.28893	2.34282
	0.0932	2.36565	2.22382
	0.0942	2.66597	1.93049
	0.0952	2.14042	1.94394
	0.0962	2.2113	2.08617
	0.0972	2.58165	1.87148
	0.0982	2.86669	2.1362
	0.0992	2.69885	2.20505
	0.1002	2.40446	2.30613
	0.1012	2.04178	2.07536
	0.1022	2.14468	2.32399
	0.1032	2.13113	2.45368
	0.1042	2.62127	2.48762
	0.1052	2.30745	2.22113
	0.1062	2.28639	2.59586
	0.1072	2.17842	2.4546
	0.1082	1.84522	2.45368
	0.1092	2.24499	2.56993
	0.1102	1.86039	2.05212
	0.1112	1.8165	2.18365
	0.1122	1.84436	2.07003
	0.1132	1.94893	2.08434
	0.1142	2.1565	1.84378
	0.1152	2.08055	2.11479
	0.1162	2.30999	2.43582
	0.1172	2.16827	2.05212
	0.1182	1.97851	2.03518
	0.1192	1.84522	2.09688
	0.1202	2.11769	2.54761
	0.1212	2.41963	2.40629
	0.1222	2.15726	2.50554
	0.1232	2.03752	2.63523
	0.1242	2.19948	2.47515
	0.1252	1.85953	2.59408
	0.1262	2.46439	2.79979
	0.1272	2.07126	2.54314
	0.1282	2.35809	2.45099
	0.1292	2.34627	2.09596
	0.1302	2.46352	2.1845
	0.1312	2.75958	2.16212
	0.1322	2.08055	2.37052
	0.1332	1.83761	2.61646
	0.1342	2.04006	2.4269
	0.1352	1.9093	2.28467
	0.1362	2.34373	2.46353
	0.1372	2.18598	2.06917
	0.1382	2.15143	2.09504
	0.1392	2.12271	2.31151
	0.1402	1.70351	2.22474
	0.1412	1.57356	2.30527
	0.1422	1.58538	2.42684
	0.1432	2.0637	2.37052
	0.1442	1.93543	2.37951
	0.1452	1.7718	1.6944
	0.1462	2.40867	2.2525
	0.1472	2.13286	2.2802
	0.1482	2.09237	1.91349
	0.1492	1.58452	2.08703
	0.1502	1.47828	2.49214
	0.1512	1.82497	2.08251
	0.1522	1.83086	2.05841
	0.1532	1.566	2.42329
	0.1542	2.37666	2.47429
	0.1552	2.06451	2.41614
	0.1562	1.73298	2.33114
	0.1572	1.91184	1.73915
	0.1582	1.652	2.12366
	0.1592	1.65373	2.49483
	0.1602	1.87896	2.6263
	0.1612	1.64191	2.2596
	0.1622	1.91097	2.27751
	0.1632	2.01895	2.19257
	0.1642	2.14382	2.67455
	0.1652	1.82244	2.53507
	0.1662	1.48756	1.64706
	0.1672	1.86968	2.07719
	0.1682	2.05776	2.02974
	0.1692	2.18852	1.9788
	0.1702	2.25012	1.86879
	0.1712	1.88738	1.91447
	0.1722	1.66129	2.91958
	0.1732	2.06618	2.68709
	0.1742	1.85704	1.86879
	0.1752	1.84095	1.73286
	0.1762	1.82665	2.64863
	0.1772	1.78189	2.37412
	0.1782	2.27538	1.876
	0.1792	2.38254	1.52183
	0.1802	2.19019	2.00209
	0.1812	2.26361	2.02533
	0.1822	1.79291	2.14965
	0.1832	1.61238	2.15503
	0.1842	1.73806	1.5853
	0.1852	1.46985	2.03243
	0.1862	2.1185	1.7874
	0.1872	2.06197	1.25357
	0.1882	1.50187	1.65868
	0.1892	1.26741	1.86347
	0.1902	1.83426	1.45298
	0.1912	1.79712	2.14873
	0.1922	1.59467	2.00204
	0.1932	1.53901	2.34459
	0.1942	1.81483	2.52345
	0.1952	2.04006	2.16665
	0.1962	1.82157	2.17643
	0.1972	1.76338	1.93856
	0.1982	1.88485	1.8008
	0.1992	2.24585	1.96272
	0.2002	1.69757	1.71592
	0.2012	1.22773	1.74625
	0.2022	1.38715	2.03695
	0.2032	1.48583	2.12727
	0.2042	1.61745	1.99133
	0.2052	1.66636	1.88585
	0.2062	1.7718	1.81785
	0.2072	1.65206	1.80263
	0.2082	1.53982	1.97617
	0.2092	1.12056	2.16035
	0.2102	1.84862	1.63184
	0.2112	1.77601	1.49951
	0.2122	1.54997	2.29359
	0.2132	1.56681	2.22382
	0.2142	1.83167	2.15142
	0.2152	1.4901	2.12904
	0.2162	1.88819	2.01726
	0.2172	1.49172	1.49682
	0.2182	1.954	1.81247
	0.2192	1.51709	2.13442
	0.2202	0.90046	2.50737
	0.2212	1.35929	2.06917
	0.2222	1.46224	2.09865
	0.2232	1.98018	1.96449
	0.2242	1.53987	1.94755
	0.2252	1.80133	2.25244
	0.2262	2.10673	1.48159
	0.2272	1.8511	1.33851
	0.2282	1.56347	1.87417
	0.2292	1.59127	1.97702
	0.2302	1.6858	2.20064
	0.2312	1.60903	2.00919
	0.2322	1.84857	1.5093
	0.2332	1.79966	1.45738
	0.2342	1.71781	1.60414
	0.2352	1.79204	1.56476
	0.2362	1.6554	1.65868
	0.2372	1.75328	1.73023
	0.2382	1.7271	1.84555
	0.2392	1.4833	1.84109
	0.2402	1.48751	1.66046
	0.2412	1.7001	1.98235
	0.2422	1.83426	1.91716
	0.2432	1.76759	2.07364
	0.2442	1.51202	1.85717
	0.2452	1.46899	2.04496
	0.2462	1.50613	1.87062
	0.2472	1.7237	1.63716
	0.2482	2.12271	2.09596
	0.2492	1.79377	2.1568
	0.2502	1.83172	2.24712
	0.2512	1.42089	1.98687
	0.2522	1.42764	2.16573
	0.2532	1.21083	2.10758
	0.2542	1.1847	1.91887
	0.2552	1.23199	1.86971
	0.2562	1.30703	1.55669
	0.2572	1.44707	1.6086
	0.2582	1.54576	1.59961
	0.2592	1.68834	1.89209
	0.2602	1.86206	1.66669
	0.2612	1.65794	1.83571
	0.2622	1.56595	1.72038
	0.2632	1.53561	1.71408
	0.2642	1.69249	1.97525
	0.2652	1.86546	1.84017
	0.2662	1.98272	1.83754
	0.2672	1.2328	1.72931
	0.2682	1.71781	2.02173
	0.2692	1.84355	1.94211
	0.2702	1.40993	1.50483
	0.2712	0.93507	1.69978
	0.2722	1.22438	1.98063
	0.2732	1.47822	2.12727
	0.2742	1.23026	1.91178
	0.2752	0.94856	1.70876
	0.2762	1.47066	1.70876
	0.2772	1.46985	1.32866
	0.2782	1.40658	1.8214
	0.2792	1.62674	2.11748
	0.2802	1.33235	1.85809
	0.2812	1.73552	1.50569
	0.2822	1.29267	1.77046
	0.2832	1.49345	1.89209
	0.2842	2.01641	2.0745
	0.2852	1.72289	1.65771
	0.2862	1.47574	1.72845
	0.2872	1.442	1.75884
	0.2882	1.23361	2.04227
	0.2892	1.63095	1.73646
	0.2902	1.27075	1.19181
	0.2912	1.83842	1.77132
	0.2922	1.63181	1.86971
	0.2932	1.22265	1.60408
	0.2942	1.51871	1.66669
	0.2952	1.84182	1.9278
	0.2962	1.79966	1.80887
	0.2972	1.42089	1.62468
	0.2982	1.44453	1.89833
	0.2992	1.25391	1.64077
	0.3002	1.64779	1.32775
	0.3012	1.47239	1.4136
	0.3022	1.38126	1.2669
	0.3032	1.4116	0.90563
	0.3042	1.92453	1.28127
	0.3052	1.74821	1.69983
	0.3062	1.37117	1.58977
	0.3072	1.71441	1.29827
	0.3082	1.28679	1.64168
	0.3092	1.43525	1.38321
	0.3102	1.7305	1.62737
	0.3112	1.86039	1.63808
	0.3122	2.1084	1.62108
	0.3132	1.99201	1.6533
	0.3142	1.51877	2.0128
	0.3152	1.80473	2.03781
	0.3162	1.803	2.17735
	0.3172	2.03584	1.71323
	0.3182	1.95065	1.46105
	0.3192	1.36355	1.48423
	0.3202	1.18556	1.57998
	0.3212	1.42596	1.49407
	0.3222	1.59553	1.61037
	0.3232	1.44707	1.33851
	0.3242	1.1468	1.85002
	0.3252	0.838	1.61398
	0.3262	1.39557	1.46368
	0.3272	1.3669	1.89117
	0.3282	1.80219	1.68547
	0.3292	1.53394	2.11657
	0.3302	1.0025	1.8107
	0.3312	1.40318	1.82678
	0.3322	1.86627	1.9001
	0.3332	1.51369	1.99133
	0.3342	1.31713	1.76239
	0.3352	1.85866	1.8384
	0.3362	1.5247	1.9994
	0.3372	1.68321	1.88579
	0.3382	1.66215	1.91172
	0.3392	1.54149	2.0298
	0.3402	1.72456	1.91618
	0.3412	1.55925	1.79639
	0.3422	1.28004	1.56384
	0.3432	1.49258	1.93496
	0.3442	1.17207	1.95825
	0.3452	1.15517	1.90193
	0.3462	1.53053	1.63006
	0.3472	1.44961	1.64346
	0.3482	1.6073	1.05233
	0.3492	2.04006	1.29644
	0.3502	1.96836	1.09703
	0.3512	1.86714	1.40644
	0.3522	1.40151	1.7597
	0.3532	1.29186	1.9448
	0.3542	1.74567	1.68369
	0.3552	1.73298	1.97702
	0.3562	1.37117	2.04233
	0.3572	1.06242	1.97348
	0.3582	1.37451	1.76955
	0.3592	1.56012	1.59784
	0.3602	1.49431	1.77046
	0.3612	1.55418	1.86879
	0.3622	1.46392	1.59692
	0.3632	1.34077	1.749
	0.3642	1.53647	1.98687
	0.3652	1.85197	2.37945
	0.3662	1.80133	2.35621
	0.3672	1.80975	2.03334
	0.3682	1.50781	1.8214
	0.3692	1.23199	1.99317
	0.3702	1.46472	1.71139
	0.3712	1.34498	1.73555
	0.3722	1.66215	1.49499
	0.3732	1.68996	1.62377
	0.3742	1.67311	1.67568
	0.3752	1.71614	1.58805
	0.3762	1.83005	1.4512
	0.3772	1.32895	1.65238
	0.3782	1.62253	1.4583
	0.3792	1.24711	1.49413
	0.3802	1.48837	1.75793
	0.3812	1.13492	1.59246
	0.3822	1.30698	1.32952
	0.3832	1.36436	1.58261
	0.3842	1.25472	2.02356
	0.3852	1.79879	2.11473
	0.3862	1.88404	1.83125
	0.3872	1.36944	1.7383
	0.3882	1.4901	1.73824
	0.3892	1.64104	1.85454
	0.3902	1.42343	1.99219
	0.3912	1.66469	2.02173
	0.3922	1.4732	1.75793
	0.3932	1.49517	1.89209
	0.3942	1.33483	1.96895
	0.3952	1.54322	1.65422
	0.3962	1.74567	1.83754
	0.3972	1.4563	1.74001
	0.3982	1.63181	1.73915
	0.3992	1.75409	1.62199
	0.4002	1.30789	1.90817
	0.4012	1.39309	1.45922
	0.4022	1.36777	1.60591
	0.4032	1.68915	1.56922
	0.4042	1.26233	1.41984
	0.4052	1.24711	1.60585
	0.4062	1.42175	1.65055
	0.4072	1.04131	1.91624
	0.4082	1.04385	1.83663
	0.4092	1.14421	1.40736
	0.4102	1.56347	1.79547
	0.4112	1.62506	1.36976
	0.4122	1.46899	1.20789
	0.4132	1.31211	1.49682
	0.4142	1.41587	1.83657
	0.4152	1.31632	1.81064
	0.4162	1.2876	1.65777
	0.4172	1.40739	1.33667
	0.4182	1.91351	1.47713
	0.4192	2.10754	1.16056
	0.4202	1.47066	1.19897
	0.4212	1.17628	1.10779
	0.4222	1.84938	1.28659
	0.4232	1.76251	1.89924
	0.4242	1.44367	1.96626
	0.4252	1.82238	1.42344
	0.4262	1.39816	1.52721
	0.4272	1.12817	1.56836
	0.4282	1.7001	1.4172
	0.4292	0.94262	1.79187
	0.4302	0.81101	1.86616
	0.4312	1.3256	1.99402
	0.4322	1.25391	1.66223
	0.4332	1.23199	1.80354
	0.4342	0.90888	1.79725
	0.4352	0.9165	1.67293
	0.4362	1.25639	1.49407
	0.4372	1.41414	1.68816
	0.4382	1.30363	1.36981
	0.4392	1.38882	1.78471
	0.4402	1.31545	1.4476
	0.4412	1.79204	1.80085
	0.4422	1.55758	1.56024
	0.4432	1.67646	1.69623
	0.4442	1.45463	1.32242
	0.4452	1.36015	1.81339
	0.4462	1.40658	2.10758
	0.4472	1.25472	2.1845
	0.4482	0.88189	1.6703
	0.4492	1.39136	1.74007
	0.4502	1.30703	1.95201
	0.4512	1.61157	1.77847
	0.4522	1.6689	1.77309
	0.4532	1.72877	1.40913
	0.4542	1.42931	1.52544
	0.4552	1.14086	1.89655
	0.4562	0.97977	1.53431
	0.4572	1.01686	1.42436
	0.4582	1.00169	1.44491
	0.4592	1.43185	1.65685
	0.4602	1.2497	2.01366
	0.4612	1.61994	1.50306
	0.4622	1.79712	1.35728
	0.4632	1.15771	1.67562
	0.4642	1.09449	1.9171
	0.4652	1.113	1.7767
	0.4662	1.36858	1.21774
	0.4672	1.58538	1.55669
	0.4682	0.94765	1.46099
	0.4692	1.32053	1.73377
	0.4702	1.73466	1.58261
	0.4712	1.47909	1.55308
	0.4722	1.60309	1.34028
	0.4732	1.38887	1.30897
	0.4742	1.45382	1.36621
	0.4752	0.86165	1.49321
	0.4762	1.17962	1.61037
	0.4772	1.37619	1.43151
	0.4782	1.1434	1.83485
	0.4792	1.10626	1.85717
	0.4802	1.27496	1.68369
	0.4812	1.31378	2.27396
	0.4822	1.25558	2.13265
	0.4832	0.95779	1.45298
	0.4842	1.45722	1.48869
	0.4852	1.54149	1.25174
	0.4862	0.96962	1.40467
	0.4872	1.63683	1.16319
	0.4882	1.04639	0.90918
	0.4892	1.08855	1.19897
	0.4902	1.05567	1.2732
	0.4912	1.45717	1.4646
	0.4922	1.55245	1.43775
	0.4932	1.29013	1.68369
	0.4942	1.34919	1.54598
	0.4952	0.94684	1.51462
	0.4962	1.32474	1.9171
	0.4972	1.41328	1.64346
	0.4982	1.05907	0.9924
	0.4992	0.96454	1.29644
	0.5002	1.41668	1.29197
	0.5012	1.18556	1.39483
	0.5022	1.34838	1.85895
	0.5032	1.35513	1.21682
	0.5042	1.47066	1.57552
	0.5052	1.35929	1.14259
	0.5062	1.27329	1.35276
	0.5072	1.38634	1.4923
	0.5082	1.2463	1.1435
	0.5092	1.02188	1.67293
	0.5102	1.62587	1.8044
	0.5112	1.43352	1.98595
	0.5122	1.6689	2.11296
	0.5132	1.88058	2.09504
	0.5142	1.44788	1.46013
	0.5152	1.34077	1.38321
	0.5162	1.46219	1.84286
	0.5172	1.07592	1.29735
	0.5182	1.32981	1.46191
	0.5192	1.37953	1.52361
	0.5202	1.41673	1.87955
	0.5212	1.22519	1.61661
	0.5222	0.92994	1.2562
	0.5232	0.84982	1.61032
	0.5242	0.65833	1.41989
	0.5252	1.13579	1.37519
	0.5262	1.77347	1.67293
	0.5272	1.48081	1.27681
	0.5282	1.41333	1.41629
	0.5292	1.10458	1.63991
	0.5302	1.47234	1.94211
	0.5312	1.74146	1.31344
	0.5322	1.58204	1.53528
	0.5332	1.46726	1.49504
	0.5342	1.57189	1.41182
	0.5352	1.66636	1.26427
	0.5362	1.61238	1.51822
	0.5372	1.31038	1.58267
	0.5382	1.33743	1.30989
	0.5392	1.69082	1.47444
	0.5402	1.31799	1.66584
	0.5412	0.95439	1.29466
	0.5422	0.989	1.61661
	0.5432	1.09362	1.5406
	0.5442	1.31464	1.43953
	0.5452	1.21088	1.47536
	0.5462	0.69548	1.49144
	0.5472	0.95358	1.35911
	0.5482	1.0472	1.59967
	0.5492	1.19145	1.60499
	0.5502	1.24376	1.56562
	0.5512	1.08682	1.41005
	0.5522	1.30617	1.25803
	0.5532	1.40826	1.38321
	0.5542	1.42343	1.70252
	0.5552	1.55332	1.77584
	0.5562	1.41247	1.4789
	0.5572	1.53896	0.9137
	0.5582	1.29521	1.70069
	0.5592	1.10205	1.91086
	0.5602	1.18383	1.83216
	0.5612	1.38461	1.3108
	0.5622	1.45549	1.38412
	0.5632	1.45377	1.23657
	0.5642	0.88529	1.20618
	0.5652	0.90467	1.35905
	0.5662	1.32728	1.70962
	0.5672	1.18135	1.89747
	0.5682	1.19064	1.97788
	0.5692	0.92405	1.53168
	0.5702	1.00417	1.39036
	0.5712	1.12229	1.22941
	0.5722	1.40739	1.81963
	0.5732	1.25218	1.53791
	0.5742	1.31038	1.23834
	0.5752	1.06749	1.16857
	0.5762	1.03289	1.50037
	0.5772	0.69548	1.4342
	0.5782	1.12477	1.33759
	0.5792	1.50608	1.27589
	0.5802	1.54489	1.3412
	0.5812	0.86084	1.45567
	0.5822	1.05567	1.38767
	0.5832	1.29434	1.57729
	0.5842	1.291	1.26513
	0.5852	1.23107	1.55491
	0.5862	0.77559	1.6533
	0.5872	0.5841	1.38944
	0.5882	1.0202	1.48337
	0.5892	0.75956	1.56745
	0.5902	0.73089	1.77224
	0.5912	0.83379	1.41629
	0.5922	1.58706	1.63453
	0.5932	1.13158	1.29644
	0.5942	1.20073	1.48068
	0.5952	0.81101	1.4583
	0.5962	1.32474	1.01026
	0.5972	1.19652	1.22581
	0.5982	1.15603	1.18735
	0.5992	1.63008	1.53883
	0.6002	1.19906	1.46906
	0.6012	1.63516	1.43151
	0.6022	1.2944	1.57815
	0.6032	1.00336	1.40106
	0.6042	1.1982	1.31704
	0.6052	1.566	1.6533
	0.6062	1.67646	1.30989
	0.6072	1.48751	1.43598
	0.6082	1.14928	1.72038
	0.6092	1.37117	1.32866
	0.6102	0.87093	1.36083
	0.6112	0.65914	1.68724
	0.6122	1.40572	1.72754
	0.6132	1.69589	1.5853
	0.6142	1.41835	1.61306
	0.6152	1.0059	1.29466
	0.6162	0.63474	1.30714
	0.6172	0.84388	1.39036
	0.6182	0.79076	1.4646
	0.6192	1.08941	1.52361
	0.6202	1.02026	1.41091
	0.6212	0.86505	2.02178
	0.6222	1.14005	1.38859
	0.6232	1.32976	1.2625
	0.6242	1.16953	1.47444
	0.6252	1.09362	1.66669
	0.6262	1.57945	1.28304
	0.6272	1.49512	1.98864
	0.6282	1.37786	1.83216
	0.6292	0.76712	1.29999
	0.6302	0.80177	0.86545
	0.6312	1.19058	1.44136
	0.6322	1.5457	1.70069
	0.6332	0.8583	1.71947
	0.6342	1.00757	1.52721
	0.6352	1.58538	1.12118
	0.6362	1.16613	1.25981
	0.6372	1.55925	1.64523
	0.6382	1.56266	1.44943
	0.6392	1.18556	1.29735
	0.6402	1.09611	1.3555
	0.6412	1.57615	0.87347
	0.6422	1.2463	1.38229
	0.6432	1.14259	1.28035
	0.6442	1.41587	1.59961
	0.6452	1.1982	1.36174
	0.6462	1.19398	1.21236
	0.6472	1.03203	0.98794
	0.6482	1.18977	0.96378
	0.6492	1.06237	1.14173
	0.6502	1.42515	1.49499
	0.6512	1.32895	1.30365
	0.6522	1.26654	1.28573
	0.6532	1.09864	1.38675
	0.6542	1.86039	1.3108
	0.6552	1.47574	1.41629
	0.6562	1.50781	1.24996
	0.6572	1.23366	1.12027
	0.6582	1.56428	1.24372
	0.6592	1.29602	1.4172
	0.6602	1.18977	1.47175
	0.6612	1.33316	1.44313
	0.6622	1.47401	1.47707
	0.6632	1.2159	1.3072
	0.6642	1.35173	1.64884
	0.6652	1.28765	1.19897
	0.6662	1.32976	1.23479
	0.6672	1.40318	1.30989
	0.6682	1.53642	1.68455
	0.6692	1.42343	1.749
	0.6702	1.29434	1.35997
	0.6712	0.87007	1.43684
	0.6722	1.08347	1.52452
	0.6732	0.88945	0.89224
	0.6742	1.43698	0.96378
	0.6752	1.6242	1.42613
	0.6762	1.10545	1.31882
	0.6772	1.21509	1.41182
	0.6782	1.02949	1.59332
	0.6792	1.20915	1.46105
	0.6802	1.43692	1.31349
	0.6812	1.89834	1.57992
	0.6822	1.31124	1.50306
	0.6832	1.11975	1.35642
	0.6842	1.23275	1.29827
	0.6852	1.24036	1.20973
	0.6862	1.53394	1.00133
	0.6872	1.77266	1.40559
	0.6882	1.32139	1.25797
	0.6892	1.05902	1.26158
	0.6902	1.31713	1.34658
	0.6912	1.03203	1.43146
	0.6922	1.32809	1.64706
	0.6932	1.21002	1.19004
	0.6942	1.5592	1.29821
	0.6952	0.8895	1.43237
	0.6962	1.52044	1.53883
	0.6972	1.3973	1.69262
	0.6982	1.08601	1.72032
	0.6992	0.54615	1.52275
	0.7002	1.04806	1.14442
	0.7012	1.29267	1.07557
	0.7022	1.6377	1.24996
	0.7032	1.31632	0.92979
	0.7042	0.86078	1.12387
	0.7052	1.0236	1.41091
	0.7062	1.37198	0.93963
	0.7072	0.99909	1.37697
	0.7082	1.0818	1.56745
	0.7092	1.20581	1.38944
	0.7102	1.24041	1.48514
	0.7112	1.31799	1.32958
	0.7122	0.90802	1.4512
	0.7132	1.08601	1.49945
	0.7142	1.23026	1.18197
	0.7152	1.54149	1.33129
	0.7162	1.14507	1.21865
	0.7172	0.8692	1.40021
	0.7182	1.14761	1.32151
	0.7192	1.46985	1.31613
	0.7202	1.57864	1.65238
	0.7212	1.36944	1.69886
	0.7222	1.4007	1.47976
	0.7232	1.49091	1.40913
	0.7242	1.5761	1.18288
	0.7252	1.40318	1.52361
	0.7262	1.24883	1.71317
	0.7272	1.22438	1.69709
	0.7282	0.92486	1.24103
	0.7292	0.73089	1.10058
	0.7302	0.85403	1.45383
	0.7312	1.24457	1.31704
	0.7322	0.79076	0.93339
	0.7332	1.12564	1.18197
	0.7342	1.14167	1.56831
	0.7352	1.14675	1.15964
	0.7362	1.12315	1.36083
	0.7372	1.75155	1.48428
	0.7382	1.69422	1.07196
	0.7392	1.55672	0.8824
	0.7402	1.24041	0.9307
	0.7412	1.31799	1.24636
	0.7422	1.16451	1.60591
	0.7432	0.87768	1.5576
	0.7442	0.70055	1.04786
	0.7452	1.03456	1.57992
	0.7462	1.17795	1.49321
	0.7472	1.3872	1.53162
	0.7482	1.0649	1.40736
	0.7492	1.27664	1.4476
	0.7502	1.4597	1.52006
	0.7512	1.86714	1.36083
	0.7522	1.25558	1.60322
	0.7532	1.36442	1.30096
	0.7542	1.64104	1.35367
	0.7552	1.291	1.07379
	0.7562	1.62841	1.09251
	0.7572	1.59386	0.84033
	0.7582	1.17709	1.21058
	0.7592	1.5727	1.48159
	0.7602	1.6554	1.0988
	0.7612	1.37198	1.62377
	0.7622	1.25558	1.37159
	0.7632	1.1434	1.37514
	0.7642	1.04131	1.08364
	0.7652	0.97215	1.34921
	0.7662	1.39309	1.45922
	0.7672	1.29602	1.52366
	0.7682	1.31205	1.72216
	0.7692	1.26147	1.23474
	0.7702	1.34412	1.95825
	0.7712	1.22438	1.40553
	0.7722	1.44788	1.31704
	0.7732	1.44367	0.90208
	0.7742	1.377	1.16411
	0.7752	1.25304	1.19988
	0.7762	1.3256	1.82592
	0.7772	1.10966	1.27234
	0.7782	1.10037	1.05502
	0.7792	1.11133	1.0541
	0.7802	1.10798	1.25797
	0.7812	0.87935	1.43689
	0.7822	1.09195	1.44044
	0.7832	0.89873	1.7391
	0.7842	1.23955	1.29649
	0.7852	0.91477	1.20435
	0.7862	0.80512	0.97002
	0.7872	1.29602	1.54776
	0.7882	1.08434	1.62909
	0.7892	1.38461	1.1158
	0.7902	1.32053	1.36712
	0.7912	0.56807	1.26605
	0.7922	0.92152	1.53975
	0.7932	1.42596	1.65238
	0.7942	1.24457	1.21865
	0.7952	1.23366	1.09079
	0.7962	0.98986	1.26605
	0.7972	1.42256	1.85185
	0.7982	1.25051	1.44399
	0.7992	1.61238	1.41182
	0.8002	1.4732	1.21333
	0.8012	1.16111	1.11042
	0.8022	1.01092	0.98439
	0.8032	0.9924	0.99504
	0.8042	1.30282	0.79563
	0.8052	1.04806	1.30989
	0.8062	1.07084	1.64706
	0.8072	1.58965	1.15249
	0.8082	1.36269	1.38859
	0.8092	0.95024	1.44313
	0.8102	1.21342	1.749
	0.8112	1.41328	1.1605
	0.8122	1.22773	1.37159
	0.8132	0.98225	1.27143
	0.8142	1.36944	1.30897
	0.8152	0.93248	1.3796
	0.8162	1.15436	1.10149
	0.8172	1.74988	1.21596
	0.8182	1.34412	1.13097
	0.8192	1.32301	1.01118
	0.8202	1.39643	1.39574
	0.8212	1.1265	1.17756
	0.8222	1.54576	1.52446
	0.8232	1.47234	1.3412
	0.8242	1.16953	0.95131
	0.8252	1.06075	1.09617
	0.8262	0.97296	1.28304
	0.8272	1.0683	1.33221
	0.8282	1.21342	1.45029
	0.8292	1.07592	1.39574
	0.8302	1.35767	1.1051
	0.8312	0.9755	1.4029
	0.8322	1.25558	1.29111
	0.8332	1.10879	0.99509
	0.8342	1.73806	1.05588
	0.8352	1.29607	1.49144
	0.8362	0.70984	0.86093
	0.8372	1.14842	0.91456
	0.8382	0.92492	1.28213
	0.8392	1.04212	1.40284
	0.8402	1.26989	1.42258
	0.8412	1.10879	1.57907
	0.8422	1.45717	1.56922
	0.8432	0.93415	1.79101
	0.8442	1.09783	1.23651
	0.8452	1.20241	1.54238
	0.8462	1.52972	1.03172
	0.8472	1.50694	1.3626
	0.8482	1.6411	1.14803
	0.8492	1.46224	0.91639
	0.8502	1.33149	0.98525
	0.8512	1.30196	0.95755
	0.8522	1.59969	1.11672
	0.8532	1.33149	1.48159
	0.8542	0.81608	1.4583
	0.8552	0.94603	0.98788
	0.8562	1.0953	1.2285
	0.8572	0.80933	1.0094
	0.8582	0.75195	0.74291
	0.8592	1.00757	1.34297
	0.8602	1.0303	1.55045
	0.8612	1.29942	1.30004
	0.8622	1.33991	1.08003
	0.8632	1.25726	1.31704
	0.8642	1.50608	1.24367
	0.8652	1.39983	1.23743
	0.8662	1.06323	1.24641
	0.8672	1.13579	1.17573
	0.8682	1.35767	1.2115
	0.8692	1.16278	1.21957
	0.8702	1.35346	1.18735
	0.8712	1.08515	1.07557
	0.8722	1.29775	1.3689
	0.8732	1.56854	0.9888
	0.8742	0.90802	1.15787
	0.8752	1.36949	0.88056
	0.8762	1.08769	0.90208
	0.8772	1.12062	1.32689
	0.8782	0.92486	1.58885
	0.8792	1.12056	1.17487
	0.8802	0.61277	1.29558
	0.8812	0.83552	0.9548
	0.8822	1.11133	1.27589
	0.8832	1.52551	1.29289
	0.8842	1.31378	0.75184
	0.8852	1.56514	1.06841
	0.8862	1.47487	1.11042
	0.8872	1.4217	1.05942
	0.8882	1.04801	0.96556
	0.8892	0.79416	1.40021
	0.8902	0.96962	1.59069
	0.8912	1.16445	1.6023
	0.8922	1.09357	1.40021
	0.8932	1.29861	1.27234
	0.8942	0.83805	0.9137
	0.8952	0.97129	0.81263
	0.8962	1.00924	0.85464
	0.8972	0.88103	1.04071
	0.8982	1.24122	0.97987
	0.8992	0.92826	1.28304
	0.9002	0.77899	1.34658
	0.9012	0.83211	1.71947
	0.9022	0.9755	1.72839
	0.9032	1.47828	1.66761
	0.9042	1.17374	1.09348
	0.9052	1.01939	1.08718
	0.9062	0.93669	1.12748
	0.9072	1.31632	1.07917
	0.9082	1.3053	0.91187
	0.9092	1.31292	1.35642
	0.9102	1.33737	1.49951
	0.9112	1.33904	1.39843
	0.9122	1.71527	1.11666
	0.9132	1.42175	1.45023
	0.9142	1.25979	1.03441
	0.9152	1.5314	1.02548
	0.9162	1.22692	1.30451
	0.9172	0.69969	1.18557
	0.9182	1.19906	1.06217
	0.9192	1.29267	0.87885
	0.9202	1.25726	1.01656
	0.9212	1.41414	1.09434
	0.9222	1.43357	0.91903
	0.9232	1.15938	0.86992
	0.9242	1.26822	0.86185
	0.9252	1.30109	1.0541
	0.9262	1.30196	1.03086
	0.9272	1.63597	0.99326
	0.9282	1.18977	0.97987
	0.9292	1.31043	1.17842
	0.9302	1.00676	1.34743
	0.9312	0.86834	1.30365
	0.9322	0.90716	1.26427
	0.9332	1.13406	1.28127
	0.9342	1.06242	1.05502
	0.9352	1.60736	0.91193
	0.9362	1.58959	1.2321
	0.9372	1.24711	1.19988
	0.9382	0.95191	1.0711
	0.9392	1.14507	1.29735
	0.9402	0.70643	1.20257
	0.9412	1.264	0.88594
	0.9422	1.17207	1.07648
	0.9432	1.38634	1.15959
	0.9442	0.9477	1.11403
	0.9452	0.91137	1.1945
	0.9462	1.22519	0.66061
	0.9472	1.10712	0.67761
	0.9482	1.13325	1.26427
	0.9492	1.33991	1.09434
	0.9502	0.76463	1.07104
	0.9512	0.91309	1.09703
	0.9522	0.41199	1.0774
	0.9532	0.63555	1.26158
	0.9542	1.31205	1.31796
	0.9552	1.38801	1.31344
	0.9562	1.15268	1.66761
	0.9572	0.79837	1.19988
	0.9582	1.09022	1.21505
	0.9592	1.30957	1.54244
	0.9602	1.28425	1.26959
	0.9612	1.32976	1.28213
	0.9622	1.10966	0.94587
	0.9632	1.11641	0.92887
	0.9642	0.75367	1.47267
	0.9652	1.25391	1.15604
	0.9662	1.48416	0.82871
	0.9672	1.18891	0.77954
	0.9682	1.00169	1.44044
	0.9692	1.14	1.09611
	0.9702	0.98058	1.20612
	0.9712	1.03629	0.94501
	0.9722	0.83044	1.17573
	0.9732	1.16278	0.99956
	0.9742	1.96248	1.07019
	0.9752	1.48502	1.15604
	0.9762	1.06749	0.96201
	0.9772	0.84642	1.21688
	0.9782	1.26735	0.78761
	0.9792	1.02949	0.99418
	0.9802	0.47278	1.10327
	0.9812	0.77559	1.46729
	0.9822	0.58664	1.14087
	0.9832	1.06069	1.59698
	0.9842	1.10372	1.44937
	0.9852	0.5428	1.1435
	0.9862	1.01513	0.94318
	0.9872	1.15349	1.09256
	0.9882	0.99661	1.10773
	0.9892	1.31551	0.92441
	0.9902	1.44367	1.1292
	0.9912	1.22017	1.46906
	0.9922	1.04552	0.99956
[truncated: 8,007 more rows]
[truncated: 5,000 more columns]

## Sheet: Figure2b
Figure2b
