# Supplementary material for: Intermolecular cascaded π-conjugation channels for electron delivery powering CO2 photoreduction
Source: Nat Commun. 2020 Mar 2;11:1149. doi: 10.1038/s41467-020-14851-7 (PMC7051963; doi:10.1038/s41467-020-14851-7)
Supplement: Supplementary file 3 — Source Data [file 41467_2020_14851_MOESM3_ESM.zip › Source Data/Figure-(3a-3e)-source-data.xlsx]

## Sheet: Figure3a
Figure3a
		0	1	2	3	4	5
	L-CP-A	0	0.07	0.12	0.16	0.21	0.25
	N-CP-D	0	12.3	22.4	31.1	43.1	56.8
	N-CP-A	0	0.09	0.15	0.25	0.34	0.41
	L-CP-D	0	5.3	9.1	13.5	16.1	20.2
Inset of Figure3a
		0	1	2	3	4	5
	L-CP-A	0	0.07	0.12	0.16	0.21	0.25
	N-CP-A	0	0.09	0.15	0.25	0.34	0.41

## Sheet: Figure3b
	L-CP-D	L-CP-A	N-CP-D	N-CP-A
without cocatalyst	0.03	0.02	0.06	0.03
with cocatalyst	4.03	0.05	11.37	0.08

## Sheet: Figure3c
Figure3c
		CO amount	H2 amount
	1st	11.37	4.03
	2nd	10.92	3.71
	3r'd	10.83	3.57
	4th	10.46	3.4
	5th	10.42	3.42

## Sheet: Figure3d
Figure 3d
Inset of Figure3d

## Sheet: Figure3e
Figure3e
		12min	10min	8min	6min	4min	2min	0min
	1149.37	-1.9988	-2.0007	-1.99828	-1.99975	-1.99962	-1.99987	-2.00057
	1150.33	-1.99884	-2.00073	-1.99831	-1.99978	-1.99963	-1.99987	-2.00057
	1151.29	-1.99887	-2.00077	-1.99835	-1.9998	-1.99965	-1.99988	-2.00057
	1152.26	-1.99891	-2.0008	-1.99838	-1.99982	-1.99966	-1.99988	-2.00057
	1153.22	-1.99895	-2.00084	-1.99841	-1.99984	-1.99967	-1.99988	-2.00057
	1154.19	-1.99899	-2.00087	-1.99844	-1.99986	-1.99969	-1.99989	-2.00057
	1155.15	-1.99902	-2.0009	-1.99847	-1.99988	-1.9997	-1.99989	-2.00057
	1156.12	-1.99906	-2.00093	-1.99849	-1.9999	-1.99971	-1.99989	-2.00057
	1157.08	-1.99909	-2.00096	-1.99852	-1.99991	-1.99971	-1.9999	-2.00057
	1158.04	-1.99913	-2.00099	-1.99854	-1.99993	-1.99972	-1.9999	-2.00057
	1159.01	-1.99916	-2.00102	-1.99856	-1.99994	-1.99972	-1.9999	-2.00057
	1159.97	-1.99919	-2.00105	-1.99859	-1.99995	-1.99973	-1.9999	-2.00057
	1160.94	-1.99922	-2.00107	-1.99861	-1.99996	-1.99973	-1.99991	-2.00057
	1161.9	-1.99925	-2.0011	-1.99863	-1.99997	-1.99974	-1.99991	-2.00057
	1162.87	-1.99928	-2.00113	-1.99865	-1.99998	-1.99974	-1.99992	-2.00057
	1163.83	-1.99932	-2.00115	-1.99868	-1.99999	-1.99974	-1.99992	-2.00057
	1164.79	-1.99935	-2.00118	-1.9987	-2	-1.99974	-1.99992	-2.00058
	1165.76	-1.99939	-2.00121	-1.99872	-2.00001	-1.99974	-1.99993	-2.00058
	1166.72	-1.99942	-2.00124	-1.99875	-2.00001	-1.99975	-1.99994	-2.00058
	1167.69	-1.99946	-2.00126	-1.99877	-2.00002	-1.99975	-1.99994	-2.00058
	1168.65	-1.9995	-2.00129	-1.99879	-2.00003	-1.99975	-1.99995	-2.00058
	1169.62	-1.99954	-2.00132	-1.99882	-2.00004	-1.99975	-1.99995	-2.00059
	1170.58	-1.99958	-2.00135	-1.99884	-2.00005	-1.99975	-1.99996	-2.00059
	1171.54	-1.99962	-2.00138	-1.99887	-2.00006	-1.99976	-1.99996	-2.00059
	1172.51	-1.99966	-2.00141	-1.99889	-2.00007	-1.99976	-1.99997	-2.00059
	1173.47	-1.9997	-2.00144	-1.99892	-2.00008	-1.99976	-1.99998	-2.00059
	1174.44	-1.99974	-2.00148	-1.99895	-2.00008	-1.99977	-1.99998	-2.00059
	1175.4	-1.99978	-2.00151	-1.99897	-2.00009	-1.99977	-1.99999	-2.0006
	1176.36	-1.99983	-2.00154	-1.999	-2.0001	-1.99977	-1.99999	-2.0006
	1177.33	-1.99988	-2.00158	-1.99903	-2.00011	-1.99977	-2	-2.0006
	1178.29	-1.99992	-2.00162	-1.99906	-2.00012	-1.99978	-2.00001	-2.0006
	1179.26	-1.99997	-2.00165	-1.99909	-2.00013	-1.99978	-2.00001	-2.0006
	1180.22	-2.00002	-2.00169	-1.99912	-2.00014	-1.99979	-2.00002	-2.0006
	1181.19	-2.00007	-2.00173	-1.99915	-2.00015	-1.99979	-2.00003	-2.0006
	1182.15	-2.00013	-2.00178	-1.99918	-2.00016	-1.9998	-2.00003	-2.0006
	1183.11	-2.00018	-2.00182	-1.99921	-2.00017	-1.9998	-2.00004	-2.0006
	1184.08	-2.00024	-2.00187	-1.99925	-2.00019	-1.99981	-2.00005	-2.00061
	1185.04	-2.0003	-2.00191	-1.99928	-2.0002	-1.99982	-2.00006	-2.00061
	1186.01	-2.00036	-2.00196	-1.99932	-2.00021	-1.99983	-2.00006	-2.00061
	1186.97	-2.00043	-2.00201	-1.99936	-2.00023	-1.99984	-2.00007	-2.00061
	1187.94	-2.00049	-2.00206	-1.9994	-2.00025	-1.99985	-2.00008	-2.00061
	1188.9	-2.00056	-2.00211	-1.99944	-2.00026	-1.99986	-2.00009	-2.00061
	1189.86	-2.00063	-2.00217	-1.99948	-2.00028	-1.99988	-2.0001	-2.00061
	1190.83	-2.0007	-2.00222	-1.99952	-2.0003	-1.99989	-2.0001	-2.00061
	1191.79	-2.00076	-2.00228	-1.99956	-2.00032	-1.9999	-2.00011	-2.00061
	1192.76	-2.00083	-2.00233	-1.9996	-2.00034	-1.99992	-2.00012	-2.00061
	1193.72	-2.0009	-2.00238	-1.99964	-2.00036	-1.99994	-2.00013	-2.00061
	1194.69	-2.00097	-2.00244	-1.99968	-2.00039	-1.99995	-2.00013	-2.00061
	1195.65	-2.00103	-2.00249	-1.99972	-2.00041	-1.99997	-2.00014	-2.0006
	1196.61	-2.00109	-2.00254	-1.99976	-2.00043	-1.99999	-2.00015	-2.0006
	1197.58	-2.00115	-2.00259	-1.99979	-2.00045	-2	-2.00016	-2.0006
	1198.54	-2.00121	-2.00264	-1.99983	-2.00048	-2.00002	-2.00016	-2.0006
	1199.51	-2.00126	-2.00268	-1.99986	-2.0005	-2.00004	-2.00017	-2.0006
	1200.47	-2.00131	-2.00273	-1.99989	-2.00052	-2.00006	-2.00018	-2.0006
	1201.43	-2.00136	-2.00277	-1.99993	-2.00055	-2.00007	-2.00019	-2.0006
	1202.4	-2.00141	-2.0028	-1.99996	-2.00057	-2.00009	-2.0002	-2.0006
	1203.36	-2.00145	-2.00284	-1.99998	-2.00059	-2.00011	-2.0002	-2.0006
	1204.33	-2.00148	-2.00287	-2.00001	-2.00061	-2.00013	-2.00021	-2.0006
	1205.29	-2.00152	-2.0029	-2.00004	-2.00063	-2.00014	-2.00022	-2.0006
	1206.26	-2.00155	-2.00293	-2.00007	-2.00066	-2.00016	-2.00023	-2.0006
	1207.22	-2.00158	-2.00296	-2.00009	-2.00068	-2.00018	-2.00023	-2.0006
	1208.18	-2.00161	-2.00298	-2.00012	-2.0007	-2.0002	-2.00024	-2.0006
	1209.15	-2.00163	-2.00301	-2.00014	-2.00072	-2.00021	-2.00025	-2.0006
	1210.11	-2.00165	-2.00303	-2.00016	-2.00074	-2.00023	-2.00026	-2.0006
	1211.08	-2.00167	-2.00305	-2.00019	-2.00076	-2.00025	-2.00027	-2.0006
	1212.04	-2.00169	-2.00306	-2.00021	-2.00078	-2.00027	-2.00027	-2.00059
	1213.01	-2.0017	-2.00308	-2.00023	-2.0008	-2.00028	-2.00028	-2.00059
	1213.97	-2.0017	-2.00309	-2.00025	-2.00082	-2.0003	-2.00029	-2.00059
	1214.93	-2.00171	-2.0031	-2.00026	-2.00084	-2.00032	-2.00029	-2.00059
	1215.9	-2.0017	-2.00311	-2.00028	-2.00086	-2.00033	-2.0003	-2.00059
	1216.86	-2.0017	-2.00311	-2.00029	-2.00087	-2.00035	-2.0003	-2.00058
	1217.83	-2.00169	-2.00311	-2.0003	-2.00088	-2.00036	-2.00031	-2.00058
	1218.79	-2.00167	-2.0031	-2.0003	-2.00089	-2.00037	-2.00031	-2.00058
	1219.76	-2.00166	-2.0031	-2.00031	-2.0009	-2.00038	-2.00032	-2.00057
	1220.72	-2.00163	-2.00309	-2.00031	-2.00091	-2.00039	-2.00032	-2.00057
	1221.68	-2.00161	-2.00307	-2.0003	-2.00091	-2.0004	-2.00032	-2.00057
	1222.65	-2.00158	-2.00306	-2.0003	-2.00092	-2.00041	-2.00032	-2.00056
	1223.61	-2.00155	-2.00304	-2.00029	-2.00092	-2.00041	-2.00033	-2.00056
	1224.58	-2.00151	-2.00301	-2.00028	-2.00092	-2.00041	-2.00033	-2.00056
	1225.54	-2.00147	-2.00299	-2.00027	-2.00092	-2.00042	-2.00033	-2.00055
	1226.51	-2.00143	-2.00296	-2.00026	-2.00092	-2.00042	-2.00033	-2.00055
	1227.47	-2.00138	-2.00293	-2.00024	-2.00091	-2.00041	-2.00034	-2.00054
	1228.43	-2.00133	-2.00289	-2.00022	-2.00091	-2.00041	-2.00034	-2.00054
	1229.4	-2.00129	-2.00286	-2.00021	-2.0009	-2.00041	-2.00034	-2.00054
	1230.36	-2.00124	-2.00283	-2.00019	-2.0009	-2.00041	-2.00034	-2.00053
	1231.33	-2.0012	-2.0028	-2.00017	-2.00089	-2.0004	-2.00035	-2.00053
	1232.29	-2.00116	-2.00277	-2.00016	-2.00088	-2.0004	-2.00035	-2.00053
	1233.25	-2.00112	-2.00274	-2.00015	-2.00088	-2.0004	-2.00035	-2.00052
	1234.22	-2.00108	-2.00272	-2.00014	-2.00088	-2.0004	-2.00036	-2.00052
	1235.18	-2.00106	-2.0027	-2.00013	-2.00088	-2.0004	-2.00036	-2.00052
	1236.15	-2.00103	-2.00269	-2.00013	-2.00088	-2.0004	-2.00036	-2.00052
	1237.11	-2.00102	-2.00268	-2.00013	-2.00088	-2.00041	-2.00037	-2.00052
	1238.08	-2.00101	-2.00268	-2.00013	-2.00089	-2.00041	-2.00038	-2.00052
	1239.04	-2.00102	-2.00269	-2.00014	-2.0009	-2.00042	-2.00038	-2.00052
	1240	-2.00103	-2.00271	-2.00016	-2.00092	-2.00044	-2.00039	-2.00052
	1240.97	-2.00106	-2.00274	-2.00019	-2.00093	-2.00045	-2.0004	-2.00053
	1241.93	-2.00109	-2.00277	-2.00022	-2.00096	-2.00047	-2.00041	-2.00053
	1242.9	-2.00114	-2.00282	-2.00026	-2.00098	-2.00049	-2.00043	-2.00053
	1243.86	-2.00121	-2.00288	-2.0003	-2.00101	-2.00051	-2.00044	-2.00053
	1244.83	-2.00129	-2.00295	-2.00036	-2.00105	-2.00054	-2.00046	-2.00053
	1245.79	-2.00138	-2.00304	-2.00043	-2.00109	-2.00057	-2.00047	-2.00054
	1246.75	-2.0015	-2.00314	-2.00051	-2.00114	-2.00061	-2.00049	-2.00054
	1247.72	-2.00163	-2.00326	-2.00061	-2.0012	-2.00065	-2.00052	-2.00054
	1248.68	-2.00178	-2.0034	-2.00071	-2.00126	-2.0007	-2.00054	-2.00055
	1249.65	-2.00195	-2.00355	-2.00083	-2.00134	-2.00075	-2.00057	-2.00056
	1250.61	-2.00215	-2.00372	-2.00097	-2.00142	-2.0008	-2.00059	-2.00056
	1251.58	-2.00236	-2.0039	-2.00111	-2.0015	-2.00086	-2.00063	-2.00057
	1252.54	-2.0026	-2.00411	-2.00127	-2.0016	-2.00093	-2.00066	-2.00058
	1253.5	-2.00285	-2.00433	-2.00144	-2.0017	-2.001	-2.00069	-2.00058
	1254.47	-2.00312	-2.00456	-2.00163	-2.00181	-2.00108	-2.00073	-2.00059
	1255.43	-2.00341	-2.00482	-2.00182	-2.00193	-2.00116	-2.00077	-2.0006
	1256.4	-2.00372	-2.00508	-2.00203	-2.00205	-2.00124	-2.00081	-2.00061
	1257.36	-2.00404	-2.00536	-2.00224	-2.00218	-2.00133	-2.00085	-2.00061
	1258.32	-2.00437	-2.00565	-2.00247	-2.00231	-2.00142	-2.0009	-2.00062
	1259.29	-2.00471	-2.00594	-2.0027	-2.00245	-2.00151	-2.00094	-2.00063
	1260.25	-2.00506	-2.00625	-2.00293	-2.00259	-2.0016	-2.00099	-2.00064
	1261.22	-2.00542	-2.00656	-2.00318	-2.00273	-2.0017	-2.00104	-2.00064
	1262.18	-2.00579	-2.00688	-2.00342	-2.00287	-2.00179	-2.00108	-2.00065
	1263.15	-2.00616	-2.00721	-2.00367	-2.00302	-2.00189	-2.00113	-2.00066
	1264.11	-2.00653	-2.00753	-2.00392	-2.00316	-2.00199	-2.00118	-2.00067
	1265.07	-2.00691	-2.00785	-2.00417	-2.00331	-2.00209	-2.00122	-2.00068
	1266.04	-2.00728	-2.00818	-2.00442	-2.00345	-2.00219	-2.00127	-2.00068
	1267	-2.00765	-2.0085	-2.00467	-2.0036	-2.00228	-2.00132	-2.00069
	1267.97	-2.00801	-2.00881	-2.00491	-2.00374	-2.00237	-2.00136	-2.0007
	1268.93	-2.00837	-2.00912	-2.00514	-2.00387	-2.00246	-2.0014	-2.00071
	1269.9	-2.00871	-2.00942	-2.00537	-2.004	-2.00255	-2.00145	-2.00072
	1270.86	-2.00905	-2.00971	-2.00559	-2.00413	-2.00263	-2.00149	-2.00073
	1271.82	-2.00937	-2.00999	-2.00581	-2.00425	-2.00271	-2.00152	-2.00073
	1272.79	-2.00967	-2.01026	-2.00601	-2.00437	-2.00279	-2.00156	-2.00074
	1273.75	-2.00997	-2.01051	-2.0062	-2.00447	-2.00286	-2.00159	-2.00075
	1274.72	-2.01024	-2.01076	-2.00638	-2.00457	-2.00292	-2.00162	-2.00076
	1275.68	-2.01051	-2.01099	-2.00655	-2.00467	-2.00298	-2.00165	-2.00076
	1276.65	-2.01076	-2.0112	-2.00672	-2.00476	-2.00304	-2.00167	-2.00077
	1277.61	-2.011	-2.01141	-2.00687	-2.00485	-2.00309	-2.0017	-2.00077
	1278.57	-2.01122	-2.01161	-2.00701	-2.00493	-2.00314	-2.00172	-2.00078
	1279.54	-2.01144	-2.01179	-2.00715	-2.005	-2.00318	-2.00174	-2.00078
	1280.5	-2.01164	-2.01197	-2.00728	-2.00507	-2.00323	-2.00176	-2.00079
	1281.47	-2.01183	-2.01213	-2.0074	-2.00514	-2.00327	-2.00178	-2.00079
	1282.43	-2.01202	-2.01229	-2.00752	-2.0052	-2.00331	-2.00179	-2.0008
	1283.39	-2.01219	-2.01244	-2.00763	-2.00527	-2.00335	-2.00181	-2.0008
	1284.36	-2.01236	-2.01259	-2.00773	-2.00532	-2.00338	-2.00183	-2.0008
	1285.32	-2.01252	-2.01273	-2.00784	-2.00538	-2.00342	-2.00185	-2.00081
	1286.29	-2.01268	-2.01286	-2.00793	-2.00544	-2.00346	-2.00186	-2.00081
	1287.25	-2.01283	-2.01299	-2.00803	-2.00549	-2.0035	-2.00188	-2.00081
	1288.22	-2.01297	-2.01311	-2.00812	-2.00555	-2.00353	-2.0019	-2.00082
	1289.18	-2.0131	-2.01323	-2.0082	-2.00559	-2.00357	-2.00191	-2.00082
	1290.14	-2.01321	-2.01333	-2.00828	-2.00564	-2.0036	-2.00193	-2.00083
	1291.11	-2.01331	-2.01342	-2.00834	-2.00568	-2.00362	-2.00194	-2.00083
	1292.07	-2.01339	-2.01349	-2.00839	-2.00571	-2.00364	-2.00195	-2.00083
	1293.04	-2.01345	-2.01354	-2.00843	-2.00573	-2.00366	-2.00195	-2.00083
	1294	-2.01349	-2.01357	-2.00845	-2.00574	-2.00366	-2.00195	-2.00084
	1294.97	-2.0135	-2.01358	-2.00846	-2.00574	-2.00366	-2.00195	-2.00084
	1295.93	-2.01349	-2.01357	-2.00845	-2.00573	-2.00365	-2.00195	-2.00084
	1296.89	-2.01346	-2.01355	-2.00843	-2.00571	-2.00363	-2.00194	-2.00083
	1297.86	-2.01342	-2.01351	-2.00839	-2.00569	-2.00361	-2.00193	-2.00083
	1298.82	-2.01337	-2.01346	-2.00836	-2.00566	-2.00359	-2.00191	-2.00083
	1299.79	-2.0133	-2.01341	-2.00831	-2.00563	-2.00356	-2.0019	-2.00082
	1300.75	-2.01323	-2.01334	-2.00826	-2.0056	-2.00353	-2.00188	-2.00082
	1301.72	-2.01315	-2.01327	-2.0082	-2.00556	-2.0035	-2.00187	-2.00081
	1302.68	-2.01305	-2.01319	-2.00814	-2.00552	-2.00347	-2.00185	-2.00081
	1303.64	-2.01295	-2.01311	-2.00808	-2.00548	-2.00344	-2.00183	-2.00081
	1304.61	-2.01285	-2.01301	-2.008	-2.00543	-2.0034	-2.00181	-2.0008
	1305.57	-2.01273	-2.01291	-2.00793	-2.00538	-2.00337	-2.00179	-2.0008
	1306.54	-2.0126	-2.01281	-2.00785	-2.00533	-2.00333	-2.00177	-2.00079
	1307.5	-2.01247	-2.01269	-2.00776	-2.00528	-2.00329	-2.00175	-2.00079
	1308.46	-2.01232	-2.01257	-2.00767	-2.00522	-2.00325	-2.00173	-2.00078
	1309.43	-2.01217	-2.01245	-2.00757	-2.00516	-2.00321	-2.00171	-2.00077
	1310.39	-2.01202	-2.01232	-2.00747	-2.00511	-2.00317	-2.00169	-2.00076
	1311.36	-2.01186	-2.01218	-2.00737	-2.00505	-2.00312	-2.00166	-2.00076
	1312.32	-2.01169	-2.01204	-2.00726	-2.00498	-2.00308	-2.00164	-2.00075
	1313.29	-2.01151	-2.01189	-2.00715	-2.00492	-2.00304	-2.00162	-2.00074
	1314.25	-2.01133	-2.01174	-2.00703	-2.00485	-2.00299	-2.00159	-2.00074
	1315.21	-2.01113	-2.01157	-2.0069	-2.00478	-2.00294	-2.00157	-2.00073
	1316.18	-2.01092	-2.0114	-2.00677	-2.0047	-2.00289	-2.00154	-2.00072
	1317.14	-2.0107	-2.01121	-2.00662	-2.00462	-2.00284	-2.00151	-2.00071
	1318.11	-2.01048	-2.01102	-2.00647	-2.00453	-2.00278	-2.00148	-2.00071
	1319.07	-2.01024	-2.01082	-2.00631	-2.00444	-2.00272	-2.00146	-2.0007
	1320.04	-2.00999	-2.01061	-2.00615	-2.00435	-2.00266	-2.00143	-2.00069
	1321	-2.00975	-2.0104	-2.00599	-2.00426	-2.0026	-2.0014	-2.00068
	1321.96	-2.0095	-2.01019	-2.00583	-2.00417	-2.00254	-2.00137	-2.00068
	1322.93	-2.00926	-2.00998	-2.00567	-2.00408	-2.00248	-2.00134	-2.00067
	1323.89	-2.00902	-2.00978	-2.00552	-2.00399	-2.00242	-2.00131	-2.00067
	1324.86	-2.00878	-2.00958	-2.00536	-2.00391	-2.00237	-2.00128	-2.00066
	1325.82	-2.00855	-2.00939	-2.00521	-2.00383	-2.00232	-2.00126	-2.00066
	1326.79	-2.00833	-2.00919	-2.00507	-2.00375	-2.00226	-2.00123	-2.00066
	1327.75	-2.0081	-2.009	-2.00492	-2.00367	-2.00221	-2.00121	-2.00065
	1328.71	-2.00788	-2.00882	-2.00477	-2.00359	-2.00216	-2.00118	-2.00065
	1329.68	-2.00766	-2.00863	-2.00463	-2.00352	-2.00211	-2.00116	-2.00065
	1330.64	-2.00745	-2.00845	-2.00449	-2.00344	-2.00206	-2.00113	-2.00065
	1331.61	-2.00724	-2.00827	-2.00435	-2.00337	-2.00202	-2.00111	-2.00064
	1332.57	-2.00705	-2.0081	-2.00422	-2.0033	-2.00197	-2.00109	-2.00064
	1333.53	-2.00687	-2.00794	-2.0041	-2.00323	-2.00193	-2.00107	-2.00064
	1334.5	-2.0067	-2.0078	-2.00399	-2.00317	-2.00189	-2.00105	-2.00063
	1335.46	-2.00655	-2.00767	-2.00389	-2.00312	-2.00186	-2.00103	-2.00063
	1336.43	-2.00642	-2.00755	-2.00381	-2.00308	-2.00183	-2.00102	-2.00063
	1337.39	-2.00632	-2.00746	-2.00374	-2.00304	-2.00181	-2.00101	-2.00062
	1338.36	-2.00623	-2.00738	-2.00368	-2.00302	-2.00179	-2.001	-2.00062
	1339.32	-2.00616	-2.00732	-2.00364	-2.003	-2.00178	-2.001	-2.00062
	1340.28	-2.00611	-2.00728	-2.00361	-2.00299	-2.00178	-2.001	-2.00062
	1341.25	-2.00609	-2.00725	-2.00359	-2.00299	-2.00178	-2.001	-2.00062
	1342.21	-2.00608	-2.00724	-2.00358	-2.003	-2.00179	-2.001	-2.00062
	1343.18	-2.00608	-2.00724	-2.00359	-2.00301	-2.0018	-2.00101	-2.00062
	1344.14	-2.00611	-2.00727	-2.00361	-2.00303	-2.00182	-2.00102	-2.00063
	1345.11	-2.00615	-2.0073	-2.00364	-2.00306	-2.00184	-2.00103	-2.00063
	1346.07	-2.00621	-2.00735	-2.00368	-2.00309	-2.00186	-2.00104	-2.00063
	1347.03	-2.00628	-2.0074	-2.00372	-2.00313	-2.00189	-2.00105	-2.00063
	1348	-2.00635	-2.00747	-2.00377	-2.00316	-2.00192	-2.00106	-2.00064
	1348.96	-2.00642	-2.00753	-2.00382	-2.0032	-2.00195	-2.00108	-2.00064
	1349.93	-2.00649	-2.00759	-2.00387	-2.00323	-2.00198	-2.00109	-2.00064
	1350.89	-2.00655	-2.00764	-2.00391	-2.00326	-2.002	-2.00109	-2.00064
	1351.86	-2.0066	-2.00768	-2.00395	-2.00329	-2.00201	-2.0011	-2.00064
	1352.82	-2.00664	-2.00771	-2.00397	-2.0033	-2.00203	-2.0011	-2.00063
	1353.78	-2.00667	-2.00773	-2.00399	-2.00331	-2.00203	-2.0011	-2.00063
	1354.75	-2.00668	-2.00774	-2.00399	-2.00332	-2.00203	-2.0011	-2.00063
	1355.71	-2.00668	-2.00774	-2.00399	-2.00332	-2.00203	-2.00109	-2.00063
	1356.68	-2.00666	-2.00772	-2.00398	-2.00331	-2.00202	-2.00109	-2.00063
	1357.64	-2.00663	-2.00769	-2.00396	-2.0033	-2.00201	-2.00108	-2.00063
	1358.61	-2.00659	-2.00765	-2.00393	-2.00329	-2.00199	-2.00107	-2.00062
	1359.57	-2.00654	-2.0076	-2.00388	-2.00326	-2.00197	-2.00106	-2.00062
	1360.53	-2.00647	-2.00754	-2.00384	-2.00324	-2.00195	-2.00105	-2.00062
	1361.5	-2.00638	-2.00747	-2.00378	-2.0032	-2.00192	-2.00103	-2.00061
	1362.46	-2.00629	-2.00738	-2.00371	-2.00316	-2.00189	-2.00102	-2.00061
	1363.43	-2.00619	-2.00729	-2.00364	-2.00312	-2.00186	-2.00101	-2.00061
	1364.39	-2.00608	-2.00719	-2.00356	-2.00308	-2.00183	-2.00099	-2.00061
	1365.35	-2.00596	-2.00709	-2.00348	-2.00304	-2.0018	-2.00098	-2.0006
	1366.32	-2.00584	-2.00698	-2.0034	-2.00299	-2.00177	-2.00097	-2.0006
	1367.28	-2.00571	-2.00688	-2.00332	-2.00295	-2.00174	-2.00096	-2.0006
	1368.25	-2.00558	-2.00677	-2.00324	-2.0029	-2.00171	-2.00096	-2.0006
	1369.21	-2.00546	-2.00666	-2.00315	-2.00286	-2.00169	-2.00095	-2.0006
	1370.18	-2.00532	-2.00654	-2.00307	-2.00281	-2.00166	-2.00094	-2.0006
	1371.14	-2.00518	-2.00643	-2.00298	-2.00276	-2.00163	-2.00093	-2.0006
	1372.1	-2.00504	-2.0063	-2.00288	-2.00271	-2.00161	-2.00093	-2.0006
	1373.07	-2.00488	-2.00617	-2.00278	-2.00265	-2.00157	-2.00092	-2.0006
	1374.03	-2.00472	-2.00603	-2.00267	-2.00259	-2.00154	-2.00091	-2.00059
	1375	-2.00455	-2.00588	-2.00255	-2.00253	-2.0015	-2.0009	-2.00059
	1375.96	-2.00437	-2.00572	-2.00243	-2.00246	-2.00146	-2.00088	-2.00059
	1376.93	-2.00419	-2.00557	-2.00231	-2.00238	-2.00141	-2.00087	-2.00059
	1377.89	-2.00401	-2.00541	-2.00218	-2.00231	-2.00137	-2.00085	-2.00058
	1378.85	-2.00383	-2.00525	-2.00205	-2.00223	-2.00132	-2.00083	-2.00058
	1379.82	-2.00365	-2.00509	-2.00192	-2.00216	-2.00127	-2.00082	-2.00058
	1380.78	-2.00347	-2.00493	-2.00179	-2.00208	-2.00122	-2.0008	-2.00058
	1381.75	-2.00329	-2.00477	-2.00167	-2.002	-2.00117	-2.00078	-2.00057
	1382.71	-2.00311	-2.00461	-2.00154	-2.00193	-2.00112	-2.00075	-2.00057
	1383.67	-2.00292	-2.00445	-2.00141	-2.00185	-2.00107	-2.00073	-2.00057
	1384.64	-2.00273	-2.00428	-2.00127	-2.00176	-2.00101	-2.0007	-2.00056
	1385.6	-2.00253	-2.0041	-2.00113	-2.00168	-2.00095	-2.00067	-2.00056
	1386.57	-2.00233	-2.00391	-2.00098	-2.00158	-2.00089	-2.00064	-2.00056
	1387.53	-2.00211	-2.00372	-2.00082	-2.00149	-2.00082	-2.00061	-2.00055
	1388.5	-2.00188	-2.00352	-2.00066	-2.00138	-2.00074	-2.00058	-2.00054
	1389.46	-2.00164	-2.00331	-2.00049	-2.00128	-2.00067	-2.00054	-2.00054
	1390.42	-2.0014	-2.00309	-2.00031	-2.00117	-2.00059	-2.0005	-2.00053
	1391.39	-2.00116	-2.00288	-2.00014	-2.00106	-2.0005	-2.00047	-2.00052
	1392.35	-2.00092	-2.00266	-1.99997	-2.00095	-2.00043	-2.00043	-2.00052
	1393.32	-2.00068	-2.00245	-1.9998	-2.00084	-2.00035	-2.0004	-2.00051
	1394.28	-2.00046	-2.00225	-1.99964	-2.00074	-2.00028	-2.00036	-2.0005
	1395.25	-2.00024	-2.00206	-1.99949	-2.00064	-2.00021	-2.00033	-2.0005
	1396.21	-2.00004	-2.00189	-1.99934	-2.00055	-2.00015	-2.0003	-2.00049
	1397.17	-1.99985	-2.00173	-1.99921	-2.00047	-2.00009	-2.00028	-2.00049
	1398.14	-1.99968	-2.00158	-1.99909	-2.0004	-2.00005	-2.00026	-2.00048
	1399.1	-1.99952	-2.00144	-1.99898	-2.00034	-2.00001	-2.00024	-2.00048
	1400.07	-1.99938	-2.00132	-1.99888	-2.00029	-1.99997	-2.00023	-2.00048
	1401.03	-1.99925	-2.00121	-1.9988	-2.00024	-1.99995	-2.00022	-2.00048
	1402	-1.99913	-2.00112	-1.99872	-2.00021	-1.99993	-2.00022	-2.00048
	1402.96	-1.99904	-2.00104	-1.99866	-2.00018	-1.99992	-2.00022	-2.00048
	1403.92	-1.99896	-2.00098	-1.99862	-2.00017	-1.99992	-2.00022	-2.00048
	1404.89	-1.9989	-2.00094	-1.99858	-2.00016	-1.99993	-2.00022	-2.00048
	1405.85	-1.99885	-2.0009	-1.99856	-2.00016	-1.99995	-2.00023	-2.00048
	1406.82	-1.99881	-2.00087	-1.99854	-2.00016	-1.99996	-2.00024	-2.00048
	1407.78	-1.99877	-2.00085	-1.99852	-2.00017	-1.99998	-2.00025	-2.00048
	1408.75	-1.99872	-2.00082	-1.9985	-2.00017	-2	-2.00025	-2.00048
	1409.71	-1.99867	-2.00078	-1.99847	-2.00017	-2.00001	-2.00026	-2.00048
	1410.67	-1.9986	-2.00073	-1.99843	-2.00015	-2.00001	-2.00026	-2.00048
	1411.64	-1.99851	-2.00066	-1.99837	-2.00013	-2	-2.00026	-2.00048
	1412.6	-1.99841	-2.00057	-1.99831	-2.0001	-1.99998	-2.00025	-2.00048
	1413.57	-1.9983	-2.00048	-1.99824	-2.00006	-1.99996	-2.00024	-2.00048
	1414.53	-1.99819	-2.00038	-1.99816	-2.00002	-1.99993	-2.00022	-2.00047
	1415.49	-1.99808	-2.00028	-1.99808	-1.99998	-1.9999	-2.00021	-2.00047
	1416.46	-1.99797	-2.00019	-1.998	-1.99993	-1.99987	-2.00019	-2.00047
	1417.42	-1.99787	-2.0001	-1.99793	-1.99989	-1.99984	-2.00017	-2.00046
	1418.39	-1.99778	-2.00002	-1.99786	-1.99986	-1.99982	-2.00015	-2.00046
	1419.35	-1.9977	-1.99995	-1.99781	-1.99983	-1.9998	-2.00014	-2.00046
	1420.32	-1.99763	-1.99989	-1.99776	-1.9998	-1.99978	-2.00012	-2.00045
	1421.28	-1.99758	-1.99984	-1.99772	-1.99978	-1.99976	-2.00011	-2.00045
	1422.24	-1.99753	-1.9998	-1.99768	-1.99977	-1.99975	-2.0001	-2.00045
	1423.21	-1.9975	-1.99977	-1.99766	-1.99976	-1.99975	-2.00009	-2.00045
	1424.17	-1.99748	-1.99974	-1.99764	-1.99976	-1.99975	-2.00008	-2.00045
	1425.14	-1.99746	-1.99973	-1.99762	-1.99976	-1.99974	-2.00007	-2.00045
	1426.1	-1.99744	-1.99971	-1.9976	-1.99975	-1.99974	-2.00006	-2.00044
	1427.07	-1.99742	-1.99968	-1.99758	-1.99975	-1.99974	-2.00005	-2.00044
	1428.03	-1.99739	-1.99965	-1.99756	-1.99974	-1.99972	-2.00004	-2.00044
	1428.99	-1.99735	-1.99962	-1.99753	-1.99972	-1.99971	-2.00002	-2.00043
	1429.96	-1.99731	-1.99957	-1.99749	-1.9997	-1.99969	-2.00001	-2.00043
	1430.92	-1.99725	-1.99952	-1.99745	-1.99968	-1.99967	-1.99999	-2.00042
	1431.89	-1.9972	-1.99947	-1.9974	-1.99965	-1.99964	-1.99997	-2.00041
	1432.85	-1.99713	-1.99941	-1.99735	-1.99962	-1.99962	-1.99996	-2.00041
	1433.82	-1.99707	-1.99935	-1.99731	-1.9996	-1.99959	-1.99994	-2.0004
	1434.78	-1.99702	-1.9993	-1.99727	-1.99957	-1.99957	-1.99993	-2.0004
	1435.74	-1.99697	-1.99925	-1.99723	-1.99955	-1.99955	-1.99992	-2.00039
	1436.71	-1.99693	-1.99922	-1.9972	-1.99954	-1.99954	-1.99991	-2.00039
	1437.67	-1.9969	-1.99919	-1.99718	-1.99953	-1.99954	-1.9999	-2.00039
	1438.64	-1.99687	-1.99917	-1.99717	-1.99952	-1.99954	-1.9999	-2.00038
	1439.6	-1.99684	-1.99915	-1.99715	-1.99952	-1.99953	-1.9999	-2.00038
	1440.56	-1.99681	-1.99912	-1.99713	-1.99951	-1.99953	-1.99989	-2.00038
	1441.53	-1.99676	-1.99908	-1.9971	-1.9995	-1.99952	-1.99988	-2.00038
	1442.49	-1.99669	-1.99902	-1.99706	-1.99947	-1.9995	-1.99987	-2.00038
	1443.46	-1.9966	-1.99895	-1.997	-1.99944	-1.99947	-1.99986	-2.00037
	1444.42	-1.99649	-1.99885	-1.99693	-1.99939	-1.99944	-1.99985	-2.00037
	1445.39	-1.99636	-1.99874	-1.99684	-1.99934	-1.99939	-1.99983	-2.00036
	1446.35	-1.99622	-1.99861	-1.99674	-1.99928	-1.99934	-1.99981	-2.00035
	1447.31	-1.99607	-1.99848	-1.99664	-1.99921	-1.99929	-1.99979	-2.00035
	1448.28	-1.99591	-1.99834	-1.99653	-1.99914	-1.99924	-1.99977	-2.00034
	1449.24	-1.99575	-1.9982	-1.99642	-1.99907	-1.99918	-1.99975	-2.00034
	1450.21	-1.99559	-1.99806	-1.99631	-1.999	-1.99913	-1.99974	-2.00033
	1451.17	-1.99543	-1.99792	-1.99621	-1.99893	-1.99908	-1.99972	-2.00033
	1452.14	-1.99528	-1.99779	-1.9961	-1.99887	-1.99903	-1.99971	-2.00033
	1453.1	-1.99513	-1.99766	-1.99601	-1.9988	-1.99898	-1.9997	-2.00032
	1454.06	-1.995	-1.99754	-1.99592	-1.99875	-1.99894	-1.99969	-2.00032
	1455.03	-1.99487	-1.99743	-1.99584	-1.9987	-1.99891	-1.99969	-2.00032
	1455.99	-1.99476	-1.99733	-1.99577	-1.99865	-1.99888	-1.99969	-2.00032
	1456.96	-1.99467	-1.99725	-1.99571	-1.99862	-1.99886	-1.9997	-2.00032
	1457.92	-1.99458	-1.99718	-1.99566	-1.99858	-1.99884	-1.9997	-2.00032
	1458.89	-1.9945	-1.99711	-1.9956	-1.99855	-1.99882	-1.9997	-2.00032
	1459.85	-1.99441	-1.99703	-1.99555	-1.99851	-1.9988	-1.9997	-2.00032
	1460.81	-1.99431	-1.99695	-1.99548	-1.99846	-1.99877	-1.9997	-2.00032
	1461.78	-1.99419	-1.99684	-1.99539	-1.9984	-1.99873	-1.99969	-2.00031
	1462.74	-1.99404	-1.99671	-1.99528	-1.99833	-1.99867	-1.99967	-2.00031
	1463.71	-1.99387	-1.99655	-1.99515	-1.99824	-1.9986	-1.99965	-2.00031
	1464.67	-1.99368	-1.99638	-1.99501	-1.99813	-1.99852	-1.99962	-2.0003
	1465.63	-1.99347	-1.99619	-1.99485	-1.99802	-1.99843	-1.99959	-2.00029
	1466.6	-1.99326	-1.996	-1.99469	-1.9979	-1.99833	-1.99955	-2.00029
	1467.56	-1.99305	-1.9958	-1.99453	-1.99778	-1.99823	-1.99951	-2.00028
	1468.53	-1.99285	-1.99562	-1.99437	-1.99767	-1.99813	-1.99947	-2.00027
	1469.49	-1.99265	-1.99544	-1.99421	-1.99755	-1.99804	-1.99942	-2.00026
	1470.46	-1.99247	-1.99527	-1.99407	-1.99744	-1.99795	-1.99938	-2.00025
	1471.42	-1.9923	-1.99511	-1.99393	-1.99734	-1.99785	-1.99933	-2.00025
	1472.38	-1.99213	-1.99496	-1.9938	-1.99723	-1.99777	-1.99929	-2.00024
	1473.35	-1.99197	-1.9948	-1.99366	-1.99713	-1.99767	-1.99924	-2.00023
	1474.31	-1.99181	-1.99465	-1.99353	-1.99702	-1.99758	-1.99919	-2.00022
	1475.28	-1.99163	-1.99448	-1.99338	-1.99691	-1.99748	-1.99914	-2.00021
	1476.24	-1.99144	-1.9943	-1.99323	-1.99679	-1.99737	-1.99908	-2.0002
	1477.21	-1.99124	-1.99411	-1.99306	-1.99665	-1.99725	-1.99902	-2.00019
	1478.17	-1.99101	-1.9939	-1.99287	-1.99651	-1.99712	-1.99895	-2.00018
	1479.13	-1.99077	-1.99367	-1.99267	-1.99635	-1.99698	-1.99888	-2.00016
	1480.1	-1.99051	-1.99342	-1.99246	-1.99619	-1.99683	-1.9988	-2.00015
	1481.06	-1.99025	-1.99317	-1.99225	-1.99602	-1.99668	-1.99872	-2.00014
	1482.03	-1.98997	-1.99291	-1.99202	-1.99585	-1.99652	-1.99865	-2.00012
	1482.99	-1.9897	-1.99265	-1.99181	-1.99568	-1.99637	-1.99857	-2.00011
	1483.96	-1.98944	-1.99241	-1.99159	-1.99552	-1.99622	-1.99849	-2.0001
	1484.92	-1.98919	-1.99217	-1.99139	-1.99536	-1.99608	-1.99842	-2.00009
	1485.88	-1.98897	-1.99196	-1.99121	-1.99522	-1.99595	-1.99835	-2.00008
	1486.85	-1.98877	-1.99177	-1.99104	-1.99509	-1.99583	-1.99829	-2.00007
	1487.81	-1.9886	-1.99161	-1.9909	-1.99498	-1.99573	-1.99824	-2.00006
	1488.78	-1.98847	-1.99149	-1.99079	-1.99489	-1.99564	-1.9982	-2.00006
	1489.74	-1.98838	-1.99139	-1.99071	-1.99481	-1.99557	-1.99816	-2.00005
	1490.7	-1.98831	-1.99132	-1.99065	-1.99476	-1.99552	-1.99812	-2.00005
	1491.67	-1.98826	-1.99128	-1.9906	-1.99471	-1.99548	-1.99809	-2.00005
	1492.63	-1.98822	-1.99123	-1.99056	-1.99467	-1.99544	-1.99807	-2.00004
	1493.6	-1.98818	-1.99119	-1.99051	-1.99463	-1.99539	-1.99804	-2.00004
	1494.56	-1.98812	-1.99113	-1.99046	-1.99457	-1.99534	-1.998	-2.00004
	1495.53	-1.98804	-1.99105	-1.99038	-1.99451	-1.99528	-1.99796	-2.00003
	1496.49	-1.98793	-1.99095	-1.99029	-1.99443	-1.99521	-1.99792	-2.00003
	1497.45	-1.98779	-1.99082	-1.99017	-1.99433	-1.99511	-1.99787	-2.00002
	1498.42	-1.98763	-1.99066	-1.99003	-1.99422	-1.99501	-1.99781	-2.00001
	1499.38	-1.98745	-1.99048	-1.98988	-1.99409	-1.9949	-1.99774	-2
	1500.35	-1.98724	-1.99029	-1.98971	-1.99396	-1.99478	-1.99767	-1.99999
	1501.31	-1.98703	-1.99009	-1.98953	-1.99382	-1.99465	-1.9976	-1.99998
	1502.28	-1.9868	-1.98987	-1.98935	-1.99368	-1.99452	-1.99753	-1.99997
	1503.24	-1.98657	-1.98966	-1.98916	-1.99353	-1.99439	-1.99745	-1.99995
	1504.2	-1.98634	-1.98944	-1.98897	-1.99339	-1.99426	-1.99737	-1.99994
	1505.17	-1.98611	-1.98922	-1.98878	-1.99324	-1.99413	-1.9973	-1.99993
	1506.13	-1.98589	-1.98901	-1.9886	-1.99311	-1.994	-1.99723	-1.99992
	1507.1	-1.98568	-1.98881	-1.98843	-1.99298	-1.99389	-1.99716	-1.99991
	1508.06	-1.98548	-1.98862	-1.98827	-1.99286	-1.99378	-1.9971	-1.9999
	1509.03	-1.98529	-1.98844	-1.98812	-1.99275	-1.99368	-1.99703	-1.99989
	1509.99	-1.9851	-1.98827	-1.98797	-1.99264	-1.99358	-1.99698	-1.99988
	1510.95	-1.98491	-1.9881	-1.98782	-1.99253	-1.99349	-1.99692	-1.99988
	1511.92	-1.98473	-1.98792	-1.98767	-1.99243	-1.99339	-1.99687	-1.99987
	1512.88	-1.98453	-1.98774	-1.98752	-1.99232	-1.9933	-1.99682	-1.99986
	1513.85	-1.98432	-1.98755	-1.98736	-1.99221	-1.99321	-1.99676	-1.99985
	1514.81	-1.98411	-1.98736	-1.98719	-1.9921	-1.99311	-1.99671	-1.99985
	1515.78	-1.98389	-1.98715	-1.98702	-1.99198	-1.99301	-1.99666	-1.99984
	1516.74	-1.98366	-1.98695	-1.98685	-1.99186	-1.99292	-1.99661	-1.99983
	1517.7	-1.98342	-1.98674	-1.98667	-1.99175	-1.99282	-1.99656	-1.99983
	1518.67	-1.98318	-1.98652	-1.98649	-1.99163	-1.99272	-1.99651	-1.99982
	1519.63	-1.98294	-1.9863	-1.98631	-1.99151	-1.99262	-1.99646	-1.99981
	1520.6	-1.98269	-1.98608	-1.98613	-1.99139	-1.99253	-1.99641	-1.99981
	1521.56	-1.98245	-1.98586	-1.98595	-1.99127	-1.99243	-1.99636	-1.9998
	1522.52	-1.9822	-1.98564	-1.98577	-1.99116	-1.99234	-1.99632	-1.9998
	1523.49	-1.98197	-1.98544	-1.9856	-1.99105	-1.99226	-1.99629	-1.99979
	1524.45	-1.98175	-1.98524	-1.98545	-1.99096	-1.99219	-1.99626	-1.99979
	1525.42	-1.98154	-1.98507	-1.98531	-1.99088	-1.99213	-1.99623	-1.99979
	1526.38	-1.98136	-1.98491	-1.98519	-1.99081	-1.99208	-1.99621	-1.99979
	1527.35	-1.9812	-1.98478	-1.98508	-1.99075	-1.99204	-1.9962	-1.99979
	1528.31	-1.98106	-1.98466	-1.985	-1.99071	-1.99202	-1.99619	-1.99979
	1529.27	-1.98094	-1.98456	-1.98492	-1.99067	-1.992	-1.99619	-1.9998
	1530.24	-1.98083	-1.98447	-1.98486	-1.99064	-1.99199	-1.9962	-1.9998
	1531.2	-1.98073	-1.98439	-1.9848	-1.99062	-1.99199	-1.9962	-1.99981
	1532.17	-1.98063	-1.98432	-1.98475	-1.99061	-1.99199	-1.99621	-1.99981
	1533.13	-1.98054	-1.98425	-1.9847	-1.99059	-1.99199	-1.99622	-1.99982
	1534.1	-1.98045	-1.98418	-1.98466	-1.99058	-1.99199	-1.99624	-1.99982
	1535.06	-1.98037	-1.98412	-1.98462	-1.99056	-1.99199	-1.99626	-1.99982
	1536.02	-1.98031	-1.98406	-1.98458	-1.99056	-1.992	-1.99628	-1.99983
	1536.99	-1.98025	-1.98403	-1.98456	-1.99056	-1.99202	-1.9963	-1.99983
	1537.95	-1.98023	-1.98401	-1.98455	-1.99057	-1.99204	-1.99633	-1.99984
	1538.92	-1.98023	-1.98402	-1.98457	-1.9906	-1.99207	-1.99636	-1.99985
	1539.88	-1.98027	-1.98406	-1.9846	-1.99064	-1.99212	-1.9964	-1.99985
	1540.85	-1.98035	-1.98413	-1.98467	-1.99071	-1.99219	-1.99644	-1.99986
	1541.81	-1.98047	-1.98424	-1.98477	-1.99079	-1.99227	-1.99649	-1.99987
	1542.77	-1.98063	-1.98439	-1.98489	-1.99089	-1.99237	-1.99655	-1.99988
	1543.74	-1.98082	-1.98457	-1.98504	-1.99101	-1.99248	-1.99662	-1.99989
	1544.7	-1.98105	-1.98478	-1.98522	-1.99115	-1.9926	-1.99669	-1.99991
	1545.67	-1.98131	-1.98502	-1.98541	-1.9913	-1.99274	-1.99677	-1.99992
	1546.63	-1.9816	-1.98528	-1.98563	-1.99146	-1.99289	-1.99685	-1.99993
	1547.59	-1.98191	-1.98556	-1.98586	-1.99164	-1.99304	-1.99694	-1.99994
	1548.56	-1.98225	-1.98586	-1.98611	-1.99182	-1.99321	-1.99703	-1.99996
	1549.52	-1.9826	-1.98619	-1.98637	-1.99202	-1.99338	-1.99712	-1.99997
	1550.49	-1.98297	-1.98652	-1.98665	-1.99222	-1.99356	-1.99721	-1.99998
	1551.45	-1.98336	-1.98687	-1.98693	-1.99242	-1.99374	-1.99731	-2
	1552.42	-1.98375	-1.98722	-1.98722	-1.99263	-1.99392	-1.9974	-2.00001
	1553.38	-1.98414	-1.98758	-1.98751	-1.99284	-1.9941	-1.9975	-2.00002
	1554.34	-1.98454	-1.98794	-1.98779	-1.99305	-1.99428	-1.99759	-2.00003
	1555.31	-1.98493	-1.98829	-1.98808	-1.99325	-1.99446	-1.99768	-2.00004
	1556.27	-1.98533	-1.98865	-1.98837	-1.99346	-1.99463	-1.99778	-2.00005
	1557.24	-1.98574	-1.98902	-1.98867	-1.99368	-1.99481	-1.99787	-2.00006
	1558.2	-1.98617	-1.98941	-1.98898	-1.9939	-1.995	-1.99797	-2.00007
	1559.17	-1.98662	-1.98981	-1.98931	-1.99413	-1.99519	-1.99806	-2.00008
	1560.13	-1.98709	-1.99024	-1.98966	-1.99438	-1.99539	-1.99817	-2.00009
	1561.09	-1.9876	-1.99069	-1.99003	-1.99463	-1.99561	-1.99827	-2.00011
	1562.06	-1.98813	-1.99117	-1.99042	-1.9949	-1.99583	-1.99838	-2.00012
	1563.02	-1.98868	-1.99167	-1.99082	-1.99518	-1.99606	-1.99849	-2.00013
	1563.99	-1.98924	-1.99218	-1.99123	-1.99547	-1.99629	-1.9986	-2.00015
	1564.95	-1.98982	-1.9927	-1.99165	-1.99575	-1.99652	-1.99871	-2.00016
	1565.92	-1.99041	-1.99322	-1.99208	-1.99604	-1.99676	-1.99882	-2.00017
	1566.88	-1.99099	-1.99375	-1.9925	-1.99633	-1.99699	-1.99893	-2.00018
	1567.84	-1.99158	-1.99427	-1.99292	-1.99661	-1.99721	-1.99904	-2.0002
	1568.81	-1.99217	-1.9948	-1.99335	-1.99689	-1.99743	-1.99914	-2.00021
	1569.77	-1.99275	-1.99532	-1.99376	-1.99717	-1.99765	-1.99925	-2.00022
	1570.74	-1.99334	-1.99584	-1.99418	-1.99744	-1.99787	-1.99935	-2.00023
	1571.7	-1.99394	-1.99637	-1.99461	-1.99772	-1.99808	-1.99945	-2.00024
	1572.66	-1.99455	-1.99691	-1.99504	-1.998	-1.9983	-1.99955	-2.00025
	1573.63	-1.99517	-1.99746	-1.99548	-1.99829	-1.99852	-1.99965	-2.00026
	1574.59	-1.99581	-1.99802	-1.99593	-1.99858	-1.99874	-1.99975	-2.00028
	1575.56	-1.99646	-1.99861	-1.9964	-1.99888	-1.99898	-1.99986	-2.00029
	1576.52	-1.99714	-1.99921	-1.99688	-1.99919	-1.99921	-1.99996	-2.0003
	1577.49	-1.99783	-1.99982	-1.99737	-1.99951	-1.99945	-2.00007	-2.00032
	1578.45	-1.99853	-2.00045	-1.99787	-1.99983	-1.9997	-2.00018	-2.00033
	1579.41	-1.99925	-2.00108	-1.99837	-2.00015	-1.99994	-2.00029	-2.00035
	1580.38	-1.99997	-2.00172	-1.99888	-2.00048	-2.00019	-2.0004	-2.00036
	1581.34	-2.00071	-2.00237	-1.9994	-2.0008	-2.00043	-2.00051	-2.00038
	1582.31	-2.00144	-2.00303	-1.99992	-2.00113	-2.00067	-2.00061	-2.00039
	1583.27	-2.00218	-2.00368	-2.00043	-2.00145	-2.00091	-2.00071	-2.0004
	1584.24	-2.00292	-2.00433	-2.00095	-2.00177	-2.00115	-2.00081	-2.00042
	1585.2	-2.00365	-2.00498	-2.00146	-2.00208	-2.00138	-2.0009	-2.00043
	1586.16	-2.00437	-2.00561	-2.00195	-2.00238	-2.0016	-2.00099	-2.00044
	1587.13	-2.00506	-2.00622	-2.00243	-2.00267	-2.0018	-2.00107	-2.00045
	1588.09	-2.00573	-2.00681	-2.00288	-2.00295	-2.00199	-2.00114	-2.00046
	1589.06	-2.00638	-2.00737	-2.00332	-2.0032	-2.00216	-2.0012	-2.00047
	1590.02	-2.00699	-2.0079	-2.00373	-2.00344	-2.00231	-2.00126	-2.00048
	1590.99	-2.00759	-2.00842	-2.00412	-2.00366	-2.00245	-2.00131	-2.00048
	1591.95	-2.00818	-2.00893	-2.00451	-2.00388	-2.00259	-2.00137	-2.00049
	1592.91	-2.00877	-2.00945	-2.0049	-2.00411	-2.00273	-2.00142	-2.00049
	1593.88	-2.00938	-2.00997	-2.0053	-2.00434	-2.00287	-2.00147	-2.0005
	1594.84	-2.01002	-2.01052	-2.00572	-2.00458	-2.00303	-2.00153	-2.0005
	1595.81	-2.01067	-2.01109	-2.00616	-2.00484	-2.0032	-2.00159	-2.00051
	1596.77	-2.01135	-2.01169	-2.00662	-2.00511	-2.00338	-2.00165	-2.00052
	1597.73	-2.01205	-2.0123	-2.00709	-2.00538	-2.00357	-2.00172	-2.00053
	1598.7	-2.01275	-2.01291	-2.00757	-2.00567	-2.00376	-2.00179	-2.00054
	1599.66	-2.01345	-2.01352	-2.00804	-2.00595	-2.00395	-2.00185	-2.00055
	1600.63	-2.01413	-2.01411	-2.0085	-2.00621	-2.00412	-2.00191	-2.00056
	1601.59	-2.01477	-2.01468	-2.00893	-2.00647	-2.00429	-2.00197	-2.00056
	1602.56	-2.01538	-2.0152	-2.00933	-2.0067	-2.00444	-2.00201	-2.00057
	1603.52	-2.01595	-2.01569	-2.0097	-2.0069	-2.00456	-2.00205	-2.00058
	1604.48	-2.01646	-2.01613	-2.01003	-2.00708	-2.00466	-2.00207	-2.00058
	1605.45	-2.01693	-2.01652	-2.01032	-2.00723	-2.00473	-2.00208	-2.00058
	1606.41	-2.01735	-2.01688	-2.01057	-2.00735	-2.00479	-2.00208	-2.00058
	1607.38	-2.01773	-2.01719	-2.01079	-2.00746	-2.00482	-2.00208	-2.00058
	1608.34	-2.01809	-2.01748	-2.01099	-2.00754	-2.00484	-2.00206	-2.00058
	1609.31	-2.01842	-2.01775	-2.01118	-2.00762	-2.00485	-2.00204	-2.00057
	1610.27	-2.01874	-2.01801	-2.01135	-2.00769	-2.00486	-2.00202	-2.00057
	1611.23	-2.01906	-2.01827	-2.01153	-2.00776	-2.00487	-2.00199	-2.00057
	1612.2	-2.01938	-2.01852	-2.0117	-2.00783	-2.00487	-2.00196	-2.00056
	1613.16	-2.01969	-2.01877	-2.01187	-2.0079	-2.00488	-2.00194	-2.00056
	1614.13	-2.02	-2.01902	-2.01204	-2.00797	-2.00489	-2.00191	-2.00056
	1615.09	-2.0203	-2.01926	-2.0122	-2.00804	-2.0049	-2.00189	-2.00056
	1616.06	-2.0206	-2.0195	-2.01237	-2.0081	-2.00491	-2.00186	-2.00056
	1617.02	-2.02089	-2.01973	-2.01252	-2.00817	-2.00492	-2.00184	-2.00056
	1617.98	-2.02116	-2.01996	-2.01267	-2.00823	-2.00492	-2.00181	-2.00055
	1618.95	-2.02143	-2.02017	-2.01282	-2.00829	-2.00493	-2.00179	-2.00055
	1619.91	-2.02168	-2.02037	-2.01295	-2.00834	-2.00493	-2.00177	-2.00055
	1620.88	-2.02192	-2.02056	-2.01308	-2.00839	-2.00493	-2.00174	-2.00055
	1621.84	-2.02214	-2.02073	-2.01319	-2.00842	-2.00492	-2.00171	-2.00055
	1622.8	-2.02234	-2.02088	-2.01329	-2.00845	-2.00491	-2.00168	-2.00054
	1623.77	-2.02252	-2.02102	-2.01338	-2.00848	-2.00489	-2.00165	-2.00054
	1624.73	-2.02268	-2.02113	-2.01344	-2.00849	-2.00486	-2.00162	-2.00053
	1625.7	-2.02282	-2.02123	-2.0135	-2.00849	-2.00483	-2.00159	-2.00053
	1626.66	-2.02294	-2.02132	-2.01354	-2.00849	-2.00479	-2.00156	-2.00052
	1627.63	-2.02305	-2.0214	-2.01357	-2.00848	-2.00476	-2.00152	-2.00052
	1628.59	-2.02316	-2.02147	-2.01361	-2.00847	-2.00472	-2.00149	-2.00051
	1629.55	-2.02326	-2.02154	-2.01364	-2.00847	-2.00469	-2.00147	-2.00051
	1630.52	-2.02337	-2.02161	-2.01367	-2.00847	-2.00467	-2.00144	-2.00051
	1631.48	-2.02348	-2.02169	-2.01371	-2.00848	-2.00465	-2.00142	-2.0005
	1632.45	-2.02359	-2.02177	-2.01375	-2.00849	-2.00464	-2.0014	-2.0005
	1633.41	-2.0237	-2.02185	-2.01379	-2.0085	-2.00463	-2.00138	-2.0005
	1634.38	-2.0238	-2.02192	-2.01383	-2.00851	-2.00463	-2.00136	-2.00049
	1635.34	-2.02388	-2.02198	-2.01385	-2.00851	-2.00462	-2.00134	-2.00049
	1636.3	-2.02393	-2.02201	-2.01386	-2.0085	-2.0046	-2.00131	-2.00049
	1637.27	-2.02395	-2.02202	-2.01385	-2.00848	-2.00457	-2.00129	-2.00048
	1638.23	-2.02394	-2.02199	-2.01381	-2.00845	-2.00453	-2.00126	-2.00048
	1639.2	-2.02388	-2.02193	-2.01374	-2.00839	-2.00448	-2.00123	-2.00047
	1640.16	-2.02378	-2.02183	-2.01365	-2.00832	-2.00442	-2.00119	-2.00046
	1641.13	-2.02365	-2.0217	-2.01353	-2.00824	-2.00434	-2.00115	-2.00046
	1642.09	-2.02349	-2.02154	-2.0134	-2.00814	-2.00426	-2.0011	-2.00045
	1643.05	-2.0233	-2.02136	-2.01325	-2.00804	-2.00417	-2.00106	-2.00044
	1644.02	-2.0231	-2.02118	-2.01309	-2.00793	-2.00409	-2.00101	-2.00043
	1644.98	-2.02289	-2.02098	-2.01293	-2.00783	-2.00401	-2.00097	-2.00042
	1645.95	-2.02268	-2.02079	-2.01277	-2.00772	-2.00393	-2.00093	-2.00041
	1646.91	-2.02247	-2.0206	-2.01261	-2.00763	-2.00386	-2.0009	-2.0004
	1647.88	-2.02225	-2.0204	-2.01246	-2.00753	-2.0038	-2.00086	-2.00039
	1648.84	-2.02203	-2.02021	-2.0123	-2.00744	-2.00373	-2.00083	-2.00039
	1649.8	-2.0218	-2.02	-2.01214	-2.00734	-2.00367	-2.0008	-2.00038
	1650.77	-2.02155	-2.01978	-2.01196	-2.00724	-2.00361	-2.00077	-2.00037
	1651.73	-2.02128	-2.01954	-2.01177	-2.00713	-2.00353	-2.00074	-2.00037
	1652.7	-2.02098	-2.01927	-2.01156	-2.007	-2.00345	-2.0007	-2.00036
	1653.66	-2.02065	-2.01898	-2.01133	-2.00687	-2.00336	-2.00066	-2.00035
	1654.62	-2.02029	-2.01867	-2.01108	-2.00671	-2.00326	-2.00061	-2.00034
	1655.59	-2.0199	-2.01833	-2.01081	-2.00655	-2.00314	-2.00056	-2.00033
	1656.55	-2.01949	-2.01796	-2.01053	-2.00638	-2.00302	-2.00051	-2.00033
	1657.52	-2.01906	-2.01758	-2.01022	-2.00619	-2.0029	-2.00046	-2.00032
	1658.48	-2.01861	-2.01718	-2.00991	-2.006	-2.00276	-2.0004	-2.00031
	1659.45	-2.01814	-2.01677	-2.00958	-2.0058	-2.00262	-2.00034	-2.0003
	1660.41	-2.01766	-2.01634	-2.00925	-2.0056	-2.00248	-2.00028	-2.00029
	1661.37	-2.01718	-2.01592	-2.00891	-2.00539	-2.00234	-2.00022	-2.00028
	1662.34	-2.01669	-2.01549	-2.00858	-2.00519	-2.0022	-2.00016	-2.00027
	1663.3	-2.01621	-2.01506	-2.00824	-2.00499	-2.00206	-2.0001	-2.00026
	1664.27	-2.01573	-2.01464	-2.00792	-2.00479	-2.00193	-2.00005	-2.00026
	1665.23	-2.01526	-2.01423	-2.0076	-2.0046	-2.0018	-1.99999	-2.00025
	1666.2	-2.01479	-2.01382	-2.00728	-2.00442	-2.00168	-1.99994	-2.00024
	1667.16	-2.01433	-2.01342	-2.00697	-2.00424	-2.00156	-1.99989	-2.00024
	1668.12	-2.01387	-2.01301	-2.00666	-2.00405	-2.00144	-1.99984	-2.00023
	1669.09	-2.0134	-2.0126	-2.00634	-2.00387	-2.00132	-1.99979	-2.00023
	1670.05	-2.01293	-2.01219	-2.00602	-2.00368	-2.0012	-1.99973	-2.00022
	1671.02	-2.01244	-2.01176	-2.00568	-2.00348	-2.00106	-1.99968	-2.00022
	1671.98	-2.01194	-2.01132	-2.00534	-2.00328	-2.00092	-1.99962	-2.00021
	1672.95	-2.01143	-2.01087	-2.00499	-2.00307	-2.00078	-1.99956	-2.0002
	1673.91	-2.01091	-2.01042	-2.00464	-2.00286	-2.00064	-1.9995	-2.0002
	1674.87	-2.01041	-2.00997	-2.0043	-2.00265	-2.00049	-1.99944	-2.00019
	1675.84	-2.00991	-2.00954	-2.00396	-2.00245	-2.00036	-1.99939	-2.00018
	1676.8	-2.00944	-2.00912	-2.00364	-2.00226	-2.00023	-1.99934	-2.00017
	1677.77	-2.00899	-2.00873	-2.00334	-2.00209	-2.00012	-1.99929	-2.00017
	1678.73	-2.00857	-2.00836	-2.00305	-2.00193	-2.00001	-1.99925	-2.00016
	1679.69	-2.00817	-2.00801	-2.00279	-2.00178	-1.99992	-1.99922	-2.00016
	1680.66	-2.00779	-2.00769	-2.00254	-2.00165	-1.99984	-1.99919	-2.00016
	1681.62	-2.00743	-2.00738	-2.00231	-2.00152	-1.99977	-1.99917	-2.00015
	1682.59	-2.00709	-2.00709	-2.00209	-2.00141	-1.99971	-1.99915	-2.00015
	1683.55	-2.00676	-2.0068	-2.00188	-2.0013	-1.99965	-1.99913	-2.00015
	1684.52	-2.00644	-2.00653	-2.00167	-2.00119	-1.9996	-1.99912	-2.00014
	1685.48	-2.00612	-2.00626	-2.00147	-2.00109	-1.99955	-1.99911	-2.00014
	1686.44	-2.00581	-2.006	-2.00128	-2.00099	-1.9995	-1.9991	-2.00014
	1687.41	-2.00551	-2.00574	-2.00109	-2.0009	-1.99945	-1.99909	-2.00014
	1688.37	-2.00522	-2.00549	-2.00091	-2.00081	-1.99941	-1.99908	-2.00013
	1689.34	-2.00493	-2.00525	-2.00073	-2.00072	-1.99937	-1.99908	-2.00013
	1690.3	-2.00465	-2.00501	-2.00056	-2.00064	-1.99933	-1.99907	-2.00013
	1691.27	-2.00437	-2.00477	-2.00038	-2.00055	-1.9993	-1.99906	-2.00013
	1692.23	-2.00408	-2.00453	-2.00021	-2.00047	-1.99926	-1.99906	-2.00013
	1693.19	-2.0038	-2.00429	-2.00003	-2.00038	-1.99922	-1.99905	-2.00013
	1694.16	-2.00351	-2.00404	-1.99985	-2.00029	-1.99917	-1.99904	-2.00013
	1695.12	-2.00321	-2.00379	-1.99966	-2.0002	-1.99912	-1.99902	-2.00013
	1696.09	-2.00291	-2.00353	-1.99947	-2.0001	-1.99907	-1.99901	-2.00013
	1697.05	-2.0026	-2.00327	-1.99927	-2	-1.99901	-1.99899	-2.00012
	1698.02	-2.00229	-2.00301	-1.99907	-1.99989	-1.99895	-1.99897	-2.00012
	1698.98	-2.00198	-2.00274	-1.99887	-1.99979	-1.99889	-1.99895	-2.00012
	1699.94	-2.00166	-2.00247	-1.99867	-1.99968	-1.99882	-1.99893	-2.00012
	1700.91	-2.00135	-2.0022	-1.99846	-1.99957	-1.99876	-1.99891	-2.00012
	1701.87	-2.00104	-2.00193	-1.99826	-1.99947	-1.9987	-1.99888	-2.00011
	1702.84	-2.00074	-2.00167	-1.99806	-1.99936	-1.99863	-1.99886	-2.00011
	1703.8	-2.00044	-2.00142	-1.99787	-1.99926	-1.99857	-1.99884	-2.00011
	1704.76	-2.00016	-2.00118	-1.99769	-1.99917	-1.99852	-1.99883	-2.00011
	1705.73	-1.9999	-2.00095	-1.99752	-1.99908	-1.99847	-1.99881	-2.00011
	1706.69	-1.99967	-2.00075	-1.99737	-1.99901	-1.99843	-1.9988	-2.0001
	1707.66	-1.99945	-2.00057	-1.99724	-1.99895	-1.9984	-1.9988	-2.0001
	1708.62	-1.99926	-2.00041	-1.99712	-1.99889	-1.99838	-1.9988	-2.0001
	1709.59	-1.9991	-2.00028	-1.99703	-1.99886	-1.99837	-1.9988	-2.00011
	1710.55	-1.99895	-2.00016	-1.99694	-1.99883	-1.99837	-1.99881	-2.00011
	1711.51	-1.99882	-2.00006	-1.99687	-1.9988	-1.99837	-1.99882	-2.00011
	1712.48	-1.99871	-1.99997	-1.99682	-1.99879	-1.99838	-1.99883	-2.00011
	1713.44	-1.99861	-1.99989	-1.99677	-1.99878	-1.99839	-1.99885	-2.00012
	1714.41	-1.99852	-1.99982	-1.99672	-1.99877	-1.99841	-1.99887	-2.00012
	1715.37	-1.99843	-1.99976	-1.99669	-1.99877	-1.99843	-1.99889	-2.00012
	1716.34	-1.99836	-1.9997	-1.99665	-1.99877	-1.99845	-1.99891	-2.00013
	1717.3	-1.99829	-1.99966	-1.99663	-1.99878	-1.99847	-1.99894	-2.00013
	1718.26	-1.99823	-1.99962	-1.99661	-1.99879	-1.9985	-1.99897	-2.00013
	1719.23	-1.99819	-1.9996	-1.9966	-1.9988	-1.99854	-1.999	-2.00013
	1720.19	-1.99816	-1.99959	-1.9966	-1.99883	-1.99858	-1.99903	-2.00014
	1721.16	-1.99816	-1.99959	-1.99661	-1.99886	-1.99863	-1.99907	-2.00014
	1722.12	-1.99817	-1.99962	-1.99664	-1.9989	-1.99868	-1.99911	-2.00015
	1723.09	-1.99819	-1.99965	-1.99668	-1.99895	-1.99874	-1.99915	-2.00015
	1724.05	-1.99822	-1.9997	-1.99672	-1.99901	-1.99881	-1.99919	-2.00016
	1725.01	-1.99826	-1.99975	-1.99677	-1.99906	-1.99888	-1.99923	-2.00016
	1725.98	-1.9983	-1.9998	-1.99682	-1.99911	-1.99894	-1.99927	-2.00017
	1726.94	-1.99834	-1.99984	-1.99686	-1.99916	-1.999	-1.99931	-2.00017
	1727.91	-1.99836	-1.99987	-1.99689	-1.9992	-1.99905	-1.99934	-2.00018
	1728.87	-1.99837	-1.99989	-1.99691	-1.99923	-1.99909	-1.99937	-2.00018
	1729.83	-1.99837	-1.9999	-1.99693	-1.99926	-1.99912	-1.9994	-2.00018
	1730.8	-1.99836	-1.9999	-1.99693	-1.99927	-1.99915	-1.99942	-2.00018
	1731.76	-1.99833	-1.99988	-1.99692	-1.99928	-1.99917	-1.99944	-2.00018
	1732.73	-1.99831	-1.99987	-1.99692	-1.99929	-1.99918	-1.99946	-2.00018
	1733.69	-1.99829	-1.99986	-1.99691	-1.9993	-1.9992	-1.99947	-2.00018
	1734.66	-1.99828	-1.99985	-1.99691	-1.99931	-1.99922	-1.99949	-2.00018
	1735.62	-1.99828	-1.99986	-1.99692	-1.99932	-1.99924	-1.99951	-2.00018
	1736.58	-1.99831	-1.99989	-1.99694	-1.99935	-1.99927	-1.99954	-2.00019
	1737.55	-1.99835	-1.99993	-1.99698	-1.99939	-1.99932	-1.99956	-2.00019
	1738.51	-1.99843	-2.00001	-1.99704	-1.99944	-1.99937	-1.9996	-2.00019
	1739.48	-1.99852	-2.0001	-1.99712	-1.9995	-1.99943	-1.99963	-2.0002
	1740.44	-1.99864	-2.00021	-1.99721	-1.99957	-1.9995	-1.99967	-2.0002
	1741.41	-1.99877	-2.00033	-1.99731	-1.99965	-1.99957	-1.99971	-2.00021
	1742.37	-1.9989	-2.00046	-1.99741	-1.99972	-1.99964	-1.99975	-2.00021
	1743.33	-1.99904	-2.00058	-1.99751	-1.9998	-1.99971	-1.99979	-2.00022
	1744.3	-1.99916	-2.0007	-1.9976	-1.99986	-1.99977	-1.99983	-2.00023
	1745.26	-1.99926	-2.00079	-1.99767	-1.99992	-1.99982	-1.99986	-2.00023
	1746.23	-1.99935	-2.00087	-1.99773	-1.99996	-1.99986	-1.99989	-2.00024
	1747.19	-1.99942	-2.00094	-1.99777	-1.99999	-1.99989	-1.99991	-2.00024
	1748.16	-1.99948	-2.00099	-1.99781	-2.00002	-1.99991	-1.99993	-2.00025
	1749.12	-1.99953	-2.00103	-1.99784	-2.00003	-1.99993	-1.99994	-2.00025
	1750.08	-1.99958	-2.00107	-1.99786	-2.00005	-1.99994	-1.99995	-2.00025
	1751.05	-1.99963	-2.00112	-1.99789	-2.00007	-1.99996	-1.99997	-2.00026
	1752.01	-1.99969	-2.00116	-1.99792	-2.00008	-1.99997	-1.99998	-2.00026
	1752.98	-1.99975	-2.00122	-1.99796	-2.00011	-1.99999	-1.99999	-2.00026
	1753.94	-1.99983	-2.00128	-1.998	-2.00013	-2.00001	-2	-2.00026
	1754.9	-1.99992	-2.00136	-1.99806	-2.00017	-2.00003	-2.00002	-2.00027
	1755.87	-2.00002	-2.00144	-1.99812	-2.0002	-2.00006	-2.00004	-2.00027
	1756.83	-2.00014	-2.00154	-1.99819	-2.00025	-2.0001	-2.00005	-2.00028
	1757.8	-2.00026	-2.00165	-1.99827	-2.0003	-2.00014	-2.00008	-2.00028
	1758.76	-2.0004	-2.00176	-1.99835	-2.00035	-2.00018	-2.0001	-2.00028
	1759.73	-2.00053	-2.00188	-1.99844	-2.00041	-2.00022	-2.00012	-2.00029
	1760.69	-2.00067	-2.00199	-1.99852	-2.00046	-2.00026	-2.00014	-2.00029
	1761.65	-2.0008	-2.0021	-1.9986	-2.0005	-2.00029	-2.00015	-2.00029
	1762.62	-2.00091	-2.0022	-1.99867	-2.00054	-2.00032	-2.00017	-2.00029
	1763.58	-2.00102	-2.00228	-1.99873	-2.00058	-2.00034	-2.00018	-2.0003
	1764.55	-2.00111	-2.00235	-1.99877	-2.0006	-2.00035	-2.00019	-2.0003
	1765.51	-2.00119	-2.00242	-1.99882	-2.00062	-2.00036	-2.0002	-2.00029
	1766.48	-2.00127	-2.00249	-1.99886	-2.00064	-2.00037	-2.00021	-2.00029
	1767.44	-2.00137	-2.00256	-1.99891	-2.00067	-2.00038	-2.00022	-2.00029
	1768.4	-2.00148	-2.00265	-1.99897	-2.0007	-2.0004	-2.00023	-2.00029
	1769.37	-2.00161	-2.00277	-1.99905	-2.00075	-2.00043	-2.00025	-2.0003
	1770.33	-2.00177	-2.0029	-1.99915	-2.00081	-2.00048	-2.00028	-2.0003
	1771.3	-2.00196	-2.00306	-1.99927	-2.00088	-2.00054	-2.00031	-2.0003
	1772.26	-2.00217	-2.00325	-1.99942	-2.00098	-2.00061	-2.00035	-2.00031
	1773.23	-2.0024	-2.00346	-1.99958	-2.00108	-2.0007	-2.0004	-2.00032
	1774.19	-2.00265	-2.00368	-1.99975	-2.00119	-2.00079	-2.00045	-2.00032
	1775.15	-2.00292	-2.00391	-1.99993	-2.00131	-2.00089	-2.0005	-2.00033
	1776.12	-2.00319	-2.00415	-2.00012	-2.00144	-2.00099	-2.00055	-2.00034
	1777.08	-2.00346	-2.00439	-2.0003	-2.00156	-2.00109	-2.00061	-2.00035
	1778.05	-2.00371	-2.00462	-2.00048	-2.00168	-2.00119	-2.00066	-2.00036
	1779.01	-2.00396	-2.00484	-2.00065	-2.00179	-2.00128	-2.00071	-2.00037
	1779.97	-2.00418	-2.00504	-2.00081	-2.00189	-2.00137	-2.00075	-2.00037
	1780.94	-2.00439	-2.00522	-2.00095	-2.00198	-2.00144	-2.0008	-2.00038
	1781.9	-2.00458	-2.00539	-2.00107	-2.00206	-2.0015	-2.00083	-2.00039
	1782.87	-2.00474	-2.00553	-2.00119	-2.00213	-2.00156	-2.00087	-2.00039
	1783.83	-2.0049	-2.00567	-2.00129	-2.0022	-2.00161	-2.0009	-2.00039
	1784.8	-2.00504	-2.00579	-2.00139	-2.00225	-2.00165	-2.00092	-2.0004
	1785.76	-2.00518	-2.00592	-2.00148	-2.00231	-2.0017	-2.00095	-2.0004
	1786.72	-2.00532	-2.00603	-2.00157	-2.00237	-2.00174	-2.00097	-2.0004
	1787.69	-2.00545	-2.00615	-2.00165	-2.00242	-2.00178	-2.00099	-2.0004
	1788.65	-2.00558	-2.00627	-2.00174	-2.00247	-2.00182	-2.00101	-2.00041
	1789.62	-2.00571	-2.00638	-2.00183	-2.00253	-2.00187	-2.00104	-2.00041
	1790.58	-2.00584	-2.0065	-2.00192	-2.00259	-2.00191	-2.00106	-2.00042
	1791.55	-2.00597	-2.00661	-2.002	-2.00264	-2.00195	-2.00108	-2.00042
	1792.51	-2.00609	-2.00672	-2.00209	-2.00269	-2.00199	-2.0011	-2.00042
	1793.47	-2.00621	-2.00682	-2.00216	-2.00274	-2.00203	-2.00111	-2.00043
	1794.44	-2.00631	-2.00691	-2.00224	-2.00278	-2.00206	-2.00113	-2.00043
	1795.4	-2.00641	-2.00699	-2.0023	-2.00282	-2.00209	-2.00114	-2.00043
	1796.37	-2.00649	-2.00706	-2.00235	-2.00285	-2.00211	-2.00115	-2.00043
	1797.33	-2.00656	-2.00713	-2.0024	-2.00288	-2.00213	-2.00116	-2.00043
	1798.3	-2.00662	-2.00718	-2.00244	-2.0029	-2.00215	-2.00117	-2.00043
	1799.26	-2.00668	-2.00722	-2.00247	-2.00292	-2.00216	-2.00118	-2.00043
	1800.22	-2.00673	-2.00727	-2.0025	-2.00293	-2.00217	-2.00118	-2.00043
	1801.19	-2.00678	-2.00731	-2.00254	-2.00295	-2.00218	-2.00119	-2.00043
	1802.15	-2.00683	-2.00735	-2.00257	-2.00297	-2.0022	-2.00119	-2.00043
	1803.12	-2.00688	-2.0074	-2.0026	-2.00299	-2.00221	-2.0012	-2.00043
	1804.08	-2.00694	-2.00745	-2.00264	-2.00301	-2.00223	-2.00121	-2.00044
	1805.05	-2.007	-2.0075	-2.00268	-2.00304	-2.00225	-2.00122	-2.00044
	1806.01	-2.00706	-2.00755	-2.00273	-2.00307	-2.00227	-2.00123	-2.00044
	1806.97	-2.00712	-2.00761	-2.00277	-2.0031	-2.0023	-2.00125	-2.00044
	1807.94	-2.00719	-2.00767	-2.00282	-2.00313	-2.00233	-2.00126	-2.00044
	1808.9	-2.00726	-2.00774	-2.00287	-2.00317	-2.00236	-2.00128	-2.00044
	1809.87	-2.00734	-2.00781	-2.00293	-2.0032	-2.00239	-2.0013	-2.00045
	1810.83	-2.00742	-2.00788	-2.00299	-2.00325	-2.00243	-2.00132	-2.00045
	1811.79	-2.00751	-2.00796	-2.00305	-2.00329	-2.00247	-2.00135	-2.00045
	1812.76	-2.00761	-2.00805	-2.00312	-2.00334	-2.00252	-2.00137	-2.00046
	1813.72	-2.00771	-2.00814	-2.00319	-2.00339	-2.00257	-2.0014	-2.00046
	1814.69	-2.00781	-2.00823	-2.00327	-2.00345	-2.00262	-2.00143	-2.00046
	1815.65	-2.00791	-2.00833	-2.00335	-2.0035	-2.00267	-2.00145	-2.00047
	1816.62	-2.00802	-2.00842	-2.00342	-2.00356	-2.00272	-2.00148	-2.00047
	1817.58	-2.00811	-2.0085	-2.00349	-2.00361	-2.00277	-2.0015	-2.00047
	1818.54	-2.00819	-2.00858	-2.00355	-2.00365	-2.00281	-2.00153	-2.00048
	1819.51	-2.00826	-2.00864	-2.0036	-2.00369	-2.00284	-2.00155	-2.00048
	1820.47	-2.00832	-2.0087	-2.00364	-2.00372	-2.00287	-2.00156	-2.00048
	1821.44	-2.00837	-2.00874	-2.00367	-2.00374	-2.00289	-2.00158	-2.00048
	1822.4	-2.0084	-2.00877	-2.0037	-2.00376	-2.0029	-2.00159	-2.00048
	1823.37	-2.00843	-2.00879	-2.00371	-2.00377	-2.00291	-2.00159	-2.00048
	1824.33	-2.00844	-2.0088	-2.00372	-2.00378	-2.00292	-2.0016	-2.00049
	1825.29	-2.00846	-2.00882	-2.00373	-2.00379	-2.00293	-2.00161	-2.00049
	1826.26	-2.00848	-2.00883	-2.00374	-2.00379	-2.00293	-2.00161	-2.00049
	1827.22	-2.0085	-2.00885	-2.00375	-2.0038	-2.00294	-2.00162	-2.00049
	1828.19	-2.00852	-2.00887	-2.00377	-2.00381	-2.00295	-2.00162	-2.00049
	1829.15	-2.00855	-2.0089	-2.00379	-2.00383	-2.00297	-2.00163	-2.00049
	1830.12	-2.00858	-2.00893	-2.00381	-2.00385	-2.00298	-2.00164	-2.0005
	1831.08	-2.00863	-2.00897	-2.00384	-2.00387	-2.003	-2.00165	-2.0005
	1832.04	-2.00868	-2.00901	-2.00388	-2.0039	-2.00302	-2.00167	-2.0005
	1833.01	-2.00873	-2.00907	-2.00392	-2.00393	-2.00305	-2.00168	-2.0005
	1833.97	-2.0088	-2.00912	-2.00396	-2.00396	-2.00308	-2.0017	-2.00051
	1834.94	-2.00886	-2.00918	-2.00401	-2.00399	-2.00311	-2.00171	-2.00051
	1835.9	-2.00893	-2.00924	-2.00406	-2.00403	-2.00314	-2.00173	-2.00051
	1836.86	-2.00899	-2.0093	-2.0041	-2.00406	-2.00317	-2.00174	-2.00052
	1837.83	-2.00905	-2.00936	-2.00414	-2.00409	-2.0032	-2.00176	-2.00052
	1838.79	-2.0091	-2.0094	-2.00418	-2.00412	-2.00322	-2.00177	-2.00052
	1839.76	-2.00915	-2.00944	-2.00421	-2.00414	-2.00324	-2.00178	-2.00053
	1840.72	-2.00918	-2.00947	-2.00423	-2.00415	-2.00325	-2.00179	-2.00053
	1841.69	-2.0092	-2.00949	-2.00424	-2.00416	-2.00327	-2.0018	-2.00053
	1842.65	-2.00922	-2.00951	-2.00425	-2.00417	-2.00327	-2.0018	-2.00053
	1843.61	-2.00923	-2.00951	-2.00426	-2.00417	-2.00328	-2.00181	-2.00053
	1844.58	-2.00923	-2.00952	-2.00426	-2.00418	-2.00328	-2.00181	-2.00053
	1845.54	-2.00924	-2.00952	-2.00426	-2.00418	-2.00328	-2.00181	-2.00053
	1846.51	-2.00924	-2.00952	-2.00425	-2.00417	-2.00328	-2.00181	-2.00053
	1847.47	-2.00924	-2.00952	-2.00425	-2.00417	-2.00327	-2.00181	-2.00053
	1848.44	-2.00924	-2.00952	-2.00425	-2.00417	-2.00327	-2.00181	-2.00053
	1849.4	-2.00924	-2.00953	-2.00424	-2.00417	-2.00327	-2.00181	-2.00053
	1850.36	-2.00925	-2.00953	-2.00424	-2.00417	-2.00327	-2.00182	-2.00053
	1851.33	-2.00925	-2.00954	-2.00424	-2.00417	-2.00327	-2.00182	-2.00053
	1852.29	-2.00927	-2.00955	-2.00425	-2.00417	-2.00327	-2.00182	-2.00053
	1853.26	-2.00929	-2.00956	-2.00426	-2.00418	-2.00328	-2.00183	-2.00053
	1854.22	-2.00931	-2.00959	-2.00427	-2.00419	-2.00329	-2.00184	-2.00053
	1855.19	-2.00934	-2.00961	-2.00429	-2.0042	-2.0033	-2.00184	-2.00054
	1856.15	-2.00938	-2.00964	-2.00431	-2.00422	-2.00331	-2.00185	-2.00054
	1857.11	-2.00942	-2.00968	-2.00434	-2.00423	-2.00333	-2.00186	-2.00054
	1858.08	-2.00946	-2.00972	-2.00437	-2.00425	-2.00334	-2.00188	-2.00054
	1859.04	-2.0095	-2.00976	-2.0044	-2.00427	-2.00336	-2.00189	-2.00055
	1860.01	-2.00955	-2.0098	-2.00443	-2.00429	-2.00338	-2.00191	-2.00055
	1860.97	-2.00961	-2.00985	-2.00447	-2.00432	-2.00341	-2.00192	-2.00055
	1861.93	-2.00967	-2.00991	-2.00451	-2.00435	-2.00343	-2.00194	-2.00056
	1862.9	-2.00973	-2.00996	-2.00455	-2.00438	-2.00346	-2.00196	-2.00056
	1863.86	-2.0098	-2.01003	-2.0046	-2.00441	-2.00349	-2.00198	-2.00056
	1864.83	-2.00987	-2.0101	-2.00465	-2.00444	-2.00352	-2.002	-2.00057
	1865.79	-2.00995	-2.01017	-2.0047	-2.00448	-2.00356	-2.00202	-2.00057
	1866.76	-2.01004	-2.01025	-2.00476	-2.00452	-2.00359	-2.00205	-2.00057
	1867.72	-2.01013	-2.01033	-2.00483	-2.00457	-2.00363	-2.00207	-2.00058
	1868.68	-2.01021	-2.01041	-2.00489	-2.00461	-2.00367	-2.0021	-2.00058
	1869.65	-2.0103	-2.01049	-2.00495	-2.00465	-2.00371	-2.00212	-2.00059
	1870.61	-2.01039	-2.01057	-2.00501	-2.00469	-2.00375	-2.00214	-2.00059
	1871.58	-2.01046	-2.01064	-2.00506	-2.00473	-2.00378	-2.00216	-2.00059
	1872.54	-2.01053	-2.0107	-2.00511	-2.00476	-2.00381	-2.00218	-2.0006
	1873.51	-2.01058	-2.01075	-2.00515	-2.00479	-2.00384	-2.0022	-2.0006
	1874.47	-2.01062	-2.01079	-2.00517	-2.00481	-2.00385	-2.00221	-2.0006
	1875.43	-2.01065	-2.01082	-2.00519	-2.00482	-2.00386	-2.00222	-2.0006
	1876.4	-2.01066	-2.01083	-2.00519	-2.00482	-2.00387	-2.00222	-2.0006
	1877.36	-2.01066	-2.01083	-2.00519	-2.00482	-2.00386	-2.00223	-2.0006
	1878.33	-2.01066	-2.01083	-2.00519	-2.00481	-2.00386	-2.00223	-2.0006
	1879.29	-2.01065	-2.01083	-2.00518	-2.0048	-2.00385	-2.00223	-2.00059
	1880.26	-2.01065	-2.01082	-2.00517	-2.0048	-2.00385	-2.00223	-2.00059
	1881.22	-2.01065	-2.01082	-2.00517	-2.0048	-2.00384	-2.00223	-2.00059
	1882.18	-2.01065	-2.01083	-2.00517	-2.0048	-2.00384	-2.00224	-2.00059
	1883.15	-2.01067	-2.01084	-2.00517	-2.0048	-2.00385	-2.00224	-2.00059
	1884.11	-2.01068	-2.01086	-2.00518	-2.00481	-2.00385	-2.00224	-2.00059
	1885.08	-2.01071	-2.01088	-2.0052	-2.00482	-2.00386	-2.00225	-2.00059
	1886.04	-2.01074	-2.0109	-2.00522	-2.00483	-2.00388	-2.00226	-2.00059
	1887	-2.01076	-2.01093	-2.00524	-2.00484	-2.00389	-2.00226	-2.00059
	1887.97	-2.01079	-2.01095	-2.00525	-2.00486	-2.0039	-2.00227	-2.00059
	1888.93	-2.01082	-2.01098	-2.00527	-2.00487	-2.00391	-2.00228	-2.00059
	1889.9	-2.01084	-2.011	-2.00528	-2.00488	-2.00392	-2.00228	-2.00059
	1890.86	-2.01085	-2.01101	-2.00529	-2.00488	-2.00392	-2.00229	-2.0006
	1891.83	-2.01087	-2.01102	-2.0053	-2.00489	-2.00393	-2.00229	-2.0006
	1892.79	-2.01087	-2.01103	-2.0053	-2.00489	-2.00393	-2.00229	-2.00059
	1893.75	-2.01088	-2.01103	-2.0053	-2.00489	-2.00393	-2.0023	-2.00059
	1894.72	-2.01088	-2.01103	-2.0053	-2.00489	-2.00393	-2.0023	-2.00059
	1895.68	-2.01088	-2.01103	-2.0053	-2.00489	-2.00393	-2.0023	-2.00059
	1896.65	-2.01088	-2.01104	-2.0053	-2.00489	-2.00393	-2.0023	-2.00059
	1897.61	-2.01089	-2.01104	-2.0053	-2.00489	-2.00393	-2.00231	-2.00059
	1898.58	-2.0109	-2.01105	-2.00531	-2.0049	-2.00393	-2.00231	-2.00059
	1899.54	-2.01091	-2.01106	-2.00531	-2.0049	-2.00394	-2.00232	-2.0006
	1900.5	-2.01093	-2.01108	-2.00532	-2.00491	-2.00394	-2.00232	-2.0006
	1901.47	-2.01095	-2.0111	-2.00534	-2.00492	-2.00395	-2.00233	-2.0006
	1902.43	-2.01098	-2.01112	-2.00536	-2.00494	-2.00396	-2.00234	-2.0006
	1903.4	-2.01101	-2.01115	-2.00538	-2.00495	-2.00398	-2.00235	-2.0006
	1904.36	-2.01105	-2.01118	-2.0054	-2.00497	-2.00399	-2.00236	-2.0006
	1905.33	-2.01108	-2.01121	-2.00543	-2.00499	-2.00401	-2.00237	-2.0006
	1906.29	-2.01112	-2.01125	-2.00545	-2.00501	-2.00403	-2.00238	-2.0006
	1907.25	-2.01116	-2.01129	-2.00548	-2.00503	-2.00404	-2.00239	-2.0006
	1908.22	-2.01121	-2.01132	-2.00551	-2.00505	-2.00406	-2.0024	-2.0006
	1909.18	-2.01125	-2.01136	-2.00554	-2.00507	-2.00408	-2.00241	-2.0006
	1910.15	-2.01129	-2.0114	-2.00557	-2.00509	-2.0041	-2.00242	-2.0006
	1911.11	-2.01132	-2.01143	-2.00559	-2.00511	-2.00411	-2.00242	-2.0006
	1912.08	-2.01135	-2.01145	-2.00561	-2.00512	-2.00412	-2.00243	-2.0006
	1913.04	-2.01137	-2.01147	-2.00562	-2.00513	-2.00413	-2.00243	-2.0006
	1914	-2.01139	-2.01148	-2.00562	-2.00514	-2.00413	-2.00244	-2.0006
	1914.97	-2.01139	-2.01148	-2.00562	-2.00514	-2.00413	-2.00244	-2.0006
	1915.93	-2.01138	-2.01148	-2.00562	-2.00513	-2.00413	-2.00243	-2.0006
	1916.9	-2.01137	-2.01147	-2.0056	-2.00513	-2.00412	-2.00243	-2.0006
	1917.86	-2.01136	-2.01145	-2.00559	-2.00512	-2.00411	-2.00243	-2.0006
	1918.82	-2.01134	-2.01144	-2.00557	-2.00511	-2.0041	-2.00242	-2.0006
	1919.79	-2.01133	-2.01143	-2.00556	-2.0051	-2.00409	-2.00242	-2.0006
	1920.75	-2.01132	-2.01142	-2.00555	-2.00509	-2.00408	-2.00241	-2.0006
	1921.72	-2.01132	-2.01142	-2.00555	-2.00509	-2.00408	-2.00241	-2.0006
	1922.68	-2.01133	-2.01142	-2.00555	-2.00509	-2.00408	-2.00241	-2.0006
	1923.65	-2.01134	-2.01143	-2.00555	-2.00509	-2.00408	-2.00241	-2.0006
	1924.61	-2.01135	-2.01144	-2.00556	-2.0051	-2.00409	-2.00241	-2.0006
	1925.57	-2.01137	-2.01145	-2.00557	-2.0051	-2.00409	-2.00241	-2.0006
	1926.54	-2.01139	-2.01148	-2.00558	-2.00511	-2.0041	-2.00242	-2.0006
	1927.5	-2.01142	-2.0115	-2.0056	-2.00513	-2.00411	-2.00242	-2.0006
	1928.47	-2.01145	-2.01152	-2.00562	-2.00514	-2.00412	-2.00243	-2.0006
	1929.43	-2.01148	-2.01155	-2.00564	-2.00515	-2.00414	-2.00243	-2.0006
	1930.4	-2.01151	-2.01158	-2.00566	-2.00516	-2.00415	-2.00244	-2.0006
	1931.36	-2.01154	-2.01161	-2.00568	-2.00518	-2.00416	-2.00244	-2.0006
	1932.32	-2.01157	-2.01163	-2.0057	-2.00519	-2.00417	-2.00245	-2.00061
	1933.29	-2.0116	-2.01166	-2.00572	-2.0052	-2.00419	-2.00246	-2.00061
	1934.25	-2.01163	-2.01169	-2.00573	-2.00522	-2.0042	-2.00246	-2.00061
	1935.22	-2.01166	-2.01171	-2.00575	-2.00523	-2.00421	-2.00247	-2.00061
	1936.18	-2.01169	-2.01174	-2.00577	-2.00524	-2.00422	-2.00248	-2.00061
	1937.14	-2.01172	-2.01176	-2.00578	-2.00525	-2.00423	-2.00248	-2.00061
	1938.11	-2.01174	-2.01178	-2.0058	-2.00526	-2.00423	-2.00249	-2.00062
	1939.07	-2.01177	-2.01181	-2.00581	-2.00527	-2.00424	-2.00249	-2.00062
	1940.04	-2.0118	-2.01183	-2.00583	-2.00528	-2.00425	-2.0025	-2.00062
	1941	-2.01183	-2.01186	-2.00585	-2.00529	-2.00426	-2.0025	-2.00062
	1941.97	-2.01186	-2.01188	-2.00587	-2.0053	-2.00427	-2.00251	-2.00062
	1942.93	-2.0119	-2.01191	-2.00589	-2.00532	-2.00428	-2.00252	-2.00062
	1943.89	-2.01193	-2.01194	-2.00591	-2.00533	-2.0043	-2.00252	-2.00063
	1944.86	-2.01196	-2.01197	-2.00593	-2.00534	-2.00431	-2.00253	-2.00063
	1945.82	-2.01199	-2.012	-2.00594	-2.00535	-2.00432	-2.00254	-2.00063
	1946.79	-2.01202	-2.01202	-2.00596	-2.00536	-2.00433	-2.00254	-2.00063
	1947.75	-2.01205	-2.01205	-2.00598	-2.00538	-2.00434	-2.00255	-2.00063
	1948.72	-2.01208	-2.01207	-2.006	-2.00539	-2.00435	-2.00255	-2.00063
	1949.68	-2.01211	-2.0121	-2.00602	-2.0054	-2.00436	-2.00256	-2.00064
	1950.64	-2.01214	-2.01213	-2.00603	-2.00541	-2.00437	-2.00257	-2.00064
