# Supplementary material for: Intermolecular cascaded π-conjugation channels for electron delivery powering CO2 photoreduction
Source: Nat Commun. 2020 Mar 2;11:1149. doi: 10.1038/s41467-020-14851-7 (PMC7051963; doi:10.1038/s41467-020-14851-7)
Supplement: Supplementary file 3 — Source Data [file 41467_2020_14851_MOESM3_ESM.zip › Source Data/Supplementary-Figure-(S6-S10)-source-data.xlsx]

## Sheet: Figure S6
Figure S6
		L-CP-D	N-CP-D	L-CP-A	N-CP-A
	51.88	109.218	89.5386	276.882	1162.03
	52.8442	119.612	92.0242	309.916	1275.57
	53.8085	123.364	91.2738	330.305	1379.74
	54.7727	120.782	87.394	338.695	1474.54
	55.7369	119.31	85.6935	345.395	1559.96
	56.7012	118.35	87.9035	349.88	1636
	57.6654	118.545	90.4398	353.242	1702.68
	58.6296	120.527	91.6619	354.957	1759.98
	59.5939	123.954	91.2143	354.487	1807.91
	60.5581	127.339	89.7656	351.763	1846.46
	61.5223	128.176	88.5575	347.055	1875.64
	62.4866	123.049	88.352	340.182	1869.56
	63.4508	119.757	87.7902	333.053	1864.23
	64.415	119.709	86.5573	325.582	1857.91
	65.3793	122.269	84.9228	318.399	1845.91
	66.3435	125.909	83.3329	312.384	1828.2
	67.3077	129.248	81.9793	307.908	1806.84
	68.272	131.63	80.7338	304.369	1783.95
	69.2362	135.383	79.9716	298.802	1760.05
	70.2004	142.009	80.2524	291.801	1734.78
	71.1647	149.824	80.9158	283.911	1707.83
	72.1289	157.23	81.4245	275.195	1680.17
	73.0931	163.759	81.6686	265.506	1653.34
	74.0574	169.795	81.5841	255.746	1627.87
	75.0216	176.098	80.923	247.788	1603.25
	75.9858	182.95	79.6509	242.303	1578.77
	76.9501	189.392	77.893	236.768	1555
	77.9143	195.488	75.3848	230.421	1534.1
	78.8785	201.444	72.2477	223.796	1518.07
	79.8428	206.823	69.5274	217.963	1505.16
	80.807	210.97	68.4715	213.966	1492.89
	81.7712	213.518	68.9929	211.001	1479.44
	82.7355	215.591	68.7859	207.51	1463.56
	83.6997	217.191	66.6924	202.164	1443.33
	84.6639	218.301	63.4417	195.674	1417.02
	85.6282	218.87	60.7321	189.69	1384.86
	86.5924	218.461	59.2484	184.149	1349.15
	87.5566	216.456	58.2514	177.313	1311.26
	88.5209	213.312	56.4746	168.479	1272.54
	89.4851	209.438	53.7189	159.13	1234.93
	90.4493	206.007	50.7953	150.67	1199.67
	91.4136	203.655	48.4458	143.382	1167.56
	92.3778	202.115	46.7452	136.556	1139.2
	93.342	201.391	45.0441	130.848	1116.14
	94.3063	201.948	42.5884	127.462	1098.41
	95.2705	203.719	39.5008	126.301	1084.59
	96.2347	205.405	36.7619	125.329	1073.39
	97.199	205.756	35.1203	123.541	1064.47
	98.1632	204.875	34.4393	120.756	1057.61
	99.1274	204.874	33.464	117.074	1051.93
	100.092	207.384	31.7105	113.03	1046.19
	101.056	211.72	29.6548	109.608	1038.76
	102.02	216.492	27.7465	106.91	1027.99
	102.984	221.095	26.1043	105.408	1012.52
	103.949	225.494	24.5068	103.278	991.523
	104.913	230.374	22.6662	97.2675	965.956
	105.877	237.121	20.677	85.3055	937.858
	106.841	242.933	18.4689	74.7084	908.876
	107.805	245.999	15.673	69.6427	880.683
	108.77	246.04	12.2397	69.0209	855.163
	109.734	243.423	9.00388	68.434	833.333
	110.698	237.756	6.71268	64.4389	814.725
	111.662	228.93	5.51102	57.1534	799.112
	112.627	221.057	4.72263	51.6983	786.608
	113.591	216.637	4.53317	51.0513	776.535
	114.555	213.386	4.53134	52.5526	768.093
	115.519	209.184	4.32727	53.8394	761.357
	116.484	202.893	3.72482	54.6139	758.288
	117.448	194.947	2.78699	54.3181	761.105
	118.412	186.999	1.72269	51.1211	769.502
	119.376	179.715	0.35852	43.1835	780.9
	120.341	172.678	-0.6734	36.6884	792.28
	121.305	165.301	-1.04843	34.0464	801.277
	122.269	157.151	-0.87305	34.4222	806.559
	123.233	148.439	-0.63089	35.9192	807.704
	124.198	139.709	-0.8306	37.6656	806.473
	125.162	131.272	-1.6171	40.4338	804.392
	126.126	122.112	-2.15878	41.9239	801.674
	127.09	110.988	-1.87488	39.2375	797.732
	128.054	98.451	-1.55774	33.775	791.405
	129.019	85.4488	-1.92691	27.8826	781.182
	129.983	72.6765	-3.54706	23.7393	767.975
	130.947	60.576	-6.01916	21.9526	753.626
	131.911	49.0888	-7.7609	20.8626	738.879
	132.876	37.2137	-8.65201	19.1157	723.335
	133.84	25.6057	-9.16266	15.9356	706.557
	134.804	15.118	-9.23877	11.2538	689.216
	135.768	6.12842	-8.82797	6.14395	673.651
	136.732	-1.89048	-8.32898	2.48765	662.265
	137.697	-9.83646	-8.22897	2.40389	654.59
	138.661	-18.0495	-8.6322	6.8495	648.825
	139.625	-26.849	-9.58862	7.52336	643.037
	140.589	-35.9259	-10.9971	2.69706	636.063
	141.554	-44.4958	-12.6425	-3.6061	627.89
	142.518	-51.8167	-14.3691	-7.70619	619.527
	143.482	-57.625	-16.212	-7.9658	612.841
	144.446	-62.3235	-18.2022	-5.56486	607.868
	145.411	-67.0383	-20.217	-4.07914	603.54
	146.375	-72.8494	-22.5046	-6.23416	598.434
	147.339	-78.6482	-24.819	-9.57018	592.02
	148.303	-83.5324	-27.067	-12.5371	584.663
	149.268	-87.2146	-29.1568	-14.2636	576.6
	150.232	-90.2534	-30.9228	-14.5906	566.009
	151.196	-93.5433	-32.0897	-13.3441	553.531
	152.16	-97.4789	-32.3834	-10.134	540.503
	153.125	-101.655	-33.194	-9.91839	527.854
	154.089	-105.848	-34.9487	-15.789	515.723
	155.053	-110.069	-37.2194	-23.7666	503.679
	156.017	-114.061	-39.5971	-29.109	491.429
	156.981	-117.829	-42.0303	-28.3212	479.403
	157.946	-121.04	-44.3655	-22.2855	468.523
	158.91	-122.708	-45.9334	-17.2431	459.183
	159.874	-123.022	-45.9918	-17.2678	451.47
	160.838	-123.729	-46.5475	-20.538	445.447
	161.803	-124.89	-48.5996	-25.1597	441.191
	162.767	-125.951	-51.9302	-29.3025	438.785
	163.731	-126.632	-55.295	-31.4685	437.836
	164.695	-127.032	-57.4691	-30.8339	438.395
	165.66	-127.453	-58.2529	-27.6858	439.892
	166.624	-127.895	-58.9471	-24.6926	441.484
	167.588	-128.541	-59.6431	-22.0629	442.01
	168.552	-129.351	-60.4862	-20.5608	441.019
	169.517	-130.158	-61.6712	-20.5267	440.426
	170.481	-130.858	-63.5509	-22.1682	442.507
	171.445	-131.169	-65.6593	-24.4295	446.571
	172.409	-130.679	-66.5441	-25.3297	450.646
	173.373	-129.654	-65.4578	-25.5139	453.121
	174.338	-128.454	-64.229	-26.4089	453.431
	175.302	-126.835	-63.5796	-27.8187	452.482
	176.266	-124.69	-63.4601	-29.2257	451.887
	177.23	-122.47	-63.6694	-30.5866	451.509
	178.195	-120.755	-64.2469	-32.6259	449.17
	179.159	-119.728	-65.2811	-35.854	442.762
	180.123	-118.672	-66.053	-38.2399	431.439
	181.087	-117.514	-66.5698	-40.1646	415.485
	182.052	-116.617	-66.7348	-41.6881	395.696
	183.016	-116.188	-66.3178	-42.5427	373.596
	183.98	-115.779	-64.8064	-41.2554	351.497
	184.944	-115.944	-62.9858	-39.4311	331.142
	185.908	-118.175	-62.4248	-40.6132	312.492
	186.873	-123.489	-63.6677	-45.7743	294.666
	187.837	-128.309	-65.0224	-50.4524	277.01
	188.801	-130.996	-65.7584	-52.2455	260.159
	189.765	-131.925	-65.9455	-52.0565	245.3
	190.73	-131.791	-65.6538	-51.8275	233.612
	191.694	-130.451	-64.541	-52.8965	225.383
	192.658	-128.046	-62.7425	-54.9971	220.618
	193.622	-125.964	-61.4737	-56.3131	218.89
	194.587	-124.436	-61.0887	-56.1832	219.561
	195.551	-123.48	-61.3326	-55.4097	221.368
	196.515	-123.141	-61.9824	-54.9409	223.495
	197.479	-123.67	-63.353	-54.8287	225.771
	198.444	-124.35	-64.6386	-54.7122	228.467
	199.408	-124.353	-64.8174	-54.069	231.232
	200.372	-123.487	-63.6685	-52.5819	232.955
	201.336	-122.398	-62.4725	-50.614	233.531
	202.3	-122.001	-62.195	-48.9796	233.781
	203.265	-122.061	-62.5747	-47.8181	234.907
	204.229	-121.594	-62.9691	-46.8895	236.876
	205.193	-119.673	-63.5301	-45.4897	237.875
	206.157	-117.02	-63.9467	-44.2665	236.32
	207.122	-115.029	-63.3346	-44.3261	231.475
	208.086	-113.671	-60.9808	-45.1799	223.951
	209.05	-112.511	-58.1669	-45.7023	214.338
	210.014	-111.209	-56.7358	-45.1028	202.754
	210.978	-110.296	-57.331	-44.7562	189.355
	211.943	-109.66	-58.0791	-44.8851	174.727
	212.907	-109.351	-57.9378	-45.6621	159.214
	213.871	-109.409	-57.0329	-47.293	142.716
	214.835	-109.689	-56.1022	-49.9243	125.274
	215.8	-109.974	-55.4798	-53.5725	107.48
	216.764	-109.952	-55.0953	-57.104	89.7327
	217.728	-109.56	-54.6519	-58.4853	72.0233
	218.692	-108.875	-54.2497	-56.5085	54.624
	219.657	-108.174	-53.8079	-54.1108	38.5004
	220.621	-107.543	-53.2576	-54.1114	25.0497
	221.585	-106.96	-52.589	-56.9402	14.1063
	222.549	-106.638	-51.7796	-60.5281	5.19124
	223.513	-106.808	-50.675	-61.9768	-2.11451
	224.478	-107.703	-48.8752	-60.6567	-8.50816
	225.442	-108.047	-47.6414	-57.5537	-14.7789
	226.406	-107.722	-47.6419	-51.2817	-21.397
	227.37	-107.097	-48.3511	-44.5938	-27.9705
	228.335	-106.544	-48.9608	-41.584	-33.5846
	229.299	-106.135	-49.124	-44.1621	-37.784
	230.263	-105.65	-48.8438	-50.7429	-40.7358
	231.227	-104.838	-48.3014	-54.9477	-42.8021
	232.192	-103.506	-47.6545	-56.4097	-44.1408
	233.156	-102.098	-46.6708	-56.4264	-44.6029
	234.12	-100.762	-44.9338	-54.5863	-43.794
	235.084	-99.4112	-42.6415	-51.1614	-41.7959
	236.049	-97.8827	-40.4816	-47.3652	-38.7917
	237.013	-96.1245	-39.1169	-44.6497	-34.8588
	237.977	-94.2646	-38.827	-44.0821	-29.7072
	238.941	-92.4963	-38.6987	-43.4281	-23.621
	239.905	-90.8708	-39.4243	-42.329	-17.5288
	240.87	-89.0278	-39.8347	-40.599	-12.6581
	241.834	-86.6108	-38.7731	-38.6915	-9.51463
	242.798	-83.7847	-35.9984	-37.3915	-7.51281
	243.762	-81.4493	-32.639	-37.195	-5.90402
	244.727	-81.0944	-31.0651	-37.6372	-5.81323
	245.691	-84.1996	-33.3159	-36.3644	-8.30993
	246.655	-85.9927	-34.4483	-34.7635	-13.6884
	247.619	-85.8522	-33.3063	-34.9313	-21.4677
	248.584	-84.7952	-31.0083	-36.3515	-31.1444
	249.548	-84.0255	-29.01	-37.7599	-42.0776
	250.512	-84.2656	-28.2335	-37.7059	-53.0636
	251.476	-85.195	-28.5472	-35.7829	-63.0587
	252.44	-85.1042	-28.6478	-34.4174	-71.3969
	253.405	-82.944	-28.5991	-33.5545	-78.1678
	254.369	-80.4252	-28.1976	-32.8299	-84.1279
	255.333	-78.2935	-27.6254	-32.5282	-90.043
	256.298	-76.5799	-26.792	-32.7266	-95.7885
	257.262	-74.7759	-25.1882	-33.0477	-100.094
	258.226	-72.6036	-21.8633	-33.4657	-102.738
	259.19	-70.167	-16.4788	-34.204	-104.253
	260.154	-66.659	-11.8729	-33.5076	-105.083
	261.119	-61.4617	-8.99481	-28.7962	-104.944
	262.083	-55.0381	-6.88498	-22.8509	-103.234
	263.047	-47.2399	-4.95932	-17.435	-100.306
	264.011	-37.1379	-3.18274	-12.8439	-97.7894
	264.976	-26.9556	-1.37433	-9.21258	-95.8568
	265.94	-19.71	0.81171	-7.50188	-94.0129
	266.904	-15.7985	3.50348	-8.6512	-91.5631
	267.868	-13.7061	5.98544	-9.25714	-88.2079
	268.832	-13.1856	7.98727	-6.02153	-84.2619
	269.797	-13.8917	9.51367	-0.43653	-79.8423
	270.761	-15.3775	10.327	3.49656	-75.6789
	271.725	-18.0083	10.4979	3.61496	-72.7633
	272.69	-21.2051	9.88458	1.58532	-71.8413
	273.654	-23.9574	8.0867	0.10712	-72.5419
	274.618	-26.0305	4.83102	-0.37317	-72.5905
	275.582	-27.9646	0.84927	-0.63762	-70.2278
	276.546	-30.542	-3.12915	-1.86399	-66.5015
	277.511	-33.721	-7.46332	-4.1017	-63.2868
	278.475	-37.2165	-10.9324	-6.41296	-61.3292
	279.439	-41.7572	-12.9936	-8.65013	-60.0818
	280.403	-46.5211	-13.9177	-10.5879	-58.7467
	281.368	-49.792	-14.1244	-12.1421	-57.2534
	282.332	-50.7733	-13.6371	-13.7304	-55.8461
	283.296	-50.0135	-12.7068	-15.6932	-54.6783
	284.26	-49.9233	-12.7608	-17.0755	-53.8612
	285.224	-50.0802	-14.6049	-16.4046	-53.4258
	286.189	-50.6404	-16.3364	-15.2663	-53.266
	287.153	-52.5836	-17.4114	-14.2171	-53.4436
	288.117	-55.4388	-17.831	-13.7296	-54.3407
	289.081	-57.507	-17.6955	-14.3621	-56.3029
	290.046	-57.0077	-16.9325	-16.6143	-61.8865
	291.01	-52.7921	-15.169	-20.7525	-72.5831
	291.974	-50.0702	-14.2574	-22.4917	-86.8653
	292.938	-49.7871	-14.9128	-20.1485	-101.335
	293.903	-50.0647	-15.7593	-17.1301	-113.034
	294.867	-50.0111	-16.0369	-15.4628	-122.004
	295.831	-49.5578	-15.6202	-15.9858	-129.889
	296.795	-49.1612	-14.9311	-18.3712	-136.759
	297.76	-49.4493	-14.5941	-21.9274	-142.561
	298.724	-50.8322	-14.8515	-26.9821	-147.102
	299.688	-50.7229	-14.656	-28.8397	-150.013
	300.652	-48.2263	-13.579	-26.5418	-151.042
	301.616	-45.1006	-12.265	-23.1967	-150.357
	302.581	-42.9374	-11.3063	-21.4739	-148.414
	303.545	-42.4316	-10.9612	-22.3142	-145.649
	304.509	-42.7607	-11.0035	-24.1879	-141.989
	305.473	-42.3896	-11.0294	-24.3557	-137.436
	306.438	-40.9965	-11.0418	-21.8157	-132.542
	307.402	-39.3909	-10.9925	-19.1361	-128.338
	308.366	-38.4202	-11.038	-18.9014	-125.375
	309.33	-38.116	-11.1431	-21.1552	-124.704
	310.295	-37.7979	-10.9715	-23.8708	-125.088
	311.259	-36.498	-9.85913	-25.5316	-124.496
	312.223	-34.4673	-8.29941	-25.4333	-122.198
	313.187	-32.7825	-7.5999	-23.3196	-119.039
	314.151	-31.8825	-8.28743	-19.2523	-116.553
	315.116	-31.5054	-9.35811	-15.0008	-115.481
	316.08	-31.3005	-9.28856	-12.8039	-115.694
	317.044	-31.5278	-7.69102	-13.0893	-117.328
	318.008	-31.437	-6.22855	-14.135	-120.196
	318.973	-30.0347	-5.43506	-15.4811	-124.017
	319.937	-28.1612	-5.10988	-17.158	-128.755
	320.901	-27.5217	-4.95022	-19.0566	-134.591
	321.865	-28.91	-4.86717	-20.6859	-141.403
	322.83	-31.535	-4.71115	-21.391	-148.829
	323.794	-32.2663	-3.86887	-20.7351	-156.564
	324.758	-29.6025	-1.00952	-18.5903	-164.549
	325.722	-27.4298	0.99593	-17.3188	-172.544
	326.687	-27.0408	0.85146	-17.526	-179.929
	327.651	-27.7751	-0.80167	-18.3698	-185.696
	328.615	-28.2586	-2.4968	-18.7624	-190.082
	329.579	-27.455	-3.09261	-18.3672	-194.981
	330.543	-25.4141	-2.51685	-17.8364	-202.125
	331.508	-24.559	-2.28239	-18.0866	-211.357
	332.472	-25.8948	-2.85832	-18.5857	-221.153
	333.436	-27.3064	-3.34163	-19.2553	-230.131
	334.4	-28.089	-3.25151	-20.2733	-237.071
	335.365	-28.2516	-2.61215	-21.9215	-241.638
	336.329	-28.0901	-1.97621	-24.0998	-244.7
	337.293	-27.6448	-2.00262	-26.58	-247.649
	338.257	-26.6621	-2.72961	-28.783	-251.833
	339.221	-25.3216	-3.02258	-28.8483	-257.639
	340.186	-24.0272	-2.50154	-26.8731	-263.229
	341.15	-22.9059	-1.65288	-24.4158	-266.175
	342.114	-22.0732	-0.92137	-23.0818	-265.814
	343.079	-21.3905	-0.23131	-23.0735	-263.087
	344.043	-20.9971	0.17786	-23.5535	-259.371
	345.007	-20.9396	-0.09258	-22.3317	-255.703
	345.971	-20.9232	-0.94066	-18.7876	-252.377
	346.935	-20.3321	-1.4603	-16.0409	-248.323
	347.9	-18.4115	-1.04213	-15.7622	-244.1
	348.864	-15.173	0.29918	-17.3784	-241.042
	349.828	-12.7015	1.43335	-17.133	-237.452
	350.792	-12.0377	2.11423	-16.1337	-230.645
	351.757	-12.4841	2.54936	-15.8092	-219.867
	352.721	-13.4643	3.0804	-15.4623	-207.092
	353.685	-14.3405	3.7679	-13.7127	-195.052
	354.649	-14.3096	4.28806	-10.0424	-185.327
	355.613	-12.9473	4.12972	-5.21155	-179.205
	356.578	-10.7494	2.55257	-2.10535	-177.67
	357.542	-9.15134	1.74062	0.12538	-180.019
	358.506	-7.76138	2.35555	3.2536	-183.662
	359.47	-7.07716	3.19127	4.64186	-185.316
	360.435	-7.19695	3.51929	3.45576	-184.076
	361.399	-7.77679	3.23264	0.56406	-181.48
	362.363	-8.0381	2.80887	-1.85728	-179.199
	363.327	-7.39874	2.82092	-2.51235	-178.002
	364.292	-6.31436	3.24297	-3.23642	-177.347
	365.256	-4.84896	3.81447	-2.3655	-176.174
	366.22	-2.38467	4.83131	1.60223	-174.289
	367.184	0.02001	5.7992	6.31094	-173.747
	368.149	1.22336	6.1433	9.50816	-173.944
	369.113	0.35618	5.19276	10.5313	-172.507
	370.077	-1.07418	4.0995	10.4916	-169.166
	371.041	-1.05015	4.58652	10.3294	-165.797
	372.005	0.56235	6.8244	9.93852	-165.132
	372.97	1.93877	8.87822	9.51031	-168.509
	373.934	1.65186	9.59157	8.76342	-173.932
	374.898	-0.05484	8.99936	8.1097	-179.189
	375.862	-0.52664	8.16145	9.7173	-183.08
	376.827	1.61168	6.4537	15.4773	-184.916
	377.791	4.03363	4.90314	21.6347	-185.17
	378.755	5.00804	4.44787	25.1847	-184.955
	379.719	4.48252	5.1701	26.2785	-185.068
	380.684	3.35618	6.48113	27.5483	-185.479
	381.648	2.50841	7.85907	31.9722	-186.603
	382.612	1.47671	9.63629	40.2022	-188.673
	383.576	1.59903	10.552	49.3071	-191.341
	384.541	3.32083	10.0853	58.3164	-194.034
	385.505	5.041	9.06412	66.4565	-196.809
	386.469	5.80141	8.04973	74.3081	-198.691
	387.433	5.65127	7.26344	82.9449	-197.187
	388.397	5.62411	6.67308	92.4917	-191.91
	389.362	6.91257	6.0399	101.93	-185.151
	390.326	9.5965	5.11107	110.611	-179.444
	391.29	12.3906	4.79906	118.587	-175.337
	392.254	14.541	5.68144	124.415	-170.982
	393.219	16.3383	7.10968	128.619	-164.679
	394.183	17.9657	8.46162	131.311	-155.944
	395.147	19.8406	9.6133	133.763	-145.844
	396.111	21.7072	10.6911	135.082	-135.9
	397.075	23.2663	11.6777	134.482	-127.623
	398.04	24.7676	12.626	132.724	-121.79
	399.004	26.8019	14.0558	130.781	-117.989
	399.968	29.363	16.2268	127.962	-116.35
	400.933	31.9825	19.1058	122.587	-117.677
	401.897	34.7268	22.2513	116.792	-120.46
	402.861	38.4941	25.4711	111.703	-122.823
	403.825	42.3595	29.224	107.353	-123.759
	404.789	45.1939	33.9076	103.818	-123.306
	405.754	47.3311	39.4831	101.334	-121.075
	406.718	50.5344	45.6399	100.271	-117.064
	407.682	56.4615	52.231	100.908	-112.9
	408.646	65.2025	59.6862	102.802	-110.775
	409.611	75.7412	65.9432	105.519	-111.803
	410.575	89.6472	70.5209	110.573	-114.763
	411.539	103.992	74.2311	114.756	-118.004
	412.503	117.874	77.6599	116.881	-120.764
	413.467	131.339	80.9757	117.234	-122.137
	414.432	143.295	83.336	116.139	-122.782
	415.396	152.85	83.5062	113.441	-124.261
	416.36	159.807	81.481	108.652	-127.501
	417.324	163.429	79.2857	101.2	-131.86
	418.289	163.441	77.6557	90.3783	-135.876
	419.253	161.002	76.2991	80.6553	-140.055
	420.217	157.34	74.4098	75.7029	-143.86
	421.181	150.274	71.4077	75.4757	-146.079
	422.146	142.831	68.1749	75.6309	-146.978
	423.11	137.18	65.1338	77.2066	-147.492
	424.074	133.24	62.3737	80.4204	-148.024
	425.038	129.852	59.8402	82.5416	-147.944
	426.002	126.146	57.3487	80.6145	-146.353
	426.967	121.396	54.8289	73.2641	-143.88
	427.931	114.252	52.9486	64.277	-142.151
	428.895	102.784	53.359	56.1861	-142.571
	429.86	92.1448	53.0567	47.7314	-144.453
	430.824	84.2217	50.3028	38.8343	-146.648
	431.788	78.6492	46.1699	30.4913	-148.404
	432.752	73.9338	43.1585	23.8348	-149.815
	433.716	68.4825	43.8884	18.1089	-151.192
	434.681	62.0988	47.5877	12.2887	-152.368
	435.645	56.2046	49.2681	8.01761	-152.835
	436.609	50.9934	48.2417	7.37301	-152.473
	437.573	46.926	46.2964	7.74753	-152.465
	438.538	44.7758	44.6972	7.44094	-153.414
	439.502	44.4741	43.4263	6.25725	-154.352
	440.466	44.2448	42.2383	5.57829	-155.83
	441.43	42.8787	40.9294	5.17504	-159.139
	442.394	40.9664	39.6011	4.53045	-164.949
	443.359	39.6868	38.4203	3.63805	-172.317
	444.323	39.4591	37.4459	2.85814	-179.073
	445.287	39.8144	36.729	2.38456	-183.655
	446.251	39.9063	36.3526	2.11636	-186.28
	447.216	39.8004	37.1554	2.74458	-187.816
	448.18	39.3481	37.1164	2.75532	-189.135
	449.144	37.921	35.56	0.77722	-190.764
	450.108	36.3212	33.4772	-1.57834	-193.19
	451.073	35.4361	31.7632	-2.79263	-195.823
	452.037	35.6782	30.7632	-2.30455	-197.525
	453.001	36.3202	30.1752	-0.45694	-197.587
	453.965	35.9876	29.5931	2.7435	-196.165
	454.93	34.2693	29.0595	7.56148	-194.049
	455.894	32.5024	28.1713	9.80751	-192.201
	456.858	31.5039	26.6733	6.81191	-191.006
	457.822	30.8619	24.7661	0.93025	-189.289
	458.786	29.8668	22.8122	-3.3626	-188.061
	459.751	28.1538	20.3367	-4.29124	-189.544
	460.715	26.5115	18.2786	-3.65979	-194.883
	461.679	25.14	17.4497	-3.21333	-203.191
	462.643	23.8365	17.6305	-3.60932	-212.394
	463.608	22.5921	18.0112	-4.97584	-220.472
	464.572	21.5093	18.1427	-7.24254	-225.833
	465.536	20.8159	18.0698	-9.76697	-227.731
	466.5	20.3325	17.6932	-11.0105	-227.833
	467.465	20.1239	16.8372	-9.56588	-229.354
	468.429	20.0281	15.8444	-8.2842	-234.237
	469.393	20.0871	14.651	-8.56475	-241.341
	470.357	20.3421	13.3954	-9.69797	-248.194
	471.322	20.6537	12.4064	-10.0024	-253.478
	472.286	20.8626	12.1098	-7.85814	-257.165
	473.25	20.8532	12.3351	-4.15996	-259.604
	474.214	20.5501	12.1722	-2.23609	-261.068
	475.178	20.1006	11.3977	-2.2028	-261.927
	476.143	19.8237	10.6458	-1.87044	-262.275
	477.107	19.6271	10.539	0.35197	-262.127
	478.071	19.0658	11.084	3.8002	-261.766
	479.035	19.2124	11.6141	6.67606	-261.046
	480	21.5641	12.0673	9.0472	-259.628
	480.964	24.602	12.4568	11.562	-257.416
	481.928	26.2542	12.7715	14.7348	-254.409
	482.892	25.9231	12.9889	18.3572	-250.374
	483.856	24.7852	13.1039	21.6044	-245.122
	484.821	24.969	13.1576	23.8112	-239.374
	485.785	27.3042	13.1773	24.273	-234.714
	486.749	29.0773	13.0373	24.6067	-231.971
	487.714	29.2321	12.1343	25.0677	-230.739
	488.678	28.7066	11.296	23.7669	-230.588
	489.642	28.6858	11.4899	19.6148	-231.233
	490.606	30.1341	13.4453	12.7231	-232.727
	491.57	31.8718	15.3881	6.87473	-235.162
	492.535	31.8779	14.963	5.44351	-238.156
	493.499	30.226	12.4447	7.3314	-240.763
	494.463	29.572	10.7506	8.29816	-242.191
	495.427	31.3502	11.214	6.54934	-242.595
	496.392	34.8585	13.2752	3.11372	-242.903
	497.356	36.6727	14.5872	0.41157	-242.93
	498.32	35.6548	15.1776	-1.22638	-242.986
	499.284	34.6223	15.1697	-2.25542	-243.392
	500.248	34.4407	14.1307	-2.33623	-244.269
	501.213	34.9887	12.5991	-1.24034	-244.568
	502.177	35.68	11.4102	0.47063	-243.981
	503.141	35.8726	11.0109	1.64036	-243.063
	504.105	35.5198	11.2087	1.75338	-242.29
	505.07	35.3484	11.4911	2.12495	-241.732
	506.034	35.6971	11.9194	4.91973	-241.423
	506.998	36.8136	12.5457	7.46671	-241.362
	507.962	39.3688	13.5402	7.47718	-241.484
	508.927	42.5944	14.7244	5.14095	-241.196
	509.891	44.8792	15.6911	3.10889	-240.604
	510.855	45.6851	15.9559	2.56927	-239.731
	511.819	45.6434	16.2416	2.649	-238.158
	512.784	45.1983	17.1474	2.30509	-235.72
	513.748	44.3836	18.6914	1.57834	-233.382
	514.712	43.1474	20.7457	1.27175	-232.204
	515.676	41.3788	23.436	2.08414	-231.727
	516.64	39.0202	27.0803	4.28238	-230.436
	517.605	36.3135	29.1038	5.16538	-227.955
	518.569	32.1195	28.757	4.32909	-224.837
	519.533	28.9673	27.4408	3.75081	-221.783
	520.497	28.1113	25.1165	3.19024	-219.401
	521.462	29.2933	21.9768	2.47423	-218.449
	522.426	30.7795	19.2164	2.81975	-218.998
	523.39	32.0147	18.0072	7.23663	-220.424
	524.354	32.785	17.799	13.6246	-222.069
	525.319	32.3485	17.0631	15.996	-223.522
	526.283	30.5761	15.5267	13.4493	-224.598
	527.247	28.3249	13.7908	9.13069	-225.088
	528.211	26.5626	12.5407	6.78775	-224.473
	529.176	24.9232	11.9843	6.88977	-221.881
	530.14	24.392	11.5117	7.49007	-216.746
	531.104	25.3676	10.7632	6.57754	-209.697
	532.068	26.7021	10.2173	5.76192	-202.191
	533.033	27.5326	10.4857	7.27636	-195.124
	533.997	27.8449	11.7102	12.097	-187.728
	534.961	28.5104	13.0775	18.2968	-179.431
	535.925	30.3344	13.4356	22.7537	-171.155
	536.889	33.1267	12.704	24.7447	-164.401
	537.854	36.3576	12.2454	26.4049	-159.918
	538.818	40.5106	12.5419	28.1704	-156.487
	539.782	44.4813	13.0532	29.5672	-152.764
	540.746	47.0068	13.0032	31.0688	-148.682
	541.711	47.6606	11.8482	34.3508	-145.972
	542.675	48.5915	11.2334	37.7623	-146.671
	543.639	50.9202	12.1123	40.2223	-151.433
	544.603	53.1667	13.5818	40.8156	-158.789
	545.567	53.2048	14.3722	38.4686	-166.416
	546.532	50.2474	13.9949	33.03	-172.686
	547.496	45.8227	13.0145	26.3971	-176.95
	548.46	42.7371	12.4899	21.3668	-179.172
	549.424	41.3887	12.4666	18.2166	-179.625
	550.389	39.8574	12.6958	14.4171	-178.964
	551.353	38.6261	13.8542	12.053	-178.011
	552.317	38.0138	15.2414	12.1048	-177.236
	553.281	37.5945	15.8336	13.3164	-175.862
	554.245	36.1407	14.3918	12.4439	-173.445
	555.21	34.3085	12.9514	10.2916	-170.579
	556.174	32.6044	13.2014	8.73523	-168.217
	557.138	31.3252	14.6019	7.92338	-166.686
	558.102	30.9389	15.5738	6.65056	-164.938
	559.067	31.744	15.2595	3.90222	-162.899
	560.031	33.1318	13.9873	-0.41157	-162.05
	560.995	32.9885	13.3059	-4.9498	-163.604
	561.959	29.9628	13.8511	-10.1818	-167.479
	562.924	27.74	14.1647	-13.5712	-172.414
	563.888	27.7796	13.6086	-13.1749	-177.647
	564.852	29.0536	12.6622	-10.868	-182.45
	565.816	29.7908	12.0983	-9.98201	-186.983
	566.781	28.9025	12.5986	-14.4472	-191.622
	567.745	27.126	13.2706	-20.2014	-195.705
	568.709	25.0298	13.1067	-22.1123	-197.654
	569.673	22.8027	12.244	-20.4046	-196.059
	570.638	21.165	11.5261	-18.2633	-191.839
	571.602	20.7002	11.55	-17.1429	-187.08
	572.566	21.4303	12.2568	-16.7314	-182.368
	573.53	22.6106	12.4699	-15.3431	-177.803
	574.494	24.1716	11.3055	-14.5712	-173.876
	575.459	25.6608	10.407	-13.0726	-171.041
	576.423	27.283	10.2575	-9.70656	-170.347
	577.387	28.6026	10.665	-5.80863	-171.569
	578.351	28.7791	11.1503	-4.0719	-174.014
	579.316	26.4424	11.8001	-6.43578	-176.947
	580.28	23.4007	12.3153	-10.5404	-179.083
	581.244	22.4675	11.9817	-13.7653	-179.33
	582.208	23.613	10.7786	-16.2828	-177.399
	583.173	24.9998	9.72067	-17.853	-174.567
	584.137	25.438	9.68132	-17.859	-171.879
	585.101	24.9499	10.8146	-15.8529	-169.946
	586.065	24.7804	10.8849	-14.0856	-167.937
	587.029	24.1984	8.61182	-14.0698	-163.946
	587.994	24.5136	6.52994	-13.1298	-156.867
	588.958	26.5713	5.38843	-11.0556	-147.314
	589.922	29.4536	5.11302	-9.24533	-137.787
	590.886	31.1197	5.35054	-9.22895	-129.82
	591.851	29.8343	6.44768	-10.8062	-123.543
	592.815	27.4571	7.94797	-12.359	-119.007
	593.779	27.2807	8.67549	-13.0345	-116.742
	594.743	29.4062	8.47885	-13.4313	-117.15
	595.708	31.7231	8.17541	-13.7006	-120.549
	596.672	32.6232	8.4923	-13.4268	-125.988
	597.636	31.9505	9.66503	-11.7523	-132.047
	598.6	31.7046	10.2187	-11.8103	-137.406
	599.564	32.0693	9.74994	-14.8174	-141.133
	600.529	32.6696	9.10989	-18.1529	-143.089
	601.493	33.7401	8.64451	-19.9275	-144.642
	602.457	35.46	8.44228	-19.2996	-146.684
	603.421	37.5946	8.49764	-16.5899	-149.926
	604.386	39.5017	8.49834	-12.256	-153.898
	605.35	40.9949	8.64787	-8.37709	-157.862
	606.314	42.4284	9.87294	-7.65732	-161.205
	607.278	44.0102	12.4195	-9.93986	-163.84
	608.243	45.9528	14.9202	-12.3811	-165.949
	609.207	48.7105	16.165	-12.1829	-167.706
	610.171	52.8356	15.8644	-8.65416	-169.055
	611.135	55.5301	15.4765	-5.20189	-170.49
	612.1	55.7338	14.4567	-4.26251	-172.36
	613.064	54.829	13.6712	-3.70892	-174.276
	614.028	53.2716	13.5825	-2.40577	-175.405
	614.992	51.2695	14.2063	-0.07732	-176.045
	615.957	49.0456	15.1844	2.30616	-175.638
	616.921	46.3266	16.5834	3.62892	-173.843
	617.885	43.6451	18.1397	4.90013	-171.159
	618.849	42.2333	19.2719	8.25763	-169.396
	619.813	42.249	19.9037	13.881	-169.622
	620.778	42.6071	20.1439	19.9487	-171.44
	621.742	42.426	20.134	25.0518	-173.108
	622.706	41.6876	19.961	29.0681	-174.38
	623.67	40.3641	19.1852	32.3199	-175.116
	624.635	37.7886	16.8231	36.3289	-174.985
	625.599	34.9234	14.6569	37.4305	-173.309
	626.563	32.944	13.9119	35.0349	-171.026
	627.527	32.2718	14.6451	30.6194	-169.196
	628.491	32.0451	15.5131	26.7177	-167.018
	629.456	30.8317	15.5735	22.2415	-163.302
	630.42	28.8667	15.0457	16.5504	-157.759
	631.384	27.2711	14.3429	10.2054	-150.726
	632.348	26.2468	13.5233	3.43669	-142.81
	633.313	25.3748	12.7911	-2.47235	-134.706
	634.277	24.0503	12.394	-6.27389	-126.786
	635.241	21.8139	12.4817	-7.65491	-118.494
	636.205	21.1961	12.378	-7.22213	-111.135
	637.17	23.9404	11.5087	-4.41151	-106.496
	638.134	26.4398	10.8117	-1.80788	-105.217
	639.098	26.9912	10.988	-0.86206	-104.526
	640.062	25.6701	12.0547	-1.10583	-102.21
	641.027	23.6322	12.7166	-1.03576	-97.6505
	641.991	20.7993	12.0743	2.30804	-91.5101
	642.955	18.2434	10.8678	6.766	-84.4108
	643.919	17.2916	9.99188	8.19373	-77.6155
	644.884	18.0681	9.55672	6.26826	-72.3748
	645.848	19.8272	9.34851	4.20345	-68.7667
	646.812	21.9685	9.12541	5.01772	-65.2604
	647.776	24.5173	8.82121	8.56502	-60.3794
	648.74	24.8169	8.45048	8.31991	-54.7477
	649.705	21.7651	7.85692	4.00988	-49.7234
	650.669	18.5667	7.56412	-0.69453	-46.0787
	651.633	17.6383	8.14517	-3.27212	-45.0745
	652.597	18.9063	9.60755	-4.15271	-46.83
	653.562	19.5782	10.5399	-4.19083	-50.3726
	654.526	17.665	9.92328	-3.14594	-54.3323
	655.49	14.9286	8.85222	-3.532	-57.9662
	656.454	13.4608	8.51958	-6.90453	-59.9173
	657.418	13.7562	9.03145	-11.9104	-58.1293
	658.383	15.0912	9.67207	-15.3568	-53.0289
	659.347	16.6598	9.67274	-15.0864	-47.475
	660.311	18.1763	8.99069	-12.0409	-42.4912
	661.275	19.3404	8.22955	-8.57254	-36.9536
	662.24	19.5723	7.05493	-5.82313	-29.4391
	663.204	19.4788	6.2177	-3.80718	-20.8161
	664.168	19.4416	6.52135	-2.67961	-12.6707
	665.132	19.7333	8.21162	-1.59874	-5.42825
	666.097	19.6321	9.23819	-2.52846	0.53873
	667.061	18.6778	9.08952	-6.95474	4.98956
	668.025	18.2084	8.6471	-10.5431	7.96752
	668.989	19.0088	8.36356	-11.9894	9.40745
	669.954	20.4089	8.16306	-12.6944	9.04205
	670.918	20.8602	7.74661	-14.4647	5.88272
	671.882	19.2371	6.78696	-17.1134	0.3647
	672.846	16.6523	5.60191	-18.9406	-5.77542
	673.811	15.3022	5.05644	-18.4872	-10.4744
	674.775	15.3391	5.27014	-15.5085	-12.11
	675.739	16.0103	5.50069	-11.9789	-11.0769
	676.703	16.6638	5.06436	-9.91167	-9.90736
	677.667	17.2006	3.76993	-9.87973	-11.0495
	678.632	17.3434	3.06534	-10.5941	-12.5899
	679.596	16.9253	3.49878	-11.4452	-10.5764
	680.56	17.2431	4.15024	-10.5267	-3.30212
	681.524	18.9293	4.83333	-7.13085	6.73387
	682.489	21.3223	5.36543	-2.98862	16.2062
	683.453	23.2217	5.4493	-0.15759	21.4222
	684.417	23.9704	4.66673	-0.37479	21.1626
	685.381	24.2628	3.56326	-1.05697	17.4447
	686.346	25.1981	2.59772	1.22476	14.1475
	687.31	26.2889	1.77931	5.12484	12.6107
	688.274	25.3327	1.26752	5.38042	11.8466
	689.238	20.2656	1.29835	-1.89326	11.0284
	690.202	11.9563	1.90889	-14.6607	9.50369
	691.167	7.94821	2.36362	-22.3862	7.24983
	692.131	10.6156	2.52547	-23.6257	5.19044
	693.095	14.325	2.84192	-20.5458	4.61239
	694.059	15.659	3.56859	-14.5509	6.31493
	695.024	14.689	4.45563	-8.29467	8.88848
	695.988	13.5305	4.91902	-5.3576	12.184
	696.952	13.5076	4.62825	-3.74812	18.3819
	697.916	13.7339	4.36002	-3.68369	29.4594
	698.881	13.6446	4.70726	-6.55955	43.9907
	699.845	13.4155	5.44163	-11.0911	59.2191
	700.809	13.4491	5.92371	-14.5994	69.6762
	701.773	13.9196	5.57442	-15.8247	72.8709
	702.737	14.4397	4.78223	-16.0613	69.005
	703.702	14.58	4.71152	-16.8989	62.2132
	704.666	14.4905	5.4689	-17.8949	56.7255
	705.63	14.0416	5.88249	-18.7793	55.3861
	706.594	12.9868	5.21605	-19.546	58.5438
	707.559	11.3304	3.69695	-20.69	64.7385
	708.523	10.1196	2.91525	-21.9902	70.9107
	709.487	9.41563	3.66269	-25.6199	73.8101
	710.451	9.90707	4.43678	-24.3653	72.3512
	711.416	11.3324	4.68005	-16.7008	68.3567
	712.38	12.7489	4.58847	-7.80042	64.2649
	713.344	13.4266	4.65289	-3.51106	62.1472
	714.308	14.2063	5.79405	-4.74629	62.8264
	715.273	14.4103	6.56181	-7.63799	66.9104
	716.237	12.7295	5.14317	-10.4824	74.0671
	717.201	9.90231	2.35782	-12.8487	84.0339
	718.165	7.8372	0.27187	-13.7011	93.0622
	719.13	7.38943	-0.25125	-12.5749	98.2766
	720.094	8.06801	0.48341	-9.61528	98.1319
	721.058	8.83802	2.0997	-4.48319	96.0915
	722.022	9.60335	5.01065	3.32206	96.47
	722.986	10.0991	6.97298	8.90195	100.967
	723.951	10.3713	7.11931	11.5056	108.407
	724.915	10.3876	6.14207	11.243	117.779
	725.879	10.226	5.38005	8.81255	127.895
	726.843	9.7724	4.73886	2.01487	136.286
	727.808	9.51749	4.44807	-3.31991	140.566
	728.772	9.13951	4.59244	-7.5298	140.091
	729.736	8.6849	4.98631	-10.8658	136.273
	730.7	8.36176	5.57651	-12.7462	131.369
	731.664	8.45729	6.44341	-12.0965	126.392
	732.629	8.64174	7.0921	-11.3797	123.874
	733.593	8.65335	6.9697	-13.9855	124.843
	734.557	8.58371	6.25279	-18.2557	128.268
	735.521	8.23475	5.29478	-20.1579	131.109
	736.486	7.25476	4.08548	-19.4738	132.209
	737.45	6.01682	2.90007	-18.0292	129.661
	738.414	5.51019	2.36113	-17.0653	124.781
	739.378	6.07537	2.95938	-16.6006	120.302
	740.343	6.73058	2.6429	-15.1606	117.923
	741.307	7.56905	0.20357	-12.209	117.268
	742.271	7.24405	-2.44547	-12.2369	117.443
	743.235	5.40394	-3.41005	-16.1558	118.49
	744.199	2.46696	-2.12782	-22.1137	120.338
	745.164	1.40982	-0.87074	-23.3178	122.935
	746.128	2.32061	-0.37816	-18.975	126.338
	747.092	4.16399	-0.23947	-13.9691	130.366
	748.057	6.54152	-0.1373	-12.6632	132.008
	749.021	9.31094	-0.01846	-14.9044	129.467
	749.985	11.5751	-0.03519	-17.5132	125.837
	750.949	12.622	-0.48193	-16.77	124.826
	751.913	12.7973	-1.11069	-13.8579	128.781
	752.878	12.8463	-1.2018	-12.9591	136.373
	753.842	12.99	-0.65416	-13.9489	146.054
	754.806	12.788	-0.02454	-14.579	154.234
	755.77	11.7433	0.29906	-12.9757	159.217
	756.735	9.57188	0.28654	-9.63407	160.605
	757.699	8.64152	-0.0824	-4.25768	159.678
	758.663	8.98095	-1.31966	4.57877	157.796
	759.627	9.56339	-2.46506	10.4279	156.041
	760.591	10.5658	-3.02541	10.1208	154.998
	761.556	11.8827	-3.05987	5.17692	155.213
	762.52	11.8211	-3.04344	-1.1504	156.797
	763.484	8.19792	-2.95369	-10.4634	158.936
	764.448	5.21748	-2.86562	-17.885	161.086
	765.413	5.85119	-2.87285	-20.7302	163.017
	766.377	8.72046	-2.95679	-20.3197	163.967
	767.341	10.5772	-3.04874	-19.4762	162.565
	768.305	9.09561	-3.11206	-19.6956	160.921
	769.27	6.16533	-3.15175	-20.2564	162.439
	770.234	5.05565	-3.0556	-19.2574	166.696
	771.198	5.66555	-2.84572	-16.6369	172.097
	772.162	6.12686	-2.98721	-14.7186	177.082
	773.126	5.57522	-3.81458	-14.4268	180.11
	774.091	4.33601	-4.95938	-15.7877	178.709
	775.055	3.61153	-5.09906	-18.8942	173.596
	776.019	3.92545	-3.46405	-24.9342	167.497
	776.984	3.7776	-2.45953	-29.5898	161.988
	777.948	2.62902	-2.85442	-30.4712	156.624
	778.912	1.06488	-4.07407	-29.4515	150.608
	779.876	-0.11168	-5.27446	-29.5353	143.843
	780.84	-1.67545	-6.87067	-34.5353	136.713
	781.805	-2.45439	-7.97131	-37.7422	129.758
	782.769	-1.51548	-8.18451	-37.1139	123.269
	783.733	-0.11882	-7.91637	-34.6113	117.226
	784.697	0.33214	-7.52264	-31.7891	111.942
	785.662	-0.53185	-7.07162	-28.7379	107.338
	786.626	-1.75848	-6.70657	-27.0546	103.985
	787.59	-2.35915	-6.3483	-28.8885	102.579
	788.554	-2.45052	-6.14212	-32.293	102.815
	789.519	-2.92068	-6.75957	-34.473	103.424
	790.483	-4.22225	-8.39425	-35.8178	103.6
	791.447	-5.70387	-10.0952	-36.399	102.796
	792.411	-6.11503	-10.5666	-34.0236	101.332
	793.375	-4.96213	-9.58255	-26.7617	100.295
	794.34	-3.66637	-8.70608	-22.8839	100.318
	795.304	-2.10052	-7.90987	-24.5256	100.742
	796.268	-0.83363	-7.35919	-27.0374	101.589
	797.232	-0.60253	-7.2504	-27.1899	103.131
	798.197	-1.65394	-7.66272	-24.1124	105.138
	799.161	-2.48631	-8.13464	-23.8418	107.255
	800.125	-1.94554	-8.99117	-27.1588	109.826
	801.089	-1.33214	-9.43523	-29.4802	113.688
	802.053	-1.58028	-8.89604	-29.0856	119.026
	803.018	-2.56778	-7.59325	-26.4672	125.656
	803.982	-3.58854	-6.43883	-23.8995	133.834
	804.946	-4.3625	-5.66984	-23.3312	143.519
	805.91	-5.64055	-5.47585	-24.6526	154.607
	806.875	-7.78125	-6.222	-24.9938	165.95
	807.839	-9.76756	-7.49587	-22.7414	175.775
	808.803	-10.1592	-8.35925	-18.9951	183.846
	809.767	-8.4026	-8.29559	-16.3195	190.851
	810.732	-5.9596	-7.78479	-15.926	197.333
	811.696	-5.18423	-7.74599	-16.8272	203.247
	812.66	-5.96771	-8.16345	-18.5339	207.862
	813.624	-6.4	-8.57285	-19.5449	211.502
	814.589	-5.40097	-8.84398	-18.5935	215.094
	815.553	-3.5872	-8.87331	-16.0639	219.513
	816.517	-2.87597	-8.34125	-13.5511	224.105
	817.481	-4.43118	-6.80891	-12.6342	228.087
	818.446	-5.95848	-5.69834	-12.0643	232.138
	819.41	-7.17619	-5.81476	-11.5808	237.681
	820.374	-8.1407	-6.15773	-11.3185	245.005
	821.338	-8.85394	-5.5589	-11.464	252.783
	822.302	-8.85022	-2.98064	-11.5196	259.955
	823.267	-8.73214	-1.29254	-10.3385	266.275
	824.231	-9.22508	-2.25993	-7.0385	271.464
	825.195	-9.30283	-3.80859	-2.63746	274.366
	826.159	-7.9628	-3.94228	0.75226	272.007
	827.124	-5.36205	-2.3493	1.73835	264.884
	828.088	-3.57522	-0.70287	1.11764	257.57
	829.052	-4.67701	-0.25824	0.79414	253.139
	830.016	-6.74933	-0.46445	1.22611	251.181
	830.981	-6.61153	-0.64621	2.12414	249.638
	831.945	-4.32612	-0.73567	2.50027	247.661
	832.909	-1.99248	-0.44916	1.14664	244.138
	833.873	-1.18073	0.84674	-2.7674	238.276
	834.837	-1.39762	3.05167	-7.61679	231.173
	835.802	-0.55655	4.38464	-5.19088	225.925
	836.766	0.62321	4.49094	3.5916	225.124
	837.73	1.5285	4.26001	9.62092	226.987
	838.694	2.07746	4.19823	7.93868	228.609
	839.659	2.92746	4.43115	1.15872	228.274
	840.623	3.92604	4.8286	-3.92612	226.125
	841.587	5.38877	5.05682	-7.05058	223.118
	842.551	6.98385	5.96327	-7.52497	221.051
	843.516	8.23184	8.59697	-6.32302	221.366
	844.48	8.48289	11.6909	-5.91817	221.847
	845.444	7.46711	12.9818	-7.93358	218.56
	846.408	4.76034	11.0906	-12.0009	212.949
	847.372	2.73304	8.79686	-14.3004	209.214
	848.337	2.30052	6.75108	-13.3204	209.449
	849.301	2.69777	4.94472	-10.8605	211.911
	850.265	2.96808	3.28209	-9.44346	212.927
	851.229	3.0279	1.71725	-9.49179	211.478
	852.194	2.21726	0.45015	-11.501	208.459
	853.158	-0.35595	0.04195	-15.8583	206.754
	854.122	-3.28936	0.16916	-19.6306	208.359
	855.086	-4.76131	0.01015	-20.3624	213.127
	856.051	-5.0535	-0.75233	-19.7248	219.125
	857.015	-5.35387	-2.07782	-19.8778	223.553
	857.979	-6.27455	-3.96973	-20.9799	226.765
	858.943	-7.39405	-6.2924	-21.6924	230.268
	859.908	-7.94762	-8.22398	-19.8199	235.492
	860.872	-8.29301	-9.8141	-16.3571	243.424
	861.836	-9.23795	-11.0996	-14.9506	252.65
	862.8	-10.7523	-11.9329	-16.523	260.821
	863.764	-12.0176	-12.1141	-18.6187	263.34
	864.729	-13.11	-12.2085	-18.6123	258.387
	865.693	-14.589	-12.1868	-16.3665	247.932
	866.657	-15.9964	-12.275	-14.9458	237.449
	867.621	-17.1291	-12.7412	-16.2889	230.298
	868.586	-17.975	-13.4565	-19.7176	224.744
	869.55	-19.0045	-13.8635	-23.7113	217.523
	870.514	-20.6644	-13.3478	-28.7194	209.316
	871.478	-21.3909	-13.033	-31.5236	203.19
	872.443	-20.3987	-13.6306	-32.7905	200.46
	873.407	-18.2514	-14.6113	-30.952	199.284
	874.371	-16.6885	-15.2277	-25.8779	197.504
	875.335	-16.9097	-15.054	-16.345	195.312
	876.299	-18.4821	-15.0045	-10.527	194.415
	877.264	-20.739	-15.7566	-12.1185	195.768
	878.228	-22.5007	-16.6752	-15.6285	198.234
	879.192	-22.7442	-16.8213	-14.923	199.76
	880.156	-21.7032	-15.9845	-9.8706	198.536
	881.121	-20.7802	-15.1294	-7.12307	190.448
	882.085	-20.7799	-15.3797	-13.1717	174.96
	883.049	-20.904	-16.2585	-23.4657	153.999
	884.013	-20.2228	-16.5121	-28.8775	134.395
	884.978	-19.1269	-16.0423	-29.7847	120.765
	885.942	-18.7388	-15.4543	-31.1072	114.387
	886.906	-19.598	-15.1838	-35.8368	112.814
	887.87	-21.0734	-15.1085	-41.9161	113.575
	888.835	-22.3352	-15.299	-45.3248	116.218
	889.799	-24.017	-16.0099	-46.6253	121.878
	890.763	-23.5759	-16.2309	-43.7597	130.711
	891.727	-19.555	-15.37	-37.3225	141.177
	892.692	-12.79	-13.5861	-29.7748	151.106
	893.656	-10.0626	-12.3557	-29.4228	159.253
	894.62	-12.434	-12.1401	-35.4459	165.953
	895.584	-14.5269	-11.3148	-40.2497	171.61
	896.548	-14.3492	-8.82841	-42.4616	175.801
	897.513	-13.6809	-5.59804	-44.8236	177.602
	898.477	-14.7416	-3.3356	-47.7304	176.871
	899.441	-18.9065	-3.05792	-48.8104	173.481
	900.405	-22.2007	-2.45271	-49.5401	165.51
	901.37	-23.1816	-0.65558	-50.6835	152.598
	902.334	-23.4993	1.53139	-53.1102	138.677
	903.298	-24.7498	3.4026	-56.2105	130.294
	904.262	-27.5699	4.99442	-59.1817	127.257
	905.226	-29.1736	5.8213	-60.6784	125.87
	906.191	-27.1781	5.08469	-61.4092	124.661
	907.155	-24.4634	3.4911	-62.6818	124.174
	908.119	-24.2924	1.72835	-64.9103	123.841
	909.083	-26.6809	0.0618	-66.7577	122.095
	910.048	-29.0243	-1.06514	-66.4538	118.353
	911.012	-29.2916	-0.42262	-62.5472	114.275
	911.976	-28.7137	0.59532	-57.9534	112.11
	912.94	-29.1319	-1.06879	-56.9907	112.538
	913.905	-30.3626	-5.26791	-58.8378	115.189
	914.869	-31.6122	-9.48215	-60.0639	119.172
	915.833	-32.7394	-11.882	-58.6496	123.494
	916.797	-33.5836	-12.9278	-55.5149	128.136
	917.761	-32.7324	-14.3678	-52.91	133.398
	918.726	-29.868	-16.2271	-50.2521	138.76
	919.69	-27.4439	-17.3591	-46.8865	141.752
	920.654	-27.1198	-17.1782	-43.9202	142.411
	921.619	-28.7129	-16.3173	-43.245	142.95
	922.583	-30.4547	-16.441	-46.425	144.818
	923.547	-31.9482	-17.7216	-52.7999	146.115
	924.511	-32.5989	-19.0854	-57.8681	145.07
	925.475	-31.7625	-20.5635	-59.7441	140.161
	926.44	-30.348	-21.7818	-60.3047	131.881
	927.404	-29.4978	-22.1629	-61.8798	121.568
	928.368	-29.4403	-21.048	-65.9031	111.183
	929.332	-29.8179	-20.37	-69.2214	103
	930.297	-31.1994	-20.5256	-72.7008	98.789
	931.261	-32.3589	-20.7624	-74.1323	97.9427
	932.225	-33.0233	-20.5983	-72.9457	98.1399
	933.189	-33.415	-20.0177	-69.7275	97.4283
	934.154	-33.8089	-19.9141	-68.7532	95.0314
	935.118	-33.053	-20.7346	-68.8469	91.9879
	936.082	-32.1034	-21.5454	-68.7999	89.9472
	937.046	-31.8348	-21.8918	-69.4268	88.989
	938.01	-32.4112	-21.9186	-71.3842	88.9901
	938.975	-33.191	-21.9696	-73.452	89.2815
	939.939	-33.7793	-21.9636	-73.8034	89.7798
	940.903	-34.1663	-22.1505	-73.9012	88.9644
	941.867	-34.2037	-23.1099	-75.3055	86.458
	942.832	-34.0619	-24.2849	-76.9717	82.6724
	943.796	-34.1984	-24.6183	-77.2203	78.2812
	944.76	-35.1203	-23.5185	-75.7394	73.1491
	945.724	-35.9305	-22.2129	-73.7613	68.2471
	946.688	-35.378	-21.9835	-71.4981	64.3691
	947.653	-34.2299	-22.4117	-70.0521	62.1002
	948.617	-33.3386	-22.4879	-70.5058	61.7872
	949.581	-32.5181	-21.938	-71.7534	63.2029
	950.545	-31.9957	-21.4625	-71.7338	64.5498
	951.51	-32.9106	-22.2369	-68.572	64.291
	952.474	-34.7421	-23.7671	-63.7232	62.1904
	953.438	-35.1612	-24.2379	-61.4001	58.6471
	954.402	-34.1527	-23.5586	-62.2399	54.0721
	955.367	-33.3531	-22.5799	-63.5739	49.7144
	956.331	-34.4112	-21.8125	-64.0864	47.0583
	957.295	-36.919	-21.3473	-64.1229	47.2014
	958.259	-37.8765	-21.7794	-63.0292	49.6008
	959.224	-37.1097	-23.2679	-60.5702	52.1084
	960.188	-36.0206	-24.258	-58.79	54.1372
	961.152	-34.726	-23.8951	-57.7779	55.6483
	962.116	-33.2013	-22.6584	-56.1695	56.0289
	963.081	-32.1965	-22.1177	-51.9719	54.7735
	964.045	-32.5825	-22.668	-45.7928	52.2723
	965.009	-32.2714	-22.9326	-40.8908	49.8914
	965.973	-30.216	-22.4787	-38.3229	48.8591
	966.937	-27.7475	-21.7861	-35.7571	49.4838
	967.902	-26.934	-21.5765	-31.3585	51.0181
	968.866	-28.2737	-22.2691	-24.0373	51.4945
	969.83	-29.9607	-22.4127	-16.9102	48.8709
	970.794	-32.1387	-21.3846	-9.24828	42.5924
	971.759	-33.7891	-20.2585	0.04671	33.6985
	972.723	-34.567	-19.79	10.719	23.3815
	973.687	-34.9231	-20.0834	21.2028	13.5461
	974.651	-35.4937	-20.542	30.5839	6.48047
	975.615	-35.551	-21.4445	41.2172	2.55768
	976.58	-36.1978	-22.1132	49.5917	-0.70313
	977.544	-37.734	-22.0109	56.1142	-5.37124
	978.508	-39.5535	-21.3889	61.4154	-11.1567
	979.472	-40.8189	-20.9801	65.0567	-16.2818
	980.437	-41.9448	-21.2975	66.559	-20.9253
	981.401	-42.9161	-21.6335	63.0863	-26.3702
	982.365	-43.135	-21.5116	53.8907	-32.7311
	983.329	-43.0949	-21.3288	40.4553	-38.2128
	984.294	-43.3839	-21.637	23.681	-40.8403
	985.258	-44.3092	-22.7454	2.25999	-40.8454
	986.222	-45.0027	-23.614	-16.813	-40.2302
	987.186	-45.1458	-23.6624	-30.7155	-41.1856
	988.151	-45.2264	-23.3587	-41.7641	-44.0719
	989.115	-45.5997	-23.0173	-51.2207	-47.2498
	990.079	-46.0668	-22.6741	-58.7258	-48.5178
	991.043	-46.1365	-22.4162	-64.3535	-46.6675
	992.008	-45.397	-22.3123	-68.8625	-42.3437
	992.972	-44.6826	-22.4011	-72.6393	-36.6679
	993.936	-45.0672	-23.0782	-75.468	-30.9359
	994.9	-46.1958	-24.0025	-77.7051	-25.926
	995.864	-46.6222	-24.1596	-79.4008	-22.3045
	996.829	-45.0566	-22.8836	-79.9361	-19.702
	997.793	-42.8668	-20.7344	-79.586	-17.545
	998.757	-42.3502	-17.9996	-80.0513	-16.449
	999.721	-43.2129	-15.1022	-82.1368	-17.3239
	1000.69	-43.5245	-12.8292	-84.7117	-20.03
	1001.65	-42.1647	-11.3128	-85.9082	-23.8136
	1002.61	-40.6346	-10.4852	-85.3659	-27.8152
	1003.58	-41.8785	-10.5664	-84.2703	-32.251
	1004.54	-45.1061	-11.4157	-83.565	-38.0644
	1005.51	-47.4724	-12.6361	-84.0727	-45.7491
	1006.47	-48.5645	-14.1403	-85.582	-54.5662
	1007.43	-48.4786	-15.4845	-86.5832	-62.7866
	1008.4	-46.7786	-15.9567	-85.6505	-68.9641
	1009.36	-44.2425	-16.0135	-83.9924	-72.819
	1010.33	-43.7674	-17.7965	-85.3861	-74.7683
	1011.29	-45.2532	-21.2285	-89.5922	-75.7534
	1012.26	-47.0197	-23.9988	-93.83	-76.9327
	1013.22	-48.192	-24.8131	-96.3391	-78.5316
	1014.18	-48.6977	-24.415	-97.0568	-79.5159
	1015.15	-48.3742	-24.7721	-96.6422	-78.8764
	1016.11	-47.395	-25.9463	-95.7587	-76.989
	1017.08	-47.2342	-26.9384	-94.4064	-75.7841
	1018.04	-48.3885	-27.5199	-92.2758	-76.4909
	1019.01	-49.6902	-27.7688	-89.8534	-77.8243
	1019.97	-49.5065	-27.7306	-88.2308	-78.4632
	1020.93	-47.7233	-27.3726	-87.6498	-78.7392
	1021.9	-46.7318	-27.3444	-89.2571	-79.7127
	1022.86	-46.5244	-27.7566	-93.3841	-81.6789
	1023.83	-47.167	-28.1456	-97.4949	-83.8835
	1024.79	-49.1213	-28.1306	-99.8537	-85.7359
	1025.76	-52.27	-27.7552	-100.671	-87.5067
	1026.72	-53.7505	-27.869	-102.335	-90.4906
	1027.68	-52.9391	-28.8029	-104.684	-95.3296
	1028.65	-51.7944	-29.1581	-107.167	-101.841
	1029.61	-50.6057	-28.212	-109.36	-108.576
	1030.58	-49.6922	-26.459	-111.197	-114.933
	1031.54	-50.2641	-25.1416	-112.894	-120.975
	1032.51	-53.6893	-24.1399	-115.012	-126.608
	1033.47	-55.9063	-24.1199	-118.459	-129.912
	1034.43	-55.4531	-25.5396	-123.054	-129.761
	1035.4	-54.1491	-27.4352	-127.506	-127.777
	1036.36	-53.7264	-28.8594	-130.081	-126.017
	1037.33	-54.6928	-29.8931	-131.393	-124.729
	1038.29	-54.6827	-30.1127	-128.503	-123.277
	1039.26	-53.8287	-29.0015	-120.831	-121.897
	1040.22	-53.0996	-27.9935	-113.893	-119.88
	1041.18	-52.9952	-27.875	-110.808	-116.26
	1042.15	-53.2569	-28.5252	-110.517	-109.295
	1043.11	-54.056	-29.2321	-111.284	-98.7018
	1044.08	-55.5173	-30.0878	-112.362	-86.4865
	1045.04	-56.7028	-30.7462	-113.428	-77.0692
	1046.01	-57.4603	-30.9918	-114.673	-73.7339
	1046.97	-57.8191	-31.0481	-115.833	-74.1414
	1047.93	-57.4233	-31.2052	-115.174	-75.0198
	1048.9	-56.1028	-32.1056	-112.859	-75.3348
	1049.86	-54.8449	-32.2933	-110.377	-76.9644
	1050.83	-54.0071	-30.9233	-108.382	-81.0409
	1051.79	-54.0473	-29.6916	-109.277	-85.5609
	1052.75	-54.4933	-29.8459	-112.597	-87.6061
	1053.72	-54.5362	-31.4967	-116.079	-87.4401
	1054.68	-54.1746	-32.2874	-116.138	-87.1979
	1055.65	-53.9522	-31.5712	-112.56	-87.7433
	1056.61	-54.4204	-30.8482	-111.024	-89.1838
	1057.58	-55.9018	-30.4351	-113.265	-91.4941
	1058.54	-57.3309	-30.2761	-116.224	-93.315
	1059.5	-57.2498	-30.4748	-116.259	-92.9942
	1060.47	-54.7455	-31.5604	-113.839	-90.3228
	1061.43	-52.8856	-32.5789	-111.35	-85.7178
	1062.4	-52.6112	-33.4527	-109.018	-80.2711
	1063.36	-53.1667	-34.1531	-107.379	-75.6387
	1064.33	-53.8353	-34.64	-107.116	-73.1135
	1065.29	-54.6296	-34.8457	-108.651	-70.5782
	1066.25	-54.8199	-34.9454	-108.945	-64.6981
	1067.22	-53.5	-35.1489	-106.909	-56.0918
	1068.18	-52.4582	-35.1283	-104.752	-50.2127
	1069.15	-52.74	-34.473	-102.764	-50.5841
	1070.11	-53.9183	-33.2215	-100.099	-55.0493
	1071.08	-53.8929	-32.1035	-95.291	-58.6475
	1072.04	-52.3973	-31.1663	-89.1616	-59.6612
	1073	-50.8111	-30.7184	-83.8743	-59.4826
	1073.97	-49.2455	-31.294	-79.3817	-59.9438
	1074.93	-48.2905	-32.3442	-77.4023	-61.0508
	1075.9	-48.2906	-32.9117	-78.6794	-62.2667
	1076.86	-49.4792	-32.4695	-82.6036	-63.65
	1077.82	-49.4686	-31.8159	-84.9385	-65.7597
	1078.79	-48.2277	-31.1069	-86.991	-69.5543
	1079.75	-46.6126	-30.4966	-89.9699	-74.2959
	1080.72	-45.2083	-30.0671	-95.1903	-78.5754
	1081.68	-43.8002	-29.7722	-101.955	-81.0333
	1082.64	-42.4928	-29.7572	-107.975	-81.4062
	1083.61	-40.5953	-30.3369	-112.699	-79.9297
	1084.57	-39.3604	-30.8835	-116.109	-76.9488
	1085.54	-39.3553	-31.2296	-116.672	-73.6733
	1086.5	-40.2216	-31.2649	-115.207	-72.2316
	1087.47	-41.2271	-30.8072	-114.448	-75.1654
	1088.43	-42.7972	-29.3328	-116.862	-81.4858
	1089.39	-44.1962	-28.0442	-119.017	-88.7646
	1090.36	-44.9714	-26.8445	-120.192	-96.7081
	1091.32	-45.5396	-26.1734	-120.29	-103.261
	1092.29	-46.409	-26.8404	-119.281	-106.884
	1093.25	-47.7315	-29.5306	-116.924	-107.558
	1094.22	-48.8797	-30.8517	-114.29	-105.473
	1095.18	-49.4511	-28.5831	-111.55	-101.442
	1096.14	-49.9151	-26.1345	-108.123	-95.9705
	1097.11	-50.9664	-25.5733	-104.182	-89.1546
	1098.07	-52.2262	-26.619	-99.2094	-82.6159
	1099.04	-51.9948	-27.3733	-91.595	-77.4427
	1100	-48.7501	-27.8372	-79.0719	-73.8425
	1100.97	-46.1713	-27.7046	-68.7103	-69.8503
	1101.93	-45.0217	-26.0085	-61.0054	-63.9773
	1102.89	-44.4574	-23.8822	-54.6035	-58.5268
	1103.86	-43.928	-22.959	-49.7493	-55.4081
	1104.82	-43.4355	-24.0902	-47.9328	-54.4897
	1105.79	-43.7765	-25.161	-47.5301	-54.9376
	1106.75	-45.6172	-25.6276	-48.5623	-56.9106
	1107.71	-47.0067	-25.9625	-47.8611	-60.9655
	1108.68	-47.331	-26.8398	-44.0072	-66.9922
	1109.64	-47.1868	-28.3475	-39.288	-74.3082
	1110.61	-47.1501	-29.0463	-40.8841	-79.8544
	1111.57	-46.0269	-27.8252	-52.2587	-83.6569
	1112.54	-44.6693	-26.5054	-61.2071	-87.0062
	1113.5	-43.9599	-25.7417	-64.5203	-91.0814
	1114.46	-44.3326	-25.4827	-67.0039	-95.256
	1115.43	-45.4191	-25.3963	-73.616	-98.4798
	1116.39	-46.5383	-25.1622	-86.1654	-101.147
	1117.36	-47.5273	-25.1725	-95.0642	-105.694
	1118.32	-47.879	-25.3609	-98.0992	-112.067
	1119.29	-48.3551	-25.8427	-98.241	-118.214
	1120.25	-50.2236	-26.8568	-98.2515	-122.768
	1121.21	-54.1223	-28.5406	-98.8512	-126.594
	1122.18	-56.3616	-30.0873	-100.054	-131.666
	1123.14	-55.0163	-31.8718	-100.232	-136.544
	1124.11	-53.474	-32.9219	-100.493	-139.836
	1125.07	-52.5944	-32.3045	-102.499	-141.286
	1126.04	-52.572	-30.8296	-105.454	-141.548
	1127	-53.5334	-30.6224	-105.612	-140.763
	1127.96	-56.8717	-33.1346	-100.307	-139.134
	1128.93	-58.7926	-34.479	-96.5185	-137.209
	1129.89	-57.8287	-33.5473	-95.8247	-134.806
	1130.86	-56.265	-32.025	-95.4731	-132.084
	1131.82	-56.283	-31.3938	-92.6187	-129.044
	1132.79	-58.5543	-31.8167	-87.1005	-126.024
	1133.75	-58.8533	-32.3505	-80.4725	-122.583
	1134.71	-56.1848	-33.3083	-73.9621	-118.835
	1135.68	-53.7981	-33.9526	-66.4242	-116.209
	1136.64	-53.0234	-33.8306	-57.8643	-115.801
	1137.61	-53.3728	-33.1209	-46.9091	-116.219
	1138.57	-53.631	-32.6237	-30.1651	-115.98
	1139.54	-53.7044	-32.454	-6.60358	-115.178
	1140.5	-53.9679	-32.1565	19.8282	-114.608
	1141.46	-54.8491	-31.5916	46.987	-114.83
	1142.43	-55.8837	-31.0698	77.3795	-116.002
	1143.39	-56.1581	-30.899	114.487	-118.29
	1144.36	-55.3709	-31.1034	158.321	-120.282
	1145.32	-55.0577	-31.5262	211.621	-120.196
	1146.29	-55.8239	-32.5579	273.416	-117.572
	1147.25	-56.6013	-32.7168	342.826	-112.527
	1148.21	-56.4066	-30.8094	423.598	-105.981
	1149.18	-55.0977	-27.4696	512.135	-99.5533
	1150.14	-53.483	-25.3948	592.409	-94.3472
	1151.11	-51.6016	-24.6622	665.214	-89.3681
	1152.07	-50.5056	-24.9256	716.091	-83.2483
	1153.03	-50.9412	-26.3626	740.474	-75.9461
	1154	-51.4123	-28.0612	741.385	-67.5205
	1154.96	-49.36	-28.7585	719.783	-57.7642
	1155.93	-44.9091	-28.4887	676.85	-46.556
	1156.89	-42.1385	-28.3104	623.733	-35.1168
	1157.86	-40.6726	-28.1709	562.5	-25.0762
	1158.82	-40.5441	-27.7793	503.907	-17.1667
	1159.78	-43.0825	-27.0431	451.691	-11.9103
	1160.75	-47.2926	-26.1524	403.611	-9.2335
	1161.71	-48.5525	-25.1063	358.946	-9.32323
	1162.68	-47.035	-23.9488	318.957	-11.0698
	1163.64	-46.1087	-23.6263	283.798	-12.2636
	1164.61	-46.9629	-24.553	252.851	-11.1842
	1165.57	-48.826	-25.4059	224.011	-7.13994
	1166.53	-51.1823	-24.1584	195.701	-0.19346
	1167.5	-53.4398	-21.5941	168.445	8.67282
	1168.46	-53.4757	-19.9395	141.784	19.0318
	1169.43	-51.4653	-19.1671	116.7	31.4506
	1170.39	-49.9597	-17.9043	98.4802	47.3018
	1171.36	-51.1721	-15.0143	88.1723	66.7903
	1172.32	-53.2188	-11.3171	89.5151	87.9205
	1173.28	-54.1269	-7.5116	104.749	107.757
	1174.25	-54.0236	-3.93403	135.061	125.093
	1175.21	-52.6054	-1.46434	187.209	138.777
	1176.18	-49.4969	-0.45709	265.428	147.373
	1177.14	-46.2185	0.53038	350.964	150.989
	1178.1	-44.5618	2.91536	442.238	149.801
	1179.07	-42.9987	5.83824	524.057	143.848
	1180.03	-39.989	8.19933	578.597	133.567
	1181	-35.8686	9.96251	604.279	119.164
	1181.96	-31.7417	11.7916	608.703	102.378
	1182.93	-28.0824	14.4866	582.415	85.5541
	1183.89	-24.0795	17.0211	552.349	70.8494
	1184.85	-18.7839	18.7727	529.652	59.6469
	1185.82	-12.9632	19.9568	516.198	52.3441
	1186.78	-7.55975	20.9158	515.79	48.7448
	1187.75	-2.62098	21.7914	532.876	49.0599
	1188.71	1.20327	22.2178	549.76	53.6295
	1189.67	3.23519	22.0021	568.659	62.5255
	1190.64	4.66198	21.3909	578.682	73.3144
	1191.6	6.46555	20.4564	571.937	83.196
	1192.57	8.1186	19.1553	547.54	89.6093
	1193.53	7.5378	17.5069	509.784	92.9169
	1194.5	2.70714	15.6428	448.904	93.8341
	1195.46	-2.1279	13.322	388.291	93.2234
	1196.42	-6.06667	9.9507	331.523	91.0883
	1197.39	-9.43757	6.34703	278.921	86.7526
	1198.35	-12.6667	3.60638	230.658	80.7825
	1199.32	-15.5579	2.36172	187.569	73.4738
	1200.28	-17.9459	0.44887	149.378	64.0983
	1201.25	-19.863	-2.87325	115.531	53.1377
	1202.21	-20.5717	-5.64558	89.3777	42.962
	1203.17	-19.7922	-6.69145	72.2262	35.3829
	1204.14	-18.4398	-6.50516	61.0393	29.9647
	1205.1	-19.3743	-7.51451	46.9019	25.3723
	1206.07	-22.8265	-10.0897	29.9208	20.9483
	1207.03	-25.3027	-11.9899	17.9105	17.1464
	1208	-26.1658	-12.6285	12.6866	14.2378
	1208.96	-26.3033	-12.8197	10.2057	11.9575
	1209.92	-26.5132	-13.7257	6.71096	9.03952
	1210.89	-26.7817	-15.3652	2.2565	4.91984
	1211.85	-26.6164	-15.693	-2.7086	-0.68809
	1212.82	-25.9636	-14.5621	-8.07533	-6.86878
	1213.78	-25.0471	-13.6764	-13.8665	-13.0565
	1214.74	-23.7425	-14.0952	-19.7726	-18.9852
	1215.71	-22.1334	-15.2158	-24.9176	-25.0714
	1216.67	-20.616	-15.8243	-28.1406	-30.9129
	1217.64	-19.3648	-15.9793	-30.0483	-36.2344
	1218.6	-18.8234	-15.7625	-31.4522	-41.9389
	1219.57	-19.0064	-15.165	-32.1617	-48.4682
	1220.53	-18.7466	-14.4215	-32.0809	-54.9599
	1221.49	-17.0511	-13.8425	-32.4842	-59.7954
	1222.46	-14.4466	-13.3218	-32.6514	-64.0957
	1223.42	-11.3293	-12.6014	-30.4572	-69.8236
	1224.39	-7.57188	-11.6618	-25.2513	-76.6884
	1225.35	-3.49702	-10.6698	-17.9851	-83.606
	1226.32	0.03594	-9.85666	-10.3831	-88.8682
	1227.28	4.34167	-8.90997	-0.80434	-90.4391
	1228.24	9.86994	-7.97536	12.2659	-85.5742
	1229.21	17.9092	-6.39084	30.5069	-78.6062
	1230.17	28.5446	-3.17184	53.7315	-73.4704
	1231.14	41.3305	1.83775	80.6392	-70.0399
	1232.1	62.1912	7.0761	117.932	-67.5776
	1233.07	92.7211	11.1731	168.5	-66.3654
	1234.03	132.362	15.9014	228.526	-65.6927
	1234.99	182.627	22.2338	299.782	-63.5957
	1235.96	241.703	30.0088	379.057	-59.8745
	1236.92	305.341	38.71	459.035	-56.5924
	1237.89	385.526	49.0185	558.35	-55.3849
	1238.85	453.886	59.4107	633.675	-55.6386
	1239.82	516.596	69.8875	687.866	-56.3211
	1240.78	556.886	79.9125	705.569	-56.2929
	1241.74	561.336	89.2858	672.604	-56.0531
	1242.71	529.688	98.1292	588.922	-56.2106
	1243.67	480.377	106.228	492.74	-56.4457
	1244.64	405.792	113.493	373.82	-56.3296
	1245.6	329.993	119.697	262.759	-54.4483
	1246.57	258.558	124.817	168.291	-50.2451
	1247.53	194.928	128.902	91.9695	-45.0228
	1248.49	144.979	131.437	36.2301	-43.5857
	1249.46	108.949	132.329	1.35363	-44.7278
	1250.42	80.6699	134.837	-25.9662	-44.6517
	1251.39	60.1046	139.489	-45.8975	-42.6579
	1252.35	45.0635	143.762	-58.9753	-39.9661
	1253.32	33.6127	144.629	-65.7107	-36.3722
	1254.28	25.7116	144.169	-68.4125	-30.5633
	1255.24	22.9184	147.925	-70.2306	-23.196
	1256.21	24.3975	155.4	-71.0747	-15.6748
	1257.17	26.8752	164.592	-70.8293	-8.08584
	1258.14	29.3256	174.809	-69.2593	-0.80934
	1259.1	32.5496	187.111	-67.4605	4.88467
	1260.06	37.1324	201.622	-67.3231	7.86678
	1261.03	42.9219	219.324	-67.522	8.73644
	1261.99	49.6118	242.329	-66.6766	7.96902
	1262.96	56.7924	269.682	-65.9866	6.48558
	1263.92	64.2548	297.567	-67.0356	6.48405
	1264.88	72.8335	328.381	-67.3875	9.22587
	1265.85	82.5484	355.346	-67.6152	13.8966
	1266.81	94.0325	376.576	-71.541	18.9825
	1267.78	105.477	390.86	-76.086	24.0698
	1268.74	114.926	397.275	-76.7163	29.3207
	1269.71	121.79	396.042	-71.4981	35.3728
	1270.67	127.977	384.936	-67.5897	42.1137
	1271.63	135.861	359.182	-65.6669	49.6129
	1272.6	140.708	327.972	-65.4403	58.6669
	1273.56	140.236	292.21	-68.6099	68.8599
	1274.53	134.805	253.888	-74.924	77.9472
	1275.49	125.901	218.512	-81.8704	85.348
	1276.46	113.377	186.17	-88.2257	93.1607
	1277.42	100.201	157.608	-91.9303	102.649
	1278.38	86.2684	132.868	-92.4117	111.593
	1279.35	72.494	111.668	-92.3024	116.643
	1280.31	59.7367	93.8584	-94.1798	118.643
	1281.28	47.9581	79.4126	-97.395	119.667
	1282.24	35.9409	68.3585	-98.1529	121.639
	1283.21	24.2241	60.5853	-95.3297	124.132
	1284.17	15.1565	53.2827	-89.7165	124.825
	1285.13	8.85804	45.0712	-84.2298	122.225
	1286.1	3.23556	36.8715	-82.249	116.569
	1287.06	-2.81763	30.0004	-85.7874	109.143
	1288.03	-8.14308	24.575	-88.8093	99.8951
	1288.99	-12.3763	20.6016	-83.6236	89.0837
	1289.96	-16.1132	17.7864	-72.9637	77.5276
	1290.92	-19.328	15.4306	-65.6315	65.0424
	1291.88	-20.7025	13.4641	-67.3464	51.1837
	1292.85	-21.6164	11.7639	-69.571	36.1122
	1293.81	-22.9845	10.3792	-66.5534	21.6205
	1294.78	-24.8735	9.05213	-61.9282	9.53779
	1295.74	-27.2812	7.40439	-59.7884	1.03788
	1296.7	-30.383	5.21342	-60.596	-3.82933
	1297.67	-32.6889	3.448	-63.296	-6.94416
	1298.63	-33.5666	2.27469	-70.0499	-9.72108
	1299.6	-34.3044	1.51299	-77.336	-12.5346
	1300.56	-34.8114	1.28885	-81.7988	-14.5305
	1301.53	-34.9174	1.54794	-83.2579	-15.9207
	1302.49	-35.208	1.94948	-84.5329	-18.6278
	1303.45	-36.4937	2.55199	-87.6125	-23.2855
	1304.42	-37.013	2.71678	-89.7503	-28.7956
	1305.38	-36.4057	2.39858	-90.6285	-33.7858
	1306.35	-35.9709	1.36563	-92.2194	-37.9039
	1307.31	-36.9602	-1.01122	-96.6919	-41.9835
	1308.28	-38.9344	-4.26206	-102.73	-46.0469
	1309.24	-40.4935	-5.78158	-105.608	-49.6571
	1310.2	-41.7076	-5.75015	-105.903	-53.8192
	1311.17	-42.2946	-5.24205	-105.944	-58.3112
	1312.13	-41.7972	-4.45841	-105.945	-62.4085
	1313.1	-41.1333	-4.09306	-105.317	-65.4635
	1314.06	-42.264	-5.30598	-103.947	-68.2038
	1315.03	-44.3118	-7.44861	-104.083	-68.6403
	1315.99	-45.6356	-9.69721	-108.115	-65.2827
	1316.95	-45.8821	-11.8322	-114.897	-58.7802
	1317.92	-45.3869	-13.5767	-120.802	-51.792
	1318.88	-43.9923	-14.9671	-124.174	-46.8092
	1319.85	-41.9808	-15.6883	-125.285	-43.7381
	1320.81	-39.4562	-15.4188	-125.479	-41.9075
	1321.78	-36.9986	-14.6118	-124.742	-40.359
	1322.74	-35.5891	-13.7353	-123.346	-39.1303
	1323.7	-35.5121	-12.5959	-120.058	-38.1568
	1324.67	-35.5003	-12.2835	-119.874	-36.3622
	1325.63	-34.9999	-13.0374	-122.291	-33.6054
	1326.6	-33.8308	-13.9355	-123.46	-31.2203
	1327.56	-32.2121	-14.9798	-123.079	-29.4431
	1328.53	-30.5078	-15.7875	-122.185	-27.7339
	1329.49	-28.4322	-14.9036	-119.771	-26.1541
	1330.45	-25.9622	-12.2741	-115.793	-23.9482
	1331.42	-24.967	-10.5019	-114.421	-20.5205
	1332.38	-25.2067	-9.79878	-114.633	-16.2776
	1333.35	-25.3685	-9.43127	-114.453	-11.6711
	1334.31	-24.5627	-9.17961	-114.749	-5.95394
	1335.28	-23.8381	-8.8186	-115.079	0.25993
	1336.24	-25.267	-7.82262	-112.029	5.95665
	1337.2	-28.1254	-6.32532	-107.79	11.6705
	1338.17	-30.2452	-4.41028	-106.543	17.4452
	1339.13	-30.6458	-1.92274	-109.121	22.189
	1340.1	-30.2783	0.22371	-111.477	25.7536
	1341.06	-29.652	0.6525	-111.87	28.9149
	1342.02	-28.5103	1.25287	-110.302	30.694
	1342.99	-26.7566	3.37837	-106.851	30.6834
	1343.95	-24.7955	6.83354	-102.912	30.1172
	1344.92	-23.4586	10.6262	-101.386	29.2895
	1345.88	-22.6997	15.0225	-102.337	27.6186
	1346.85	-21.9232	19.3657	-103.332	25.4778
	1347.81	-21.0998	23.6562	-103.596	24.1905
	1348.77	-19.5595	27.9381	-102.691	25.302
	1349.74	-16.705	32.0103	-101.067	29.5185
	1350.7	-13.0626	35.8571	-99.8582	35.6033
	1351.67	-11.3741	41.0855	-98.6195	40.9612
	1352.63	-11.6608	47.7219	-97.2552	45.3702
	1353.6	-11.8142	53.1606	-98.3774	49.9361
	1354.56	-10.7831	56.5173	-102.438	56.1758
	1355.52	-9.41436	58.877	-105.87	64.5653
	1356.49	-9.13333	61.8368	-104.337	75.1532
	1357.45	-9.85632	64.4644	-101.245	85.6932
	1358.42	-11.1003	64.5344	-101.131	94.6128
	1359.38	-12.6101	62.6112	-103.549	102.762
	1360.35	-13.9562	61.6213	-105.897	111.556
	1361.31	-15.4324	64.459	-108.232	121.184
	1362.27	-15.9734	66.966	-108.204	131.886
	1363.24	-14.724	66.2455	-103.829	143.998
	1364.2	-13.6737	64.4925	-100.723	157.199
	1365.17	-14.2635	64.1904	-103.79	169.949
	1366.13	-16.1464	65.9315	-112.698	180.441
	1367.09	-17.8423	67.7217	-114.438	188.518
	1368.06	-20.6311	69.4714	-107.129	193.897
	1369.02	-21.7129	71.0741	-100.656	194.795
	1369.99	-20.2036	72.3633	-98.8617	190.801
	1370.95	-16.798	73.6449	-98.6915	183.245
	1371.91	-12.2393	75.2635	-95.1681	173.697
	1372.88	-6.76763	77.2549	-88.779	161.966
	1373.84	-3.32589	79.8659	-85.221	148.254
	1374.81	-1.38624	83.2535	-83.1712	132.986
	1375.77	2.37455	87.6803	-78.0965	116.327
	1376.74	8.86042	93.8555	-68.0971	98.3035
	1377.7	18.6266	100.002	-56.1901	80.6048
	1378.66	33.5785	103.863	-46.8608	64.9282
	1379.63	50.9696	106.326	-39.0496	50.5339
	1380.59	67.7248	109.392	-28.6823	36.5542
	1381.56	83.9373	113.729	-12.7977	23.3245
	1382.52	103.11	115.994	9.65421	11.4922
	1383.49	127.697	114.743	37.4412	1.59524
	1384.45	152.114	111.059	68.6327	-6.53247
	1385.41	175.809	104.412	102.792	-14.1425
	1386.38	197.06	96.2013	139.055	-22.1488
	1387.34	213.581	88.6501	176.143	-30.3632
	1388.31	226.235	82.3021	215.359	-37.6338
	1389.27	231.91	73.8025	258.243	-42.8308
	1390.24	230.31	62.6099	306.177	-45.207
	1391.2	221	52.4648	341.536	-45.0677
	1392.16	202.945	45.9313	354.602	-43.4038
	1393.13	178.208	41.0891	347.723	-40.7623
	1394.09	147.013	33.6279	319.376	-37.2262
	1395.06	113.418	25.3902	277.407	-33.0239
	1396.02	84.7205	20.6508	234.399	-28.5631
	1396.98	61.9577	19.9778	191.707	-24.893
	1397.95	43.9511	19.3662	150.858	-23.374
	1398.91	31.5968	15.7998	113.737	-24.1543
	1399.88	22.5717	12.5695	78.7935	-24.055
	1400.84	16.6423	11.6122	44.6097	-21.6955
	1401.81	13.1319	12.2018	13.1438	-18.2159
	1402.77	11.1124	13.1718	-11.6879	-14.157
	1403.73	10.2888	15.0673	-29.3562	-9.65709
	1404.7	12.2138	15.5131	-41.3023	-6.0151
	1405.66	17.5461	14.0379	-48.1594	-4.94165
	1406.63	22.3374	12.2495	-51.4715	-6.82497
	1407.59	24.7947	11.0385	-51.4181	-10.6543
	1408.56	24.6268	9.7889	-50.7657	-14.7097
	1409.52	20.6077	7.03543	-55.1885	-16.8716
	1410.48	14.073	3.19589	-62.3604	-17.3873
	1411.45	7.67284	-1.04298	-70.433	-18.6121
	1412.41	1.31979	-5.57954	-80.4175	-22.1194
	1413.38	-5.516	-9.412	-90.5267	-27.7563
	1414.34	-14.1487	-11.4777	-98.3674	-34.6321
	1415.31	-21.4734	-12.7961	-104.175	-42.4114
	1416.27	-25.0234	-13.9969	-109.347	-50.3026
	1417.23	-26.513	-15.0374	-113.61	-55.4748
	1418.2	-28.5462	-15.7758	-116.568	-55.7804
	1419.16	-31.5054	-15.9353	-117.031	-52.1332
	1420.13	-34.6375	-16.5732	-118.632	-48.4155
	1421.09	-37.7745	-17.7721	-119.445	-47.2681
	1422.06	-39.7752	-18.9973	-120.68	-48.8294
	1423.02	-39.8355	-20.1579	-122.802	-51.8241
	1423.98	-38.9135	-20.9902	-125.367	-54.4361
	1424.95	-38.8913	-20.5612	-126.793	-56.3215
	1425.91	-39.9266	-19.2983	-128.571	-58.31
	1426.88	-41.1012	-19.0568	-132.418	-60.7619
	1427.84	-41.9508	-19.8555	-137.298	-63.4341
	1428.81	-42.1461	-20.4887	-141.078	-65.9357
	1429.77	-41.5304	-19.7664	-143.938	-67.7155
	1430.73	-40.5365	-19.0568	-144.83	-68.4213
	1431.7	-39.822	-20.139	-143.977	-68.1474
	1432.66	-39.581	-21.6053	-142.808	-68.5333
	1433.63	-40.1096	-21.2859	-142.669	-70.1163
	1434.59	-41.1897	-18.1459	-142.209	-71.807
	1435.56	-41.8504	-17.2248	-143.726	-71.5355
	1436.52	-41.2421	-19.8305	-146.849	-68.7271
	1437.48	-39.8977	-21.6678	-146.171	-65.704
	1438.45	-38.6527	-21.4702	-141.827	-64.2482
	1439.41	-38.4401	-20.2604	-138.638	-63.8269
	1440.38	-39.994	-19.032	-141.368	-63.4646
	1441.34	-42.2708	-17.8942	-146.956	-63.9424
	1442.3	-42.4004	-18.367	-148.183	-64.8333
	1443.27	-40.7359	-20.2095	-145.763	-64.7898
	1444.23	-39.4308	-21.0775	-143.271	-63.8328
	1445.2	-39.7022	-18.8306	-141.193	-63.1063
	1446.16	-40.1327	-16.3212	-140.213	-63.0172
	1447.13	-39.1854	-15.1699	-141.516	-62.7708
	1448.09	-38.4445	-15.0609	-144.263	-60.7054
	1449.05	-39.9296	-15.9498	-147.382	-56.5761
	1450.02	-43.7788	-17.8455	-150.24	-52.1803
	1450.98	-44.5608	-18.8984	-150.581	-49.6015
	1451.95	-40.8839	-18.805	-148.353	-49.3792
	1452.91	-38.1791	-18.7243	-144.559	-49.9914
	1453.88	-38.3973	-19.0426	-140.352	-49.1439
	1454.84	-39.8474	-19.4977	-138.089	-45.7439
	1455.8	-39.9266	-19.6241	-139.923	-40.251
	1456.77	-38.7963	-19.4799	-143.55	-33.2663
	1457.73	-37.6402	-19.5375	-145.745	-24.8314
	1458.7	-36.5666	-19.6761	-145.9	-17.0749
	1459.66	-36.1309	-19.4065	-142.713	-12.5798
	1460.62	-37.2117	-18.3592	-135.212	-12.229
	1461.59	-38.2083	-17.4677	-128.159	-12.9806
	1462.55	-38.4027	-17.5168	-123.651	-12.3525
	1463.52	-38.387	-17.745	-122.064	-10.7129
	1464.48	-38.2324	-17.4234	-123.907	-8.57007
	1465.45	-37.7932	-16.6608	-127.631	-6.18919
	1466.41	-37.5414	-16.2978	-130.584	-3.76138
	1467.38	-37.214	-16.4002	-131.952	-2.4951
	1468.34	-37.0752	-16.1254	-132.672	-3.67851
	1469.3	-37.3812	-15.2586	-133.654	-6.80796
	1470.27	-37.9652	-15.0091	-133.646	-10.4922
	1471.23	-39.2972	-17.2129	-130.796	-13.6463
	1472.2	-40.3934	-20.3301	-126.487	-15.316
	1473.16	-38.4331	-21.652	-122.332	-14.2059
	1474.12	-35.2016	-21.7159	-119.188	-10.5869
	1475.09	-34.0617	-21.5557	-117.638	-6.25402
	1476.05	-36.039	-21.4516	-117.393	-2.29755
	1477.02	-37.5566	-20.7072	-114.633	1.42513
	1477.98	-38.5138	-18.7333	-108.953	4.16472
	1478.94	-38.6004	-16.6785	-103.016	6.35164
	1479.91	-37.0146	-14.6904	-96.9182	9.95296
	1480.87	-34.4369	-13.0343	-90.0636	15.9313
	1481.84	-33.2074	-12.7525	-83.8676	22.7872
	1482.8	-33.5906	-13.8548	-79.2886	29.374
	1483.77	-33.7176	-13.8762	-75.0537	36.488
	1484.73	-33.012	-12.5848	-69.6365	43.3964
	1485.69	-31.9316	-10.8866	-63.557	48.8043
	1486.66	-31.4905	-9.31822	-59.1519	51.649
	1487.62	-30.9857	-7.89439	-55.2848	52.7326
	1488.59	-28.9632	-6.91179	-51.2317	53.2114
	1489.55	-26.8104	-5.87795	-46.3324	52.5034
	1490.52	-26.2829	-4.03075	-38.8563	50.4206
	1491.48	-27.5945	-1.19746	-28.0482	48.2345
	1492.44	-28.1097	1.14212	-19.073	46.9512
	1493.41	-27.6787	2.88071	-13.7011	45.3903
	1494.37	-26.3469	4.256	-6.19711	42.9584
	1495.34	-24.0767	5.19095	3.53764	40.7316
	1496.3	-22.1042	5.92577	15.8902	39.7807
	1497.27	-22.3106	6.69568	32.7481	39.273
	1498.23	-23.6545	7.5676	52.9663	38.4692
	1499.19	-23.5534	9.16112	75.2035	37.8161
	1500.16	-22.129	11.0087	97.6973	38.4763
	1501.12	-19.5323	11.5461	116.419	40.4458
	1502.09	-14.5436	9.52397	130.724	42.5844
	1503.05	-10.9027	8.0271	141.543	43.187
	1504.02	-12.5511	8.69241	149.64	43.0172
	1504.98	-14.4542	9.67059	150.328	45.1418
	1505.94	-13.3382	10.0308	140.702	48.4227
	1506.91	-9.97597	9.88396	123.713	49.3387
	1507.87	-7.18869	9.38419	105.623	45.8988
	1508.84	-5.0218	8.51684	86.225	41.9577
	1509.8	-5.74204	7.15681	65.3845	40.5245
	1510.77	-9.21265	5.38859	44.3831	41.219
	1511.73	-12.3897	4.21397	28.7393	42.1649
	1512.69	-13.2696	4.89421	24.0864	41.538
	1513.66	-13.8937	5.72914	20.8111	39.1388
	1514.62	-15.4998	4.98366	12.2401	36.304
	1515.59	-16.5562	3.8961	4.19969	34.42
	1516.55	-16.1771	4.13924	0.29988	33.3285
	1517.52	-14.9279	6.22182	-1.6068	32.7791
	1518.48	-14.6953	6.18744	-4.1809	33.5971
	1519.44	-14.8814	3.4491	-5.14309	36.2892
	1520.41	-15.0802	0.92023	-4.4091	39.4394
	1521.37	-15.2089	-0.61235	-1.79956	41.3442
	1522.34	-14.8975	-1.37767	2.92714	41.9999
	1523.3	-13.1156	-1.14928	12.205	43.6005
	1524.26	-11.1222	-0.69945	21.7292	45.6905
	1525.23	-10.9464	-1.58032	25.1606	45.0766
	1526.19	-11.6717	-3.4082	24.8314	41.8697
	1527.16	-11.4785	-5.00551	24.7015	39.1212
	1528.12	-9.40052	-6.1135	25.9789	40.3941
	1529.09	-8.20722	-6.90602	23.5363	44.1335
	1530.05	-8.23616	-6.99414	15.6685	46.6539
	1531.01	-8.56763	-7.12636	8.00768	45.8534
	1531.98	-8.9744	-7.87828	2.92982	42.0518
	1532.94	-9.69799	-8.95375	-1.08274	37.467
	1533.91	-10.5929	-9.03021	-6.74399	34.9614
	1534.87	-11.9667	-8.38972	-14.2287	35.5755
	1535.84	-14.302	-8.38281	-20.4959	38.4426
	1536.8	-17.264	-9.09874	-23.9122	42.8929
	1537.76	-19.9399	-9.61109	-24.4666	48.5744
	1538.73	-22.5077	-9.1985	-23.0281	53.9332
	1539.69	-24.2431	-8.6395	-19.3455	57.1767
	1540.66	-24.4528	-8.5766	-12.3709	57.5746
	1541.62	-23.5724	-8.40984	-3.01251	55.598
	1542.59	-22.4812	-7.30007	6.38289	52.1644
	1543.55	-21.4097	-5.1947	15.0175	48.0557
	1544.51	-21.9167	-5.0708	19.7597	44.58
	1545.48	-23.7859	-6.92948	21.3641	40.8782
	1546.44	-25.5656	-7.93704	20.9888	35.4656
	1547.41	-26.7506	-7.12909	18.8142	28.9743
	1548.37	-27.547	-5.31117	17.165	23.3104
	1549.33	-28.778	-2.52283	18.3202	18.2033
	1550.3	-29.334	0.20689	20.8033	13.1002
	1551.26	-27.3545	1.98764	23.2292	8.54176
	1552.23	-23.9138	2.81932	25.3716	5.39362
	1553.19	-22.4773	2.86098	27.3435	4.08574
	1554.16	-24.3359	1.72993	28.2965	4.60888
	1555.12	-24.5993	1.05515	32.4629	6.37709
	1556.08	-22.8368	0.84837	39.9238	8.63439
	1557.05	-21.4582	1.27441	49.5812	10.8599
	1558.01	-22.3342	2.73312	60.4978	12.2299
	1558.98	-24.2429	4.16788	71.4497	11.9313
	1559.94	-24.6149	3.37337	81.4479	10.2874
	1560.9	-23.9508	1.98471	93.4432	7.94794
	1561.87	-24.2301	2.66017	110.378	6.12783
	1562.83	-26.0466	5.46254	130.522	6.576
	1563.8	-26.1971	7.03436	147.089	10.1115
	1564.76	-22.2259	5.26996	158.591	13.7708
	1565.73	-19.0791	5.28397	170.053	16.1481
	1566.69	-17.7111	8.30664	182.764	20.0655
	1567.65	-17.0085	11.9956	193.179	27.4259
	1568.62	-15.9069	13.8005	196.652	37.3407
	1569.58	-14.3432	14.6644	196.561	47.9502
	1570.55	-12.208	17.1896	201.132	58.1353
	1571.51	-9.96377	20.6627	207.81	67.7225
	1572.48	-7.99643	23.3449	212.49	78.1844
	1573.44	-6.02255	24.4966	214.652	91.206
	1574.4	-4.17731	26.8994	219.462	107.199
	1575.37	-3.53542	32.1938	228.788	125.681
	1576.33	-2.13103	37.5606	238.657	146.317
	1577.3	0.71652	41.7811	247.466	169.086
	1578.26	4.61704	46.298	257.37	193.74
	1579.23	9.07455	53.4841	271.5	220.15
	1580.19	14.222	63.0147	290.367	248.568
	1581.15	19.0513	73.0274	312.027	278.798
	1582.12	23.6922	83.8626	335.878	308.69
	1583.08	30.6019	97.7644	365.202	335.361
	1584.05	42.371	116.923	398.793	356.41
	1585.01	55.0356	137.478	446.986	372.672
	1585.97	66.1644	160.886	509.041	385.612
	1586.94	78.2664	181.939	590.041	394.484
	1587.9	92.5289	197.954	695.751	398.86
	1588.87	109.714	209.919	823.797	398.782
	1589.83	133.535	220.925	973.303	394.754
	1590.8	161.877	230.399	1137.6	388.304
	1591.76	185.65	235.072	1296.88	382.053
	1592.72	203.071	234.64	1442.48	378.175
	1593.69	214.678	232.582	1537.03	377.208
	1594.65	220.288	228.613	1553.1	378.915
	1595.62	221.613	226.642	1524.05	384.255
	1596.58	215.993	227.768	1437.87	392.38
	1597.55	208.53	231.872	1330.8	400.794
	1598.51	202.852	239.167	1227.23	408.007
	1599.47	199.493	249.741	1129.77	413.992
	1600.44	200.829	264.035	1053.25	418.053
	1601.4	206.295	281.583	993.884	419.178
	1602.37	214.424	301.25	938.028	418.395
	1603.33	225.178	323.047	883.754	417.327
	1604.3	236.113	343.095	819.466	416.168
	1605.26	246.755	359.281	730.55	414.767
	1606.22	255.664	372.54	637.345	414.316
	1607.19	264.074	384.481	544.625	414.771
	1608.15	269.059	393.04	458.273	415.341
	1609.12	265.538	394.686	385.487	415.855
	1610.08	253.964	389.699	326.151	416.406
	1611.05	240.692	382.561	279.194	417.14
	1612.01	225.895	373.022	244.73	418.769
	1612.97	209.739	358.928	224.697	419.977
	1613.94	191.001	337.768	219.828	417.868
	1614.9	174.692	316.631	229.629	410.423
	1615.87	162.495	297.661	259.557	396.513
	1616.83	156.073	282.36	302.798	376.451
	1617.8	155.119	271.881	356.681	351.628
	1618.76	159.367	264.233	415.27	323.297
	1619.72	171.234	255.61	472.616	291.991
	1620.69	189.056	245.792	525.167	258.22
	1621.65	203.433	233.341	553.445	223.455
	1622.62	214.06	218.514	558.105	189.184
	1623.58	220.619	202.168	541.879	156.417
	1624.55	222.996	183.908	494.677	126.66
	1625.51	218.552	164.504	434.125	100.002
	1626.47	204.96	142.905	357.998	77.3669
	1627.44	185.727	121.949	282.254	60.3772
	1628.4	161.438	103.009	215.101	48.1562
	1629.37	133.736	86.2981	156.868	38.5582
	1630.33	107.549	72.6365	109	31.366
	1631.29	83.653	61.8715	70.9423	27.5919
	1632.26	66.0402	53.8057	42.9867	25.187
	1633.22	55.5264	48.4131	25.5077	22.1944
	1634.19	47.862	44.1836	12.1926	19.4998
	1635.15	41.8943	40.5808	0.45909	19.2936
	1636.12	36.1451	37.5271	-11.2731	21.2778
	1637.08	30.2692	35.1898	-21.8425	23.4554
	1638.04	26.2699	33.5299	-28.6703	24.4122
	1639.01	25.9534	32.5303	-31.0758	23.9597
	1639.97	27.8141	31.8388	-31.6242	22.2272
	1640.94	27.9176	30.8141	-33.5178	19.7367
	1641.9	26.9911	29.3506	-35.385	17.4511
	1642.87	25.3903	26.5422	-38.2362	15.8331
	1643.83	22.3703	21.7257	-44.5815	14.74
	1644.79	19.0661	17.0758	-53.0278	13.4835
	1645.76	17.1065	13.5375	-62.1054	14.6679
	1646.72	15.1948	10.4848	-68.3035	17.7127
	1647.69	12.9039	7.80821	-70.5305	19.5729
	1648.65	10.0225	5.30238	-71.7408	19.6308
	1649.62	6.37671	2.76324	-74.4274	19.8592
	1650.58	2.35729	0.25627	-78.5049	21.625
	1651.54	-1.25149	-2.32411	-84.9737	23.6242
	1652.51	-4.32411	-4.69778	-92.384	24.6707
	1653.47	-6.80335	-6.12329	-97.0205	24.9515
	1654.44	-8.4378	-6.05389	-95.9227	25.3437
	1655.4	-10.0198	-5.65915	-96.2318	25.8846
	1656.36	-11.3558	-4.939	-97.8522	26.485
	1657.33	-12.138	-3.86215	-98.597	27.4239
	1658.29	-12.6191	-2.30969	-98.6246	27.9144
	1659.26	-13.1368	-1.02161	-99.5879	26.5028
	1660.22	-13.2534	-0.87981	-102.713	24.2577
	1661.18	-13.2796	-1.6846	-105.946	23.8797
	1662.15	-14.3027	-3.83347	-106.425	23.8785
	1663.11	-15.8995	-6.82868	-104.42	21.7706
	1664.08	-15.6095	-8.22778	-103.113	18.6271
	1665.04	-11.8305	-7.22101	-104.676	20.3523
	1666.01	-12.6041	-6.80794	-106.71	27.5961
	1666.97	-18.5543	-7.1288	-107.407	35.4722
	1667.93	-22.7456	-7.19301	-107.378	41.2556
	1668.9	-20.25	-6.21935	-108.79	45.9203
	1669.86	-16.1393	-5.21141	-110.27	51.2246
	1670.83	-15.8627	-5.40291	-108.251	56.5419
	1671.79	-16.3681	-5.91112	-103.628	60.3177
	1672.76	-15.3106	-5.98953	-101.122	62.1095
	1673.72	-13.709	-5.83955	-103.507	62.9572
	1674.68	-13.7453	-5.93968	-110	63.9903
	1675.65	-14.5394	-6.09259	-118.129	65.7471
	1676.61	-15.2441	-6.47296	-117.901	66.8232
	1677.58	-15.9516	-7.14558	-108.717	65.3123
	1678.54	-16.6277	-7.73051	-100.834	61.7672
	1679.51	-16.9203	-7.81676	-102.908	58.4251
	1680.47	-17.5832	-7.88519	-107.48	55.615
	1681.43	-18.9552	-8.14079	-108.104	51.2747
	1682.4	-19.4273	-8.25832	-106.096	46.6371
	1683.36	-17.9359	-8.07367	-105.399	45.4584
	1684.33	-15.5403	-7.75394	-107.262	49.4743
	1685.29	-15.9922	-7.50479	-107.987	54.2927
	1686.26	-18.3038	-7.35539	-107.193	54.6726
	1687.22	-19.8109	-7.95784	-108.881	52.0069
	1688.18	-20.2413	-9.55373	-115.065	50.5581
	1689.15	-19.8885	-10.6963	-119.321	52.0675
	1690.11	-17.5318	-9.97597	-116.52	53.7962
	1691.08	-15.692	-9.5572	-111.743	53.6622
	1692.04	-15.8077	-10.2354	-107.533	52.8376
	1693.01	-17.1819	-11.4047	-106.092	53.0369
	1693.97	-18.6487	-12.6752	-108.193	54.1135
	1694.93	-19.4594	-13.4978	-110.988	54.3246
	1695.9	-18.6356	-12.1547	-111.342	52.9909
	1696.86	-17.114	-9.65936	-110.898	50.9999
	1697.83	-16.3796	-8.13986	-111.444	48.9134
	1698.79	-16.7123	-8.2355	-112.782	46.4762
	1699.76	-17.0148	-8.68454	-114.294	43.9337
	1700.72	-17.3336	-9.61504	-116.809	42.3416
	1701.68	-18.051	-10.2077	-118.823	42.3065
	1702.65	-18.8718	-10.0556	-118.39	42.9313
	1703.61	-19.1493	-9.71497	-115.496	42.4867
	1704.58	-18.7712	-10.3251	-110.024	40.118
	1705.54	-17.9318	-10.8123	-105.273	36.5542
	1706.5	-16.1235	-9.57501	-104.707	32.7828
	1707.47	-13.8998	-7.46408	-106.395	30.3909
	1708.43	-13.1076	-6.56819	-108.016	30.107
	1709.4	-14.2691	-7.15877	-110.471	31.1487
	1710.36	-15.208	-7.72069	-111.566	32.6574
	1711.33	-15.6859	-8.17772	-110.718	34.0188
	1712.29	-15.6822	-8.03619	-110.335	34.6682
	1713.25	-15.0191	-6.80594	-111.811	34.5882
	1714.22	-14.7696	-6.12274	-113.034	34.2357
	1715.18	-16.7202	-7.37515	-112.902	35.0649
	1716.15	-17.5834	-9.07062	-110.92	37.7967
	1717.11	-16.5164	-11.0587	-110.158	42.0372
	1718.08	-15.2632	-12.782	-111.97	46.8593
	1719.04	-15.8304	-12.6047	-114.624	51.3251
	1720	-16.6192	-10.9778	-115.104	54.8264
	1720.97	-15.1397	-9.98817	-113.58	57.7774
	1721.93	-12.8037	-9.65736	-112.572	60.7734
	1722.9	-12.4037	-8.90851	-112.094	63.1746
	1723.86	-15.6696	-6.32541	-107.986	63.8737
	1724.83	-17.3254	-4.8665	-105.889	62.4534
	1725.79	-17.0051	-4.69549	-107.028	59.1529
	1726.75	-16.4131	-5.79216	-109.648	56.0921
	1727.72	-15.4147	-8.41057	-111.007	54.6048
	1728.68	-14.3922	-11.0231	-110.215	54.2258
	1729.65	-15.703	-11.7844	-108.422	52.6078
	1730.61	-18.0039	-11.7066	-108.737	49.4726
	1731.57	-18.7855	-11.3908	-112.642	46.7294
	1732.54	-17.5271	-10.9064	-116.519	44.9352
	1733.5	-15.9702	-10.9764	-115.858	42.6963
	1734.47	-14.384	-11.7384	-111.344	38.6653
	1735.43	-13.464	-11.1628	-107.682	33.2868
	1736.4	-13.5473	-9.35931	-106.255	27.6186
	1737.36	-14.2097	-8.46605	-107.403	21.3825
	1738.32	-15.0403	-10.6667	-111.855	14.2955
	1739.29	-15.4443	-12.1095	-114.112	7.5312
	1740.25	-15.5951	-10.0923	-111.354	3.14755
	1741.22	-15.7113	-8.14696	-109.413	0.44297
	1742.18	-15.2825	-7.93251	-110.357	-3.36991
	1743.14	-14.7277	-8.90361	-112.147	-9.22063
	1744.11	-16.4943	-10.4725	-112.277	-14.2345
	1745.07	-19.2232	-12.2002	-111.859	-15.1766
	1746.04	-19.1712	-13.0555	-111.619	-12.4235
	1747	-16.1973	-12.9676	-110.738	-8.41704
	1747.97	-14.724	-12.7302	-109.364	-4.87988
	1748.93	-16.7251	-12.5031	-108.401	-2.60255
	1749.89	-17.8258	-12.492	-109.912	-0.58066
	1750.86	-17.0485	-12.6513	-112.459	2.56777
	1751.82	-15.338	-12.2349	-112.349	6.64283
	1752.79	-13.3116	-10.3982	-108.727	9.63787
	1753.75	-13.1441	-8.84529	-106.809	9.47054
	1754.72	-18.022	-9.42732	-108.7	7.58714
	1755.68	-22.5647	-10.2506	-110.886	5.85253
	1756.64	-21.8218	-9.32758	-111.035	4.44299
	1757.61	-17.5266	-7.48619	-109.967	2.9848
	1758.57	-14.6551	-8.08093	-107.338	2.10437
	1759.54	-13.4105	-10.4056	-104.786	2.46711
	1760.5	-13.5543	-10.8774	-104.921	2.37943
	1761.47	-14.6873	-9.24457	-107.282	0.07716
	1762.43	-15.3354	-8.07997	-109.547	-3.7779
	1763.39	-14.2995	-9.61392	-112.047	-7.07574
	1764.36	-13.5329	-9.46059	-110.883	-9.92931
	1765.32	-14.0188	-6.70563	-106.137	-14.6432
	1766.29	-14.5714	-4.45393	-104.404	-22.0985
	1767.25	-13.6664	-5.18733	-111.703	-30.865
	1768.21	-12.7538	-7.09189	-120.715	-39.09
	1769.18	-13.7527	-7.95677	-119.17	-45.6527
	1770.14	-15.4495	-8.36633	-114.118	-51.028
	1771.11	-16.6589	-9.15484	-116.314	-57.1459
	1772.07	-17.608	-10.2541	-124.617	-65.6679
	1773.04	-18.8524	-10.7409	-127.325	-76.4101
	1774	-20.3903	-10.7047	-125.219	-87.4211
	1774.96	-20.5929	-11.0482	-124	-97.7484
	1775.93	-19.1597	-11.822	-123.743	-106.58
	1776.89	-17.9916	-12.5526	-123.334	-113.306
	1777.86	-18.9065	-13.8404	-122.331	-118.707
	1778.82	-20.0167	-13.7416	-124.344	-123.932
	1779.79	-20.3524	-11.2341	-129.88	-129.83
	1780.75	-20.378	-8.71704	-132.913	-136.56
	1781.71	-20.7506	-7.99719	-128.54	-142.695
	1782.68	-21.3545	-8.38138	-122.097	-146.521
	1783.64	-22.2028	-8.84794	-122.807	-147.522
	1784.61	-22.5326	-9.45668	-125.69	-146.207
	1785.57	-21.2868	-10.7973	-125.155	-143.989
	1786.54	-19.0108	-12.6805	-122.042	-141.784
	1787.5	-18.3848	-12.3347	-119.721	-139.147
	1788.46	-19.1895	-9.74992	-117.556	-135.2
	1789.43	-19.5003	-9.28476	-116.561	-130.964
	1790.39	-18.9388	-11.3624	-116.347	-127.524
	1791.36	-18.692	-13.1483	-116.952	-124.736
	1792.32	-20.8012	-12.9584	-121.171	-121.575
	1793.29	-22.0624	-12.2849	-124.497	-118.151
	1794.25	-20.8378	-11.2999	-124.225	-115.445
	1795.21	-18.8747	-10.1532	-121.384	-113.782
	1796.18	-17.8064	-8.70346	-117.363	-112.677
	1797.14	-17.3313	-7.69076	-113.72	-111.23
	1798.11	-16.1561	-9.13283	-111.913	-109.569
	1799.07	-14.8155	-11.3645	-110.63	-108.307
	1800.04	-15.0125	-12.2554	-109.706	-108.001
	1801	-16.9226	-11.6596	-110.233	-108.158
	1801.96	-17.2561	-9.51364	-112.263	-108.018
	1802.93	-15.5644	-5.73733	-114.371	-107.536
	1803.89	-15.8394	-5.47487	-115.858	-106.99
	1804.86	-18.4121	-9.14223	-116.621	-106.257
	1805.82	-19.837	-12.4154	-115.742	-104.501
	1806.79	-16.8347	-13.1469	-111.259	-100.98
	1807.75	-14.8659	-12.4023	-109.222	-95.5493
	1808.71	-14.5699	-9.68349	-109.48	-88.997
	1809.68	-14.8448	-7.2039	-109.281	-81.6497
	1810.64	-15.5917	-6.57132	-107.924	-73.7177
	1811.61	-16.4352	-7.10214	-106.129	-66.1049
	1812.57	-16.3964	-7.85013	-103.73	-60.0042
	1813.53	-15.9669	-8.85504	-101.619	-55.2984
	1814.5	-15.9601	-10.4933	-101.47	-50.2086
	1815.46	-16.2197	-12.4845	-102.886	-43.3975
	1816.43	-15.4161	-13.3607	-103.276	-35.5865
	1817.39	-13.6415	-13.1436	-102.652	-29.5048
	1818.36	-12.5665	-12.0104	-101.515	-25.3867
	1819.32	-12.2817	-10.1136	-99.8263	-22.1353
	1820.28	-12.292	-8.75964	-98.7073	-19.5587
	1821.25	-12.7129	-9.41255	-100.083	-17.6672
	1822.21	-12.8993	-9.30881	-99.9842	-15.7249
	1823.18	-13.6083	-7.81253	-99.9785	-12.8398
	1824.14	-14.4023	-6.9829	-101.084	-9.02693
	1825.11	-14.3559	-8.49484	-101.721	-4.96546
	1826.07	-13.2118	-10.2326	-100.902	-1.02093
	1827.03	-10.3759	-9.35336	-100.285	2.77592
	1828	-8.21399	-7.5898	-100.594	6.26351
	1828.96	-8.94144	-6.422	-99.4762	8.17616
	1829.93	-11.04	-5.76988	-95.9509	7.69472
	1830.89	-12.2186	-5.92329	-92.8356	7.05527
	1831.86	-12.9988	-6.74075	-91.704	10.0076
	1832.82	-13.6731	-6.99678	-93.9436	15.5133
	1833.78	-13.82	-6.56766	-97.761	19.6779
	1834.75	-12.9995	-6.02357	-98.8526	20.8805
	1835.71	-10.4021	-5.26115	-93.8969	21.1665
	1836.68	-8.66258	-5.23193	-91.6009	22.3439
	1837.64	-7.74435	-6.05849	-92.1789	24.3066
	1838.6	-7.23408	-6.839	-92.0602	25.3769
	1839.57	-7.42195	-7.30778	-90.9976	23.9761
	1840.53	-9.20461	-7.49762	-92.1757	20.1286
	1841.5	-14.0264	-6.65686	-95.8615	16.3972
	1842.46	-17.5067	-5.96196	-98.1655	13.6968
	1843.43	-16.3813	-6.51478	-97.0535	10.6916
	1844.39	-13.1728	-7.47514	-94.1516	6.35757
	1845.35	-12.9477	-6.35829	-90.0661	1.28148
	1846.32	-14.8186	-4.43799	-87.2884	-3.98017
	1847.28	-16.3359	-5.01036	-90.3726	-9.31216
	1848.25	-16.9126	-7.44023	-96.8809	-14.3407
	1849.21	-16.4351	-7.76874	-99.2231	-17.9205
	1850.17	-14.9388	-4.84149	-96.9282	-19.1742
	1851.14	-14.3289	-4.17529	-94.5412	-18.9906
	1852.1	-14.4175	-5.79681	-91.6557	-20.0576
	1853.07	-14.1905	-7.63109	-91.4092	-22.3175
	1854.03	-13.1223	-9.10599	-97.8415	-23.1414
	1855	-12.4213	-9.67442	-102.201	-21.0615
	1855.96	-13.0282	-8.45996	-98.0391	-18.6721
	1856.92	-13.7132	-7.01555	-94.1449	-18.2686
	1857.89	-14.3595	-5.66997	-94.0308	-19.5718
	1858.85	-14.369	-4.92928	-95.4449	-21.2258
	1859.82	-11.6749	-5.93068	-95.2991	-21.8661
	1860.78	-8.64568	-7.57785	-94.0748	-20.6483
	1861.75	-8.44948	-9.15658	-92.1054	-19.583
	1862.71	-10.3642	-10.1326	-90.589	-20.3016
	1863.67	-12.069	-9.1691	-90.6988	-21.9659
	1864.64	-13.3215	-6.46324	-91.7174	-22.7275
	1865.6	-13.4715	-5.92922	-92.9067	-22.6304
	1866.57	-12.7512	-7.07984	-94.1774	-22.6457
	1867.53	-11.7939	-7.59618	-94.5058	-22.7336
	1868.5	-10.4677	-6.2915	-92.9827	-22.3924
	1869.46	-10.5344	-6.0865	-93.4198	-21.6964
	1870.42	-11.8936	-7.4009	-95.1256	-20.9488
	1871.39	-12.5724	-7.89796	-94.0365	-20.0454
	1872.35	-12.3391	-6.84788	-89.8118	-19.2474
	1873.32	-12.1545	-5.49181	-86.8922	-19.4316
	1874.28	-12.7879	-4.34079	-88.151	-21.9437
	1875.24	-12.7859	-3.72112	-90.3657	-26.9562
	1876.21	-10.9764	-3.62155	-92.5354	-32.5412
	1877.17	-9.2378	-4.3235	-94.4539	-37.0173
	1878.14	-10.1018	-7.0502	-95.5447	-40.1835
	1879.1	-12.3323	-10.2554	-96.1048	-42.5638
	1880.07	-13.8458	-11.1173	-95.7783	-45.7193
	1881.03	-14.6027	-10.0447	-95.2352	-50.9153
	1881.99	-14.0871	-7.1957	-95.2419	-57.2227
	1882.96	-12.2842	-2.7641	-95.4355	-62.5876
	1883.92	-11.4731	-1.27748	-93.6794	-65.8044
	1884.89	-11.683	-2.41856	-91.3448	-66.8003
	1885.85	-10.6758	-4.15637	-90.5233	-66.3257
	1886.82	-7.65164	-6.0731	-91.2744	-64.7699
	1887.78	-6.43304	-6.64244	-92.761	-62.4952
	1888.74	-9.12083	-4.04218	-94.9216	-60.5286
	1889.71	-10.5416	-3.9098	-95.5598	-59.8796
	1890.67	-9.37991	-7.47475	-92.9637	-60.2702
	1891.64	-7.88609	-10.3335	-90.1713	-61.2458
	1892.6	-8.68296	-7.08023	-93.1215	-62.2384
	1893.57	-10.3389	-4.00842	-96.9636	-63.492
	1894.53	-11.7078	-6.36914	-95.9214	-65.5474
	1895.49	-12.6781	-9.35478	-93.7162	-68.0041
	1896.46	-13.5597	-9.43883	-94.2754	-69.7274
	1897.42	-14.2713	-7.93097	-96.4186	-70.2315
	1898.39	-14.0481	-7.92699	-97.0672	-71.0962
	1899.35	-13.4253	-8.4146	-96.2428	-74.2655
	1900.32	-13.4685	-7.48718	-93.5723	-79.7119
	1901.28	-14.2766	-5.39708	-90.1367	-85.4713
	1902.24	-15.0885	-4.80681	-90.585	-89.2183
	1903.21	-15.4763	-5.51537	-93.2592	-89.4509
	1904.17	-14.6336	-6.56319	-92.2994	-87.8229
	1905.14	-13.0949	-7.81873	-89.1911	-87.201
	1906.1	-11.9718	-8.42818	-89.2499	-88.6125
	1907.07	-10.3962	-7.35471	-96.0172	-92.1446
	1908.03	-10.4122	-6.35033	-97.718	-97.1691
	1908.99	-12.0251	-5.37331	-92.1907	-102.456
	1909.96	-13.0404	-4.92099	-87.0036	-106.791
	1910.92	-12.5139	-5.78084	-88.0125	-109.153
	1911.89	-11.5307	-6.43907	-91.2664	-109.348
	1912.85	-9.44821	-5.39119	-94.6212	-109.587
	1913.82	-8.43928	-4.23646	-96.6753	-111.362
	1914.78	-9.85841	-3.77676	-96.5093	-113.404
	1915.74	-12.1005	-3.5766	-94.7409	-114.42
	1916.71	-12.6631	-2.26659	-91.1069	-114.096
	1917.67	-12.2394	-1.26186	-87.3585	-113.747
	1918.64	-11.4665	-2.97632	-86.3303	-113.932
	1919.6	-10.8876	-6.40456	-88.0786	-114.013
	1920.56	-11.4723	-9.17191	-92.1846	-112.898
	1921.53	-13.007	-11.1136	-97.8874	-109.887
	1922.49	-14.1319	-10.1775	-98.6351	-106.598
	1923.46	-14.5935	-7.22423	-95.2459	-105.455
	1924.42	-14.2013	-5.56383	-92.9253	-106.421
	1925.38	-12.7457	-7.01352	-94.3782	-108.254
	1926.35	-11.4867	-6.8625	-95.4274	-110.424
	1927.31	-10.1635	-4.98083	-95.2682	-112.862
	1928.28	-9.19457	-3.59387	-94.8027	-114.636
	1929.24	-8.91845	-3.48286	-95.1262	-114.85
	1930.21	-9.47887	-3.65958	-95.2894	-113.596
	1931.17	-11.4469	-3.18225	-93.1666	-112.531
	1932.13	-12.8126	-3.59761	-90.6285	-112.784
	1933.1	-13.7017	-5.73994	-89.6902	-113.722
	1934.06	-14.2234	-7.52274	-90.6749	-114.578
	1935.03	-13.2298	-5.8768	-92.5266	-114.944
	1935.99	-12.2336	-3.66457	-94.6679	-113.911
	1936.96	-12.7696	-3.65011	-96.2293	-111.803
	1937.92	-13.3727	-4.05414	-96.8235	-109.318
	1938.88	-12.4455	-2.83745	-96.5698	-106.61
	1939.85	-10.9004	-0.95219	-95.6344	-103.839
	1940.81	-11.6103	-1.03239	-91.4068	-101.282
	1941.78	-13.2734	-2.5293	-87.4627	-99.6103
	1942.74	-13.0944	-4.99594	-91.2433	-98.0417
	1943.71	-10.8464	-7.97772	-101.022	-95.8123
	1944.67	-8.38028	-8.72473	-101.087	-93.0335
	1945.63	-6.16503	-7.55525	-93.7868	-90.892
	1946.6	-5.4878	-6.09496	-89.4542	-90.4788
	1947.56	-6.30253	-4.64165	-88.8335	-90.9044
	1948.53	-7.86994	-4.0654	-89.005	-91.0317
	1949.49	-10.7759	-4.94139	-89.0354	-90.9083
	1950.45	-11.4362	-5.73372	-89.7436	-90.6576
	1951.42	-9.54985	-6.34833	-91.2581	-89.6669
	1952.38	-9.04174	-7.00293	-91.413	-88.4939
	1953.35	-14.114	-8.36557	-88.0804	-88.5546
	1954.31	-17.4742	-8.75325	-85.7815	-89.8573
	1955.28	-14.5228	-7.27902	-85.5286	-91.2347
	1956.24	-11.77	-4.67609	-84.0722	-92.8934
	1957.2	-12.768	-0.56302	-80.9311	-95.5341
	1958.17	-14.6704	2.30476	-78.8292	-98.7954
	1959.13	-13.417	-2.89528	-79.7219	-100.8
	1960.1	-11.4347	-6.95432	-83.1365	-100.939
	1961.06	-9.67969	0.17159	-88.5586	-100.722
	1962.03	-8.57024	9.98216	-93.0015	-101.56
	1962.99	-9.96287	7.70529	-92.4605	-103.213
	1963.95	-12.527	-0.57349	-89.7275	-104.894
	1964.92	-13.1895	-2.35373	-88.7862	-107.156
	1965.88	-11.9385	0.1234	-87.8541	-110.06
	1966.85	-9.96667	-0.10838	-85.8403	-111.901
	1967.81	-7.95417	-3.32579	-84.4513	-111.325
	1968.78	-9.30082	-4.36517	-85.9952	-109.098
	1969.74	-12.5217	-3.67943	-88.9567	-105.472
	1970.7	-12.9071	-3.0116	-91.442	-101.758
	1971.67	-8.76369	-2.78662	-93.2321	-100.5
	1972.63	-7.77545	-2.65395	-93.2614	-101.828
	1973.6	-11.0842	-2.61725	-92.8965	-103.906
	1974.56	-12.9268	-3.84691	-90.8862	-105.919
	1975.53	-12.3	-6.61745	-87.3306	-108.536
	1976.49	-11.3568	-8.32312	-86.4828	-111.813
	1977.45	-10.5429	-6.13358	-91.9209	-115.044
[truncated: 1,371 more rows]

## Sheet: Figure S7
Figure S7		N-CP-A							N-CP-D						L-CP-A							L-CP-D
	298.52	8534.34	8554.4	8534.34	8534.34	8554.4		298.58	8000.91	8017.49	8000.91	8017.49		287.68	14273.4	14667.1	14273.4	14349.5	14591		298.422	8017.32	8037.35	8017.32	8037.35
	298.42	8328.59	8554.69	8534.34	8534.34	8554.69		298.48	8033.6	8017.73	8000.91	8017.73		287.58	14356.7	14698.1	14273.4	14354.5	14617		298.322	7496.9	8037.64	8017.32	8037.64
	298.32	8243.72	8555.94	8535.28	8535.28	8555.94		298.38	8148.4	8017.87	8000.8	8017.87		287.48	14231	14732.6	14273.2	14359.8	14646		298.222	7797.64	8040.07	8019.46	8040.07
	298.22	8354.36	8557.58	8536.62	8536.62	8557.58		298.28	8192.3	8017.63	8000.31	8017.63		287.38	13665	14772	14273.3	14366	14679.3		298.122	7753.84	8041.29	8020.37	8041.29
	298.12	8282.54	8558.73	8537.46	8537.46	8558.73		298.18	8301.36	8017.24	7999.67	8017.24		287.28	13572.6	14818.2	14275	14374.5	14718.8		298.022	7744.93	8042.7	8021.46	8042.7
	298.02	8197.15	8560.21	8538.63	8538.63	8560.21		298.08	7982.8	8016.5	7998.67	8016.5		287.18	13632.3	14871	14277	14384	14764		297.922	8029.1	8044.15	8022.6	8044.15
	297.92	8230.87	8562.11	8540.2	8540.2	8562.11		297.98	8079.4	8016.82	7998.72	8016.82		287.08	13802	14931.5	14278.8	14394.2	14816.1		297.822	8083.49	8044.45	8022.57	8044.45
	297.82	8001.89	8563.86	8541.62	8541.62	8563.86		297.88	8383.56	8016.83	7998.46	8016.83		286.98	13829.9	15001.8	14280.1	14405	14876.9		297.722	7915.65	8044.54	8022.32	8044.54
	297.72	8211.94	8566.68	8544.09	8544.09	8566.68		297.78	8274.3	8015.83	7997.18	8015.83		286.88	14163.3	15086.4	14281.4	14417.2	14950.5		297.622	7835.29	8045.31	8022.76	8045.31
	297.62	8140.89	8568.55	8545.62	8545.62	8568.55		297.68	8052.46	8015.19	7996.25	8015.19		286.78	14463.1	15191.7	14281.7	14430.4	15043		297.522	8034.55	8046.44	8023.53	8046.44
	297.52	8054.49	8570.76	8547.48	8547.48	8570.76		297.58	7889.05	8015.3	7996.07	8015.3		286.68	14542.6	15331.5	14281.2	14445.8	15166.9		297.422	7941.06	8046.75	8023.48	8046.75
	297.42	8318.61	8573.39	8549.74	8549.74	8573.39		297.48	7984.35	8015.95	7996.42	8015.95		286.58	14711	15530.6	14280.5	14466.1	15344.9		297.322	8103.63	8047.45	8023.82	8047.45
	297.32	8408.46	8574.82	8550.8	8550.8	8574.82		297.38	7886.62	8016.3	7996.46	8016.3		286.48	15302.5	15831	14279.3	14495.5	15614.7		297.222	8069.72	8047.5	8023.49	8047.5
	297.22	8047.38	8575.86	8551.45	8551.45	8575.86		297.28	7884.5	8016.98	7996.83	8016.98		286.38	16251.7	16300.6	14276.4	14541.1	16035.9		297.122	8002.91	8047.69	8023.3	8047.69
	297.12	7994.97	8578.56	8553.77	8553.77	8578.56		297.18	8085.06	8017.67	7997.2	8017.67		286.28	17158.3	17043.6	14270.8	14617.7	16696.8		297.022	7737.3	8048.17	8023.39	8048.17
	297.02	8135.16	8581.53	8556.33	8556.33	8581.53		297.08	7928.94	8017.71	7996.91	8017.71		286.18	18345.3	18208.4	14262.7	14753	17718.2		296.922	7814.88	8049.75	8024.56	8049.75
	296.92	8133.08	8583.87	8558.27	8558.27	8583.87		296.98	8138.15	8018.27	7997.14	8018.27		286.08	20120.2	19984.5	14251.3	14992.6	19243.2		296.822	7897.02	8051.02	8025.42	8051.02
	296.82	7929.74	8586.24	8560.22	8560.22	8586.24		296.88	8018.27	8018.15	7996.67	8018.15		285.98	22829.5	22588.3	14234.8	15407.5	21415.6		296.722	7950.18	8051.97	8025.95	8051.97
	296.72	7959.02	8589.57	8563.11	8563.11	8589.57		296.78	7888.59	8018.43	7996.6	8018.43		285.88	26260.2	26237.5	14210.7	16102.3	24345.9		296.622	7882.35	8052.72	8026.26	8052.72
	296.62	7982.28	8592.78	8565.88	8565.88	8592.78		296.68	7933.38	8019.15	7996.95	8019.15		285.78	31815.4	31103.5	14176.9	17220	28060.3		296.522	7974.28	8053.75	8026.85	8053.75
	296.52	8012.57	8595.91	8568.56	8568.56	8595.91		296.58	7981.75	8019.73	7997.17	8019.73		285.68	37476.7	37257.6	14127.3	18934.8	32450.1		296.422	7827.48	8054.42	8027.07	8054.42
	296.42	8025.52	8598.92	8571.11	8571.11	8598.92		296.48	7939.35	8020.17	7997.22	8020.17		285.58	44243.7	44627.6	14061.8	21445.4	37244		296.322	7617.58	8055.71	8027.89	8055.71
	296.32	8014.51	8601.91	8573.62	8573.62	8601.91		296.38	7950.32	8020.75	7997.41	8020.75		285.48	52420.4	52941.2	13977.1	24934	41984.2		296.222	7720.27	8057.87	8029.57	8057.87
	296.22	8145.24	8604.96	8576.19	8576.19	8604.96		296.28	8181.96	8021.31	7997.57	8021.31		285.38	60986	61708	13869.2	29525.5	46051.7		296.122	7889.18	8059.64	8030.84	8059.64
	296.12	8173.45	8607.44	8578.16	8578.16	8607.44		296.18	8116.18	8021.1	7996.95	8021.1		285.28	69109.9	70229.9	13736.9	35228	48738.9		296.022	7897.96	8060.72	8031.42	8060.72
	296.02	8050.46	8609.81	8580.02	8580.02	8609.81		296.08	8139.58	8021.13	7996.56	8021.13		285.18	77667.2	77753.5	13581.5	41883.8	49451.3		295.922	7854.67	8061.79	8031.97	8061.79
	295.92	8062.86	8612.77	8582.45	8582.45	8612.77		295.98	8033.28	8021.09	7996.08	8021.09		285.08	84436.6	83709.2	13401.6	49130.6	47980.2		295.822	8037.61	8063.05	8032.7	8063.05
	295.82	8069.69	8615.69	8584.84	8584.84	8615.69		295.88	8019.63	8021.41	7995.96	8021.41		284.98	88824.6	87846.6	13202.2	56412.9	44635.9		295.722	8031.14	8063.58	8032.68	8063.58
	295.72	8232.29	8618.61	8587.2	8587.2	8618.61		295.78	8290.25	8021.79	7995.88	8021.79		284.88	91411.4	90108.7	12990	63036	40062.7		295.622	8056.11	8064.14	8032.68	8064.14
	295.62	8152.52	8620.82	8588.83	8588.83	8620.82		295.68	8301.71	8021.28	7994.9	8021.28		284.78	91073.9	90440	12769.8	68245	34964.8		295.522	7991.06	8064.62	8032.59	8064.62
	295.52	8157.4	8623.4	8590.83	8590.83	8623.4		295.58	8253.01	8020.74	7993.88	8020.74		284.68	89845	88757.7	12550	71368.5	29939.2		295.422	7891.42	8065.39	8032.76	8065.39
	295.42	8311.46	8626	8592.82	8592.82	8626		295.48	8268.6	8020.37	7993.02	8020.37		284.58	85787.1	85025.4	12333.1	71953.2	25405.3		295.322	8332.61	8066.58	8033.34	8066.58
	295.32	8052.13	8627.91	8594.11	8594.11	8627.91		295.38	8190.38	8019.96	7992.1	8019.96		284.48	79229.7	79374.5	12126.9	69894	21607.5		295.222	8068.89	8065.98	8032.11	8065.98
	295.22	8166.89	8631.03	8596.6	8596.6	8631.03		295.28	8167.71	8019.83	7991.44	8019.83		284.38	71682.7	72142.2	11938.6	65457.4	18623.3		295.122	8047.08	8066.47	8031.96	8066.47
	295.12	8194.96	8633.66	8598.57	8598.57	8633.66		295.18	8260.39	8019.78	7990.86	8019.78		284.28	62916.4	63845.3	11770.9	59208.9	16407.3		295.022	8212.54	8067.07	8031.9	8067.07
	295.02	8303.08	8636.19	8600.43	8600.43	8636.19		295.08	8168.96	8019.44	7989.96	8019.44		284.18	54093.4	55093.4	11627.3	51879.8	14840.9		294.922	8144.9	8067.01	8031.16	8067.01
	294.92	8413.54	8638.25	8601.79	8601.79	8638.25		294.98	8386.71	8019.41	7989.37	8019.41		284.08	45509.6	46489.2	11508.1	44221.5	13775.9		294.822	8110.48	8067.25	8030.69	8067.25
	294.82	8373.42	8639.83	8602.66	8602.66	8639.83		294.88	8314.26	8018.68	7988.05	8018.68		283.98	38277.7	38549.9	11412.7	36891.3	13071.3		294.722	8034.53	8067.64	8030.36	8067.64
	294.72	8227.8	8641.62	8603.71	8603.71	8641.62		294.78	8472.58	8018.19	7986.96	8018.19		283.88	31234.3	31635	11337.3	30363.7	12608.6		294.622	8299.63	8068.37	8030.34	8068.37
	294.62	8152.47	8644.1	8605.43	8605.43	8644.1		294.68	8501.4	8017.2	7985.35	8017.2		283.78	26052.6	25941.5	11281.4	24918.7	12304.2		294.522	8472.56	8068.03	8029.24	8068.03
	294.52	8319.07	8646.96	8607.51	8607.51	8646.96		294.58	8592.12	8016.12	7983.63	8016.12		283.68	21628.8	21494.4	11240	20637.1	12097.3		294.422	8300.07	8067.01	8027.42	8067.01
	294.42	8234.41	8649.09	8608.84	8608.84	8649.09		294.48	8438.47	8014.76	7981.61	8014.76		283.58	18464.6	18193.6	11210.8	17452.8	11951.6		294.322	8321.45	8066.7	8026.3	8066.7
	294.32	8317.84	8651.64	8610.56	8610.56	8651.64		294.38	8319.25	8013.92	7980.09	8013.92		283.48	16389.4	15859.3	11190.4	15205.9	11843.8		294.222	8356.99	8066.33	8025.09	8066.33
	294.22	8478.73	8653.84	8611.9	8611.9	8653.84		294.28	8492.92	8013.5	7978.97	8013.5		283.38	14897.8	14279.5	11175.8	13695.5	11759.8		294.122	8259.72	8065.84	8023.73	8065.84
	294.12	8197.35	8655.33	8612.51	8612.51	8655.33		294.18	8528.74	8012.51	7977.26	8012.51		283.28	14131.6	13253.1	11165.4	12726.5	11692		294.022	8221.95	8065.76	8022.76	8065.76
	294.02	8414.13	8658.15	8614.42	8614.42	8658.15		294.08	8787.11	8011.42	7975.42	8011.42		283.18	13110.7	12607.3	11157.1	12129.5	11635		293.922	8196.92	8065.87	8021.94	8065.87
	293.92	8398.33	8660.01	8615.33	8615.33	8660.01		293.98	8697.18	8009.49	7972.73	8009.49		283.08	12718.4	12211.2	11151.6	11775.5	11587.4		293.822	8259.29	8066.1	8021.22	8066.1
	293.82	8273.68	8661.98	8616.33	8616.33	8661.98		293.88	8649.82	8007.88	7970.32	8007.88		282.98	12246.9	11969.3	11147.2	11570.2	11546.2		293.722	8387.64	8066.11	8020.24	8066.11
	293.72	8089.94	8664.55	8617.9	8617.9	8664.55		293.78	8733.55	8006.44	7968.06	8006.44		282.88	11866.2	11819.4	11144.1	11452.6	11510.8		293.622	8418.91	8065.62	8018.74	8065.62
	293.62	8202.06	8668.01	8620.33	8620.33	8668.01		293.68	8627.98	8004.74	7965.51	8004.74		282.78	11757	11722.6	11142.1	11384.5	11480.2		293.522	8305.57	8065.03	8017.09	8065.03
	293.52	8042.2	8671	8622.25	8622.25	8671		293.58	8568.77	8003.42	7963.31	8003.42		282.68	11899.6	11655.5	11140.3	11342.8	11453.1		293.422	8283.08	8064.93	8015.91	8064.93
	293.42	8407.23	8674.77	8624.91	8624.91	8674.77		293.48	8663.71	8002.31	7961.3	8002.31		282.58	11672.9	11604.6	11138.2	11314.6	11428.2		293.322	8447.21	8064.96	8014.81	8064.96
	293.32	8282.64	8676.92	8625.91	8625.91	8676.92		293.38	8734.64	8000.91	7958.96	8000.91		282.48	11306	11564.2	11136.7	11294.5	11406.4		293.222	8200.15	8064.35	8013.04	8064.35
	293.22	8521.4	8679.68	8627.48	8627.48	8679.68		293.28	8924.72	7999.3	7956.39	7999.3		282.38	11395.2	11530.9	11136.2	11279.5	11387.7		293.122	8465.4	8064.79	8012.27	8064.79
	293.12	8522.21	8681.4	8627.97	8627.97	8681.4		293.18	8858.07	7997.08	7953.17	7997.08		282.28	11454	11501.7	11135.5	11266.8	11370.5		293.022	8280.46	8064.18	8010.41	8064.18
	293.02	8521.77	8683.15	8628.46	8628.46	8683.15		293.08	8974.06	7995.11	7950.16	7995.11		282.18	11382.3	11475.6	11134.6	11255.6	11354.6		292.922	8334.98	8064.36	8009.3	8064.36
	292.92	8272.29	8684.96	8628.95	8628.95	8684.96		292.98	9044.94	7992.78	7946.76	7992.78		282.08	11270.6	11452.3	11133.9	11245.8	11340.3		292.822	8212.81	8064.36	8007.96	8064.36
	292.82	8576.65	8687.96	8630.58	8630.58	8687.96		292.88	9156.11	7990.25	7943.1	7990.25		281.98	11559.5	11431.5	11133.5	11237.4	11327.6		292.722	8356.91	8064.91	8007.12	8064.91
	292.72	8656.53	8689.62	8630.83	8630.83	8689.62		292.78	9108.97	7987.37	7939.07	7987.37		281.88	11397.5	11411.8	11132.3	11229	11315.1		292.622	8475.45	8064.92	8005.69	8064.92
	292.62	8547.97	8690.97	8630.71	8630.71	8690.97		292.68	9370.22	7984.68	7935.19	7984.68		281.78	11435	11394.2	11131.6	11221.8	11304		292.522	8596.73	8064.49	8003.76	8064.49
	292.52	8541.75	8692.88	8631.09	8631.09	8692.88		292.58	9365.13	7981.15	7930.41	7981.15		281.68	11344.7	11378	11130.7	11215.1	11293.7		292.422	8649.21	8063.61	8001.32	8063.61
	292.42	8372.42	8694.87	8631.5	8631.5	8694.87		292.48	9238.42	7977.67	7925.65	7977.67		281.58	11163.3	11363.4	11130.1	11209.2	11284.3		292.322	8658.7	8062.56	7998.66	8062.56
	292.32	8453.69	8697.7	8632.69	8632.69	8697.7		292.38	9462.91	7974.65	7921.28	7974.65		281.48	11264.6	11350.4	11130	11204.2	11276.2		292.222	8626.13	8061.53	7995.95	8061.53
	292.22	8572.14	8700.23	8633.51	8633.51	8700.23		292.28	9598.79	7970.92	7916.16	7970.92		281.38	11332.1	11338.2	11129.7	11199.5	11268.4		292.122	8696.31	8060.69	7993.37	8060.69
	292.12	8682.87	8702.29	8633.8	8633.8	8702.29		292.18	9874.1	7966.77	7910.56	7966.77		281.28	11409.5	11326.7	11129.1	11194.9	11260.9		292.022	8840.78	8059.61	7990.48	8059.61
	292.02	8646.87	8703.92	8633.57	8633.57	8703.92		292.08	9746.57	7961.75	7904.04	7961.75		281.18	11212	11315.8	11128.3	11190.4	11253.7		291.922	8953.1	8058.01	7986.99	8058.01
	291.92	8760.02	8705.78	8633.51	8633.51	8705.78		291.98	10028.2	7957.19	7897.91	7957.19		281.08	11009.1	11306.2	11128.1	11186.8	11247.5		291.822	8997.28	8056.01	7983.02	8056.01
	291.82	9025.34	8707.2	8632.93	8632.93	8707.2		291.88	10207.4	7951.74	7890.83	7951.74		280.98	11185.5	11297.9	11128.4	11184	11242.4		291.722	9038.45	8053.9	7978.86	8053.9
	291.72	9038.77	8707.49	8631.13	8631.13	8707.49		291.78	10582.1	7945.74	7883.13	7945.74		280.88	11288.5	11289.7	11128.2	11180.9	11237		291.622	8927.92	8051.68	7974.51	8051.68
	291.62	8852.21	8707.8	8629.26	8629.26	8707.8		291.68	10766.5	7938.54	7874.16	7938.54		280.78	11160.4	11281.8	11127.8	11177.8	11231.8		291.522	8972.64	8050	7970.6	8050
	291.52	8938.17	8709.05	8628.23	8628.23	8709.05		291.58	10536.2	7930.77	7864.55	7930.77		280.68	11137	11274.7	11127.7	11175.2	11227.2		291.422	9201.57	8048.21	7966.48	8048.21
	291.42	8914.67	8710	8626.81	8626.81	8710		291.48	10769.7	7923.82	7855.67	7923.82		280.58	11375.3	11268.2	11127.7	11172.9	11222.9		291.322	9184.87	8045.57	7961.41	8045.57
	291.32	9081.54	8711.15	8625.49	8625.49	8711.15		291.38	10806.5	7916.14	7845.98	7916.14		280.48	11338.7	11261.4	11127	11170.1	11218.3		291.222	9332.21	8043.09	7956.39	8043.09
	291.22	9244.98	8711.65	8623.4	8623.4	8711.65		291.28	10668.8	7908.41	7836.14	7908.41		280.38	10967.9	11255.1	11126.4	11167.5	11214		291.122	9363.72	8040.1	7950.74	8040.1
	291.12	9279.06	8711.51	8620.54	8620.54	8711.51		291.18	10691.6	7901.19	7826.72	7901.19		280.28	11007.3	11250.2	11126.8	11166.1	11210.9		291.022	9363.18	8037.08	7944.94	8037.08
	291.02	9079.49	8711.32	8617.52	8617.52	8711.32		291.08	10720.6	7893.97	7817.2	7893.97		280.18	11128.2	11245.5	11127.2	11164.7	11208		290.922	9403.79	8034.17	7939.12	8034.17
	290.92	9161.23	8712.17	8615.4	8615.4	8712.17		290.98	10557.9	7886.72	7807.55	7886.72		280.08	11197.8	11240.8	11127.2	11163.1	11204.9		290.822	9474.57	8031.2	7933.11	8031.2
	290.82	8948.74	8712.77	8612.89	8612.89	8712.77		290.88	10516.4	7880.1	7798.41	7880.1		279.98	10996.1	11236.1	11127	11161.4	11201.7		290.722	9251.13	8028.08	7926.78	8028.08
	290.72	8995.87	8714.5	8611.35	8611.35	8714.5		290.78	10509.3	7873.72	7789.37	7873.72		279.88	11204.5	11232.3	11127.3	11160.3	11199.3		290.622	9267.41	8026	7921.34	8026
	290.62	8889.8	8716.16	8609.59	8609.59	8716.16		290.68	10496.2	7867.45	7780.33	7867.45		279.78	11226.5	11228.2	11127.1	11158.8	11196.5		290.522	9205.63	8024	7915.81	8024
	290.52	8836.32	8718.48	8608.3	8608.3	8718.48		290.58	10163.7	7861.34	7771.31	7861.34		279.68	11428.7	11224.1	11126.8	11157.2	11193.8		290.422	9070.31	8022.41	7910.52	8022.41
	290.42	8887.84	8721.21	8607.25	8607.25	8721.21		290.48	10125.5	7856.45	7763.35	7856.45		279.58	11374.9	11219.8	11126	11155.2	11190.5		290.322	8856.9	8021.55	7905.76	8021.55
	290.32	8577.56	8723.91	8605.97	8605.97	8723.91		290.38	10363.1	7851.81	7755.5	7851.81		279.48	11374	11215.7	11125.3	11153.4	11187.6		290.222	8940.33	8021.76	7901.85	8021.76
	290.22	8650.1	8728.23	8606.1	8606.1	8728.23		290.28	10220.1	7846.54	7746.83	7846.54		279.38	11124.6	11211.9	11124.6	11151.6	11184.8		290.122	8810.99	8021.82	7897.59	8021.82
	290.12	8641.63	8732.45	8605.9	8605.9	8732.45		290.18	10014.6	7841.89	7738.61	7841.89									290.022	8906.85	8022.64	7893.84	8022.64
	290.02	8514.26	8736.96	8605.73	8605.73	8736.96		290.08	9934.71	7838.09	7731.05	7838.09									289.922	8655.07	8023.31	7889.68	8023.31
	289.92	8797.71	8742.3	8606.15	8606.15	8742.3		289.98	9717.59	7834.74	7723.72	7834.74									289.822	8738.5	8025.27	7886.54	8025.27
	289.82	8809.74	8746.64	8605.27	8605.27	8746.64		289.88	9736.72	7832.32	7717.09	7832.32									289.722	8703.76	8027.16	7883.04	8027.16
	289.72	8803.44	8751.21	8604.33	8604.33	8751.21		289.78	9927.38	7830.05	7710.38	7830.05									289.622	8694.04	8029.51	7879.67	8029.51
	289.62	8809.11	8756.14	8603.42	8603.42	8756.14		289.68	9698.41	7827.38	7703.01	7827.38									289.522	8583.41	8032.22	7876.33	8032.22
	289.52	8908.57	8761.39	8602.48	8602.48	8761.39		289.58	9649.98	7825.74	7696.38	7825.74									289.422	8812.05	8035.75	7873.43	8035.75
	289.42	8902.27	8766.56	8601.07	8601.07	8766.56		289.48	9464.61	7824.53	7689.89	7824.53									289.322	8692.59	8038.74	7869.57	8038.74
	289.32	8942.99	8772.17	8599.69	8599.69	8772.17		289.38	9657.57	7824.26	7683.99	7824.26									289.222	9080.93	8042.63	7866.2	8042.63
	289.22	9040.9	8778.04	8598.11	8598.11	8778.04		289.28	9788.12	7823.68	7677.43	7823.68									289.122	9183.29	8045.4	7861.21	8045.4
	289.12	9036.07	8783.95	8596.08	8596.08	8783.95		289.18	9597.28	7823.03	7670.41	7823.03									289.022	9089.56	8048.24	7855.78	8048.24
	289.02	9232.87	8790.4	8594.06	8594.06	8790.4		289.08	9691.44	7823.42	7664.01	7823.42									288.922	9239.82	8052.01	7850.72	8052.01
	288.92	9058.46	8796.51	8591.13	8591.13	8796.51		288.98	9668.86	7823.93	7657.27	7823.93									288.822	9214.78	8055.77	7845.01	8055.77
	288.82	9299.86	8804.06	8588.98	8588.98	8804.06		288.88	9435.13	7825	7650.58	7825									288.722	9134.85	8060.28	7839.39	8060.28
	288.72	9294.24	8811.18	8585.72	8585.72	8811.18		288.78	9406.35	7827.37	7644.65	7827.37									288.622	9096.68	8065.83	7834.07	8065.83
	288.62	9429.32	8819.08	8582.47	8582.47	8819.08		288.68	9278.02	7830.43	7638.79	7830.43									288.522	9170.14	8072.35	7828.89	8072.35
	288.52	9427.89	8827.19	8578.58	8578.58	8827.19		288.58	9111.17	7834.56	7633.35	7834.56									288.422	9394.06	8079.43	7823.38	8079.43
	288.42	9469.69	8836.21	8574.68	8574.68	8836.21		288.48	9241.58	7839.95	7628.43	7839.95									288.322	9108.74	8086.57	7816.94	8086.57
	288.32	9298.28	8846.06	8570.57	8570.57	8846.06		288.38	8858.76	7845.7	7623.07	7845.7									288.222	9203.46	8095.96	7811.63	8095.96
	288.22	9279.49	8857.81	8567.23	8567.23	8857.81		288.28	8813.63	7853.6	7618.96	7853.6									288.122	9191.32	8106.15	7805.92	8106.15
	288.12	9293.51	8870.9	8563.97	8563.97	8870.9		288.18	8728.75	7862.63	7614.99	7862.63									288.022	9223.79	8117.73	7800.23	8117.73
	288.02	9304.85	8885.31	8560.61	8560.62	8885.31		288.08	8497.91	7873.02	7611.29	7873.02									287.922	8931.44	8130.67	7794.39	8130.67
	287.92	9216.5	8901.23	8557.2	8557.2	8901.23		287.98	8237.57	7885.4	7608.34	7885.4									287.822	9046.57	8146.49	7789.72	8146.49
	287.82	8945.93	8919.31	8554.17	8554.19	8919.3		287.88	8179.07	7900.01	7606.25	7900.01									287.722	8985.74	8163.72	7784.56	8163.72
	287.72	9020.49	8940.61	8552.38	8552.41	8940.58		287.78	8142.01	7916.35	7604.35	7916.35									287.622	9077.24	8183.31	7779.63	8183.31
	287.62	8902.86	8963.85	8550.23	8550.33	8963.75		287.68	8084.59	7934.54	7602.56	7934.54									287.522	8855.36	8204.95	7774.3	8204.95
	287.52	8926.59	8990.26	8548.61	8548.9	8989.97		287.58	8033.13	7954.88	7600.96	7954.88									287.422	8433.85	8230.23	7769.86	8230.23
	287.42	8740.24	9019.73	8546.87	8547.66	9018.94		287.48	7902.59	7977.6	7599.52	7977.6									287.322	8303.02	8260.39	7767.14	8260.39
	287.32	8778.69	9054.09	8545.99	8548.02	9052.05		287.38	7676.77	8003.28	7598.52	8003.28									287.222	8428.65	8294.71	7764.94	8294.71
	287.22	8936.65	9093.76	8544.92	8549.95	9088.73		287.28	7684	8032.6	7598.25	8032.6									287.122	8244.98	8332.78	7762.21	8332.78
	287.12	8911.88	9140.9	8543.12	8555.01	9129		287.18	7558.7	8065.21	7597.97	8065.21									287.022	8274.59	8376.77	7760.23	8376.77
	287.02	8764.2	9201.31	8541.43	8568.35	9174.39		287.08	7526.69	8102.08	7598.1	8102.08									286.922	8235.27	8427.12	7758.12	8427.12
	286.92	9065.42	9284.59	8540.4	8598.71	9226.29		286.98	7465.74	8143.53	7598.34	8143.53									286.822	8071.1	8486.27	7756.16	8486.27
	286.82	9091.13	9404.68	8537.99	8658.92	9283.75		286.88	7488.32	8190.53	7598.78	8190.53									286.722	7962.31	8558.48	7754.87	8558.48
	286.72	9369.97	9589.56	8535.45	8775.52	9349.5		286.78	7176.78	8243.98	7599.15	8243.98									286.622	7884.62	8650.03	7754.02	8650.03
	286.62	9814.98	9880.72	8531.62	8987.85	9424.5		286.68	7252.88	8306.87	7600.55	8306.87									286.522	7750.73	8772.43	7753.48	8772.43
	286.52	10375.1	10341.3	8525.73	9355.68	9511.35		286.58	7093.23	8381.19	7601.7	8381.19									286.422	8029.22	8945.86	7753.49	8945.86
	286.42	11218.7	11060.2	8517.25	9962.3	9615.13		286.48	7068.42	8473.73	7603.4	8473.73									286.322	8269.24	9202.01	7752.36	9202.01
	286.32	12444.6	12153.3	8504.85	10913.8	9744.36		286.38	7036.41	8595.67	7605.17	8595.67									286.222	8902.98	9594.58	7750.24	9594.58
	286.22	14117.6	13758.3	8486.76	12330.9	9914.18		286.28	7004.68	8768.79	7607.06	8768.79									286.122	9772.42	10203.5	7745.5	10203.5
	286.12	16319.5	16023.4	8460.92	14333.1	10151.2		286.18	7499.7	9033	7609.07	9033									286.022	10623.7	11146.2	7737.18	11146.2
	286.02	19139.2	19086.5	8424.84	17011.6	10499.8		286.08	7779.92	9456.16	7609.43	9456.16									285.922	12555.2	12583.1	7725.33	12583.1
	285.92	23345.4	23047.2	8375.67	20394.2	11028.8		285.98	8680.64	10153.3	7608.86	10153.3									285.822	15040.1	14712.9	7705.51	14712.9
	285.82	27512.4	27940.7	8306.95	24411.4	11836.3		285.88	10052.3	11299.5	7605.3	11299.5									285.722	18562.1	17769	7675.4	17769
	285.72	33365.5	33718.8	8218.8	28876.1	13061.5		285.78	12236.9	13145.6	7597.17	13145.6									285.622	23457	21990.1	7630.7	21990.1
	285.62	39732	40231	8103.37	33468.1	14866.3		285.68	15445.9	16019.5	7581.74	16019.5									285.522	29570.7	27587.3	7565.73	27587.3
	285.52	46568.8	47245.3	7958.2	37772	17431.5		285.58	19488.4	20307	7555.6	20307									285.422	36670.9	34685.1	7475.39	34685.1
	285.42	53706.1	54463.4	7780.97	41325.5	20918.9		285.48	25235.4	26398.5	7515.94	26398.5									285.322	44965.8	43267.4	7355.54	43267.4
	285.32	61050.2	61561.6	7570.17	43700.6	25431.1		285.38	33449	34606.9	7457.04	34606.9									285.222	54268.9	53120.7	7201.14	53120.7
	285.22	68533.9	68205.7	7324.7	44577.3	30953.1		285.28	44206.9	45041.6	7370.65	45041.6									285.122	64459.8	63798.5	7007.92	63798.5
	285.12	74570	74075.9	7043.74	43811.6	37308.1		285.18	56887	57498.8	7248.2	57498.8									285.022	74637.4	74632.9	6772.06	74632.9
	285.02	79445	78869.2	6733.79	41472.3	44130.8		285.08	71024.2	71372.5	7083.2	71372.5									284.922	84770.2	84753.5	6493.45	84753.5
	284.92	83601.1	82267	6400.04	37819.6	50847.5		284.98	85806.5	85625.6	6870.67	85625.6									284.822	92791.8	93176.5	6172.1	93176.5
	284.82	85048.2	83907.2	6045.69	33248.1	56704.7		284.88	98718.3	98871.3	6608.28	98871.3									284.722	98628	98937.7	5816.51	98937.7
	284.72	84308.9	83390.4	5683.06	28227.8	60845.7		284.78	109125	109512	6302.11	109512									284.622	101463	101269	5435.49	101269
	284.62	80415.5	80385.2	5322.17	23208.2	62499.1		284.68	116504	116019	5960.33	116019									284.522	100042	99808	5041.27	99808
	284.52	74980.5	74861.7	4977.48	18561	61278.2		284.58	117696	117307	5592.89	117307									284.422	95196.7	94721.9	4651.27	94721.9
	284.42	67022.1	67246.6	4656.16	14532.3	57370.5		284.48	113174	113116	5220.25	113116									284.322	86518	86648.2	4279.56	86648.2
	284.32	57664.1	58323.9	4369.9	11242.9	51450.9		284.38	103886	104103	4861.42	104103									284.222	76872.5	76514.9	3941.95	76514.9
	284.22	48373.1	48968.8	4125.28	8703.98	44390.1		284.28	92066.3	91607	4532.27	91607									284.122	65249	65327.7	3642.55	65327.7
	284.12	39201.7	39925.8	3922.18	6842.06	37005.9		284.18	77241.9	77237.9	4241.31	77237.9									284.022	53097.5	54018.8	3389.64	54018.8
	284.02	31078.1	31735.9	3760.24	5542.7	29953.4		284.08	62915.1	62548.6	3998.65	62548.6									283.922	41837.4	43357.7	3185.58	43357.7
	283.92	24620.7	24725.4	3634.85	4676.64	23683.6		283.98	49321.9	48802.4	3802.82	48802.4									283.822	31949.1	33884	3026.9	33884
	283.82	18557.9	19019.4	3538.52	4121.29	18436.6		283.88	37306	36847.1	3651.51	36847.1									283.722	24030.5	25899.3	2908.17	25899.3
	283.72	14716.2	14598.1	3469.58	3781.65	14286.1		283.78	27672.9	27112.5	3539.64	27112.5									283.622	18103.7	19490.2	2821.45	19490.2
	283.62	11735.6	11319.5	3417.96	3577.93	11159.5		283.68	20410.8	19646.9	3459.43	19646.9									283.522	13750.9	14569.3	2758.71	14569.3
	283.52	9430.71	8985.54	3379.78	3458.28	8907.04		283.58	15268.6	14230.4	3403.08	14230.4									283.422	10712.4	10948.1	2713.59	10948.1
	283.42	8043.64	7382.22	3352.01	3388.89	7345.34		283.48	12091.2	10497.2	3363.64	10497.2									283.322	8746.26	8384.11	2680.75	8384.11
	283.32	6842.46	6307.93	3330.47	3347.06	6291.35		283.38	9318.44	8037.2	3334.63	8037.2									283.222	6946.46	6629.55	2655.85	6629.55
	283.22	5892.66	5599.33	3314.35	3321.49	5592.19		283.28	7537.83	6480.4	3314.74	6480.4									283.122	6031.76	5464.66	2638.24	5464.66
	283.12	5203.41	5131.53	3302.52	3305.46	5128.59		283.18	6372.77	5523.22	3300.7	5523.22									283.022	5159.9	4705.52	2624.31	4705.52
	283.02	4876.32	4816.33	3293.79	3294.95	4815.17		283.08	5696.26	4942.54	3290.49	4942.54									282.922	4632.92	4216.1	2613.9	4216.1
	282.92	4678.64	4594.82	3286.53	3286.97	4594.38		282.98	5130.97	4586.99	3282.49	4586.99									282.822	4204.29	3898.17	2605.61	3898.17
	282.82	4530.9	4430.58	3280.14	3280.3	4430.42		282.88	4831.99	4361.41	3276.35	4361.41									282.722	4066.61	3686.44	2599.05	3686.44
	282.72	4488.07	4302.19	3274.4	3274.45	4302.14		282.78	4770.05	4209	3271.18	4209									282.622	3945.86	3538.44	2593.02	3538.44
	282.62	4045.45	4196.87	3268.83	3268.85	4196.85		282.68	4273.48	4097.48	3266.2	4097.48									282.522	3458.07	3428.86	2587.47	3428.86
	282.52	3857.94	4109.4	3265.26	3265.27	4109.4		282.58	4161.44	4011.34	3262.85	4011.34									282.422	3292.33	3344.5	2583.89	3344.5
	282.42	3785	4034.51	3262.54	3262.54	4034.51		282.48	3983.46	3940.41	3259.86	3940.41									282.322	3215.77	3275.62	2580.98	3275.62
	282.32	3718.34	3969.08	3260.14	3260.14	3969.08		282.38	3948.5	3880.17	3257.46	3880.17									282.222	3085.13	3217.08	2578.38	3217.08
	282.22	3623.98	3911.41	3258.04	3258.04	3911.41		282.28	3898.13	3827.58	3255.16	3827.58									282.122	3097.67	3166.39	2576.3	3166.39
	282.12	3598.58	3860.42	3256.36	3256.36	3860.42		282.18	3632.42	3781.14	3253.02	3781.14									282.022	2953.78	3121.3	2574.16	3121.3
	282.02	3487.33	3814.87	3254.79	3254.79	3814.87		282.08	3525.51	3740.54	3251.76	3740.54									281.922	2916.37	3081.43	2572.6	3081.43
	281.92	3586.21	3774.41	3253.72	3253.72	3774.41		281.98	3514.77	3704.5	3250.85	3704.5									281.822	2925.41	3045.6	2571.19	3045.6
	281.82	3469.3	3737.45	3252.2	3252.2	3737.45		281.88	3485.45	3672.11	3249.97	3672.11									281.722	2895.04	3013.09	2569.73	3013.09
	281.72	3452.9	3704.48	3251.2	3251.2	3704.48		281.78	3501.23	3642.95	3249.19	3642.95									281.622	2794.46	2983.63	2568.4	2983.63
	281.62	3462.42	3674.61	3250.28	3250.28	3674.61		281.68	3315.47	3616.48	3248.35	3616.48									281.522	2738.27	2957.14	2567.47	2957.14
	281.52	3409.71	3647.34	3249.3	3249.3	3647.34		281.58	3310.47	3593.02	3248.13	3593.02									281.422	2764.58	2933.14	2566.77	2933.14
	281.42	3453.16	3622.67	3248.57	3248.57	3622.67		281.48	3209.53	3571.69	3247.92	3571.69									281.322	2613.65	2911.03	2565.96	2911.03
	281.32	3342.9	3599.87	3247.63	3247.63	3599.87		281.38	3277.66	3552.56	3248.05	3552.56									281.222	2589.89	2891.32	2565.76	2891.32
	281.22	3310.93	3579.41	3247.19	3247.19	3579.41		281.28	3293.05	3534.86	3247.95	3534.86									281.122	2633.79	2873.32	2565.66	2873.32
	281.12	3230.75	3560.75	3246.9	3246.9	3560.75		281.18	3312.33	3518.57	3247.8	3518.57									281.022	2641.81	2856.55	2565.38	2856.55
	281.02	3307.55	3543.92	3246.97	3246.97	3543.92		281.08	3375.33	3503.54	3247.59	3503.54									280.922	2704.33	2841.02	2565.07	2841.02
	280.92	3387.39	3528.07	3246.69	3246.69	3528.07		280.98	3345.48	3489.47	3247.16	3489.47									280.822	2528.8	2826.39	2564.5	2826.39
	280.82	3311.26	3513.03	3246.05	3246.05	3513.03		280.88	3322.57	3476.56	3246.84	3476.56									280.722	2562.15	2813.52	2564.64	2813.52
	280.72	3358.97	3499.41	3245.75	3245.75	3499.41		280.78	3193.39	3464.67	3246.58	3464.67									280.622	2665.89	2801.46	2564.65	2801.46
	280.62	3332.56	3486.53	3245.23	3245.23	3486.53		280.68	3315.88	3454.06	3246.76	3454.06									280.522	2719.59	2789.81	2564.24	2789.81
	280.52	3363.33	3474.65	3244.83	3244.83	3474.65		280.58	3259.91	3443.83	3246.53	3443.83									280.422	2589.12	2778.72	2563.6	2778.72
	280.42	3335.52	3463.43	3244.28	3244.28	3463.43		280.48	3264.74	3434.48	3246.49	3434.48									280.322	2614.36	2768.87	2563.49	2768.87
	280.32	3329.17	3453.05	3243.86	3243.86	3453.05		280.38	3331.95	3425.76	3246.43	3425.76									280.222	2649.26	2759.56	2563.29	2759.56
	280.22	3453.82	3443.35	3243.47	3243.47	3443.35		280.28	3198.74	3417.39	3246.14	3417.39									280.122	2616.79	2750.7	2562.93	2750.7
	280.12	3358.42	3433.69	3242.51	3242.51	3433.69		280.18	3139.18	3410	3246.3	3410									280.022	2630.17	2742.5	2562.71	2742.5
	280.02	3323.72	3425.02	3241.97	3241.97	3425.02		280.08	3217.73	3403.29	3246.66	3403.29									279.922	2560.01	2734.74	2562.43	2734.74
	279.92	3307.2	3417.01	3241.6	3241.6	3417.01		279.98	3174.19	3396.77	3246.75	3396.77									279.822	2611.37	2727.73	2562.45	2727.73
	279.82	3139.79	3409.54	3241.3	3241.3	3409.54		279.88	3205.27	3390.8	3246.99	3390.8									279.722	2581.76	2720.92	2562.24	2720.92
	279.72	3224.9	3403.26	3241.76	3241.76	3403.26		279.78	3061.25	3385.11	3247.13	3385.11									279.622	2559.17	2714.62	2562.16	2714.62
	279.62	3235.61	3396.99	3241.84	3241.84	3396.99		279.68	3145.36	3380.24	3247.75	3380.24									279.522	2507.79	2708.77	2562.18	2708.77
	279.52	3241.87	3391.04	3241.87	3241.87	3391.04		279.58	3248.09	3375.42	3248.09	3375.42									279.422	2562.4	2703.46	2562.4	2703.46

## Sheet: Figure S8
Figure S8
		L-CP-A	L-CP-D	N-CP-A	N-CP-D
	525.034	88.278	86.0854	93.127	207.76
	525.516	88.0824	83.8487	91.6953	211.878
	525.998	87.1087	82.8145	89.784	224.201
	526.48	85.6857	82.9504	87.9106	238.911
	526.962	84.2824	83.7263	86.523	250.856
	527.444	83.0493	84.7684	85.673	258.53
	527.927	81.9022	85.9689	85.2305	262.411
	528.409	80.6696	87.2984	84.9734	263.328
	528.891	79.2262	88.6281	84.641	262.381
	529.373	77.6166	89.6633	84.0148	260.888
	529.855	76.0597	90.1166	83.0754	259.992
	530.337	74.7381	89.9581	81.977	259.944
	530.819	73.662	89.3759	80.8639	260.357
	531.301	72.7258	88.5865	79.7515	260.75
	531.783	71.8271	87.7526	78.5617	261.002
	532.266	70.9411	87.0086	77.1964	261.323
	532.748	70.1445	86.4903	75.6413	262.218
	533.23	69.5661	86.2889	74.0275	264.07
	533.712	69.2702	86.3843	72.5897	266.804
	534.194	69.1634	86.6313	71.476	269.817
	534.676	69.0637	86.8637	70.6753	272.497
	535.158	68.807	86.9728	70.0736	274.468
	535.64	68.3088	86.9179	69.5808	275.668
	536.123	67.5846	86.7097	69.1762	276.162
	536.605	66.7676	86.4073	68.9247	276.144
	537.087	66.0807	86.1126	68.9244	275.819
	537.569	65.7226	85.9256	69.2162	275.374
	538.051	65.7415	85.8927	69.7337	274.857
	538.533	66.0458	85.9866	70.3602	274.22
	539.015	66.5164	86.1461	71.0054	273.378
	539.497	67.0931	86.3075	71.6422	272.368
	539.98	67.7784	86.4151	72.2768	271.342
	540.462	68.59	86.4241	72.9157	270.612
	540.944	69.4981	86.3137	73.5302	270.458
	541.426	70.4079	86.0976	74.0664	270.963
	541.908	71.2066	85.8226	74.4787	271.909
	542.39	71.8372	85.5445	74.7649	272.96
	542.872	72.3179	85.3143	74.9611	273.835
	543.354	72.7208	85.18	75.1269	274.432
	543.837	73.1343	85.1867	75.3205	274.786
	544.319	73.6258	85.3667	75.5842	275.047
	544.801	74.2014	85.7116	75.9191	275.369
	545.283	74.7989	86.1558	76.2843	275.827
	545.765	75.3216	86.603	76.6172	276.358
	546.247	75.6979	86.9675	76.8703	276.826
	546.729	75.9076	87.2001	77.0239	277.096
	547.211	75.9758	87.2831	77.0855	277.109
	547.693	75.9523	87.2123	77.072	276.867
	548.176	75.8992	86.9951	77.0089	276.447
	548.658	75.8695	86.6491	76.9223	275.931
	549.14	75.8956	86.2109	76.8417	275.392
	549.622	75.9746	85.7225	76.7875	274.836
	550.104	76.0843	85.2205	76.7744	274.256
	550.586	76.199	84.728	76.8079	273.653
	551.068	76.3057	84.2658	76.8943	273.112
	551.551	76.4049	83.8594	77.0348	272.779
	552.033	76.5084	83.5415	77.225	272.835
	552.515	76.6305	83.3383	77.446	273.372
	552.997	76.781	83.2515	77.6706	274.316
	553.479	76.9607	83.2529	77.873	275.418
	553.961	77.1647	83.2971	78.0428	276.389
	554.443	77.3863	83.3486	78.1876	277.026
	554.925	77.6184	83.3931	78.3296	277.289
	555.408	77.8521	83.4376	78.4938	277.293
	555.89	78.0725	83.4953	78.6989	277.262
	556.372	78.2577	83.5693	78.9435	277.412
	556.854	78.3888	83.6396	79.2062	277.855
	557.336	78.4546	83.6681	79.4478	278.517
	557.818	78.4575	83.6209	79.6285	279.215
	558.3	78.4057	83.4848	79.7116	279.745
	558.782	78.3117	83.2796	79.6723	279.991
	559.264	78.1865	83.0557	79.4958	279.945
	559.747	78.0432	82.8808	79.1908	279.713
	560.229	77.8957	82.8145	78.7938	279.447
	560.711	77.7572	82.8764	78.3671	279.273
	561.193	77.6338	83.0379	77.9738	279.213
	561.675	77.5234	83.2407	77.6545	279.203
	562.157	77.4165	83.4316	77.4165	279.137
	562.639	77.3036	83.5874	77.2445	278.967
	563.121	77.1798	83.7225	77.1118	278.722
	563.604	77.0503	83.8789	76.9951	278.523
	564.086	76.9265	84.1049	76.8787	278.504
	564.568	76.8217	84.4305	76.7592	278.735
	565.05	76.7404	84.8542	76.6397	279.151
	565.532	76.6747	85.3506	76.5264	279.591
	566.014	76.6059	85.8899	76.4233	279.862
	566.496	76.5126	86.4498	76.3379	279.85
	566.979	76.3783	87.0136	76.279	279.551
	567.461	76.2005	87.5634	76.2605	279.116
	567.943	75.9923	88.0721	76.2925	278.78
	568.425	75.7808	88.5083	76.3747	278.773
	568.907	75.5937	88.8473	76.4899	279.184
	569.389	75.4507	89.0796	76.6113	279.949
	569.871	75.3607	89.2081	76.7089	280.883
	570.353	75.3288	89.2423	76.7622	281.795
	570.836	75.3613	89.1944	76.7631	282.524
	571.318	75.4629	89.0798	76.7215	282.984
	571.8	75.6289	88.9203	76.6613	283.159
	572.282	75.8403	88.7434	76.6148	283.097
	572.764	76.063	88.5732	76.6039	282.852
	573.246	76.2606	88.4252	76.6354	282.471
	573.728	76.4017	88.304	76.6971	281.974
	574.21	76.4685	88.2095	76.7703	281.4
	574.692	76.4563	88.1406	76.8335	280.823
	575.175	76.3783	88.0988	76.8728	280.385
	575.657	76.261	88.0833	76.8838	280.229
	576.139	76.1376	88.0858	76.873	280.437
	576.621	76.03	88.0867	76.8486	280.946
	577.103	75.9402	88.0573	76.8144	281.584
	577.585	75.852	87.9655	76.7617	282.129
	578.067	75.7422	87.7839	76.6763	282.406
	578.549	75.5929	87.4973	76.5418	282.325
	579.032	75.4008	87.1113	76.3521	281.914
	579.514	75.1799	86.6546	76.1152	281.304
	579.996	74.9579	86.1736	75.8548	280.69
	580.478	74.7609	85.7134	75.5981	280.241
	580.96	74.6064	85.3019	75.3676	280.051
	581.442	74.497	84.9453	75.1715	280.12
	581.924	74.4287	84.6372	75.01	280.403
	582.407	74.396	84.3689	74.8789	280.83
	582.889	74.396	84.1365	74.7752	281.343
	583.371	74.4258	83.9388	74.6962	281.88
	583.853	74.4799	83.7713	74.6392	282.381
	584.335	74.5461	83.621	74.5966	282.775
	584.817	74.6089	83.4675	74.5591	283.001
	585.299	74.6515	83.2899	74.5166	283.011
	585.781	74.6625	83.0757	74.4643	282.801
	586.264	74.6386	82.8281	74.4034	282.415
	586.746	74.586	82.5656	74.3412	281.957
	587.228	74.5178	82.3157	74.2867	281.554
	587.71	74.4487	82.1021	74.2441	281.325
	588.192	74.3876	81.9328	74.2094	281.33
	588.674	74.3364	81.7984	74.1716	281.556
	589.156	74.29	81.6776	74.1172	281.932
	589.638	74.2435	81.5494	74.0391	282.364
	590.12	74.196	81.4024	73.9415	282.766
	590.603	74.1545	81.2399	73.8421	283.088
	591.085	74.1307	81.0771	73.7666	283.319
	591.567	74.1362	80.9325	73.7384	283.485
	592.049	74.1739	80.8167	73.7663	283.622
	592.531	74.235	80.7269	73.84	283.754
	593.013	74.3007	80.6479	73.9336	283.873
	593.495	74.3485	80.5607	74.017	283.95
	593.977	74.3585	80.4481	74.0639	283.941
	594.46	74.3192	80.2996	74.0601	283.816
	594.942	74.2299	80.111	74.0042	283.562
	595.424	74.0999	79.8823	73.9072	283.194
	595.906	73.9443	79.6155	73.785	282.744
	596.388	73.7782	79.314	73.6532	282.255
	596.87	73.6128	78.9848	73.5218	281.77
	597.352	73.4547	78.6435	73.397	281.333
	597.835	73.3076	78.3175	73.2823	280.986
	598.317	73.1745	78.0449	73.1822	280.774
	598.799	73.0583	77.8669	73.1011	280.724
	599.281	72.9603	77.8169	73.0425	280.838
	599.763	72.8791	77.9109	73.0044	281.074
	600.245	72.8095	78.1456	72.9799	281.36
	600.727	72.7443	78.5038	72.9568	281.603
	601.209	72.677	78.9642	72.9234	281.724
	601.692	72.6033	79.5058	72.8707	281.672
	602.174	72.523	80.1091	72.7954	281.447
	602.656	72.4381	80.7545	72.6992	281.089
	603.138	72.3516	81.4207	72.5872	280.671
	603.62	72.2643	82.0861	72.4634	280.269
	604.102	72.175	82.7325	72.3301	279.937
	604.584	72.0812	83.3461	72.1882	279.695
	605.066	71.983	83.9178	72.0415	279.541
	605.548	71.8845	84.4405	71.8995	279.454
	606.031	71.7948	84.9068	71.7796	279.414
	606.513	71.725	85.3095	71.7025	279.407
	606.995	71.6846	85.6434	71.686	279.428
	607.477	71.6776	85.909	71.7371	279.47
	607.959	71.7016	86.113	71.8486	279.525
	608.441	71.7493	86.266	72.0008	279.576
	608.923	71.8134	86.3797	72.168	279.612
	609.405	71.8884	86.4641	72.3252	279.622
	609.888	71.972	86.526	72.4545	279.611
	610.37	72.063	86.5692	72.5482	279.589
	610.852	72.1594	86.597	72.6096	279.57
	611.334	72.2559	86.6129	72.6486	279.557
	611.816	72.3456	86.6216	72.677	279.54
	612.298	72.4213	86.6275	72.703	279.495
	612.78	72.4791	86.6344	72.7303	279.401
	613.263	72.519	86.6435	72.7573	279.245
	613.745	72.5457	86.6539	72.7799	279.037
	614.227	72.5655	86.6638	72.792	278.801
	614.709	72.5827	86.6715	72.7877	278.577
	615.191	72.5963	86.6766	72.7612	278.39
	615.673	72.6001	86.6801	72.7083	278.254
	616.155	72.5843	86.6831	72.6277	278.157
	616.637	72.5411	86.6855	72.523	278.079
	617.12	72.4676	86.6852	72.4037	278
	617.602	72.3698	86.6783	72.2852	277.912
	618.084	72.2594	86.6615	72.1832	277.821
	618.566	72.1505	86.6345	72.1093	277.74
	619.048	72.0531	86.601	72.0646	277.678
	619.53	71.9721	86.569	72.0421	277.636
	620.012	71.9081	86.5479	72.0298	277.604
	620.494	71.8624	86.547	72.0193	277.574
	620.976	71.8395	86.5721	72.0095	277.54
	621.459	71.8486	86.6245	72.0096	277.509
	621.941	71.8994	86.7003	72.0351	277.494
	622.423	71.9987	86.7915	72.102	277.508
	622.905	72.146	86.8888	72.2192	277.559
	623.387	72.3331	86.9842	72.3845	277.647
	623.869	72.5463	87.0725	72.5847	277.762
	624.351	72.77	87.1514	72.8	277.895
	624.833	72.9903	87.2212	73.0092	278.041
	625.316	73.1974	87.2838	73.196	278.202
	625.798	73.386	87.3415	73.3525	278.383
	626.28	73.5555	87.3971	73.4801	278.588
	626.762	73.7066	87.452	73.5858	278.817
	627.244	73.8389	87.5055	73.6765	279.062
	627.726	73.9485	87.5543	73.7536	279.305
	628.208	74.0287	87.5925	73.812	279.531
	628.691	74.0715	87.6135	73.8418	279.718
	629.173	74.0713	87.6116	73.8334	279.856
	629.655	74.0281	87.5851	73.7828	279.942
	630.137	73.9491	87.5375	73.6954	279.986
	630.619	73.847	87.4775	73.5848	280.004
	631.101	73.7362	87.4161	73.4694	280.02
	631.583	73.6286	87.3632	73.3653	280.057
	632.065	73.531	87.3254	73.2828	280.135
	632.548	73.4446	87.3042	73.2229	280.264
	633.03	73.3655	87.296	73.1787	280.447
	633.512	73.2868	87.2944	73.1372	280.672
	633.994	73.2013	87.2919	73.0851	280.919
	634.476	73.1029	87.2825	73.0119	281.163
	634.958	72.9881	87.2627	72.9133	281.38
	635.44	72.8558	87.2311	72.7905	281.552
	635.922	72.7066	87.1876	72.6494	281.672
	636.404	72.5426	87.1323	72.4967	281.741
	636.887	72.3668	87.0655	72.3386	281.764
	637.369	72.1835	86.9881	72.1797	281.747
	637.851	71.9985	86.9021	72.0235	281.694
	638.333	71.8196	86.8106	71.8734	281.604
	638.815	71.6572	86.7178	71.7357	281.475
	639.297	71.5237	86.6276	71.6195	281.309
	639.779	71.4326	86.5429	71.5368	281.111
	640.261	71.3953	86.4645	71.4986	280.893
	640.744	71.4179	86.3924	71.5123	280.668
	641.226	71.4975	86.3256	71.5767	280.445
	641.708	71.6223	86.264	71.6819	280.224
	642.19	71.774	86.2097	71.811	279.993
	642.672	71.9326	86.1663	71.9447	279.736
	643.154	72.0806	86.1385	72.0659	279.435
	643.636	72.2057	86.1307	72.1628	279.082
	644.119	72.3016	86.1442	72.2297	278.679
	644.601	72.3667	86.1766	72.2665	278.244
	645.083	72.4022	86.2219	72.2762	277.8
	645.565	72.4094	86.2717	72.2626	277.371
	646.047	72.3889	86.3177	72.2287	276.97
	646.529	72.341	86.3534	72.1766	276.602
	647.011	72.2668	86.3751	72.1082	276.264
	647.493	72.1706	86.3814	72.0271	275.949
	647.976	72.061	86.3717	71.9402	275.648
	648.458	71.9512	86.346	71.8571	275.356
	648.94	71.8562	86.3042	71.7892	275.065
	649.422	71.7895	86.2465	71.7457	274.766
	649.904	71.7591	86.1749	71.7321	274.451
	650.386	71.7671	86.0936	71.7487	274.118
	650.868	71.8095	86.0098	71.7912	273.771
	651.35	71.879	85.9329	71.8529	273.43
	651.832	71.9666	85.8729	71.9256	273.123
	652.315	72.0631	85.8385	72.0016	272.883
	652.797	72.1604	85.8349	72.074	272.733
	653.279	72.2516	85.8626	72.138	272.681
	653.761	72.3314	85.9179	72.1903	272.72
	654.243	72.396	85.9941	72.2301	272.83
	654.725	72.443	86.0832	72.258	272.989
	655.207	72.4717	86.1782	72.2764	273.18
	655.689	72.4833	86.2732	72.2883	273.396
	656.172	72.4805	86.364	72.2966	273.64
	656.654	72.4671	86.4482	72.303	273.914
	657.136	72.4474	86.525	72.3077	274.216
	657.618	72.4251	86.5946	72.3092	274.542
	658.1	72.4025	86.658	72.3052	274.882
	658.582	72.381	86.7162	72.2933	275.224
	659.064	72.361	86.7699	72.2725	275.562
	659.546	72.3426	86.8189	72.2437	275.893
	660.029	72.3256	86.8623	72.2094	276.217
	660.511	72.31	86.8988	72.1728	276.535
	660.993	72.2952	86.9267	72.1367	276.846
	661.475	72.2801	86.9444	72.102	277.147
	661.957	72.2631	86.9503	72.0682	277.43
	662.439	72.242	86.9435	72.0334	277.69
	662.921	72.2147	86.9238	71.9958	277.921
	663.403	72.1798	86.8922	71.9541	278.121
	663.886	72.1363	86.8508	71.908	278.29
	664.368	72.0839	86.8022	71.8573	278.428
	664.85	72.0213	86.7486	71.8011	278.536
	665.332	71.9463	86.6907	71.7364	278.607
	665.814	71.8543	86.6269	71.6575	278.632
	666.296	71.7384	86.5524	71.555	278.601
	666.778	71.5907	86.4598	71.417	278.508
	667.26	71.4073	86.3407	71.2345	278.363
	667.743	71.1983	86.1943	71.0138	278.22
	668.225	70.9931	86.0366	70.7868	278.162
	668.707	70.8238	85.8966	70.5964	278.253
	669.189	70.6972	85.7933	70.4604	278.473
	669.671	70.5926	85.7244	70.3623	278.758
	670.153	70.4831	85.6747	70.2725	279.049
	670.635	70.348	85.6288	70.1663	279.319
	671.117	70.1739	85.5737	70.026	279.563
	671.6	69.9508	85.4981	69.839	279.787
	672.082	69.6693	85.3909	69.5932	279.994
	672.564	69.3184	85.2405	69.2763	280.189
	673.046	68.884	85.0352	68.8739	280.371
	673.528	68.3497	84.7638	68.3701	280.537
	674.01	67.6972	84.414	67.7488	280.683
	674.492	66.9109	83.9716	66.9971	280.81
	674.974	65.9837	83.417	66.1099	280.92
	675.457	64.9243	82.7233	65.0973	281.019
	675.939	63.7632	81.8562	63.9891	281.113
	676.421	62.5545	80.7773	62.837	281.205
	676.903	61.3712	79.4502	61.7103	281.297
	677.385	60.2965	77.8511	60.6877	281.386
	677.867	59.4125	75.9808	59.8468	281.467
	678.349	58.7931	73.879	59.258	281.539
	678.831	58.4986	71.6375	58.9788	281.599
	679.313	58.5697	69.4053	59.0486	281.647
	679.796	59.0202	67.3808	59.4815	281.685
	680.278	59.8289	65.7837	60.2586	281.713
	680.76	60.9383	64.8133	61.3266	281.732
	681.242	62.2636	64.607	62.6055	281.744
	681.724	63.7078	65.2147	64.0032	281.748
	682.206	65.1785	66.595	65.4314	281.752
	682.688	66.5983	68.6266	66.8146	281.759
	683.17	67.9082	71.1272	68.0941	281.775
	683.653	69.0665	73.876	69.2267	281.805
	684.135	70.0474	76.6416	70.1845	281.845
	684.617	70.8407	79.2159	70.9544	281.887
	685.099	71.4501	81.4437	71.5387	281.919
	685.581	71.8916	83.2401	71.9522	281.924
	686.063	72.1886	84.5873	72.2188	281.888
	686.545	72.3666	85.5177	72.3655	281.803
	687.028	72.45	86.0904	72.4186	281.665
	687.51	72.4589	86.3717	72.4009	281.475
	687.992	72.4101	86.4224	72.3312	281.236
	688.474	72.3183	86.2926	72.2253	280.953
	688.956	72.1975	86.0216	72.0974	280.626
	689.438	72.0627	85.6422	71.9616	280.251
	689.92	71.9299	85.1848	71.8317	279.819
	690.402	71.8145	84.6816	71.7214	279.32
	690.885	71.7298	84.1687	71.6418	278.745
	691.367	71.6843	83.6842	71.6003	278.087
	691.849	71.6802	83.265	71.5984	277.341
	692.331	71.7128	82.9408	71.6315	276.503
	692.813	71.772	82.7292	71.6898	275.575
	693.295	71.8449	82.6329	71.7606	274.557
	693.777	71.9186	82.6401	71.8313	273.454
	694.259	71.983	82.7282	71.8913	272.275
	694.742	72.0314	82.8681	71.9337	271.033
	695.224	72.0606	83.0292	71.9552	269.743
	695.706	72.0704	83.1834	71.9557	268.422
	696.188	72.0618	83.3088	71.9371	267.084
	696.67	72.0367	83.3906	71.9023	265.736
	697.152	71.9971	83.4215	71.8544	264.384
	697.634	71.9446	83.4003	71.7961	263.039
	698.116	71.8804	83.3307	71.7293	261.722
	698.599	71.8055	83.2197	71.6549	260.467
	699.081	71.72	83.078	71.5729	259.321
	699.563	71.6238	82.919	71.4824	258.333
	700.045	71.5159	82.7592	71.382	257.551
	700.527	71.3951	82.6163	71.27	257.01
	701.009	71.26	82.5078	71.1446	256.73
	701.491	71.1091	82.4484	71.0042	256.722
	701.973	70.9406	82.4486	70.8471	256.984
	702.456	70.7519	82.5129	70.6706	257.511
	702.938	70.5389	82.6394	70.4706	258.285
	703.42	70.2952	82.8206	70.2408	259.277
	703.902	70.0116	83.0449	69.9724	260.449
	704.384	69.6771	83.2987	69.6551	261.751
	704.866	69.2796	83.5685	69.2773	263.137
	705.348	68.8078	83.8416	68.8288	264.564
	705.83	68.2537	84.1063	68.3019	266.002
	706.313	67.6142	84.3516	67.6934	267.43
	706.795	66.8927	84.5671	67.0063	268.831
	707.277	66.1	84.7441	66.2498	270.191
	707.759	65.2533	84.8762	65.4397	271.498
	708.241	64.3758	84.9604	64.5973	272.737
	708.723	63.4948	84.9959	63.7487	273.898
	709.205	62.6409	84.9832	62.9239	274.978
	709.687	61.8462	84.922	62.1548	275.975
	710.17	61.1417	84.8099	61.473	276.894
	710.652	60.5531	84.6422	60.9049	277.738
	711.134	60.0957	84.4125	60.4669	278.51
	711.616	59.7713	84.1133	60.1614	279.208
	712.098	59.5674	83.7352	59.9763	279.831
	712.58	59.4615	83.2664	59.8883	280.374
	713.062	59.4268	82.6912	59.8702	280.838
	713.544	59.4399	81.9916	59.8969	281.224
	714.027	59.4854	81.1506	59.9517	281.536
	714.509	59.5583	80.16	60.0279	281.775
	714.991	59.6634	79.028	60.1297	281.946
	715.473	59.8127	77.7846	60.2688	282.049
	715.955	60.0227	76.4823	60.4626	282.083
	716.437	60.3119	75.1892	60.7305	282.049
	716.919	60.6991	73.9789	61.0925	281.947
	717.401	61.2013	72.9183	61.5668	281.782
	717.884	61.8315	72.0574	62.1671	281.558
	718.366	62.594	71.4207	62.8987	281.282
	718.848	63.4818	71.005	63.7557	280.962
	719.33	64.4737	70.7809	64.7179	280.602
	719.812	65.5358	70.7005	65.7527	280.207
	720.294	66.6265	70.709	66.8194	279.777
	720.776	67.7037	70.7546	67.8765	279.312
	721.258	68.7316	70.7953	68.8879	278.811
	721.74	69.6841	70.7999	69.8264	278.271
	722.223	70.5453	70.7464	70.675	277.689
	722.705	71.3077	70.6217	71.4248	277.063
	723.187	71.9693	70.4234	72.0726	276.386
	723.669	72.5315	70.1668	72.6195	275.659
	724.151	72.9979	69.8903	73.0689	274.881
	724.633	73.374	69.6578	73.4267	274.063
	725.115	73.6674	69.5531	73.7009	273.226
	725.597	73.8874	69.6653	73.9016	272.399
	726.08	74.045	70.0692	74.0401	271.622
	726.562	74.1517	70.8059	74.1284	270.934
	727.044	74.219	71.8716	74.1778	270.372
	727.526	74.2566	73.2188	74.1985	269.967
	728.008	74.2727	74.7678	74.1988	269.737
	728.49	74.2734	76.4238	74.1848	269.692
	728.972	74.263	78.0936	74.1612	269.83
	729.455	74.2445	79.6977	74.1311	270.143
	729.937	74.2197	81.177	74.0963	270.612
	730.419	74.1896	82.4937	74.058	271.211
	730.901	74.1547	83.6301	74.0168	271.908
	731.383	74.1152	84.5837	73.9729	272.672
	731.865	74.0713	85.3629	73.9267	273.471
	732.347	74.0236	85.9831	73.8787	274.282
	732.829	73.9725	86.4629	73.8296	275.087
	733.312	73.919	86.8229	73.7799	275.875
	733.794	73.8638	87.0826	73.7298	276.637
	734.276	73.8072	87.2604	73.6789	277.362
	734.758	73.7494	87.3712	73.6267	278.044
	735.24	73.6903	87.4273	73.5724	278.673
	735.722	73.6302	87.4378	73.5157	279.243
	736.204	73.5695	87.4104	73.4567	279.747
	736.686	73.5089	87.3526	73.3963	280.184
	737.168	73.4495	87.2721	73.3356	280.551
	737.651	73.3919	87.1768	73.2755	280.847
	738.133	73.3359	87.074	73.2167	281.073
	738.615	73.2811	86.9687	73.159	281.226
	739.097	73.2262	86.8635	73.1022	281.305
	739.579	73.1704	86.7582	73.0458	281.31
	740.061	73.1136	86.6515	72.9903	281.244
	740.543	73.0566	86.5418	72.9364	281.113
	741.025	73.0009	86.4284	72.8853	280.928
	741.508	72.9483	86.3114	72.8377	280.703
	741.99	72.8999	86.1916	72.7938	280.453
	742.472	72.8556	86.0694	72.7525	280.191
	742.954	72.8145	85.9446	72.7122	279.931
	743.436	72.7749	85.8169	72.6711	279.681
	743.918	72.7349	85.6863	72.6281	279.45
	744.4	72.6935	85.5542	72.5828	279.244
	744.883	72.6501	85.4231	72.5359	279.069
	745.365	72.6049	85.296	72.4882	278.929
	745.847	72.5584	85.1755	72.4406	278.826
	746.329	72.5108	85.0631	72.3933	278.757
	746.811	72.4621	84.9591	72.346	278.719
	747.293	72.412	84.8641	72.298	278.706
	747.775	72.3603	84.7802	72.2489	278.715
	748.257	72.3068	84.7126	72.1987	278.743
	748.74	72.2516	84.6691	72.1477	278.792
	749.222	72.1946	84.6581	72.0961	278.862
	749.704	72.1361	84.6862	72.0438	278.954
	750.186	72.0759	84.7551	71.9903	279.067
	750.668	72.0137	84.8602	71.9346	279.198
	751.15	71.9498	84.9903	71.8763	279.34
	751.632	71.885	85.1304	71.8157	279.489
	752.114	71.8206	85.2635	71.754	279.641
	752.596	71.7588	85.3737	71.6935	279.793
	753.079	71.7013	85.4481	71.6365	279.942
	753.561	71.6497	85.478	71.585	280.086
	754.043	71.6046	85.4594	71.5396	280.22
	754.525	71.566	85.3931	71.5004	280.339
	755.007	71.5334	85.2841	71.4663	280.433
	755.489	71.5061	85.1417	71.4367	280.496
	755.971	71.484	84.9785	71.4111	280.523
	756.453	71.4665	84.8099	71.3897	280.51
	756.936	71.4533	84.6521	71.3725	280.46
	757.418	71.443	84.5198	71.359	280.377
	757.9	71.434	84.4237	71.3477	280.267
	758.382	71.4242	84.3697	71.3368	280.139
	758.864	71.4118	84.3582	71.3242	280
	759.346	71.3957	84.385	71.3082	279.86
	759.828	71.3761	84.4435	71.2883	279.724
	760.311	71.3533	84.5259	71.2649	279.598
	760.793	71.3283	84.6241	71.2391	279.487
	761.275	71.3014	84.7305	71.2117	279.394
	761.757	71.2724	84.8383	71.183	279.317
	762.239	71.2405	84.9417	71.1528	279.257
	762.721	71.2053	85.0365	71.1205	279.212
	763.203	71.1667	85.1205	71.0855	279.18
	763.685	71.1253	85.1945	71.0478	279.163
	764.168	71.0824	85.2616	71.0081	279.162
	764.65	71.0389	85.3272	70.9669	279.178
	765.132	70.9954	85.3981	70.9247	279.211
	765.614	70.9511	85.4814	70.8813	279.259
	766.096	70.905	85.5834	70.8361	279.32
	766.578	70.8555	85.709	70.788	279.389
	767.06	70.8018	85.8612	70.7367	279.462
	767.542	70.7442	86.0413	70.6822	279.539
	768.024	70.6838	86.2478	70.6254	279.618
	768.507	70.6223	86.4768	70.5675	279.7
	768.989	70.5611	86.7219	70.5094	279.786
	769.471	70.5009	86.9744	70.4517	279.875
	769.953	70.4417	87.2248	70.3942	279.967
	770.435	70.3828	87.4639	70.3362	280.065
	770.917	70.3239	87.6842	70.2776	280.17
	771.399	70.2648	87.8805	70.218	280.288
	771.881	70.206	88.0503	70.1579	280.424
	772.364	70.1476	88.1933	70.0974	280.586
	772.846	70.0894	88.3109	70.0365	280.778
	773.328	70.0303	88.4055	69.9743	281.002
	773.81	69.9691	88.4792	69.9097	281.258
	774.292	69.904	88.5341	69.8418	281.546
	774.774	69.8343	88.5718	69.7702	281.862
	775.256	69.76	88.5939	69.6954	282.206
	775.739	69.6816	88.6021	69.6184	282.574
	776.221	69.6	88.5986	69.5402	282.964
	776.703	69.5155	88.5856	69.4609	283.372
	777.185	69.4278	88.5651	69.3798	283.791
	777.667	69.3359	88.5384	69.2952	284.214
	778.149	69.2389	88.5058	69.2055	284.632
	778.631	69.1365	88.4671	69.1099	285.039
	779.113	69.0298	88.4212	69.0088	285.43
	779.596	68.92	88.3674	68.9036	285.801
	780.078	68.8087	88.305	68.7959	286.149
	780.56	68.6964	88.2341	68.6868	286.472
	781.042	68.5823	88.1548	68.5759	286.77
	781.524	68.4643	88.0671	68.4616	287.044
	782.006	68.3401	87.9711	68.3419	287.295
	782.488	68.2081	87.8662	68.215	287.525
	782.97	68.0678	87.7521	68.0803	287.736
	783.452	67.9201	87.6284	67.9384	287.93
	783.935	67.7665	87.4949	67.7908	288.108
	784.417	67.6078	87.3511	67.6385	288.271
	784.899	67.4446	87.1963	67.4822	288.417
	785.381	67.2766	87.0293	67.3218	288.545
	785.863	67.1036	86.8486	67.1571	288.656
	786.345	66.9268	86.653	66.9891	288.749
	786.827	66.7492	86.4425	66.82	288.827
	787.309	66.5749	86.2182	66.6534	288.893
	787.792	66.4085	85.9828	66.4934	288.948
	788.274	66.2532	85.7396	66.343	288.995
	788.756	66.1099	85.492	66.2033	289.037
	789.238	65.9772	85.2428	66.0734	289.071
	789.72	65.852	84.9939	65.9508	289.097
	790.202	65.7313	84.747	65.8331	289.115
	790.684	65.6134	84.5042	65.7186	289.121
	791.166	65.4977	84.2682	65.6068	289.118
	791.649	65.3847	84.0421	65.4981	289.105
	792.131	65.2747	83.8285	65.3926	289.086
	792.613	65.1672	83.6288	65.2896	289.061
	793.095	65.0607	83.4434	65.1877	289.034
	793.577	64.9536	83.2714	65.0854	289.004
	794.059	64.845	83.1123	64.9818	288.972
	794.541	64.7358	82.967	64.8777	288.934
	795.023	64.6276	82.8378	64.7747	288.888
	795.506	64.5227	82.7278	64.6748	288.833
	795.988	64.4218	82.6389	64.5788	288.767
	796.47	64.3239	82.5702	64.4858	288.691
	796.952	64.2262	82.517	64.3932	288.607
	797.434	64.1254	82.4712	64.2978	288.517
	797.916	64.0187	82.4227	64.1972	288.425
	798.398	63.9053	82.3611	64.0905	288.334
	798.88	63.7859	82.2779	63.9781	288.246
	799.363	63.6618	82.1665	63.861	288.16
	799.845	63.5334	82.022	63.7393	288.077
	800.327	63.3994	81.8399	63.6118	287.994
	800.809	63.257	81.6154	63.4755	287.907
	801.291	63.103	81.343	63.3275	287.813
	801.773	62.9356	81.0175	63.1662	287.71
	802.255	62.7551	80.6364	62.9921	287.596
	802.737	62.5643	80.2017	62.8081	287.47
	803.22	62.3669	79.7213	62.618	287.33
	803.702	62.1662	79.2098	62.4249	287.176
	804.184	61.9637	78.6874	62.2301	287.006
	804.666	61.7587	78.1778	62.0328	286.817
	805.148	61.5496	77.7068	61.831	286.604
	805.63	61.3354	77.3003	61.6232	286.365
	806.112	61.1162	76.9819	61.4093	286.093
	806.595	60.8938	76.7705	61.1908	285.785
	807.077	60.6695	76.6764	60.9695	285.434
	807.559	60.4432	76.6981	60.7456	285.036
	808.041	60.2115	76.8208	60.5169	284.583
	808.523	59.9685	77.0172	60.2784	284.068
	809.005	59.7062	77.2515	60.0232	283.482
	809.487	59.4176	77.4845	59.7448	282.819
	809.969	59.0973	77.6786	59.4382	282.073
	810.452	58.7423	77.8004	59.1	281.245
	810.934	58.3501	77.821	58.7274	280.336
	811.416	57.9174	77.714	58.3164	279.351
	811.898	57.4376	77.4534	57.8601	278.298
	812.38	56.9013	77.0111	57.3484	277.188
	812.862	56.2973	76.3581	56.77	276.036
	813.344	55.6161	75.4689	56.1148	274.865
	813.826	54.8531	74.3287	55.3785	273.708
	814.308	54.0125	72.9437	54.5651	272.609
	814.791	53.1092	71.3484	53.6903	271.616
	815.273	52.1696	69.6101	52.7812	270.777
	815.755	51.2308	67.8254	51.8758	270.13
	816.237	50.3383	66.1114	51.0203	269.696
	816.719	49.5431	64.5921	50.2653	269.478
	817.201	48.8959	63.3843	49.6603	269.462
	817.683	48.4406	62.583	49.2466	269.618
	818.165	48.2048	62.2496	49.0485	269.907
	818.648	48.1913	62.4017	49.0657	270.282
	819.13	48.372	63.0093	49.2682	270.695
	819.612	48.6899	63.9982	49.5986	271.098
	820.094	49.0676	65.2622	49.9812	271.448
	820.576	49.4211	66.6795	50.3355	271.712
	821.058	49.6747	68.1285	50.5898	271.869
	821.54	49.7717	69.5009	50.6914	271.91
	822.023	49.6791	70.709	50.6104	271.835
	822.505	49.3862	71.6886	50.3382	271.65
	822.987	48.8997	72.3999	49.8823	271.364
	823.469	48.2371	72.8264	49.2596	270.982
	823.951	47.4212	72.9717	48.4921	270.506
	824.433	46.4783	72.8552	47.6041	269.936
	824.915	45.4374	72.5053	46.6228	269.268
	825.397	44.332	71.9531	45.5789	268.5
	825.88	43.1988	71.2259	44.5065	267.632
	826.362	42.0754	70.3427	43.4403	266.665
	826.844	40.9953	69.3116	42.4116	265.603
	827.326	39.9836	68.1323	41.444	264.448
	827.808	39.0555	66.8011	40.5524	263.203
	828.29	38.2182	65.3188	39.7444	261.874
	828.772	37.4754	63.6977	39.0244	260.474
	829.254	36.8302	61.9651	38.3966	259.025
	829.736	36.2868	60.1612	37.8659	257.558
	830.219	35.8474	58.3296	37.4352	256.112
	830.701	35.5085	56.5048	37.102	254.724
	831.183	35.2585	54.7013	36.8558	253.424
	831.665	35.0787	52.9097	36.6792	252.232
	832.147	34.9481	51.1041	36.5527	251.16
	832.629	34.8493	49.2588	36.4598	250.209
	833.111	34.7727	47.369	36.3917	249.384
	833.593	34.7172	45.4673	36.3468	248.688
	834.076	34.6873	43.6295	36.3288	248.121
	834.558	34.689	41.966	36.3422	247.687
	835.04	34.7269	40.6002	36.3899	247.377
	835.522	34.8046	39.6404	36.4741	247.184
	836.004	34.9284	39.154	36.5996	247.096
	836.486	35.1105	39.15	36.7775	247.105
	836.968	35.371	39.5739	37.0265	247.209
	837.45	35.7343	40.3151	37.3704	247.409
	837.933	36.2231	41.2261	37.8312	247.707
	838.415	36.8514	42.1504	38.4231	248.099
	838.897	37.6199	42.9542	39.1476	248.573
	839.379	38.5173	43.5528	39.9947	249.112
	839.861	39.525	43.9237	40.9471	249.698
	840.343	40.6237	44.1028	41.987	250.322
	840.825	41.7976	44.165	43.0992	250.983
	841.307	43.0346	44.1958	44.2726	251.693
	841.79	44.3241	44.2643	45.4966	252.465
	842.272	45.6533	44.4053	46.7593	253.313
	842.754	47.0062	44.6171	48.0455	254.241
	843.236	48.3656	44.8747	49.339	255.25
	843.718	49.7167	45.1519	50.6262	256.331
	844.2	51.051	45.4419	51.8993	257.478
	844.682	52.3678	45.7674	53.1579	258.682
	845.164	53.6721	46.1763	54.407	259.94
	845.646	54.9714	46.726	55.6536	261.242
	846.129	56.2725	47.4636	56.9042	262.581
	846.611	57.5797	48.4106	58.1635	263.94
	847.093	58.8966	49.56	59.4351	265.303
	847.575	60.228	50.885	60.7242	266.654
	848.057	61.5822	52.355	62.0393	267.985
	848.539	62.9701	53.9503	63.391	269.29
	849.021	64.403	55.6683	64.7897	270.569
	849.504	65.8877	57.5213	66.2408	271.824
	849.986	67.423	59.5252	67.7415	273.055
	850.468	68.9978	61.6869	69.2798	274.258
	850.95	70.5929	63.9936	70.8353	275.427
	851.432	72.1833	66.4085	72.3833	276.557
	851.914	73.7421	68.8733	73.8974	277.644
	852.396	75.2431	71.3149	75.3527	278.685
	852.878	76.6629	73.6551	76.7268	279.679
	853.361	77.9816	75.8218	78.0013	280.626
	853.843	79.1851	77.7596	79.1627	281.523
	854.325	80.2653	79.4374	80.2035	282.368
	854.807	81.2204	80.8516	81.1221	283.156
	855.289	82.0541	82.0236	81.922	283.885
	855.771	82.7731	82.9924	82.61	284.554
	856.253	83.3856	83.805	83.1938	285.164
	856.735	83.8994	84.5078	83.6812	285.72
	857.217	84.322	85.1389	84.0798	286.227
	857.7	84.6612	85.7253	84.3975	286.688
	858.182	84.9259	86.2822	84.6432	287.106
	858.664	85.1256	86.8149	84.8269	287.482
	859.146	85.27	87.3228	84.9585	287.818
	859.628	85.3675	87.8025	85.0465	288.112
	860.11	85.4242	88.2515	85.097	288.366
	860.592	85.4442	88.6697	85.1139	288.582
	861.074	85.4305	89.0601	85.0997	288.763
	861.557	85.3866	89.4294	85.057	288.914
	862.039	85.3171	89.7858	84.9895	289.041
	862.521	85.2282	90.1377	84.9027	289.152
	863.003	85.1262	90.4913	84.8027	289.254
	863.485	85.0166	90.8489	84.6949	289.352
	863.967	84.9029	91.2073	84.5831	289.452
	864.449	84.7866	91.5583	84.4693	289.556
	864.932	84.6675	91.8902	84.3539	289.666
	865.414	84.5453	92.1902	84.2365	289.782
	865.896	84.4205	92.4474	84.1174	289.902
	866.378	84.2943	92.6543	83.9971	290.023
	866.86	84.1688	92.8084	83.8769	290.143
	867.342	84.0454	92.9114	83.7576	290.26
	867.824	83.925	92.9686	83.6398	290.371
	868.306	83.8074	92.9879	83.5234	290.475
	868.788	83.6916	92.9787	83.408	290.572
	869.271	83.5766	92.952	83.2938	290.662
	869.753	83.4624	92.9191	83.1813	290.743
	870.235	83.3493	92.8909	83.0718	290.816
	870.717	83.238	92.8767	82.9663	290.881
	871.199	83.1293	92.8827	82.8648	290.939
	871.681	83.0228	92.9116	82.7666	290.99
	872.163	82.9181	92.9622	82.67	291.036
	872.645	82.8144	93.0301	82.5733	291.078
	873.128	82.7113	93.1091	82.4755	291.118
	873.61	82.6094	93.1926	82.377	291.157
	874.092	82.5098	93.2743	82.2793	291.194
	874.574	82.4136	93.3495	82.1841	291.229
	875.056	82.3216	93.4141	82.0927	291.26
	875.538	82.2336	93.4653	82.0055	291.283
	876.02	82.1486	93.501	81.9215	291.295
	876.503	82.0654	93.5201	81.8394	291.296
	876.985	81.9832	93.5225	81.758	291.284
	877.467	81.9021	93.5099	81.6773	291.261
	877.949	81.8227	93.4849	81.5978	291.228
	878.431	81.7463	93.4505	81.521	291.189
	878.913	81.6733	93.4095	81.4479	291.144
	879.395	81.6036	93.3636	81.3786	291.093
	879.877	81.5362	93.3135	81.3123	291.037
	880.36	81.4694	93.2593	81.2476	290.974
	880.842	81.4021	93.2013	81.183	290.903
	881.324	81.3334	93.1402	81.1176	290.823
	881.806	81.2637	93.0776	81.0513	290.733
	882.288	81.1934	93.0156	80.9847	290.633
	882.77	81.1236	92.956	80.9185	290.522
	883.252	81.0545	92.8999	80.8528	290.401
	883.734	80.9864	92.8478	80.7876	290.269
	884.216	80.919	92.7993	80.7222	290.128
	884.699	80.8524	92.7539	80.6562	289.979
	885.181	80.7869	92.7112	80.5895	289.822
	885.663	80.7233	92.6711	80.5227	289.659
	886.145	80.662	92.6337	80.4568	289.49
	886.627	80.6034	92.5988	80.3926	289.313
	887.109	80.547	92.5662	80.3308	289.127
	887.591	80.4921	92.5349	80.2713	288.929
	888.073	80.4377	92.5042	80.2139	288.72
	888.556	80.383	92.4738	80.1583	288.499
	889.038	80.3281	92.4439	80.1042	288.266
	889.52	80.2734	92.4159	80.052	288.022
	890.002	80.2198	92.3911	80.0019	287.767
	890.484	80.1678	92.3709	79.9539	287.502
	890.966	80.1176	92.3563	79.9076	287.225
	891.448	80.0688	92.3475	79.8623	286.936
	891.931	80.0208	92.344	79.8171	286.634
	892.413	79.9732	92.3456	79.7715	286.321
	892.895	79.9258	92.3519	79.7254	285.996
	893.377	79.8791	92.363	79.6796	285.662
	893.859	79.8334	92.3789	79.635	285.32
	894.341	79.7894	92.3995	79.5926	284.975
	894.823	79.7471	92.4238	79.553	284.631
	895.305	79.7063	92.4505	79.516	284.294
	895.788	79.667	92.4778	79.4812	283.972
	896.27	79.6291	92.5043	79.4481	283.672
	896.752	79.5928	92.5291	79.4164	283.397
	897.234	79.5589	92.5524	79.3861	283.152
	897.716	79.5278	92.5749	79.3573	282.938
	898.198	79.4997	92.5975	79.3303	282.754
	898.68	79.4741	92.6207	79.3048	282.601
	899.162	79.4501	92.6446	79.2803	282.479
	899.644	79.4265	92.6685	79.2557	282.388
	900.127	79.4021	92.6918	79.2302	282.328
	900.609	79.3763	92.7139	79.203	282.296
	901.091	79.349	92.7344	79.174	282.292
	901.573	79.3201	92.7532	79.1432	282.314
	902.055	79.2897	92.7703	79.1109	282.36
	902.537	79.2574	92.7853	79.0769	282.431
	903.019	79.2227	92.7978	79.0412	282.527
	903.501	79.1846	92.8072	79.0032	282.647
	903.984	79.1426	92.8131	78.9624	282.791
	904.466	79.0963	92.8159	78.9182	282.957
	904.948	79.0458	92.8161	78.8702	283.14
	905.43	78.9909	92.8144	78.818	283.337
	905.912	78.9318	92.8115	78.7611	283.546
	906.394	78.8677	92.8072	78.6986	283.765
	906.876	78.7976	92.8008	78.6294	283.995
	907.359	78.7202	92.7915	78.5523	284.235
	907.841	78.6338	92.7789	78.4663	284.485
	908.323	78.537	92.7629	78.3702	284.74
	908.805	78.4282	92.7443	78.2631	284.998
	909.287	78.3056	92.724	78.1432	285.255
	909.769	78.1673	92.703	78.0087	285.508
	910.251	78.0103	92.6818	77.8566	285.755
	910.733	77.8313	92.6604	77.6834	285.996
	911.216	77.627	92.6388	77.4852	286.232
	911.698	77.3944	92.6169	77.259	286.462
	912.18	77.132	92.5948	77.0031	286.684
	912.662	76.8405	92.5731	76.7182	286.896
	913.144	76.5241	92.5523	76.4086	287.094
	913.626	76.1909	92.5325	76.0825	287.277
	914.108	75.8544	92.5134	75.7534	287.442
	914.59	75.5324	92.4945	75.4391	287.589
	915.072	75.2467	92.4756	75.1608	287.717
	915.555	75.0202	92.4565	74.9411	287.83
	916.037	74.874	92.4381	74.8005	287.929
	916.519	74.8241	92.4215	74.7547	288.017
	917.001	74.879	92.408	74.8119	288.096
	917.483	75.0387	92.3981	74.9718	288.169
	917.965	75.294	92.3915	75.2252	288.237
	918.447	75.6283	92.3871	75.5555	288.301
	918.929	76.0193	92.3835	75.9403	288.36
	919.412	76.4418	92.3795	76.3546	288.417
	919.894	76.871	92.3744	76.7735	288.469
	920.376	77.2852	92.3685	77.1762	288.518
	920.858	77.6681	92.3624	77.5468	288.564
	921.34	78.0092	92.3566	77.8758	288.609
	921.822	78.3032	92.3514	78.1585	288.654
	922.304	78.5489	92.3463	78.3947	288.7
	922.787	78.7481	92.3405	78.5864	288.747
	923.269	78.9048	92.3333	78.7378	288.794
	923.751	79.0242	92.324	78.8536	288.839
	924.233	79.1121	92.3127	78.9393	288.881
	924.715	79.1747	92.2997	79.0003	288.917
	925.197	79.2173	92.2853	79.0415	288.948
	925.679	79.2443	92.2697	79.0673	288.972
	926.161	79.2593	92.2527	79.0809	288.992
	926.644	79.2645	92.2339	79.0847	289.007
	927.126	79.262	92.2134	79.0809	289.019
	927.608	79.2532	92.1914	79.0708	289.028
	928.09	79.2395	92.1685	79.0559	289.034
	928.572	79.2217	92.1451	79.0373	289.036
	929.054	79.2004	92.1215	79.0154	289.034
	929.536	79.1759	92.0976	78.9907	289.03
	930.018	79.1478	92.0729	78.9627	289.024
	930.5	79.1159	92.0465	78.9314	289.017
	930.983	79.0802	92.0179	78.8966	289.01
	931.465	79.0407	91.9871	78.8584	289.002
	931.947	78.9982	91.9539	78.8173	288.99
	932.429	78.9531	91.9184	78.7737	288.972
	932.911	78.9056	91.8803	78.728	288.946
	933.393	78.8558	91.839	78.68	288.911
	933.875	78.8031	91.7939	78.6293	288.867
	934.357	78.747	91.7447	78.5755	288.818
	934.84	78.6873	91.6916	78.5183	288.767
	935.322	78.6242	91.6357	78.4577	288.717
	935.804	78.5584	91.5785	78.394	288.667
	936.286	78.4907	91.5214	78.328	288.617
	936.768	78.4217	91.4653	78.2602	288.566
	937.25	78.3517	91.41	78.191	288.51
	937.732	78.281	91.3547	78.1205	288.449
	938.215	78.2092	91.2984	78.049	288.381
	938.697	78.1363	91.2401	77.9769	288.308
	939.179	78.0626	91.1796	77.9047	288.232
	939.661	77.9886	91.1172	77.8332	288.154
	940.143	77.9147	91.0535	77.7631	288.075
	940.625	77.8414	90.989	77.695	287.995
	941.107	77.769	90.9236	77.6288	287.912
	941.589	77.6976	90.8568	77.5643	287.828
	942.072	77.6273	90.788	77.5013	287.74
	942.554	77.5585	90.7166	77.4394	287.649
	943.036	77.492	90.6425	77.3789	287.555
	943.518	77.4285	90.5659	77.3204	287.459
	944	77.3692	90.487	77.2643	287.361
	944.482	77.3146	90.406	77.2116	287.259
	944.964	77.2651	90.3223	77.1624	287.154
	945.446	77.2207	90.2352	77.1171	287.044
	945.928	77.181	90.144	77.0754	286.931
	946.411	77.1456	90.0483	77.0374	286.813
	946.893	77.1141	89.9486	77.0032	286.693
	947.375	77.0865	89.8463	76.9732	286.571
	947.857	77.0629	89.7436	76.9477	286.449
	948.339	77.0435	89.6429	76.9274	286.328
	948.821	77.0284	89.5465	76.9123	286.211
	949.303	77.0177	89.4556	76.9022	286.098
	949.785	77.011	89.3707	76.8965	285.991
	950.268	77.0079	89.2908	76.8942	285.89
	950.75	77.0076	89.2137	76.8942	285.794
	951.232	77.0093	89.1365	76.8957	285.704
	951.714	77.0117	89.0566	76.8973	285.617
	952.196	77.0135	88.972	76.8983	285.534
	952.678	77.0133	88.8833	76.8975	285.454
	953.16	77.0095	88.7933	76.8936	285.379
	953.643	77.0008	88.7078	76.8853	285.308
	954.125	76.9862	88.6341	76.8716	285.24
	954.607	76.9651	88.5798	76.8517	285.175
	955.089	76.9377	88.5502	76.8254	285.111
	955.571	76.9042	88.5468	76.793	285.044
	956.053	76.8652	88.5658	76.7548	284.974
	956.535	76.8211	88.5988	76.7113	284.898
	957.017	76.7724	88.6345	76.6631	284.815
	957.5	76.7194	88.6605	76.6105	284.724
	957.982	76.6627	88.6669	76.554	284.624
	958.464	76.6032	88.6473	76.4942	284.512
	958.946	76.5416	88.6002	76.432	284.385
	959.428	76.4793	88.5275	76.3684	284.243
	959.91	76.4173	88.4331	76.3048	284.085
	960.392	76.3566	88.3207	76.2424	283.912
	960.874	76.2981	88.1928	76.1824	283.728
	961.356	76.2424	88.0504	76.1257	283.539
	961.839	76.1902	87.8943	76.073	283.35
	962.321	76.1418	87.7259	76.0247	283.166
	962.803	76.0975	87.5484	75.981	282.991
	963.285	76.0573	87.3668	75.9416	282.827
	963.767	76.0208	87.1864	75.9062	282.676
	964.249	75.9876	87.0111	75.874	282.538
	964.731	75.9565	86.8415	75.8439	282.414
	965.213	75.9261	86.6737	75.8141	282.306
	965.696	75.8944	86.5005	75.7823	282.211
	966.178	75.8588	86.3128	75.7457	282.127
	966.66	75.8162	86.1038	75.7011	282.05
	967.142	75.763	85.8717	75.6451	281.976
	967.624	75.696	85.6224	75.5746	281.901
	968.106	75.6131	85.3704	75.4879	281.821
	968.588	75.5141	85.1368	75.3854	281.736
	969.07	75.4023	84.9466	75.271	281.644
	969.553	75.2848	84.8237	75.1522	281.545
	970.035	75.1726	84.7873	75.0404	281.435
	970.517	75.0795	84.8485	74.9494	281.313
	970.999	75.0201	85.0091	74.894	281.175
	971.481	75.0074	85.2618	74.8868	281.018
	971.963	75.0503	85.592	74.9367	280.842
	972.445	75.1522	85.9794	75.0462	280.644
	972.927	75.3095	86.4013	75.2109	280.425
	973.409	75.5124	86.8347	75.4202	280.183
	973.892	75.7471	87.2591	75.6594	279.919
	974.374	75.9976	87.6584	75.9118	279.63
	974.856	76.249	88.0222	76.1624	279.315
	975.338	76.4891	88.3455	76.3994	278.976
	975.82	76.7096	88.6273	76.615	278.616
	976.302	76.9057	88.8697	76.8055	278.24
	976.784	77.0762	89.0761	76.9702	277.854
	977.266	77.222	89.2501	77.1105	277.467
	977.749	77.3456	89.3956	77.2291	277.084
	978.231	77.4502	89.5164	77.3289	276.714
	978.713	77.5391	89.6159	77.4131	276.362
	979.195	77.6155	89.6977	77.4846	276.039
	979.677	77.6817	89.765	77.5458	275.754
	980.159	77.7392	89.8202	77.5987	275.519
	980.641	77.7889	89.8652	77.6448	275.348
	981.124	77.8316	89.9012	77.685	275.249
	981.606	77.8679	89.9291	77.7201	275.228
	982.088	77.8987	89.9495	77.7507	275.284
	982.57	77.9251	89.9634	77.7774	275.415
	983.052	77.9481	89.9715	77.8006	275.616
	983.534	77.9687	89.9745	77.8207	275.881
	984.016	77.987	89.9733	77.8377	276.203
	984.498	78.003	89.9681	77.8516	276.573
	984.981	78.0161	89.9594	77.8621	276.981
	985.463	78.0259	89.9475	77.8692	277.415
	985.945	78.0321	89.9329	77.8731	277.858
	986.427	78.0349	89.9162	77.8743	278.296
	986.909	78.0349	89.898	77.8732	278.717
	987.391	78.0326	89.8783	77.8705	279.113
	987.873	78.0287	89.8569	77.8665	279.479
	988.355	78.0235	89.8332	77.8615	279.815
	988.837	78.0172	89.8067	77.8555	280.12
	989.32	78.0098	89.7769	77.8487	280.394
	989.802	78.0015	89.744	77.8412	280.637
	990.284	77.9924	89.7083	77.8333	280.848
	990.766	77.983	89.6702	77.8253	281.026
	991.248	77.9732	89.6296	77.817	281.171
	991.73	77.9629	89.5857	77.8083	281.284
	992.212	77.952	89.5366	77.7987	281.365
	992.695	77.94	89.4803	77.7875	281.416
	993.177	77.9265	89.4145	77.7743	281.435
	993.659	77.9113	89.3374	77.759	281.42
	994.141	77.8943	89.2479	77.7416	281.368
	994.623	77.8756	89.1452	77.7226	281.277
	995.105	77.8554	89.0288	77.7022	281.149
	995.587	77.8337	88.8982	77.6808	280.985
	996.069	77.8105	88.7526	77.6582	280.793
	996.552	77.7861	88.5907	77.6343	280.577
	997.034	77.7607	88.4115	77.6091	280.345
	997.516	77.7345	88.2133	77.5824	280.1
	997.998	77.7079	87.994	77.5546	279.844
	998.48	77.6808	87.7503	77.5258	279.575
	998.962	77.653	87.4772	77.4963	279.29
	999.444	77.6243	87.1676	77.4662	278.979
	999.926	77.5939	86.8122	77.4355	278.631
	1000.41	77.5616	86.4	77.404	278.229
	1000.89	77.5275	85.9181	77.3715	277.752
	1001.37	77.4918	85.3526	77.3378	277.177
	1001.86	77.4553	84.6891	77.3029	276.481
	1002.34	77.4185	83.914	77.2669	275.647
	1002.82	77.382	83.0178	77.2299	274.664
	1003.3	77.3457	82	77.1919	273.538
	1003.78	77.3091	80.8752	77.153	272.286
	1004.27	77.2717	79.679	77.1129	270.947
	1004.75	77.2327	78.4722	77.0717	269.578
	1005.23	77.1921	77.3387	77.0292	268.257
	1005.71	77.1499	76.3787	76.9855	267.076
	1006.19	77.1063	75.6946	76.9408	266.141
	1006.68	77.0614	75.3726	76.8951	265.558
	1007.16	77.0152	75.4629	76.8479	265.418
	1007.64	76.9668	75.9636	76.7987	265.783
	1008.12	76.9146	76.815	76.7461	266.666
	1008.61	76.8568	77.9072	76.6884	268.028
	1009.09	76.7906	79.1016	76.6235	269.774
	1009.57	76.7137	80.2599	76.549	271.773
	1010.05	76.6233	81.2736	76.4626	273.873
	1010.53	76.5177	82.0833	76.3625	275.93
	1011.01	76.3961	82.6865	76.2476	277.819
	1011.5	76.2593	83.1296	76.1188	279.454
	1011.98	76.1105	83.49	75.9789	280.789
	1012.46	75.9554	83.8518	75.8332	281.817
	1012.94	75.802	84.2837	75.6897	282.561
	1013.43	75.6606	84.824	75.5581	283.063
	1013.91	75.5423	85.476	75.4492	283.373
	1014.39	75.4578	86.2126	75.3734	283.54
	1014.87	75.4161	86.9875	75.3391	283.606
	1015.35	75.4226	87.7477	75.3517	283.603
	1015.84	75.4787	88.4462	75.412	283.555
	1016.32	75.5811	89.0491	75.5168	283.48
	1016.8	75.723	89.5397	75.659	283.39
	1017.28	75.8948	89.9169	75.8293	283.294
	1017.76	76.0859	90.1911	76.0171	283.201
	1018.25	76.2862	90.379	76.2126	283.119
	1018.73	76.4864	90.4994	76.407	283.056
	1019.21	76.6789	90.57	76.593	283.019
	1019.69	76.8581	90.6054	76.7654	283.016
	1020.18	77.0201	90.6166	76.9206	283.051
	1020.66	77.1629	90.6112	77.0568	283.125
	1021.14	77.2862	90.5935	77.1739	283.236
	1021.62	77.3907	90.5661	77.2725	283.381
	1022.1	77.478	90.5306	77.354	283.555
	1022.59	77.5499	90.4891	77.4201	283.751
	1023.07	77.6081	90.4445	77.4726	283.962
	1023.55	77.6545	90.4001	77.5134	284.182
	1024.03	77.6907	90.3591	77.5444	284.402
	1024.52	77.7181	90.3234	77.5675	284.614
	1025	77.7385	90.2928	77.5846	284.813
	1025.48	77.7531	90.2644	77.5974	284.992
	1025.96	77.7632	90.2336	77.6073	285.148
	1026.44	77.7696	90.1949	77.6149	285.281
	1026.92	77.7729	90.1423	77.6207	285.391
	1027.41	77.7735	90.0706	77.6246	285.483
	1027.89	77.772	89.9751	77.6264	285.558
	1028.37	77.7687	89.8517	77.6261	285.62
	1028.85	77.7642	89.6972	77.6239	285.674
	1029.34	77.7588	89.5098	77.62	285.72
	1029.82	77.7527	89.2912	77.6145	285.762
	1030.3	77.7459	89.0485	77.6077	285.803
	1030.78	77.7384	88.7953	77.5996	285.844
	1031.27	77.7299	88.5527	77.5902	285.888
	1031.75	77.7202	88.3463	77.5797	285.935
	1032.23	77.7096	88.2028	77.5684	285.985
	1032.71	77.6983	88.145	77.5566	286.036
	1033.19	77.6865	88.1868	77.5447	286.087
	1033.67	77.6745	88.3303	77.5329	286.135
	1034.16	77.6621	88.5645	77.5213	286.179
	1034.64	77.6493	88.8671	77.5093	286.218
	1035.12	77.6357	89.2083	77.4968	286.253
	1035.6	77.6211	89.5565	77.4832	286.284
	1036.09	77.6053	89.8839	77.4684	286.312
	1036.57	77.5886	90.1704	77.4527	286.34
	1037.05	77.5713	90.4056	77.4365	286.367
	1037.53	77.5539	90.5881	77.4202	286.397
	1038.01	77.5369	90.7228	77.4044	286.431
	1038.5	77.5206	90.8188	77.3891	286.47
	1038.98	77.5054	90.8855	77.3745	286.516
	1039.46	77.4912	90.9319	77.3602	286.567
	1039.94	77.4779	90.9647	77.3462	286.622
	1040.42	77.4655	90.9885	77.3325	286.679
	1040.91	77.4537	91.0062	77.319	286.736
	1041.39	77.4422	91.0196	77.3061	286.789
	1041.87	77.4307	91.0298	77.2941	286.839
	1042.35	77.4191	91.0375	77.2832	286.884
	1042.84	77.4074	91.0435	77.2735	286.926
	1043.32	77.3956	91.0483	77.2651	286.966
	1043.8	77.3839	91.0523	77.2577	287.003
	1044.28	77.3726	91.0556	77.2508	287.039
	1044.76	77.3617	91.0585	77.2442	287.074
	1045.25	77.3512	91.0611	77.2373	287.107
	1045.73	77.3409	91.0636	77.2297	287.14
	1046.21	77.3304	91.0659	77.221	287.174
	1046.69	77.3197	91.068	77.2112	287.208
	1047.17	77.3085	91.07	77.2002	287.243
	1047.66	77.297	91.0714	77.1885	287.279
	1048.14	77.2853	91.0721	77.1763	287.315
	1048.62	77.2734	91.0718	77.1641	287.35
	1049.1	77.2612	91.0705	77.1522	287.383
	1049.59	77.2487	91.0683	77.1405	287.415
	1050.07	77.2355	91.0655	77.129	287.445
	1050.55	77.2217	91.0625	77.1173	287.474
	1051.03	77.2073	91.0598	77.1051	287.504
	1051.51	77.1923	91.0577	77.0918	287.534
	1052	77.1769	91.056	77.0772	287.564
	1052.48	77.1608	91.0547	77.061	287.593
	1052.96	77.1438	91.0531	77.0429	287.621
	1053.44	77.1252	91.0509	77.0228	287.647
	1053.92	77.1044	91.0477	77.0009	287.671
	1054.41	77.081	91.0434	76.9771	287.692
	1054.89	77.055	91.0385	76.9518	287.712
	1055.37	77.0268	91.0331	76.9253	287.731
	1055.85	76.997	91.0278	76.8979	287.75
	1056.34	76.9661	91.0227	76.8696	287.769
	1056.82	76.9343	91.0178	76.8401	287.789
	1057.3	76.9014	91.0131	76.8089	287.81
	1057.78	76.8668	91.0083	76.7753	287.833
	1058.26	76.8298	91.0031	76.7387	287.857
	1058.75	76.7895	90.9975	76.6984	287.881
	1059.23	76.7455	90.9912	76.6542	287.904
	1059.71	76.6973	90.9844	76.6058	287.924
	1060.19	76.6447	90.9769	76.5532	287.94
	1060.67	76.5875	90.9686	76.4962	287.95
	1061.16	76.5251	90.9596	76.4345	287.956
	1061.64	76.4567	90.9499	76.3675	287.958
	1062.12	76.3814	90.9394	76.2948	287.957
	1062.6	76.2982	90.9282	76.2154	287.953
	1063.09	76.2062	90.9162	76.1287	287.948
	1063.57	76.1047	90.903	76.0337	287.939
	1064.05	75.993	90.8881	75.9294	287.925
	1064.53	75.8702	90.8708	75.8148	287.906
	1065.01	75.7352	90.8504	75.6883	287.881
	1065.49	75.5868	90.8263	75.5485	287.848
	1065.98	75.4232	90.7979	75.3932	287.807
	1066.46	75.2428	90.7646	75.2206	287.758
	1066.94	75.044	90.7256	75.0291	287.701
	1067.42	74.8264	90.6802	74.818	287.633
	1067.91	74.5911	90.628	74.5886	287.554
	1068.39	74.3421	90.5691	74.3447	287.464
	1068.87	74.0863	90.5047	74.0935	287.365
	1069.35	73.8339	90.4374	73.8457	287.258
	1069.83	73.5982	90.3712	73.615	287.148
	1070.32	73.394	90.3107	73.4163	287.04
	1070.8	73.2365	90.2607	73.2648	286.938
	1071.28	73.1391	90.2251	73.1739	286.849
	1071.76	73.1125	90.2064	73.1534	286.775
	1072.24	73.1629	90.2054	73.2087	286.72
	1072.73	73.291	90.2209	73.3398	286.688
	1073.21	73.4914	90.2503	73.5407	286.681
	1073.69	73.7533	90.2899	73.8004	286.702
	1074.17	74.061	90.3353	74.1033	286.749
	1074.66	74.397	90.3825	74.4322	286.821
	1075.14	74.7434	90.4276	74.7701	286.915
	1075.62	75.0845	90.4676	75.102	287.026
	1076.1	75.408	90.5006	75.4162	287.147
	1076.58	75.7048	90.5255	75.7041	287.275
	1077.07	75.9695	90.5421	75.9608	287.403
	1077.55	76.1994	90.5511	76.1837	287.526
	1078.03	76.3946	90.5537	76.3729	287.641
	1078.51	76.557	90.5515	76.5302	287.743
	1078.99	76.69	90.5461	76.6588	287.829
	1079.48	76.7977	90.5387	76.7624	287.898
	1079.96	76.884	90.5304	76.8448	287.95
	1080.44	76.9527	90.5218	76.9095	287.986
	1080.92	77.0064	90.5135	76.9595	288.008
	1081.41	77.0473	90.5057	76.9969	288.019
	1081.89	77.077	90.4984	77.0239	288.021
	1082.37	77.0968	90.4914	77.0418	288.014
	1082.85	77.1081	90.4843	77.0521	287.999
	1083.33	77.1124	90.4764	77.0558	287.976
	1083.82	77.1107	90.4671	77.0536	287.945
	1084.3	77.1042	90.4557	77.0459	287.906
	1084.78	77.0934	90.442	77.033	287.86
	1085.26	77.0788	90.4261	77.0151	287.811
	1085.74	77.0603	90.4081	76.9927	287.759
	1086.23	77.0381	90.3885	76.9663	287.705
	1086.71	77.012	90.3675	76.9367	287.652
	1087.19	76.9819	90.3451	76.9045	287.599
	1087.67	76.9479	90.3213	76.8702	287.546
	1088.15	76.9098	90.2956	76.8337	287.495
	1088.64	76.8675	90.2679	76.7947	287.446
	1089.12	76.8207	90.2381	76.7525	287.402
	1089.6	76.7693	90.2062	76.7062	287.362
	1090.08	76.7131	90.1719	76.6549	287.327
	1090.57	76.652	90.1349	76.5978	287.296
	1091.05	76.5853	90.0941	76.534	287.269
	1091.53	76.5124	90.0481	76.4625	287.245
	1092.01	76.4319	89.9953	76.382	287.224
	1092.49	76.3421	89.9334	76.2911	287.205
	1092.98	76.2406	89.8603	76.1878	287.189
	1093.46	76.1245	89.7734	76.0701	287.174
	1093.94	75.9907	89.6703	75.9355	287.159
	1094.42	75.8358	89.5487	75.7816	287.14
	1094.9	75.6566	89.4073	75.6059	287.113
	1095.39	75.4507	89.2465	75.4061	287.076
	1095.87	75.2171	89.0689	75.1812	287.027
	1096.35	74.9567	88.8799	74.9317	286.965
	1096.83	74.6732	88.687	74.6607	286.892
	1097.32	74.3739	88.4985	74.3744	286.809
	1097.8	74.0699	88.3218	74.0832	286.717
	1098.28	73.7757	88.1621	73.8009	286.617
	1098.76	73.5091	88.0204	73.5445	286.51
	1099.24	73.2899	87.8938	73.3332	286.396
	1099.73	73.1373	87.7755	73.186	286.275
	1100.21	73.0676	87.6571	73.1191	286.148
	1100.69	73.0914	87.5299	73.1428	286.016
	1101.17	73.2106	87.3877	73.2595	285.881
	1101.65	73.4185	87.2286	73.4626	285.745
	1102.14	73.7003	87.0564	73.7378	285.609
	1102.62	74.0351	86.8806	74.0647	285.476
	1103.1	74.399	86.7157	74.4196	285.348
	1103.58	74.7678	86.5788	74.7787	285.228
	1104.07	75.12	86.4867	75.1208	285.118
	1104.55	75.4386	86.4529	75.4291	285.022
	1105.03	75.7131	86.4851	75.6933	284.942
	1105.51	75.9392	86.5833	75.9094	284.879
	1105.99	76.1188	86.7411	76.0796	284.834
	1106.48	76.2576	86.9461	76.2102	284.806
	1106.96	76.364	87.1829	76.3096	284.796
	1107.44	76.4464	87.435	76.3864	284.805
	1107.92	76.5125	87.6867	76.4483	284.833
	1108.4	76.5681	87.9254	76.5008	284.881
	1108.89	76.6173	88.1417	76.5477	284.948
	1109.37	76.6628	88.3303	76.591	285.033
	1109.85	76.7058	88.4894	76.6318	285.133
	1110.33	76.7469	88.6198	76.6702	285.247
	1110.82	76.7858	88.724	76.7059	285.373
	1111.3	76.8219	88.8047	76.7386	285.511
	1111.78	76.8542	88.8647	76.7673	285.658
	1112.26	76.8819	88.906	76.7916	285.813
	1112.74	76.9042	88.9305	76.8107	285.973
	1113.23	76.9209	88.9402	76.8246	286.136
	1113.71	76.9324	88.9374	76.8335	286.298
	1114.19	76.9395	88.9252	76.8381	286.457
	1114.67	76.943	88.9074	76.8393	286.612
	1115.15	76.9438	88.8883	76.8379	286.766
	1115.64	76.9425	88.8719	76.8345	286.919
	1116.12	76.9392	88.8614	76.8296	287.075
	1116.6	76.9341	88.8587	76.8235	287.235
	1117.08	76.9274	88.8643	76.8166	287.401
	1117.57	76.919	88.8771	76.809	287.572
	1118.05	76.9092	88.8951	76.8007	287.747
	1118.53	76.898	88.916	76.7914	287.925
	1119.01	76.8854	88.9374	76.7806	288.102
	1119.49	76.8711	88.9578	76.7677	288.276
	1119.97	76.8547	88.9761	76.7519	288.446
	1120.46	76.8359	88.992	76.7329	288.609
	1120.94	76.8144	89.0062	76.7104	288.765
	1121.42	76.7899	89.0199	76.6846	288.911
	1121.9	76.7623	89.0352	76.6558	289.048
	1122.39	76.7313	89.0545	76.6243	289.175
	1122.87	76.6965	89.0808	76.5898	289.293
	1123.35	76.6572	89.1168	76.5519	289.404
	1123.83	76.6124	89.1644	76.5094	289.509
	1124.32	76.561	89.2243	76.4608	289.608
	1124.8	76.5018	89.2951	76.4045	289.702
	1125.28	76.4335	89.3736	76.3387	289.79
	1125.76	76.3548	89.4547	76.262	289.871
	1126.24	76.2647	89.5325	76.1733	289.944
	1126.72	76.1624	89.6008	76.0722	290.007
	1127.21	76.0482	89.6547	75.9591	290.061
	1127.69	75.9237	89.6904	75.8361	290.106
	1128.17	75.7925	89.7069	75.707	290.144
	1128.65	75.6603	89.7052	75.5776	290.178
	1129.14	75.5349	89.6884	75.4558	290.21
	1129.62	75.4258	89.6608	75.3505	290.242
	1130.1	75.343	89.6276	75.2713	290.274
	1130.58	75.2953	89.5935	75.2267	290.307
	1131.06	75.289	89.5632	75.2224	290.339
	1131.55	75.3263	89.5402	75.2604	290.37
	1132.03	75.4048	89.5268	75.3381	290.399
	1132.51	75.5173	89.524	75.4488	290.427
	1132.99	75.6534	89.5314	75.5823	290.452
	1133.47	75.801	89.5472	75.7267	290.476
	1133.96	75.9479	89.5686	75.8702	290.499
	1134.44	76.0832	89.592	76.0022	290.521
	1134.92	76.1987	89.6136	76.1145	290.542
	1135.4	76.2889	89.6298	76.2016	290.561
	1135.88	76.3516	89.6379	76.2613	290.578
	1136.37	76.3872	89.6366	76.294	290.591
	1136.85	76.3982	89.6258	76.3022	290.6
	1137.33	76.3885	89.6076	76.29	290.605
	1137.81	76.3625	89.5851	76.2621	290.607
	1138.3	76.3247	89.5623	76.2233	290.605
	1138.78	76.2797	89.5435	76.1782	290.6
	1139.26	76.2312	89.532	76.1306	290.593
	1139.74	76.1825	89.5298	76.0837	290.585
	1140.22	76.136	89.537	76.0398	290.575
	1140.71	76.0932	89.5517	75.9998	290.561
	1141.19	76.0545	89.5703	75.9638	290.545
	1141.67	76.0193	89.5886	75.931	290.524
	1142.15	75.9861	89.6019	75.8996	290.5
	1142.63	75.9526	89.6065	75.8672	290.474
	1143.12	75.9164	89.5994	75.8314	290.445
	1143.6	75.8749	89.5789	75.7899	290.416
	1144.08	75.8258	89.544	75.7407	290.385
	1144.56	75.7674	89.4944	75.6825	290.354
	1145.05	75.6988	89.4301	75.6149	290.321
	1145.53	75.6202	89.3511	75.5382	290.285
	1146.01	75.5328	89.2576	75.4536	290.247
	1146.49	75.4389	89.1503	75.3632	290.205
	1146.97	75.3418	89.0304	75.2697	290.163
	1147.46	75.2451	88.8992	75.1764	290.12
	1147.94	75.1529	88.7589	75.0866	290.079
	1148.42	75.0686	88.6116	75.0035	290.04
	1148.9	74.9951	88.4593	74.9302	290.002
	1149.38	74.9344	88.3042	74.8688	289.964
	1149.87	74.8875	88.1483	74.8208	289.926
	1150.35	74.8543	87.9934	74.7868	289.884
	1150.83	74.8339	87.8404	74.766	289.838
	1151.31	74.8243	87.6901	74.7566	289.785
	1151.8	74.8228	87.5421	74.7558	289.726
	1152.28	74.8262	87.3958	74.7601	289.661
	1152.76	74.8307	87.2507	74.7653	289.59
	1153.24	74.8321	87.1067	74.767	289.516
	1153.72	74.8259	86.965	74.7605	289.443
	1154.21	74.8073	86.8279	74.7412	289.376
	1154.69	74.7718	86.6985	74.7047	289.321
	1155.17	74.7154	86.5806	74.6474	289.281
	1155.65	74.6352	86.4775	74.5669	289.26
	1156.13	74.5302	86.3926	74.4624	289.258
	1156.62	74.4014	86.3285	74.3351	289.273
	1157.1	74.252	86.2879	74.188	289.301
	1157.58	74.0871	86.2732	74.0263	289.339
	1158.06	73.9135	86.2863	73.8564	289.38
	1158.55	73.7391	86.3282	73.6861	289.421
	1159.03	73.5717	86.3985	73.523	289.459
	1159.51	73.4186	86.4949	73.3742	289.492
	1159.99	73.2854	86.6132	73.2456	289.517
	1160.47	73.1765	86.7479	73.1414	289.534
	1160.96	73.0941	86.8923	73.0643	289.544
	1161.44	73.039	87.0392	73.0149	289.547
	1161.92	73.0108	87.182	72.993	289.543
	1162.4	73.0081	87.3142	72.997	289.532
	1162.88	73.0296	87.4311	73.0252	289.516
	1163.37	73.0749	87.5288	73.0771	289.493
	1163.85	73.1449	87.6052	73.1528	289.464
	1164.33	73.2422	87.6592	73.2546	289.427
	1164.81	73.3701	87.6909	73.3851	289.382
	1165.3	73.5313	87.701	73.5469	289.33
	1165.78	73.7269	87.6912	73.7406	289.272
	1166.26	73.9543	87.6634	73.9635	289.209
	1166.74	74.2076	87.6204	74.2097	289.145
	1167.22	74.4772	87.5657	74.47	289.081
	1167.71	74.7516	87.5032	74.733	289.02
	1168.19	75.0183	87.4373	74.987	288.962
	1168.67	75.2655	87.373	75.2209	288.911
	1169.15	75.4828	87.3152	75.425	288.868
	1169.63	75.6624	87.2684	75.5922	288.834
	1170.12	75.7991	87.236	75.7178	288.809
	1170.6	75.8908	87.2197	75.7999	288.795
	1171.08	75.9381	87.2194	75.8392	288.789
	1171.56	75.944	87.2331	75.8386	288.79
	1172.05	75.913	87.2574	75.8025	288.795
	1172.53	75.8508	87.2878	75.7363	288.801
	1173.01	75.7635	87.3198	75.6462	288.805
	1173.49	75.6578	87.3493	75.5391	288.805
	1173.97	75.5407	87.3732	75.4219	288.8
	1174.46	75.4196	87.3894	75.302	288.789
	1174.94	75.3015	87.3972	75.1864	288.772
	1175.42	75.1936	87.3967	75.0818	288.75
	1175.9	75.1017	87.3889	74.9936	288.724
	1176.38	75.0308	87.3749	74.9261	288.695
	1176.87	74.9836	87.3555	74.8819	288.664
	1177.35	74.9612	87.3309	74.8616	288.634
	1177.83	74.9619	87.301	74.8637	288.606
	1178.31	74.9823	87.2651	74.8848	288.583
	1178.8	75.0172	87.2225	74.9202	288.563
	1179.28	75.061	87.1726	74.9643	288.549
	1179.76	75.1079	87.1155	75.0117	288.539
	1180.24	75.153	87.0516	75.0573	288.534
	1180.72	75.1925	86.9819	75.0972	288.532
	1181.2	75.2233	86.9074	75.1282	288.536
	1181.69	75.2437	86.8285	75.1481	288.545
	1182.17	75.2523	86.745	75.1558	288.559
	1182.65	75.2484	86.6562	75.1505	288.58
	1183.13	75.2316	86.5607	75.1322	288.605
	1183.62	75.2018	86.4572	75.101	288.634
	1184.1	75.159	86.3453	75.0573	288.666
	1184.58	75.1035	86.2257	75.0015	288.7
	1185.06	75.0359	86.1004	74.9344	288.736
	1185.54	74.9571	85.9731	74.857	288.776
	1186.03	74.8689	85.8483	74.771	288.817
	1186.51	74.7739	85.7317	74.6789	288.862
	1186.99	74.6753	85.6287	74.5837	288.909
	1187.47	74.577	85.544	74.4893	288.955
	1187.95	74.4829	85.4813	74.3995	289
	1188.44	74.397	85.4416	74.3179	289.043
	1188.92	74.322	85.4232	74.2472	289.081
	1189.4	74.2598	85.4208	74.189	289.115
	1189.88	74.2109	85.426	74.1435	289.147
	1190.37	74.1744	85.4287	74.1096	289.177
	1190.85	74.1483	85.4189	74.0856	289.207
	1191.33	74.1302	85.3884	74.0687	289.238
	1191.81	74.1168	85.3336	74.0562	289.269
	1192.29	74.105	85.2558	74.0448	289.301
	1192.78	74.091	85.162	74.031	289.333
	1193.26	74.0712	85.0632	74.0114	289.364
	1193.74	74.0429	84.9736	73.9831	289.393
	1194.22	74.0045	84.9078	73.9447	289.419
	1194.7	73.9572	84.8793	73.8972	289.443
	1195.19	73.9049	84.8988	73.8448	289.465
	1195.67	73.8549	84.9732	73.7947	289.486
	1196.15	73.8169	85.1053	73.7567	289.51
	1196.63	73.8021	85.2935	73.7421	289.539
	1197.12	73.8208	85.5318	73.7611	289.577
	1197.6	73.881	85.811	73.8217	289.627
	1198.08	73.9872	86.1197	73.928	289.691
	1198.56	74.1392	86.446	74.0794	289.773
	1199.04	74.3325	86.7789	74.2713	289.872
	1199.53	74.5592	87.1088	74.4954	289.987
	1200.01	74.8086	87.4278	74.7408	290.117
	1200.49	75.0687	87.7294	74.9955	290.26
	1200.97	75.3276	88.0092	75.2478	290.41
	1201.45	75.5747	88.2634	75.4873	290.566
	1201.94	75.8015	88.4902	75.7059	290.721
	1202.42	76.0027	88.689	75.8987	290.874
	1202.9	76.1755	88.8604	76.0635	291.019
	1203.38	76.3197	89.0065	76.2005	291.156
	1203.87	76.4369	89.1298	76.3116	291.283
	1204.35	76.5294	89.2334	76.3993	291.398
	1204.83	76.6003	89.3205	76.4669	291.503
	1205.31	76.6529	89.394	76.5172	291.596
	1205.79	76.6903	89.4565	76.5532	291.68
	1206.28	76.7155	89.5101	76.5775	291.754
	1206.76	76.7314	89.5567	76.5925	291.819
	1207.24	76.7399	89.5974	76.6002	291.876
	1207.72	76.7427	89.6333	76.6022	291.924
	1208.2	76.7409	89.6651	76.5998	291.964
	1208.69	76.7354	89.6934	76.5939	291.999
	1209.17	76.7268	89.7186	76.5852	292.028
	1209.65	76.7157	89.7408	76.5742	292.054
	1210.13	76.7029	89.76	76.5616	292.078
	1210.62	76.689	89.776	76.5478	292.1
	1211.1	76.6748	89.7884	76.5333	292.12
	1211.58	76.6606	89.797	76.5185	292.14
	1212.06	76.6466	89.8013	76.5035	292.158
	1212.54	76.6322	89.8014	76.4881	292.176
	1213.03	76.6173	89.7974	76.4722	292.193
	1213.51	76.6012	89.7901	76.4554	292.208
	1213.99	76.5836	89.7801	76.4374	292.222
	1214.47	76.5644	89.7683	76.4181	292.233
	1214.95	76.5436	89.7554	76.3974	292.24
	1215.44	76.5215	89.7419	76.3756	292.244
	1215.92	76.4983	89.7282	76.3529	292.245
	1216.4	76.4746	89.7141	76.3296	292.245
	1216.88	76.4506	89.6993	76.3062	292.246
	1217.37	76.4269	89.6832	76.2828	292.249
	1217.85	76.4038	89.6651	76.26	292.255
	1218.33	76.3817	89.6446	76.2378	292.263
	1218.81	76.3607	89.6212	76.2163	292.272
	1219.29	76.3406	89.5949	76.1956	292.279
	1219.78	76.3211	89.5661	76.1752	292.283
	1220.26	76.3016	89.5352	76.155	292.282
	1220.74	76.2815	89.503	76.1343	292.278
	1221.22	76.26	89.4698	76.1127	292.272
	1221.7	76.2365	89.4359	76.0896	292.264
	1222.19	76.2103	89.4013	76.0645	292.256
	1222.67	76.181	89.3654	76.037	292.248
	1223.15	76.1479	89.3275	76.0063	292.239
	1223.63	76.1105	89.2865	75.9719	292.229
	1224.11	76.068	89.2413	75.933	292.217
	1224.6	76.0199	89.1903	75.8888	292.202
	1225.08	75.9652	89.1316	75.8381	292.186
	1225.56	75.903	89.0632	75.78	292.169
	1226.04	75.8324	88.9825	75.7132	292.152
	1226.53	75.7518	88.887	75.636	292.135
	1227.01	75.6595	88.7736	75.5469	292.12
	1227.49	75.5535	88.6392	75.4439	292.105
	1227.97	75.432	88.4803	75.3255	292.092
	1228.45	75.2938	88.2934	75.1908	292.079
	1228.94	75.1393	88.075	75.0402	292.067
	1229.42	74.9708	87.8219	74.8763	292.054
	1229.9	74.7936	87.532	74.704	292.038
	1230.38	74.6156	87.2047	74.5313	292.016
	1230.86	74.4474	86.8419	74.3683	291.988
	1231.35	74.301	86.4484	74.2266	291.952
	1231.83	74.188	86.032	74.1179	291.908
	1232.31	74.1182	85.6032	74.0515	291.857
	1232.79	74.0979	85.1752	74.0337	291.801
	1233.28	74.129	84.7634	74.0663	291.741
	1233.76	74.2093	84.3853	74.1468	291.677
	1234.24	74.3325	84.0603	74.2687	291.612
	1234.72	74.4895	83.8076	74.423	291.545
	1235.2	74.6697	83.645	74.599	291.476
	1235.68	74.8621	83.5852	74.7859	291.407
	1236.17	75.0566	83.6341	74.9741	291.339
	1236.65	75.2454	83.7891	75.1565	291.273
	1237.13	75.4232	84.0396	75.3284	291.21
	1237.61	75.5876	84.369	75.4876	291.151
	1238.1	75.738	84.7569	75.6339	291.096
	1238.58	75.8748	85.1821	75.7678	291.043
	1239.06	75.9989	85.6248	75.8899	290.992
	1239.54	76.111	86.0679	76.0008	290.943
	1240.02	76.2115	86.4988	76.1004	290.895
	1240.51	76.3006	86.9092	76.1887	290.846
	1240.99	76.3786	87.295	76.2661	290.798
	1241.47	76.4463	87.6554	76.333	290.748
	1241.95	76.5044	87.9915	76.3903	290.696
	1242.43	76.5541	88.3047	76.439	290.644
	1242.92	76.5964	88.5956	76.4801	290.592
	1243.4	76.6323	88.864	76.5144	290.542
	1243.88	76.6625	89.1085	76.5426	290.496
	1244.36	76.6875	89.3276	76.5652	290.455
	1244.85	76.7077	89.5197	76.5828	290.418
	1245.33	76.7234	89.6839	76.5957	290.385
	1245.81	76.7348	89.8201	76.6045	290.355
	1246.29	76.7422	89.9293	76.6095	290.326
	1246.77	76.7457	90.0128	76.6111	290.298
	1247.26	76.7457	90.0729	76.6097	290.271
	1247.74	76.7427	90.1119	76.6057	290.246
	1248.22	76.737	90.1325	76.5995	290.223
	1248.7	76.7292	90.1368	76.5914	290.203
	1249.18	76.7195	90.1267	76.5816	290.184
	1249.67	76.7082	90.1037	76.5701	290.164
	1250.15	76.6951	90.0687	76.557	290.142
	1250.63	76.6801	90.0227	76.5421	290.117
	1251.11	76.6631	89.9669	76.5252	290.089
	1251.6	76.6439	89.9028	76.5065	290.058
	1252.08	76.623	89.8322	76.4861	290.027
	1252.56	76.6006	89.7569	76.4646	289.996
	1253.04	76.5773	89.6786	76.4421	289.964
	1253.52	76.5535	89.5987	76.419	289.932
	1254.01	76.5294	89.5184	76.3952	289.898
	1254.49	76.505	89.4386	76.3705	289.862
	1254.97	76.4798	89.3603	76.3446	289.823
	1255.45	76.4537	89.2844	76.3172	289.784
	1255.93	76.4263	89.2117	76.2883	289.743
	1256.42	76.3976	89.1433	76.258	289.703
	1256.9	76.3677	89.0803	76.2265	289.663
	1257.38	76.3368	89.0237	76.1942	289.626
	1257.86	76.3055	88.9748	76.1616	289.59
	1258.35	76.274	88.9348	76.129	289.558
	1258.83	76.2429	88.9048	76.0969	289.531
	1259.31	76.2126	88.8855	76.0657	289.512
	1259.79	76.1837	88.8773	76.0362	289.501
	1260.27	76.1566	88.8799	76.009	289.501
	1260.76	76.1319	88.8926	75.9846	289.51
	1261.24	76.1102	88.9142	75.9635	289.529
	1261.72	76.0917	88.9438	75.9462	289.557
	1262.2	76.0769	88.9804	75.9326	289.591
	1262.68	76.066	89.0231	75.923	289.632
	1263.17	76.059	89.071	75.9173	289.68
	1263.65	76.0562	89.1233	75.9155	289.732
	1264.13	76.0572	89.1788	75.9177	289.79
	1264.61	76.0622	89.2362	75.9238	289.852
	1265.1	76.0706	89.2943	75.9336	289.917
	1265.58	76.0821	89.3517	75.9468	289.982
	1266.06	76.0961	89.4073	75.9624	290.049
	1266.54	76.1118	89.4605	75.9794	290.115
	1267.02	76.1286	89.5108	75.9968	290.18
	1267.51	76.1459	89.558	76.0137	290.246
	1267.99	76.1633	89.6023	76.0296	290.312
	1268.47	76.1806	89.6436	76.0444	290.377
	1268.95	76.1975	89.6817	76.058	290.441
	1269.43	76.2137	89.7166	76.0708	290.503
	1269.92	76.2289	89.7481	76.0827	290.563
	1270.4	76.2426	89.776	76.0937	290.622
	1270.88	76.2546	89.8003	76.1036	290.68
	1271.36	76.2645	89.8206	76.1121	290.738
	1271.85	76.2721	89.8367	76.1188	290.797
	1272.33	76.2773	89.8484	76.1236	290.855
	1272.81	76.2801	89.8551	76.1261	290.912
	1273.29	76.28	89.8566	76.1261	290.966
	1273.77	76.277	89.853	76.1233	291.015
	1274.26	76.2706	89.8445	76.1175	291.059
	1274.74	76.2607	89.8318	76.1084	291.097
	1275.22	76.2472	89.8154	76.0959	291.129
	1275.7	76.2302	89.7957	76.0797	291.155
	1276.18	76.2098	89.7726	76.0599	291.175
	1276.67	76.1859	89.7458	76.0365	291.188
	1277.15	76.1585	89.7147	76.0096	291.195
	1277.63	76.1275	89.6784	75.979	291.195
	1278.11	76.0926	89.6368	75.945	291.19
	1278.59	76.0538	89.5896	75.9073	291.182
	1279.08	76.011	89.5374	75.8661	291.172
	1279.56	75.9644	89.4806	75.8213	291.162
	1280.04	75.9138	89.4202	75.7727	291.152
	1280.52	75.8594	89.3571	75.72	291.142
	1281.01	75.8008	89.2923	75.6631	291.132
	1281.49	75.7375	89.2272	75.6014	291.122
	1281.97	75.6693	89.1636	75.5347	291.113
	1282.45	75.596	89.1034	75.4633	291.105
	1282.93	75.5183	89.0489	75.3875	291.099
	1283.42	75.4372	89.0022	75.3085	291.094
	1283.9	75.3544	88.9652	75.2279	291.092
	1284.38	75.2721	88.9398	75.1477	291.089
	1284.86	75.1927	88.927	75.07	291.086
	1285.34	75.1181	88.9279	74.997	291.081
	1285.83	75.0501	88.9429	74.9302	291.074
	1286.31	74.9895	88.972	74.8709	291.067
	1286.79	74.9365	89.0152	74.8194	291.06
	1287.27	74.8908	89.0718	74.7754	291.056
	1287.76	74.8513	89.1411	74.7379	291.054
	1288.24	74.8162	89.2221	74.7049	291.054
	1288.72	74.7835	89.3137	74.6741	291.053
	1289.2	74.7507	89.4146	74.6428	291.05
	1289.68	74.7153	89.5238	74.6083	291.044
	1290.16	74.675	89.6402	74.5684	291.032
	1290.65	74.6285	89.7631	74.5218	291.016
	1291.13	74.5755	89.8916	74.4682	290.994
	1291.61	74.5168	90.0245	74.409	290.968
	1292.09	74.4546	90.1603	74.3462	290.935
	1292.58	74.3917	90.2971	74.283	290.896
	1293.06	74.3317	90.4329	74.2229	290.848
	1293.54	74.2781	90.5654	74.1694	290.79
	1294.02	74.2347	90.6931	74.1263	290.72
	1294.51	74.2048	90.8148	74.0969	290.638
	1294.99	74.1917	90.9296	74.0847	290.543
	1295.47	74.1983	91.0369	74.0927	290.433
	1295.95	74.2269	91.136	74.123	290.311
	1296.43	74.2784	91.226	74.1765	290.178
	1296.91	74.3518	91.3062	74.2523	290.037
	1297.4	74.4446	91.3763	74.3474	289.891
	1297.88	74.5525	91.4364	74.4574	289.743
	1298.36	74.6704	91.4869	74.5767	289.596
	1298.84	74.7933	91.5287	74.7003	289.45
	1299.33	74.9165	91.5624	74.8232	289.307
	1299.81	75.0361	91.5885	74.9415	289.166
	1300.29	75.1487	91.6074	75.0521	289.028
	1300.77	75.2516	91.6199	75.1524	288.895
	1301.25	75.3425	91.6269	75.2405	288.769
	1301.74	75.42	91.6298	75.315	288.65
	1302.22	75.4835	91.6303	75.3757	288.54
	1302.7	75.533	91.6295	75.4226	288.438
	1303.18	75.5697	91.6278	75.4567	288.343
	1303.66	75.5949	91.6252	75.4793	288.254
	1304.15	75.6102	91.6211	75.4921	288.168
	1304.63	75.6173	91.6152	75.4964	288.085
	1305.11	75.6177	91.6076	75.494	288.004
	1305.59	75.6129	91.5995	75.4865	287.927
	1306.08	75.6046	91.5923	75.4755	287.853
	1306.56	75.594	91.588	75.463	287.782
	1307.04	75.5829	91.5876	75.4505	287.714
	1307.52	75.5725	91.5918	75.4394	287.645
	1308	75.5634	91.6001	75.4304	287.576
	1308.49	75.5559	91.6115	75.4235	287.504
	1308.97	75.55	91.625	75.4184	287.43
	1309.45	75.5452	91.6395	75.4143	287.35
	1309.93	75.5415	91.6546	75.4108	287.263
	1310.41	75.5394	91.6697	75.4083	287.168
	1310.9	75.54	91.6844	75.4075	287.061
	1311.38	75.545	91.698	75.4101	286.944
	1311.86	75.5557	91.7095	75.4177	286.817
	1312.34	75.5733	91.718	75.4317	286.684
	1312.83	75.5979	91.7228	75.4526	286.549
	1313.31	75.6285	91.7237	75.4798	286.417
	1313.79	75.6637	91.7208	75.5121	286.291
	1314.27	75.7018	91.7146	75.5479	286.17
	1314.75	75.7414	91.7052	75.5858	286.055
	1315.24	75.7819	91.6923	75.6252	285.941
	1315.72	75.8231	91.6752	75.6657	285.828
	1316.2	75.8654	91.6531	75.7076	285.713
	1316.68	75.9096	91.6255	75.7517	285.599
	1317.16	75.9563	91.5924	75.7986	285.484
	1317.65	76.0063	91.5537	75.8491	285.371
	1318.13	76.0601	91.51	75.9039	285.259
	1318.61	76.1174	91.4611	75.9627	285.15
	1319.09	76.1775	91.4074	76.0246	285.043
	1319.58	76.2386	91.3489	76.0877	284.941
	1320.06	76.2985	91.2867	76.1496	284.843
	1320.54	76.3549	91.2223	76.2077	284.75
	1321.02	76.406	91.1583	76.26	284.659
	1321.5	76.4507	91.0973	76.3054	284.569
	1321.99	76.4889	91.0419	76.344	284.476
	1322.47	76.5211	90.9943	76.3764	284.375
	1322.95	76.5482	90.9557	76.4033	284.265
	1323.43	76.5707	90.9264	76.4255	284.145
	1323.91	76.5892	90.906	76.4435	284.017
	1324.4	76.6039	90.8936	76.4575	283.883
	1324.88	76.6148	90.8879	76.4675	283.745
	1325.36	76.6223	90.8874	76.474	283.603
	1325.84	76.6268	90.8907	76.4773	283.457
	1326.33	76.6287	90.8965	76.4782	283.303
	1326.81	76.6286	90.9034	76.4775	283.14
	1327.29	76.6269	90.9107	76.4756	282.967
	1327.77	76.6238	90.9179	76.4727	282.784
	1328.25	76.6194	90.9252	76.469	282.593
	1328.73	76.614	90.9332	76.4644	282.395
	1329.22	76.6081	90.9429	76.4593	282.19
	1329.7	76.6023	90.9552	76.454	281.975
	1330.18	76.5973	90.9702	76.4492	281.747
	1330.66	76.5935	90.988	76.4452	281.504
	1331.15	76.5909	91.0077	76.4422	281.245
	1331.63	76.5889	91.0284	76.4397	280.973
	1332.11	76.5868	91.0492	76.4368	280.689
	1332.59	76.5836	91.0696	76.4327	280.395
	1333.07	76.5786	91.0889	76.4266	280.091
	1333.56	76.5716	91.1069	76.4181	279.777
	1334.04	76.5624	91.123	76.4071	279.449
	1334.52	76.551	91.1364	76.3934	279.106
	1335	76.5374	91.146	76.3771	278.751
	1335.48	76.5212	91.1509	76.3579	278.388
	1335.97	76.5024	91.151	76.3356	278.023
	1336.45	76.4809	91.1465	76.3103	277.661
	1336.93	76.4577	91.1386	76.2828	277.304
	1337.41	76.4345	91.1288	76.2549	276.953
	1337.9	76.4142	91.1186	76.2297	276.611
	1338.38	76.4001	91.1094	76.211	276.284
	1338.86	76.395	91.1019	76.2026	275.984
	1339.34	76.4005	91.0967	76.2067	275.726
	1339.82	76.4155	91.0938	76.2229	275.526
	1340.31	76.4366	91.0928	76.2479	275.388
	1340.79	76.4594	91.093	76.2763	275.306
	1341.27	76.4794	91.0931	76.3029	275.269
	1341.75	76.4938	91.0918	76.3239	275.262
	1342.23	76.5015	91.0875	76.3374	275.277
	1342.72	76.5023	91.0789	76.3431	275.31
	1343.2	76.4974	91.0656	76.3419	275.364
	1343.68	76.4882	91.0473	76.3354	275.441
	1344.16	76.4763	91.0251	76.3255	275.546
	1344.65	76.4633	91.0001	76.3139	275.678
	1345.13	76.4502	90.9732	76.3016	275.835
	1345.61	76.4376	90.9451	76.2892	276.012
	1346.09	76.4254	90.9152	76.2764	276.205
	1346.57	76.4131	90.8829	76.2627	276.414
	1347.06	76.4002	90.8471	76.2476	276.638
	1347.54	76.3861	90.8075	76.231	276.877
	1348.02	76.3709	90.7645	76.2133	277.13
	1348.5	76.3549	90.719	76.1954	277.393
	1348.98	76.3385	90.6727	76.1783	277.661
	1349.47	76.3221	90.6269	76.1625	277.931
	1349.95	76.3057	90.5826	76.1481	278.197
	1350.43	76.2891	90.5406	76.1342	278.46
	1350.91	76.2716	90.5013	76.1198	278.717
	1351.39	76.2529	90.4653	76.1039	278.969
	1351.88	76.2328	90.4335	76.0859	279.211
	1352.36	76.2117	90.4063	76.0662	279.442
	1352.84	76.1904	90.3843	76.0457	279.657
	1353.32	76.17	90.3671	76.0258	279.855
	1353.81	76.1514	90.3541	76.0076	280.038
	1354.29	76.1352	90.3439	75.992	280.207
	1354.77	76.1216	90.3354	75.979	280.367
	1355.25	76.1098	90.3273	75.9681	280.517
	1355.73	76.099	90.3191	75.9583	280.656
	1356.22	76.0882	90.3101	75.9483	280.781
	1356.7	76.0767	90.3002	75.9373	280.886
	1357.18	76.0638	90.2885	75.9246	280.968
	1357.66	76.0489	90.2744	75.9096	281.027
	1358.14	76.0318	90.2569	75.892	281.067
	1358.63	76.0119	90.2354	75.8713	281.09
	1359.11	75.9892	90.2098	75.8471	281.102
	1359.59	75.9639	90.18	75.8198	281.103
	1360.07	75.9373	90.1466	75.7906	281.094
	1360.56	75.9119	90.1097	75.7617	281.074
	1361.04	75.891	90.0693	75.7371	281.045
	1361.52	75.8786	90.0254	75.7214	281.012
	1362	75.8782	89.9781	75.7185	280.983
	1362.48	75.8909	89.9283	75.7302	280.971
	1362.97	75.914	89.8776	75.7542	280.982
	1363.45	75.9419	89.8278	75.7845	281.016
	1363.93	75.9681	89.7798	75.8141	281.063
	1364.41	75.9875	89.7329	75.837	281.112
	1364.89	75.9974	89.6855	75.8499	281.152
	1365.38	75.9974	89.635	75.8521	281.177
	1365.86	75.9888	89.5791	75.8448	281.188
	1366.34	75.9733	89.516	75.8301	281.189
	1366.82	75.9532	89.4448	75.8105	281.184
	1367.31	75.9307	89.3665	75.7883	281.178
	1367.79	75.9073	89.2838	75.7658	281.175
	1368.27	75.884	89.2011	75.7439	281.175
	1368.75	75.8602	89.1239	75.7223	281.176
	1369.23	75.8347	89.0578	75.6993	281.177
	1369.72	75.8052	89.0078	75.6723	281.178
	1370.2	75.7695	88.9775	75.6388	281.177
	1370.68	75.7257	88.9697	75.5963	281.174
	1371.16	75.6723	88.9865	75.5434	281.169
	1371.64	75.609	89.0298	75.4796	281.159
	1372.13	75.5363	89.102	75.4055	281.143
	1372.61	75.4558	89.205	75.323	281.126
	1373.09	75.3706	89.339	75.2361	281.115
	1373.57	75.2851	89.5004	75.15	281.123
	1374.06	75.2048	89.68	75.0704	281.165
	1374.54	75.1339	89.8636	75.0019	281.248
	1375.02	75.0744	90.0367	74.9462	281.371
	1375.5	75.0259	90.1892	74.9022	281.52
	1375.98	74.9868	90.317	74.8676	281.681
	1376.47	74.9565	90.4212	74.8412	281.843
	1376.95	74.9357	90.5052	74.8237	282.002
	1377.43	74.927	90.5723	74.8174	282.161
	1377.91	74.9336	90.6251	74.8258	282.324
	1378.39	74.9579	90.6653	74.8516	282.496
	1378.88	75.0005	90.6944	74.8953	282.677
	1379.36	75.059	90.7139	74.9548	282.863
	1379.84	75.1297	90.7254	75.026	283.05
	1380.32	75.2078	90.7299	75.1041	283.231
	1380.81	75.2891	90.7284	75.1848	283.404
	1381.29	75.3699	90.7211	75.2645	283.57
	1381.77	75.447	90.7081	75.34	283.731
	1382.25	75.5168	90.6898	75.4076	283.89
	1382.73	75.5754	90.6675	75.4637	284.046
	1383.21	75.6194	90.6428	75.5049	284.194
	1383.7	75.6468	90.6171	75.5293	284.332
	1384.18	75.6575	90.5915	75.5367	284.457
	1384.66	75.6535	90.5661	75.529	284.57
	1385.14	75.6385	90.5406	75.5102	284.678
	1385.63	75.6175	90.515	75.4857	284.792
	1386.11	75.5964	90.4903	75.4618	284.922
	1386.59	75.5805	90.4689	75.4445	285.078
	1387.07	75.5732	90.4537	75.4378	285.261
	1387.56	75.5748	90.4469	75.4418	285.464
	1388.04	75.5825	90.4481	75.4534	285.673
	1388.52	75.5923	90.4547	75.4677	285.874
	1389	75.6003	90.4631	75.48	286.059
	1389.48	75.6039	90.4699	75.4871	286.223
	1389.96	75.6019	90.4731	75.4873	286.364
	1390.45	75.5937	90.4722	75.48	286.481
	1390.93	75.579	90.4674	75.4648	286.574
	1391.41	75.5578	90.4592	75.4418	286.64
	1391.89	75.5301	90.4474	75.4108	286.677
	1392.38	75.4962	90.431	75.3723	286.685
	1392.86	75.4567	90.408	75.3271	286.66
	1393.34	75.4128	90.3758	75.2768	286.601
	1393.82	75.3661	90.3329	75.2237	286.512
	1394.3	75.3185	90.2798	75.1707	286.396
	1394.79	75.2708	90.2196	75.1197	286.264
	1395.27	75.2224	90.1564	75.0706	286.126
	1395.75	75.171	90.0932	75.0209	285.991
	1396.23	75.1135	90.03	74.9666	285.861
	1396.71	75.0465	89.9638	74.9037	285.736
	1397.2	74.9674	89.8904	74.8289	285.612
	1397.68	74.8742	89.8061	74.74	285.49
	1398.16	74.7657	89.71	74.6363	285.374
	1398.64	74.6421	89.6044	74.5184	285.276
	1399.13	74.5044	89.4949	74.3877	285.207
	1399.61	74.3547	89.3882	74.2462	285.176
	1400.09	74.195	89.2893	74.0952	285.185
	1400.57	74.0268	89.2001	73.9353	285.226
	1401.05	73.8517	89.12	73.7675	285.29
	1401.54	73.6728	89.0482	73.5942	285.367
	1402.02	73.4959	88.9852	73.421	285.452
	1402.5	73.3308	88.9333	73.258	285.548
	1402.98	73.1929	88.8963	73.1208	285.658
	1403.46	73.1017	88.879	73.0295	285.792
	1403.95	73.0778	88.885	73.0054	285.96
	1404.43	73.1366	88.9156	73.0644	286.166
	1404.91	73.2815	88.9693	73.2098	286.411
	1405.39	73.5012	89.0421	73.4301	286.684
	1405.88	73.7737	89.1298	73.7026	286.971
	1406.36	74.0743	89.2291	74.0019	287.257
	1406.84	74.3822	89.3375	74.3066	287.534
	1407.32	74.6828	89.4536	74.6021	287.795
	1407.8	74.9673	89.5751	74.8799	288.041
	1408.29	75.2307	89.6998	75.1353	288.274
	1408.77	75.4696	89.8251	75.3658	288.496
	1409.25	75.6823	89.9488	75.57	288.709
	1409.73	75.8682	90.0697	75.7481	288.914
	1410.21	76.0282	90.187	75.9014	289.109
	1410.7	76.1646	90.2998	76.0324	289.293
	1411.18	76.2802	90.4068	76.144	289.465
	1411.66	76.378	90.505	76.2387	289.622
	1412.14	76.4594	90.5916	76.3178	289.766
	1412.62	76.525	90.6638	76.3813	289.894
	1413.11	76.5746	90.7208	76.4286	290.006
	1413.59	76.6076	90.7636	76.459	290.1
	1414.07	76.6245	90.7949	76.4726	290.172
	1414.55	76.6264	90.8181	76.4704	290.222
	1415.04	76.6153	90.8361	76.4541	290.249
	1415.52	76.5936	90.8503	76.4263	290.253
	1416	76.5643	90.861	76.3896	290.24
	1416.48	76.5302	90.8674	76.3471	290.212
	1416.96	76.4955	90.8691	76.3033	290.176
	1417.45	76.4656	90.867	76.2646	290.142
	1417.93	76.4476	90.8635	76.2396	290.124
	1418.41	76.4474	90.8614	76.2362	290.135
	1418.89	76.4656	90.862	76.2569	290.187
	1419.38	76.495	90.8631	76.2942	290.276
	1419.86	76.5227	90.8599	76.3335	290.389
	1420.34	76.5379	90.8482	76.361	290.505
	1420.82	76.5355	90.8265	76.3693	290.61
	1421.3	76.5164	90.7955	76.3582	290.695
	1421.79	76.4848	90.757	76.3318	290.759
	1422.27	76.4468	90.7123	76.2963	290.807
	1422.75	76.4083	90.662	76.2582	290.846
	1423.23	76.3741	90.6055	76.2235	290.884
	1423.71	76.3462	90.5418	76.1953	290.932
	1424.2	76.3227	90.471	76.1726	290.994
	1424.68	76.2981	90.3942	76.1502	291.07
	1425.16	76.2659	90.3137	76.1214	291.153
	1425.64	76.2209	90.2311	76.0803	291.234
	1426.12	76.1604	90.146	76.0235	291.304
	1426.61	76.0837	90.0549	75.9497	291.361
	1427.09	75.9901	89.9515	75.8583	291.402
	1427.57	75.8788	89.8273	75.7485	291.432
	1428.05	75.7482	89.6729	75.6192	291.455
	1428.54	75.5967	89.4805	75.4695	291.476
	1429.02	75.4246	89.2466	75.3005	291.501
	1429.5	75.2353	88.9744	75.1161	291.533
	1429.98	75.0368	88.6738	74.9243	291.572
	1430.46	74.8406	88.3589	74.7362	291.616
	1430.95	74.6597	88.0457	74.5641	291.663
	1431.43	74.5058	87.7487	74.4186	291.709
	1431.91	74.3865	87.4799	74.3066	291.751
	1432.39	74.3044	87.2471	74.2297	291.785
	1432.87	74.2579	87.0538	74.1859	291.811
	1433.36	74.2438	86.901	74.1715	291.825
	1433.84	74.2601	86.7891	74.1846	291.825
	1434.32	74.3098	86.7217	74.2277	291.81
	1434.8	74.4018	86.7096	74.3102	291.78
	1435.29	74.5495	86.7714	74.446	291.737
	1435.77	74.763	86.9284	74.6464	291.689
	1436.25	75.0353	87.1899	74.907	291.645
	1436.73	75.3345	87.5356	75.1982	291.615
	1437.21	75.6142	87.9173	75.4747	291.602
	1437.7	75.8392	88.2838	75.7006	291.595
	1438.18	75.9998	88.6051	75.8644	291.584
	1438.66	76.1057	88.875	75.974	291.555
	1439.14	76.1734	89.0997	76.0448	291.502
	1439.62	76.217	89.2878	76.0904	291.424
	1440.11	76.2458	89.4441	76.1202	291.324
	1440.59	76.2647	89.5699	76.1392	291.209
	1441.07	76.2756	89.6631	76.1497	291.091
	1441.55	76.2787	89.722	76.1523	290.987
	1442.04	76.2741	89.7465	76.147	290.91
	1442.52	76.2617	89.7392	76.1342	290.872
	1443	76.2417	89.7049	76.1136	290.878
	1443.48	76.214	89.6493	76.0852	290.926
	1443.96	76.1782	89.5773	76.0484	291.008
	1444.44	76.1341	89.4915	76.0026	291.114
	1444.93	76.0817	89.3914	75.9479	291.23
	1445.41	76.022	89.273	75.885	291.348
	1445.89	75.9569	89.129	75.8161	291.458
	1446.37	75.889	88.95	75.7443	291.553
	1446.86	75.8215	88.7278	75.6727	291.631
	1447.34	75.7563	88.4603	75.6043	291.685
	1447.82	75.6939	88.1544	75.5399	291.715
	1448.3	75.6326	87.8255	75.478	291.718
	1448.78	75.5691	87.4904	75.4155	291.694
	1449.27	75.5	87.16	75.3482	291.64
	1449.75	75.4221	86.8357	75.2728	291.554
	1450.23	75.3333	86.513	75.1866	291.431
	1450.71	75.2322	86.1864	75.0883	291.268
	1451.19	75.1186	85.8553	74.9773	291.062
	1451.68	74.9928	85.5271	74.8541	290.816
	1452.16	74.8564	85.2152	74.7201	290.536
	1452.64	74.7118	84.935	74.5774	290.235
	1453.12	74.561	84.6977	74.4277	289.923
	1453.61	74.4051	84.5071	74.2716	289.602
	1454.09	74.2441	84.3608	74.1085	289.268
	1454.57	74.0775	84.2561	73.9374	288.903
	1455.05	73.9063	84.1962	73.7587	288.48
	1455.53	73.7372	84.1971	73.5789	287.966
	1456.02	73.587	84.2905	73.4156	287.336
	1456.5	73.4852	84.5107	73.3007	286.604
	1456.98	73.4617	84.8616	73.2688	285.853
	1457.46	73.5219	85.2883	73.3293	285.215
	1457.94	73.6367	85.7054	73.4532	284.779
	1458.43	73.7666	86.0583	73.598	284.547
	1458.91	73.8866	86.3408	73.7345	284.468
	1459.39	73.9885	86.5713	73.8522	284.493
	1459.87	74.0726	86.7692	73.9499	284.586
	1460.36	74.1409	86.9465	74.0291	284.728
	1460.84	74.1952	87.1087	74.0916	284.905
	1461.32	74.2375	87.258	74.1393	285.106
	1461.8	74.2706	87.3963	74.1752	285.325
	1462.28	74.2995	87.5272	74.2044	285.566
	1462.77	74.3312	87.656	74.2344	285.84
	1463.25	74.3747	87.7895	74.2745	286.171
	1463.73	74.4383	87.933	74.334	286.579
	1464.21	74.5259	88.0871	74.4177	287.077
	1464.69	74.6328	88.2452	74.5221	287.644
	1465.18	74.7456	88.3955	74.6344	288.233
	1465.66	74.8483	88.5267	74.7383	288.789
	1466.14	74.9293	88.6331	74.8216	289.273
	1466.62	74.9839	88.7155	74.879	289.673
	1467.11	75.0131	88.7778	74.9104	289.998
	1467.59	75.0195	88.8242	74.9184	290.26
	1468.07	75.0059	88.8575	74.9049	290.474
	1468.55	74.9741	88.879	74.8718	290.644
	1469.03	74.9249	88.8889	74.8196	290.774
	1469.52	74.8586	88.8863	74.7485	290.858
	1470	74.7749	88.8692	74.6577	290.895
	1470.48	74.6725	88.8342	74.5465	290.877
	1470.96	74.5502	88.7762	74.4142	290.806
	1471.44	74.4082	88.6893	74.2623	290.685
	1471.93	74.2505	88.5701	74.0973	290.533
	1472.41	74.0864	88.4224	73.9308	290.378
	1472.89	73.9274	88.2577	73.7754	290.245
	1473.37	73.7797	88.0885	73.6363	290.14
	1473.86	73.6416	87.9195	73.5095	290.05
	1474.34	73.5063	87.7461	73.3861	289.952
	1474.82	73.3669	87.5589	73.2585	289.825
	1475.3	73.2206	87.3492	73.1238	289.66
	1475.78	73.069	87.1136	72.9839	289.454
	1476.27	72.9176	86.8548	72.8444	289.215
	1476.75	72.7737	86.5804	72.7121	288.95
	1477.23	72.6433	86.2984	72.5926	288.665
	1477.71	72.5297	86.0124	72.4885	288.361
	1478.19	72.434	85.7194	72.4009	288.032
	1478.68	72.3573	85.4107	72.3304	287.667
	1479.16	72.3017	85.074	72.2797	287.252
	1479.64	72.2719	84.6977	72.2538	286.774
	1480.12	72.2741	84.2751	72.2591	286.228
	1480.61	72.3132	83.8081	72.301	285.616
	1481.09	72.3894	83.3097	72.3796	284.951
	1481.57	72.4957	82.8018	72.4877	284.256
	1482.05	72.6187	82.3084	72.6119	283.557
	1482.53	72.7432	81.8475	72.7364	282.87
	1483.02	72.8564	81.4282	72.8481	282.206
	1483.5	72.9507	81.052	72.9391	281.564
	1483.98	73.0231	80.7174	73.0065	280.943
	1484.46	73.0737	80.4237	73.0503	280.34
	1484.94	73.1038	80.1728	73.072	279.759
	1485.43	73.1153	79.9698	73.0737	279.209
	1485.91	73.1095	79.8211	73.0572	278.702
	1486.39	73.088	79.7331	73.0247	278.254
	1486.87	73.0528	79.7129	72.9787	277.881
	1487.35	73.0064	79.7699	72.9223	277.604
	1487.84	72.9524	79.9203	72.8597	277.449
[truncated: 5,211 more rows]

## Sheet: Figure S9
		N-CP-D	N-CP-A	L-CP-D	L-CP-A
	3.3244	3.66931	3.34318	3.66931	3.40714
	3.32351	3.65886	3.32638	3.6619	3.3893
	3.32262	3.64849	3.31074	3.64993	3.3722
	3.32173	3.63931	3.29404	3.64024	3.3537
	3.32084	3.63883	3.29577	3.63975	3.35398
	3.31995	3.63834	3.29639	3.63926	3.35426
	3.31906	3.63785	3.29652	3.63878	3.35382
	3.31817	3.63736	3.29714	3.63829	3.3541
	3.31728	3.63811	3.29834	3.6378	3.35433
	3.31639	3.63885	3.29896	3.63501	3.35388
	3.31551	3.63837	3.29963	3.63452	3.35489
	3.31462	3.63917	3.30024	3.63404	3.35518
	3.31374	3.63868	3.30086	3.63355	3.35546
	3.31285	3.64066	3.30259	3.63306	3.35642
	3.31197	3.6414	3.30326	3.63258	3.35524
	3.31108	3.63968	3.30335	3.63209	3.35553
	3.3102	3.64043	3.30455	3.62935	3.35508
	3.30931	3.64118	3.30517	3.62887	3.35463
	3.30843	3.64069	3.3069	3.62839	3.35418
	3.30755	3.64144	3.30809	3.6279	3.35446
	3.30667	3.64095	3.30925	3.62742	3.35475
	3.30579	3.64046	3.31045	3.62694	3.35498
	3.3049	3.63998	3.31053	3.62645	3.35526
	3.30402	3.64073	3.3112	3.62597	3.35555
	3.30314	3.63901	3.31182	3.62549	3.35583
	3.30226	3.64099	3.31356	3.625	3.35611
	3.30138	3.6405	3.31422	3.62452	3.35567
	3.30051	3.64125	3.31485	3.62404	3.3559
	3.29963	3.64077	3.31547	3.62125	3.35477
	3.29875	3.64028	3.31667	3.62077	3.35433
	3.29787	3.64103	3.31787	3.62029	3.35388
	3.297	3.64054	3.31902	3.61751	3.35412
	3.29612	3.64129	3.32022	3.61933	3.35367
	3.29524	3.64081	3.32031	3.61655	3.35395
	3.29437	3.64155	3.32152	3.61607	3.35424
	3.29349	3.6423	3.32214	3.61334	3.35306
	3.29262	3.64305	3.32387	3.61286	3.35262
	3.29174	3.64257	3.32507	3.61238	3.35217
	3.29087	3.64336	3.32628	3.60961	3.35173
	3.29	3.6416	3.3269	3.60684	3.35274
	3.28912	3.64112	3.3281	3.60636	3.35298
	3.28825	3.64063	3.32931	3.60817	3.35399
	3.28738	3.64143	3.33046	3.6077	3.35355
	3.28651	3.64095	3.33055	3.60722	3.3531
	3.28564	3.6417	3.33122	3.60445	3.35266
	3.28477	3.64122	3.33185	3.60397	3.35294
	3.2839	3.64196	3.33305	3.60125	3.3525
	3.28303	3.64148	3.33479	3.60078	3.35205
	3.28216	3.641	3.33541	3.6003	3.35161
	3.28129	3.64175	3.33608	3.59982	3.35117
	3.28042	3.64127	3.33782	3.59706	3.35072
	3.27956	3.64078	3.33956	3.59658	3.35028
	3.27869	3.6403	3.34019	3.59611	3.34911
	3.27782	3.63982	3.34192	3.59563	3.34939
	3.27696	3.64057	3.34202	3.59516	3.34968
	3.27609	3.64009	3.34269	3.59468	3.34992
	3.27522	3.63961	3.34331	3.59421	3.35093
	3.27436	3.63913	3.34341	3.59145	3.35122
	3.2735	3.63988	3.34515	3.59326	3.35005
	3.27263	3.63817	3.34582	3.5905	3.35033
	3.27177	3.63646	3.34645	3.59003	3.34989
	3.2709	3.63721	3.34654	3.58955	3.34872
	3.27004	3.6355	3.34721	3.58908	3.34968
	3.26918	3.63502	3.34837	3.58861	3.34997
	3.26832	3.63331	3.34904	3.58813	3.35026
	3.26746	3.63529	3.35025	3.58543	3.34982
	3.2666	3.63481	3.35141	3.58496	3.3501
	3.26574	3.63311	3.3515	3.58449	3.34966
	3.26488	3.63385	3.35218	3.58173	3.34995
	3.26402	3.63338	3.35281	3.58126	3.34951
	3.26316	3.63413	3.35295	3.57851	3.34834
	3.2623	3.63365	3.35304	3.57804	3.3479
	3.26144	3.63194	3.3542	3.57757	3.34746
	3.26058	3.63146	3.35488	3.57487	3.34629
	3.25973	3.63099	3.35497	3.5744	3.34585
	3.25887	3.63051	3.35506	3.57394	3.34541
	3.25801	3.63003	3.3552	3.57119	3.3457
	3.25716	3.62956	3.35583	3.57072	3.34599
	3.2563	3.63031	3.35592	3.57025	3.34695
	3.25545	3.6286	3.3566	3.56751	3.34579
	3.25459	3.62813	3.35723	3.56704	3.34607
	3.25374	3.62765	3.35732	3.56435	3.3435
	3.25289	3.62718	3.35853	3.56389	3.34306
	3.25203	3.6267	3.35862	3.56342	3.34403
	3.25118	3.62622	3.35877	3.56068	3.34432
	3.25033	3.62697	3.35886	3.56022	3.34461
	3.24948	3.62527	3.35895	3.55748	3.34417
	3.24862	3.6248	3.35905	3.55702	3.343
	3.24777	3.62555	3.35861	3.55433	3.34184
	3.24692	3.62385	3.35982	3.55387	3.34072
	3.24607	3.62338	3.35991	3.5534	3.34029
	3.24522	3.6229	3.36059	3.55067	3.33912
	3.24437	3.62243	3.36175	3.54795	3.33941
	3.24353	3.62195	3.36243	3.54748	3.33898
	3.24268	3.62026	3.36199	3.54481	3.33922
	3.24183	3.61856	3.36374	3.54434	3.33951
	3.24098	3.61809	3.36436	3.54162	3.33979
	3.24014	3.61761	3.36392	3.54116	3.34076
	3.23929	3.61714	3.36402	3.53844	3.34105
	3.23844	3.61667	3.3647	3.53797	3.34061
	3.2376	3.6162	3.36479	3.5353	3.34018
	3.23675	3.6145	3.36489	3.53259	3.33902
	3.23591	3.61403	3.36498	3.52987	3.3379
	3.23506	3.61356	3.36566	3.52941	3.33747
	3.23422	3.61309	3.36576	3.52675	3.33631
	3.23338	3.61384	3.36639	3.52629	3.3366
	3.23253	3.61215	3.36706	3.52358	3.33616
	3.23169	3.61168	3.36716	3.52087	3.33573
	3.23085	3.61121	3.36725	3.52041	3.33529
	3.23001	3.61074	3.36847	3.51775	3.33413
	3.22917	3.61027	3.36856	3.51729	3.3337
	3.22833	3.6098	3.36924	3.51459	3.33327
	3.22749	3.60933	3.36987	3.51413	3.33356
	3.22665	3.60886	3.36943	3.51148	3.33312
	3.22581	3.60839	3.36953	3.51102	3.33269
	3.22497	3.60792	3.36909	3.51056	3.33365
	3.22413	3.60623	3.36977	3.50786	3.3325
	3.22329	3.60576	3.36933	3.50741	3.33279
	3.22245	3.60529	3.36996	3.50471	3.33235
	3.22162	3.60482	3.37064	3.50425	3.33192
	3.22078	3.60436	3.37021	3.50161	3.33149
	3.21994	3.60511	3.3703	3.49891	3.32966
	3.21911	3.60464	3.37093	3.49622	3.3299
	3.21827	3.60417	3.37161	3.49577	3.32947
	3.21744	3.60249	3.37171	3.49313	3.32836
	3.2166	3.60202	3.37239	3.49267	3.32861
	3.21577	3.60155	3.37249	3.48998	3.32817
	3.21493	3.60108	3.37312	3.4873	3.32846
	3.2141	3.60062	3.37268	3.48685	3.32803
	3.21327	3.60015	3.37278	3.48421	3.32832
	3.21244	3.59968	3.37292	3.48153	3.32717
	3.2116	3.59922	3.37356	3.48108	3.32674
	3.21077	3.59875	3.37365	3.4784	3.32631
	3.20994	3.59829	3.37487	3.47577	3.32588
	3.20911	3.59782	3.37443	3.47532	3.32545
	3.20828	3.59736	3.37453	3.47264	3.32574
	3.20745	3.59689	3.37521	3.46996	3.32531
	3.20662	3.59516	3.37477	3.46734	3.32488
	3.20579	3.59469	3.37541	3.46467	3.32517
	3.20496	3.59423	3.37609	3.462	3.32402
	3.20413	3.59503	3.37672	3.45938	3.32287
	3.20331	3.5933	3.37682	3.45671	3.32244
	3.20248	3.59284	3.37638	3.45626	3.32201
	3.20165	3.59237	3.3776	3.4536	3.3223
	3.20083	3.59191	3.3777	3.45099	3.32187
	3.2	3.59145	3.37779	3.45054	3.32145
	3.19917	3.58977	3.37901	3.44788	3.32174
	3.19835	3.58931	3.37911	3.44522	3.32131
	3.19752	3.58884	3.38033	3.44478	3.32088
	3.1967	3.58959	3.38043	3.44217	3.32117
	3.19588	3.58792	3.38052	3.4373	3.32142
	3.19505	3.58746	3.38067	3.4347	3.32099
	3.19423	3.58821	3.38131	3.43426	3.32056
	3.19341	3.58653	3.38199	3.4316	3.32014
	3.19258	3.58607	3.38155	3.42896	3.31971
	3.19176	3.5844	3.38219	3.42636	3.31928
	3.19094	3.58515	3.38282	3.42371	3.32029
	3.19012	3.58469	3.3835	3.42107	3.31987
	3.1893	3.58301	3.38414	3.41847	3.32016
	3.18848	3.58255	3.38429	3.41583	3.32041
	3.18766	3.58209	3.38545	3.41319	3.31998
	3.18684	3.58163	3.38555	3.41061	3.32027
	3.18602	3.58238	3.3857	3.41017	3.31913
	3.1852	3.58192	3.3858	3.40753	3.31803
	3.18439	3.58146	3.38537	3.4049	3.31827
	3.18357	3.57979	3.38493	3.40231	3.31929
	3.18275	3.57933	3.38503	3.39968	3.31958
	3.18193	3.57887	3.38513	3.39706	3.31844
	3.18112	3.57841	3.38528	3.39448	3.31945
	3.1803	3.57917	3.38538	3.39185	3.3183
	3.17949	3.57871	3.38548	3.38923	3.31927
	3.17867	3.57825	3.38612	3.38665	3.31817
	3.17786	3.57779	3.38627	3.38403	3.31775
	3.17704	3.57854	3.3869	3.38141	3.31732
	3.17623	3.57687	3.387	3.37885	3.3169
	3.17542	3.57641	3.38715	3.37623	3.31647
	3.1746	3.57596	3.38672	3.37362	3.31533
	3.17379	3.5755	3.38629	3.37318	3.31562
	3.17298	3.57504	3.38692	3.36844	3.3152
	3.17217	3.57458	3.38756	3.36583	3.31617
	3.17136	3.57534	3.38771	3.36327	3.31646
	3.17054	3.57367	3.38781	3.36067	3.31604
	3.16973	3.57321	3.38684	3.35806	3.31561
	3.16892	3.57276	3.38583	3.35763	3.31519
	3.16811	3.5723	3.38598	3.35508	3.31405
	3.16731	3.57184	3.38661	3.35248	3.31291
	3.1665	3.57139	3.38618	3.34988	3.31248
	3.16569	3.57093	3.3874	3.34733	3.31206
	3.16488	3.57168	3.3875	3.3469	3.31236
	3.16407	3.57002	3.3876	3.34431	3.31193
	3.16327	3.57077	3.38882	3.34171	3.31151
	3.16246	3.56911	3.38946	3.33917	3.31109
	3.16165	3.56866	3.39015	3.33658	3.31138
	3.16085	3.5682	3.39078	3.33399	3.31168
	3.16004	3.56533	3.39035	3.33145	3.31193
	3.15924	3.56488	3.39104	3.32886	3.31151
	3.15843	3.56563	3.3906	3.32844	3.31108
	3.15763	3.56518	3.39124	3.32585	3.31066
	3.15682	3.56472	3.39081	3.32332	3.31024
	3.15602	3.56427	3.39091	3.32074	3.30982
	3.15522	3.56382	3.3916	3.31816	3.31012
	3.15441	3.56336	3.39282	3.31774	3.31041
	3.15361	3.56291	3.39346	3.31521	3.31071
	3.15281	3.56246	3.3941	3.31263	3.30885
	3.15201	3.562	3.39425	3.31221	3.30915
	3.15121	3.56035	3.39382	3.30964	3.30873
	3.15041	3.5611	3.39392	3.30711	3.30831
	3.14961	3.55944	3.39568	3.30454	3.30789
	3.14881	3.55899	3.39524	3.30198	3.30819
	3.14801	3.55854	3.39588	3.29946	3.30848
	3.14721	3.55809	3.39599	3.29689	3.30945
	3.14641	3.55764	3.39667	3.29647	3.30975
	3.14561	3.55718	3.39678	3.29391	3.30933
	3.14481	3.55673	3.39853	3.29349	3.30963
	3.14402	3.55508	3.39864	3.29098	3.30987
	3.14322	3.55463	3.39874	3.28842	3.30946
	3.14242	3.55418	3.39831	3.288	3.30975
	3.14163	3.55373	3.39846	3.28544	3.30933
	3.14083	3.55328	3.39803	3.28293	3.3082
	3.14004	3.55283	3.39921	3.28252	3.3085
	3.13924	3.55238	3.39936	3.27996	3.30808
	3.13845	3.55073	3.39947	3.27746	3.30766
	3.13765	3.55028	3.40011	3.27704	3.30724
	3.13686	3.54863	3.40079	3.27449	3.30754
	3.13606	3.54818	3.4009	3.27408	3.30784
	3.13527	3.54773	3.40212	3.27153	3.30813
	3.13448	3.54728	3.40276	3.27112	3.30838
	3.13369	3.54684	3.40233	3.26862	3.3094
	3.1329	3.54639	3.4019	3.26607	3.31037
	3.1321	3.54474	3.40259	3.26566	3.30928
	3.13131	3.54429	3.4043	3.26525	3.30953
	3.13052	3.54265	3.40387	3.2627	3.30911
	3.12973	3.5422	3.40456	3.26021	3.31013
	3.12894	3.54175	3.40685	3.2598	3.31043
	3.12815	3.54131	3.40589	3.25939	3.31001
	3.12736	3.53966	3.406	3.25685	3.30888
	3.12658	3.53802	3.4061	3.25431	3.30846
	3.12579	3.53757	3.40621	3.25182	3.30876
	3.125	3.53713	3.40636	3.25141	3.30906
	3.12421	3.53668	3.40647	3.24888	3.30931
	3.12343	3.53624	3.40657	3.24847	3.30961
	3.12264	3.53699	3.40833	3.24594	3.30848
	3.12185	3.53535	3.40897	3.24553	3.30877
	3.12107	3.5349	3.40966	3.24512	3.30836
	3.12028	3.53446	3.41089	3.24264	3.30794
	3.1195	3.53401	3.41153	3.24011	3.30963
	3.11871	3.53476	3.41164	3.2397	3.30993
	3.11793	3.53312	3.41233	3.23718	3.31023
	3.11714	3.53268	3.4119	3.23677	3.30981
	3.11636	3.53223	3.41201	3.23429	3.31011
	3.11558	3.53179	3.41211	3.23177	3.30898
	3.1148	3.53015	3.41222	3.23137	3.30928
	3.11401	3.52971	3.41291	3.22885	3.30886
	3.11323	3.52927	3.41414	3.22637	3.30845
	3.11245	3.52882	3.41425	3.22597	3.30803
	3.11167	3.52838	3.4127	3.22345	3.30762
	3.11089	3.52794	3.41339	3.22305	3.30792
	3.11011	3.5275	3.41296	3.22053	3.30817
	3.10933	3.52705	3.41253	3.21807	3.30775
	3.10855	3.52542	3.41371	3.21555	3.30734
	3.10777	3.52498	3.4144	3.21515	3.30836
	3.10699	3.52453	3.41504	3.21264	3.30933
	3.10621	3.5229	3.41574	3.21224	3.30891
	3.10543	3.52246	3.41584	3.20978	3.30921
	3.10466	3.52078	3.41595	3.20727	3.30808
	3.10388	3.52034	3.41718	3.20687	3.30838
	3.1031	3.5187	3.41675	3.20436	3.30868
	3.10233	3.51826	3.41686	3.20191	3.30827
	3.10155	3.51782	3.41755	3.20151	3.30929
	3.10078	3.51619	3.41654	3.19901	3.30887
	3.1	3.51456	3.41611	3.19861	3.30774
	3.09923	3.51293	3.41627	3.19611	3.30733
	3.09845	3.51368	3.41691	3.19571	3.3083
	3.09768	3.51206	3.41649	3.19326	3.3086
	3.0969	3.51043	3.41772	3.19286	3.30819
	3.09613	3.5088	3.41782	3.19036	3.30849
	3.09536	3.50836	3.41793	3.18787	3.30879
	3.09458	3.50793	3.41804	3.18542	3.30905
	3.09381	3.5063	3.41762	3.18503	3.30863
	3.09304	3.50586	3.41777	3.18254	3.30894
	3.09227	3.50424	3.41788	3.18214	3.30924
	3.0915	3.50261	3.41853	3.17965	3.30954
	3.09073	3.50099	3.41864	3.17926	3.30913
	3.08996	3.49937	3.41987	3.17682	3.30943
	3.08919	3.49893	3.4189	3.17642	3.30969
	3.08842	3.49731	3.41794	3.17393	3.30927
	3.08765	3.49688	3.41752	3.17145	3.30958
	3.08688	3.49526	3.41763	3.17106	3.30916
	3.08611	3.49482	3.41827	3.16862	3.30875
	3.08534	3.49315	3.4195	3.16823	3.30905
	3.08458	3.49153	3.41908	3.16783	3.31002
	3.08381	3.48992	3.41865	3.16536	3.30961
	3.08304	3.48948	3.41876	3.16288	3.31063
	3.08228	3.48787	3.41892	3.16249	3.31022
	3.08151	3.48743	3.41903	3.16006	3.31052
	3.08075	3.48582	3.42021	3.15966	3.31011
	3.07998	3.48538	3.4209	3.15719	3.31108
	3.07922	3.48377	3.42101	3.15472	3.31138
	3.07845	3.48334	3.42224	3.15433	3.31026
	3.07769	3.48172	3.42235	3.1519	3.31056
	3.07692	3.48011	3.423	3.14943	3.31087
	3.07616	3.47968	3.42316	3.14904	3.31046
	3.0754	3.47807	3.42381	3.14658	3.31005
	3.07463	3.47763	3.42338	3.14619	3.30963
	3.07387	3.47602	3.42408	3.14377	3.30994
	3.07311	3.47559	3.42526	3.1413	3.3102
	3.07235	3.47398	3.42537	3.13884	3.3105
	3.07159	3.47355	3.4266	3.13845	3.31009
	3.07083	3.47312	3.42618	3.13604	3.30968
	3.07007	3.47151	3.42687	3.13358	3.30927
	3.06931	3.47108	3.42752	3.13319	3.30957
	3.06855	3.46948	3.42763	3.13074	3.30916
	3.06779	3.46782	3.42667	3.12833	3.30875
	3.06703	3.46739	3.42625	3.12588	3.30906
	3.06627	3.46579	3.42582	3.12342	3.30865
	3.06551	3.46418	3.4254	3.12304	3.30681
	3.06476	3.46375	3.42605	3.12063	3.30712
	3.064	3.46097	3.42562	3.11818	3.30671
	3.06324	3.45937	3.42578	3.11574	3.30702
	3.06248	3.45894	3.4259	3.11334	3.30661
	3.06173	3.45734	3.42547	3.11089	3.30686
	3.06097	3.45574	3.42559	3.11051	3.30646
	3.06022	3.45296	3.42516	3.10807	3.30676
	3.05946	3.45136	3.42474	3.10567	3.30707
	3.05871	3.44977	3.42432	3.10529	3.30737
	3.05795	3.44934	3.42283	3.10285	3.30696
	3.0572	3.44657	3.42347	3.10041	3.30727
	3.05645	3.44615	3.42417	3.10003	3.30753
	3.05569	3.4445	3.42375	3.09764	3.30783
	3.05494	3.44173	3.42386	3.09521	3.30743
	3.05419	3.44014	3.42397	3.09482	3.30702
	3.05344	3.43972	3.42355	3.09239	3.30732
	3.05268	3.43812	3.42313	3.09001	3.30692
	3.05193	3.43653	3.42271	3.08758	3.30722
	3.05118	3.43494	3.42229	3.0872	3.30748
	3.05043	3.43335	3.4224	3.08477	3.30707
	3.04968	3.43176	3.42252	3.08239	3.30667
	3.04893	3.43017	3.42321	3.07996	3.30697
	3.04818	3.42741	3.42333	3.07959	3.30728
	3.04743	3.42582	3.42456	3.07716	3.30759
	3.04668	3.42423	3.42467	3.07479	3.30789
	3.04593	3.42381	3.42479	3.07237	3.30749
	3.04519	3.42218	3.42548	3.07199	3.30708
	3.04444	3.42059	3.42506	3.06957	3.30734
	3.04369	3.41901	3.42571	3.0672	3.30836
	3.04294	3.41742	3.42583	3.06479	3.30795
	3.0422	3.41584	3.42652	3.06237	3.30755
	3.04145	3.41426	3.42664	3.062	3.30714
	3.04071	3.41268	3.42734	3.05963	3.30745
	3.03996	3.41226	3.42692	3.05722	3.30771
	3.03922	3.41068	3.4281	3.05481	3.30873
	3.03847	3.4091	3.42768	3.05245	3.30832
	3.03773	3.40868	3.42779	3.05208	3.30792
	3.03698	3.4071	3.42796	3.04967	3.3068
	3.03624	3.40552	3.42807	3.04731	3.30711
	3.0355	3.40394	3.42819	3.04491	3.3067
	3.03475	3.40236	3.4283	3.04251	3.3063
	3.03401	3.40074	3.42847	3.04015	3.3066
	3.03327	3.39916	3.42858	3.03775	3.30691
	3.03253	3.39759	3.42923	3.03536	3.30717
	3.03178	3.39717	3.42935	3.03301	3.30677
	3.03104	3.3956	3.43005	3.03061	3.30708
	3.0303	3.39402	3.43016	3.02822	3.30738
	3.02956	3.39245	3.43028	3.02587	3.30769
	3.02882	3.39088	3.42932	3.02348	3.30795
	3.02808	3.38815	3.42944	3.02109	3.30826
	3.02734	3.38658	3.4296	3.02073	3.30857
	3.0266	3.38501	3.42918	3.01637	3.30816
	3.02587	3.38344	3.4293	3.01398	3.30847
	3.02513	3.38187	3.42888	3.01165	3.30807
	3.02439	3.3791	3.429	3.00926	3.30838
	3.02365	3.37754	3.42751	3.00688	3.30864
	3.02292	3.37597	3.42763	3.00455	3.30823
	3.02218	3.37441	3.42721	3.00217	3.30717
	3.02144	3.37169	3.42733	2.9998	3.30743
	3.02071	3.37012	3.42744	2.99747	3.30703
	3.01997	3.36741	3.42703	2.9951	3.30662
	3.01924	3.36585	3.42661	2.99273	3.30693
	3.0185	3.36429	3.42673	2.9904	3.30795
	3.01777	3.36158	3.42689	2.98803	3.30821
	3.01703	3.36002	3.42754	2.98566	3.30923
	3.0163	3.35726	3.42713	2.98134	3.30954
	3.01556	3.3557	3.42671	2.98098	3.30985
	3.01483	3.35415	3.42629	2.97666	3.30945
	3.0141	3.35144	3.42641	2.9763	3.30971
	3.01337	3.34989	3.42546	2.97394	3.31145
	3.01263	3.34833	3.42558	2.97158	3.31104
	3.0119	3.34563	3.42516	2.96727	3.31131
	3.01117	3.34408	3.42586	2.96492	3.3109
	3.01044	3.34253	3.42598	2.96261	3.31192
	3.00971	3.34098	3.42663	2.96026	3.31152
	3.00898	3.33938	3.4268	2.95791	3.31112
	3.00825	3.33783	3.42691	2.9556	3.31143
	3.00752	3.33514	3.4265	2.95325	3.31174
	3.00679	3.33359	3.42662	2.95091	3.31134
	3.00606	3.3309	3.4262	2.94861	3.31094
	3.00533	3.3305	3.42632	2.94825	3.3112
	3.0046	3.32895	3.42591	2.94392	3.31151
	3.00388	3.32626	3.42549	2.94163	3.31182
	3.00315	3.32358	3.42508	2.93929	3.31142
	3.00242	3.32203	3.42466	2.93695	3.31102
	3.00169	3.32049	3.42425	2.93466	3.31062
	3.00097	3.31776	3.42548	2.93232	3.31093
	3.00024	3.31622	3.42507	2.92999	3.31119
	2.99952	3.31354	3.42465	2.9277	3.3115
	2.99879	3.312	3.4237	2.92537	3.31181
	2.99807	3.30933	3.42436	2.92304	3.31212
	2.99734	3.30779	3.42394	2.91878	3.31244
	2.99662	3.30512	3.42411	2.91645	3.31204
	2.99589	3.30358	3.42423	2.91417	3.3123
	2.99517	3.30091	3.42435	2.91185	3.3119
	2.99445	3.29933	3.4234	2.90953	3.3115
	2.99372	3.29666	3.42352	2.90725	3.3111
	2.993	3.29513	3.42258	2.90297	3.3107
	2.99228	3.2936	3.42216	2.90069	3.3103
	2.99156	3.29094	3.42175	2.89838	3.31061
	2.99083	3.28827	3.4208	2.89414	3.31021
	2.99011	3.28561	3.41981	2.89183	3.30981
	2.98939	3.28409	3.41998	2.88952	3.30941
	2.98867	3.28138	3.42228	2.88726	3.30973
	2.98795	3.28099	3.42458	2.88495	3.31141
	2.98723	3.27833	3.42688	2.88264	3.31243
	2.98651	3.27681	3.42918	2.88038	3.31275
	2.98579	3.27528	3.43095	2.87808	3.31372
	2.98507	3.27376	3.43272	2.87578	3.31612
	2.98436	3.27336	3.43449	2.87352	3.31714
	2.98364	3.27071	3.43679	2.87122	3.31954
	2.98292	3.26919	3.43745	2.86892	3.31986
	2.9822	3.26767	3.43922	2.86472	3.32012
	2.98149	3.26503	3.44153	2.86243	3.32115
	2.98077	3.26351	3.44383	2.86018	3.32146
	2.98005	3.26199	3.44507	2.85788	3.32106
	2.97934	3.26043	3.44738	2.85559	3.32137
	2.97862	3.25891	3.44916	2.85335	3.32235
	2.97791	3.25627	3.4504	2.84916	3.32266
	2.97719	3.25475	3.45271	2.84688	3.32298
	2.97648	3.25211	3.45448	2.84459	3.32395
	2.97576	3.24948	3.45626	2.84235	3.32498
	2.97505	3.24797	3.45857	2.84007	3.32596
	2.97433	3.24533	3.45981	2.8359	3.32698
	2.97362	3.24494	3.46154	2.83362	3.3273
	2.97291	3.24231	3.46279	2.83134	3.32899
	2.9722	3.24076	3.4651	2.82911	3.3293
	2.97148	3.23813	3.46688	2.82684	3.33099
	2.97077	3.2355	3.46647	2.82268	3.33131
	2.97006	3.23288	3.46552	2.82041	3.33091
	2.96935	3.23025	3.46456	2.81625	3.33051
	2.96864	3.22763	3.46415	2.81399	3.33082
	2.96793	3.22501	3.46427	2.80984	3.33042
	2.96722	3.22346	3.46493	2.80565	3.33002
	2.96651	3.21973	3.46451	2.80151	3.32963
	2.9658	3.21711	3.46356	2.79925	3.32923
	2.96509	3.2145	3.46369	2.79512	3.32883
	2.96438	3.21189	3.46327	2.79286	3.32843
	2.96367	3.20927	3.46232	2.78873	3.3287
	2.96296	3.20667	3.46191	2.78461	3.3283
	2.96226	3.20401	3.4615	2.78236	3.32933
	2.96155	3.20141	3.46055	2.77824	3.32893
	2.96084	3.1988	3.46067	2.776	3.32924
	2.96013	3.19731	3.46079	2.77189	3.32885
	2.95943	3.19471	3.46096	2.76965	3.32916
	2.95872	3.19211	3.45997	2.76554	3.32877
	2.95802	3.19062	3.45955	2.7614	3.32903
	2.95731	3.18802	3.4586	2.7573	3.32935
	2.9566	3.18538	3.45873	2.75506	3.32966
	2.9559	3.18279	3.4589	2.75097	3.32927
	2.9552	3.1802	3.4579	2.74688	3.32816
	2.95449	3.17761	3.45749	2.74466	3.32847
	2.95379	3.17612	3.45766	2.74058	3.32808
	2.95308	3.17354	3.45667	2.73646	3.32768
	2.95238	3.17095	3.45626	2.73238	3.32799
	2.95168	3.16832	3.45584	2.73016	3.32826
	2.95098	3.16574	3.45543	2.7261	3.32787
	2.95027	3.16426	3.45449	2.72203	3.32818
	2.94957	3.16058	3.45354	2.71793	3.3285
	2.94887	3.1591	3.45367	2.71387	3.32881
	2.94817	3.15652	3.45379	2.71166	3.32842
	2.94747	3.15395	3.45396	2.70761	3.32873
	2.94677	3.15247	3.45297	2.70357	3.329
	2.94607	3.14985	3.45256	2.69948	3.32932
	2.94537	3.14838	3.45273	2.69732	3.32963
	2.94467	3.14581	3.45232	2.69325	3.32853
	2.94397	3.14324	3.45133	2.68921	3.32884
	2.94327	3.14068	3.45039	2.68518	3.32916
	2.94257	3.13811	3.44998	2.68112	3.33014
	2.94187	3.13555	3.44903	2.6771	3.33046
	2.94118	3.13408	3.44969	2.67308	3.33006
	2.94048	3.13038	3.44875	2.66907	3.32967
	2.93978	3.12782	3.44887	2.66502	3.32998
	2.93909	3.12526	3.44793	2.66101	3.3303
	2.93839	3.1238	3.44752	2.65701	3.33057
	2.93769	3.12125	3.44765	2.65483	3.33089
	2.937	3.11869	3.44724	2.64897	3.3312
	2.9363	3.1161	3.44741	2.6468	3.33152
	2.93561	3.11355	3.44701	2.64281	3.33113
	2.93491	3.111	3.4466	2.63697	3.33073
	2.93422	3.10845	3.44726	2.6348	3.331
	2.93352	3.10591	3.44685	2.63083	3.33132
	2.93283	3.10337	3.44644	2.62685	3.33164
	2.93214	3.10082	3.44603	2.62284	3.33195
	2.93144	3.09715	3.44563	2.61888	3.33085
	2.93075	3.09461	3.44415	2.61307	3.33117
	2.93006	3.09208	3.44375	2.60911	3.33077
	2.92936	3.08954	3.44334	2.60512	3.33109
	2.92867	3.08701	3.44293	2.60117	3.3307
	2.92798	3.0834	3.44194	2.59722	3.33097
	2.92729	3.08082	3.44154	2.59324	3.33057
	2.9266	3.07721	3.44113	2.58746	3.3316
	2.92591	3.07361	3.44073	2.58353	3.3305
	2.92522	3.07108	3.44032	2.5796	3.33082
	2.92453	3.06856	3.43991	2.57564	3.33042
	2.92384	3.06492	3.43844	2.56988	3.33074
	2.92315	3.0624	3.43857	2.56597	3.33035
	2.92246	3.05988	3.43817	2.56205	3.32996
	2.92177	3.05737	3.43723	2.5581	3.33023
	2.92108	3.05378	3.43682	2.55238	3.33055
	2.9204	3.05127	3.43531	2.54848	3.33015
	2.91971	3.04764	3.4349	2.54458	3.33047
	2.91902	3.04406	3.43343	2.53887	3.3315
	2.91833	3.04155	3.4325	2.53494	3.33177
	2.91765	3.03905	3.43156	2.53106	3.33138
	2.91696	3.03655	3.43058	2.52536	3.33241
	2.91627	3.03297	3.43018	2.52149	3.33202
	2.91559	3.03043	3.42924	2.51581	3.33092
	2.9149	3.02793	3.42937	2.5119	3.33052
	2.91422	3.02437	3.42897	2.50624	3.33155
	2.91353	3.02188	3.42914	2.50238	3.33183
	2.91285	3.01938	3.42763	2.49672	3.33214
	2.91217	3.01472	3.42723	2.49287	3.33104
	2.91148	3.01223	3.42683	2.48723	3.33136
	2.9108	3.00868	3.42536	2.4816	3.33239
	2.91011	3.00619	3.42438	2.47776	3.33271
	2.90943	3.00265	3.42345	2.47214	3.33232
	2.90875	3.00017	3.42305	2.46827	3.33193
	2.90807	2.99764	3.42159	2.46266	3.33154
	2.90739	2.9941	3.42008	2.45706	3.33181
	2.9067	2.99163	3.41915	2.45324	3.33213
	2.90602	2.9881	3.41769	2.44765	3.33245
	2.90534	2.98562	3.41729	2.44207	3.33277
	2.90466	2.98099	3.41688	2.43649	3.33238
	2.90398	2.97853	3.41591	2.4327	3.33265
	2.9033	2.97606	3.41551	2.42714	3.33368
	2.90262	2.97254	3.41405	2.42158	3.33329
	2.90194	2.97008	3.41365	2.41776	3.3329
	2.90126	2.96656	3.41272	2.41221	3.33322
	2.90058	2.96406	3.41174	2.40667	3.33283
	2.89991	2.96055	3.40976	2.40291	3.33315
	2.89923	2.95809	3.40883	2.39738	3.33343
	2.89855	2.95459	3.40843	2.39186	3.33375
	2.89787	2.95108	3.40693	2.38811	3.33407
	2.8972	2.94859	3.40548	2.3826	3.33368
	2.89652	2.94509	3.4045	2.3771	3.334
	2.89584	2.94265	3.40411	2.37332	3.33361
	2.89517	2.9402	3.40371	2.36783	3.33459
	2.89449	2.93566	3.40278	2.36235	3.3342
	2.89382	2.93322	3.40186	2.35687	3.3331
	2.89314	2.9297	3.40146	2.35315	3.33272
	2.89247	2.92621	3.40106	2.34769	3.33304
	2.89179	2.92273	3.40067	2.34223	3.33336
	2.89112	2.9203	3.39974	2.33678	3.33297
	2.89044	2.91678	3.39987	2.33134	3.33329
	2.88977	2.91331	3.39948	2.32764	3.3329
	2.8891	2.91089	3.39908	2.32221	3.33251
	2.88842	2.90742	3.39869	2.31679	3.33213
	2.88775	2.90395	3.39776	2.31137	3.33174
	2.88708	2.90045	3.39684	2.30596	3.33206
	2.88641	2.89803	3.39697	2.30056	3.33096
	2.88573	2.89457	3.3971	2.29516	3.33128
	2.88506	2.89112	3.39618	2.28977	3.33156
	2.88439	2.88767	3.39579	2.28439	3.33188
	2.88372	2.88418	3.39592	2.27901	3.3322
	2.88305	2.88177	3.39552	2.27364	3.33252
	2.88238	2.87729	3.3946	2.26828	3.33214
	2.88171	2.87489	3.39368	2.26292	3.33175
	2.88104	2.87145	3.39271	2.25758	3.33202
	2.88037	2.86797	3.39232	2.25223	3.33164
	2.8797	2.86454	3.3914	2.2469	3.33196
	2.87903	2.86111	3.39048	2.23987	3.33228
	2.87837	2.85769	3.38899	2.23455	3.33189
	2.8777	2.85529	3.38807	2.22923	3.33222
	2.87703	2.85183	3.38767	2.22392	3.3332
	2.87636	2.84841	3.38676	2.21862	3.33352
	2.8757	2.84602	3.38636	2.21168	3.33385
	2.87503	2.84261	3.38545	2.20639	3.33346
	2.87436	2.8392	3.38505	2.20111	3.33378
	2.8737	2.83677	3.38466	2.19584	3.3334
	2.87303	2.83337	3.38374	2.19057	3.33367
	2.87237	2.82996	3.38335	2.18363	3.3347
	2.8717	2.82656	3.38239	2.17838	3.33503
	2.87103	2.82317	3.38147	2.17313	3.33464
	2.87037	2.81973	3.38108	2.16626	3.33496
	2.86971	2.81634	3.38069	2.16103	3.33524
	2.86904	2.81295	3.37868	2.1558	3.33556
	2.86838	2.80956	3.37828	2.15058	3.33447
	2.86772	2.80613	3.37737	2.14371	3.33479
	2.86705	2.80275	3.37698	2.1385	3.33441
	2.86639	2.79937	3.37659	2.13165	3.33402
	2.86573	2.796	3.3762	2.12646	3.33434
	2.86506	2.79263	3.37528	2.11965	3.33467
	2.8644	2.78921	3.37489	2.11448	3.33428
	2.86374	2.78585	3.3745	2.10931	3.3339
	2.86308	2.78147	3.37411	2.1025	3.33417
	2.86242	2.77811	3.37373	2.09735	3.3345
	2.86176	2.7747	3.37281	2.09055	3.33482
	2.8611	2.77135	3.37242	2.08541	3.33444
	2.86044	2.768	3.37203	2.07867	3.33405
	2.85978	2.76465	3.37217	2.07355	3.33367
	2.85912	2.7613	3.37126	2.06679	3.33399
	2.85846	2.75791	3.37087	2.06168	3.33432
	2.8578	2.75356	3.36996	2.05494	3.33459
	2.85714	2.75022	3.369	2.04984	3.33421
	2.85648	2.74689	3.36756	2.04316	3.33382
	2.85583	2.74251	3.36665	2.03808	3.33344
	2.85517	2.73918	3.36626	2.03137	3.33377
	2.85451	2.73585	3.36588	2.02472	3.3348
	2.85386	2.73152	3.36549	2.01966	3.33441
	2.8532	2.72816	3.3651	2.01298	3.33403
	2.85254	2.72484	3.36472	2.00632	3.33431
	2.85189	2.72152	3.36433	2.00128	3.33463
	2.85123	2.71721	3.36394	1.99467	3.33425
	2.85057	2.71386	3.36299	1.98964	3.33387
	2.84992	2.71055	3.36208	1.98301	3.3349
	2.84926	2.70625	3.36117	1.97639	3.33452
	2.84861	2.70295	3.36026	1.97139	3.33484
	2.84796	2.69961	3.35878	1.96482	3.33512
	2.8473	2.69532	3.35735	1.95823	3.33615
	2.84665	2.69203	3.35645	1.95165	3.33577
	2.84599	2.68775	3.35606	1.94667	3.3361
	2.84534	2.68343	3.35459	1.94014	3.33637
	2.84469	2.68014	3.35368	1.93359	3.33599
	2.84404	2.67686	3.35221	1.92704	3.33632
	2.84338	2.67359	3.35078	1.92054	3.33593
	2.84273	2.66928	3.34988	1.9156	3.33555
	2.84208	2.66601	3.34897	1.90908	3.33517
	2.84143	2.66175	3.34802	1.90258	3.3362
	2.84078	2.65849	3.34764	1.89769	3.33653
	2.84013	2.6542	3.34673	1.8912	3.33752
	2.83948	2.65094	3.34583	1.88472	3.33713
	2.83883	2.6467	3.34436	1.87828	3.33746
	2.83818	2.64344	3.34346	1.87182	3.33637
	2.83753	2.63917	3.34255	1.86536	3.3367
	2.83688	2.63592	3.34113	1.86049	3.33702
	2.83623	2.63169	3.34018	1.85408	3.3373
	2.83558	2.62845	3.33928	1.84766	3.33763
	2.83493	2.62419	3.33838	1.84124	3.33654
	2.83429	2.61998	3.33748	1.83486	3.33687
	2.83364	2.61675	3.33653	1.82846	3.33648
	2.83299	2.61254	3.33615	1.82207	3.33681
	2.83234	2.60927	3.33577	1.81724	3.33572
	2.8317	2.60507	3.33539	1.8109	3.33605
	2.83105	2.60088	3.33501	1.80454	3.33567
	2.8304	2.59762	3.33411	1.79818	3.33529
	2.82976	2.59343	3.33269	1.79187	3.33491
	2.82911	2.59022	3.33231	1.78553	3.33453
	2.82847	2.58604	3.33141	1.7792	3.33556
	2.82782	2.58182	3.33103	1.77292	3.33584
	2.82718	2.57765	3.33009	1.76661	3.33617
	2.82653	2.57348	3.32971	1.76034	3.33649
	2.82589	2.56932	3.32881	1.75405	3.33682
	2.82524	2.56512	3.32843	1.74776	3.33573
	2.8246	2.56193	3.32805	1.74152	3.33535
	2.82396	2.55778	3.32715	1.73526	3.33497
	2.82332	2.55455	3.32626	1.729	3.3353
	2.82267	2.55041	3.32531	1.72278	3.33492
	2.82203	2.54723	3.32442	1.71654	3.3352
	2.82139	2.54309	3.32404	1.71031	3.33482
	2.82075	2.53892	3.32315	1.70412	3.33515
	2.8201	2.53479	3.32225	1.69791	3.33548
	2.81946	2.53162	3.32136	1.69171	3.3351
	2.81882	2.5275	3.32041	1.68403	3.33472
	2.81818	2.52334	3.31952	1.67935	3.33505
	2.81754	2.51923	3.31863	1.6717	3.33467
	2.8169	2.51512	3.31665	1.66554	3.335
	2.81626	2.51097	3.31524	1.65937	3.33462
	2.81562	2.50783	3.31487	1.65326	3.3349
	2.81498	2.50373	3.31289	1.64711	3.33523
	2.81434	2.50059	3.312	1.64098	3.33485
	2.81371	2.49645	3.31163	1.63488	3.33518
	2.81307	2.49237	3.31017	1.62877	3.3348
	2.81243	2.48828	3.30928	1.62269	3.33442
	2.81179	2.4842	3.30788	1.6151	3.33404
	2.81115	2.48009	3.30694	1.60904	3.33367
	2.81052	2.47696	3.30553	1.60296	3.33329
	2.80988	2.4729	3.30357	1.59688	3.33291
	2.80924	2.46879	3.30268	1.59085	3.33324
	2.80861	2.46473	3.30127	1.58331	3.33286
	2.80797	2.46068	3.29982	1.57729	3.33314
	2.80734	2.45564	3.29842	1.57125	3.33277
	2.8067	2.45159	3.29697	1.56522	3.33239
	2.80606	2.44755	3.29609	1.55776	3.33201
	2.80543	2.44351	3.29413	1.55174	3.33163
	2.8048	2.43944	3.29221	1.54577	3.33196
	2.80416	2.4354	3.29077	1.53977	3.33159
	2.80353	2.43044	3.28988	1.53235	3.33121
	2.80289	2.42544	3.28848	1.52637	3.33154
	2.80226	2.42142	3.28704	1.52039	3.33187
	2.80163	2.41741	3.28615	1.513	3.33149
	2.80099	2.41336	3.28527	1.50705	3.33182
	2.80036	2.40842	3.2849	1.50113	3.3321
	2.79973	2.40348	3.28346	1.49519	3.33243
	2.7991	2.39945	3.28257	1.48784	3.33206
	2.79847	2.39545	3.28169	1.48192	3.33239
	2.79783	2.39053	3.28081	1.47603	3.33272
	2.7972	2.38651	3.27988	1.47012	3.33234
	2.79657	2.38253	3.27951	1.46281	3.33197
	2.79594	2.37855	3.27863	1.45692	3.33225
	2.79531	2.37458	3.27775	1.45104	3.33258
	2.79468	2.36965	3.27738	1.44519	3.3322
	2.79405	2.36568	3.27649	1.43932	3.33253
	2.79342	2.3608	3.27557	1.43346	3.33286
	2.79279	2.3568	3.27469	1.42764	3.33249
	2.79216	2.35193	3.27381	1.42036	3.33211
	2.79154	2.34798	3.27344	1.41456	3.3331
	2.79091	2.344	3.27307	1.40872	3.33273
	2.79028	2.33914	3.27112	1.4029	3.33306
	2.78965	2.33521	3.27075	1.39712	3.33339
	2.78902	2.33123	3.27039	1.39131	3.33301
	2.7884	2.32639	3.269	1.38551	3.33264
	2.78777	2.32247	3.26863	1.37833	3.33297
	2.78714	2.31851	3.26826	1.37257	3.33259
	2.78652	2.31459	3.26738	1.36679	3.33151
	2.78589	2.31068	3.26646	1.36102	3.33185
	2.78527	2.30582	3.26665	1.35388	3.33147
	2.78464	2.30192	3.26522	1.34812	3.3311
	2.78401	2.29711	3.26434	1.3424	3.33138
	2.78339	2.29318	3.26346	1.33666	3.33101
	2.78276	2.28837	3.26259	1.32956	3.33134
	2.78214	2.28449	3.26116	1.32383	3.33096
	2.78152	2.27966	3.25977	1.31811	3.3313
	2.78089	2.27487	3.25885	1.31103	3.33092
	2.78027	2.271	3.25848	1.30533	3.33055
	2.77965	2.26619	3.25761	1.29966	3.33088
	2.77902	2.26232	3.25623	1.29258	3.3298
	2.7784	2.25756	3.25535	1.28692	3.33013
	2.77778	2.25366	3.25443	1.28125	3.32976
	2.77716	2.2489	3.25356	1.27422	3.32939
	2.77653	2.24505	3.25269	1.26856	3.32972
	2.77591	2.24027	3.25126	1.26291	3.32935
	2.77529	2.23553	3.25039	1.25591	3.32897
	2.77467	2.23169	3.25002	1.2503	3.3286
	2.77405	2.22693	3.24966	1.24467	3.32823
	2.77343	2.2222	3.24879	1.23769	3.32851
	2.77281	2.21748	3.24842	1.23208	3.32885
	2.77219	2.21273	3.24705	1.22512	3.32847
	2.77157	2.20802	3.24613	1.21952	3.3281
	2.77095	2.20332	3.24424	1.21392	3.32914
	2.77033	2.19858	3.24388	1.20836	3.32877
	2.76971	2.19389	3.24246	1.2014	3.32839
	2.76909	2.18917	3.24108	1.19586	3.32732
	2.76848	2.18537	3.24021	1.19029	3.32765
	2.76786	2.18069	3.2393	1.18339	3.32658
	2.76724	2.17598	3.23843	1.17783	3.3262
	2.76662	2.17132	3.23756	1.17228	3.32583
	2.766	2.16665	3.2372	1.16541	3.32617
	2.76539	2.16196	3.23578	1.15987	3.3258
	2.76477	2.15731	3.23491	1.15437	3.32542
	2.76416	2.15266	3.23354	1.14885	3.32571
	2.76354	2.14798	3.23212	1.14201	3.32534
	2.76292	2.14335	3.23125	1.1365	3.32497
	2.76231	2.1378	3.23039	1.13102	3.32394
	2.76169	2.13318	3.22897	1.12552	3.32423
	2.76108	2.12856	3.2276	1.12003	3.32386
	2.76046	2.1239	3.22775	1.11323	3.32419
	2.75985	2.1193	3.22688	1.10775	3.32312
	2.75923	2.11469	3.22546	1.1023	3.32345
	2.75862	2.10918	3.2241	1.09684	3.32378
	2.75801	2.10546	3.22374	1.09138	3.32342
	2.75739	2.10087	3.22287	1.08595	3.32305
	2.75678	2.09625	3.22201	1.0805	3.32268
	2.75617	2.0908	3.2206	1.07506	3.32301
	2.75556	2.08619	3.22024	1.06965	3.32194
	2.75494	2.08162	3.21938	1.06422	3.32227
	2.75433	2.07706	3.21902	1.05879	3.3219
	2.75372	2.07247	3.21761	1.0534	3.32153
	2.75311	2.06791	3.21725	1.04798	3.32187
	2.7525	2.06337	3.21689	1.04127	3.32215
	2.75189	2.05879	3.21603	1.03587	3.32113
	2.75128	2.05425	3.21567	1.03047	3.32076
	2.75067	2.04882	3.21431	1.02511	3.32105
	2.75006	2.04343	3.21345	1.01972	3.32068
	2.74945	2.03891	3.21204	1.01437	3.32031
	2.74884	2.03436	3.21118	1.009	3.32065
	2.74823	2.02985	3.21032	1.00495	3.32168
	2.74762	2.02445	3.20891	0.99958	3.32131
	2.74701	2.01995	3.20755	0.99425	3.3216
	2.7464	2.01545	3.2072	0.9889	3.32123
	2.74579	2.01007	3.20634	0.98355	3.32087
	2.74518	2.00559	3.20493	0.97824	3.3205
	2.74458	2.00107	3.20357	0.9729	3.32083
	2.74397	1.99574	3.20372	0.96756	3.32046
	2.74336	1.99127	3.20286	0.96227	3.3201
	2.74276	1.98677	3.20146	0.95825	3.31903
	2.74215	1.98231	3.2006	0.95294	3.31866
	2.74154	1.97697	3.1987	0.94762	3.319
	2.74094	1.97252	3.19834	0.94234	3.31863
	2.74033	1.96808	3.19698	0.93704	3.31826
	2.73973	1.96276	3.19613	0.93305	3.3179
	2.73912	1.95832	3.19523	0.92776	3.31753
	2.73852	1.95305	3.19488	0.9225	3.31857
	2.73791	1.94859	3.19352	0.91851	3.3182
	2.73731	1.94333	3.19267	0.91324	3.31783
	2.7367	1.93888	3.19127	0.90796	3.31817
	2.7361	1.93447	3.18991	0.90399	3.3178
	2.7355	1.92923	3.18906	0.89875	3.31744
	2.73489	1.9248	3.18871	0.89349	3.31707
	2.73429	1.9204	3.18781	0.88953	3.3167
	2.73369	1.91598	3.18801	0.88431	3.31634
	2.73308	1.91076	3.18711	0.88036	3.31527
	2.73248	1.90638	3.18676	0.87512	3.31561
	2.73188	1.90114	3.18641	0.86988	3.31524
	2.73128	1.89677	3.18505	0.86594	3.31488
	2.73068	1.89154	3.1847	0.86073	3.31517
	2.73007	1.88718	3.18435	0.8568	3.31415
	2.72947	1.88199	3.1835	0.85158	3.31444
	2.72887	1.87678	3.18211	0.84636	3.31477
	2.72827	1.87243	3.18076	0.84244	3.31371
	2.72767	1.86723	3.18041	0.83726	3.31404
	2.72707	1.8629	3.17901	0.83334	3.31368
	2.72647	1.85775	3.17866	0.82814	3.31331
	2.72587	1.85256	3.17781	0.82423	3.31295
	2.72527	1.84824	3.17747	0.82032	3.31259
	2.72468	1.84307	3.17612	0.81513	3.31222
	2.72408	1.83876	3.17423	0.81123	3.31186
	2.72348	1.8336	3.17338	0.80608	3.31149
	2.72288	1.82849	3.17303	0.80218	3.31183
	2.72228	1.82337	3.17218	0.79701	3.31217
	2.72169	1.81905	3.17183	0.79312	3.3118
	2.72109	1.81395	3.17199	0.78923	3.31209
	2.72049	1.80882	3.1706	0.7841	3.31243
	2.71989	1.80373	3.16975	0.78022	3.31276
	2.7193	1.79861	3.1689	0.77634	3.3124
	2.7187	1.79354	3.16806	0.77119	3.31204
	2.71811	1.78928	3.16717	0.76732	3.31167
	2.71751	1.78418	3.16582	0.76345	3.31201
	2.71691	1.77912	3.16498	0.75832	3.31165
	2.71632	1.77484	3.16463	0.75445	3.31199
	2.71572	1.76979	3.16275	0.75059	3.31162
	2.71513	1.76475	3.1624	0.74673	3.31261
	2.71454	1.75968	3.16156	0.74288	3.31225
	2.71394	1.75465	3.16121	0.73902	3.31259
	2.71335	1.7504	3.16087	0.73517	3.31292
	2.71275	1.74538	3.15948	0.73009	3.31256
	2.71216	1.73953	3.15914	0.72625	3.3122
	2.71157	1.73532	3.15879	0.7224	3.31184
	2.71098	1.73032	3.15899	0.71856	3.31213
	2.71038	1.72529	3.1581	0.71473	3.31246
	2.70979	1.7203	3.15775	0.71089	3.3121
	2.7092	1.71609	3.15741	0.70706	3.31244
	2.70861	1.71111	3.15657	0.70323	3.31208
	2.70801	1.7061	3.15573	0.69941	3.31172
	2.70742	1.70113	3.15489	0.69558	3.30996
	2.70683	1.69617	3.154	0.69176	3.31029
	2.70624	1.69118	3.15266	0.68794	3.30993
	2.70565	1.68623	3.15232	0.68413	3.30957
	2.70506	1.68126	3.15148	0.68154	3.30991
	2.70447	1.67632	3.1501	0.67775	3.30955
	2.70388	1.67214	3.14926	0.67394	3.30919
	2.70329	1.66721	3.14792	0.67014	3.30883
	2.7027	1.66229	3.14758	0.66756	3.30777
	2.70211	1.65734	3.1467	0.66375	3.30741
	2.70153	1.65243	3.14586	0.65995	3.30705
	2.70094	1.64749	3.14552	0.65615	3.30599
	2.70035	1.64259	3.14468	0.65361	3.30498
	2.69976	1.63767	3.14335	0.64982	3.30462
	2.69917	1.63278	3.14197	0.64602	3.30356
	2.69859	1.62786	3.1401	0.64348	3.3032
	2.698	1.62299	3.13926	0.63969	3.30214
	2.69741	1.61811	3.13793	0.63591	3.30109
	2.69682	1.61322	3.13557	0.63335	3.30073
	2.69624	1.60835	3.13419	0.62956	3.29972
	2.69565	1.60269	3.13287	0.62578	3.29936
	2.69507	1.59784	3.13154	0.62325	3.29831
	2.69448	1.59296	3.12967	0.61948	3.29655
	2.6939	1.58735	3.12781	0.61571	3.2955
	2.69331	1.58248	3.12648	0.61318	3.2938
	2.69273	1.57766	3.12462	0.60941	3.29274
	2.69214	1.57284	3.12226	0.60686	3.29104
	2.69156	1.56799	3.1204	0.60309	3.28999
	2.69097	1.56318	3.11809	0.60057	3.28824
	2.69039	1.55834	3.11673	0.59681	3.28585
	2.6898	1.55277	3.11541	0.59429	3.2841
	2.68922	1.54795	3.11404	0.59054	3.28375
	2.68864	1.54316	3.11169	0.58799	3.28205
	2.68806	1.53834	3.10988	0.58424	3.281
	2.68747	1.53357	3.10802	0.58173	3.27995
	2.68689	1.52876	3.10568	0.57798	3.2789
	2.68631	1.52323	3.10334	0.57547	3.2772
	2.68573	1.51847	3.10153	0.57172	3.27546
	2.68515	1.51368	3.09968	0.56921	3.27377
	2.68456	1.50817	3.09734	0.56668	3.27272
	2.68398	1.50339	3.09602	0.56294	3.27034
	2.6834	1.49865	3.09466	0.56044	3.26929
	2.68282	1.49313	3.09282	0.55793	3.26755
	2.68224	1.4884	3.0915	0.5542	3.26656
	2.68166	1.48364	3.08966	0.55167	3.26482
	2.68108	1.47893	3.08786	0.54917	3.26378
	2.6805	1.47342	3.0865	0.54544	3.26273
	2.67992	1.46872	3.08466	0.54295	3.26104
	2.67934	1.46398	3.08432	0.54043	3.26
	2.67876	1.45853	3.08301	0.53793	3.25831
	2.67819	1.45384	3.08219	0.53421	3.25796
	2.67761	1.44912	3.08137	0.53172	3.25623
	2.67703	1.44369	3.08002	0.5292	3.2545
	2.67645	1.43898	3.07871	0.52671	3.25282
	2.67587	1.43356	3.07736	0.52422	3.25178
	2.6753	1.42887	3.07605	0.52171	3.25074
	2.67472	1.42421	3.07422	0.51923	3.24905
	2.67414	1.41877	3.0734	0.51551	3.24733
	2.67357	1.41412	3.07258	0.51303	3.24564
	2.67299	1.40945	3.07172	0.51052	3.24461
	2.67241	1.40406	3.0709	0.50804	3.24288
	2.67184	1.3994	3.06959	0.50556	3.24189
	2.67126	1.39477	3.06825	0.50306	3.24085
	2.67069	1.38937	3.06792	0.50058	3.2405
	2.67011	1.38475	3.06661	0.4981	3.23947
	2.66954	1.38014	3.06478	0.4956	3.23843
	2.66896	1.37476	3.06348	0.49313	3.2374
	2.66839	1.37015	3.06213	0.49065	3.23641
	2.66781	1.36553	3.06083	0.48815	3.23537
	2.66724	1.36093	3.0605	0.48568	3.23434
	2.66667	1.35557	3.05916	0.48441	3.23266
	2.66609	1.35099	3.05834	0.48194	3.23163
	2.66552	1.34564	3.05753	0.47947	3.22991
	2.66495	1.34107	3.0557	0.47697	3.22957
	2.66437	1.33647	3.0544	0.47451	3.22853
	2.6638	1.33191	3.05306	0.47204	3.22819
	2.66323	1.32735	3.05225	0.47077	3.2272
	2.66266	1.32276	3.05144	0.46831	3.22685
	2.66209	1.31821	3.0501	0.46582	3.22651
	2.66152	1.31291	3.0488	0.46336	3.22548
	2.66094	1.30837	3.04751	0.4609	3.22513
	2.66037	1.3038	3.04665	0.45963	3.2241
	2.6598	1.29854	3.04536	0.45717	3.22307
	2.65923	1.29398	3.04354	0.45471	3.22272
	2.65866	1.28873	3.04273	0.45223	3.22174
	2.65809	1.28419	3.04192	0.45099	3.22071
	2.65752	1.27895	3.04058	0.44851	3.21968
	2.65695	1.27441	3.03977	0.44605	3.21797
	2.65638	1.26991	3.03795	0.44479	3.21699
	2.65581	1.26541	3.03714	0.44234	3.21596
	2.65525	1.26017	3.03634	0.43989	3.21561
	2.65468	1.25568	3.03553	0.43862	3.21459
	2.65411	1.25117	3.03472	0.43617	3.21356
	2.65354	1.24669	3.03387	0.4337	3.21258
	2.65297	1.24218	3.03258	0.43246	3.21155
	2.65241	1.23699	3.03125	0.42999	3.21121
	2.65184	1.2325	3.02996	0.42876	3.21018
	2.65127	1.22804	3.02863	0.42628	3.20984
	2.65071	1.22355	3.02782	0.42384	3.20881
	2.65014	1.21838	3.02654	0.42258	3.20847
	2.64957	1.2139	3.02573	0.42014	3.20745
	2.64901	1.20946	3.0244	0.41888	3.20647
	2.64844	1.20502	3.02312	0.41644	3.20544
	2.64788	1.19984	3.02227	0.41518	3.20442
	2.64731	1.19542	3.02098	0.41274	3.2034
	2.64674	1.19096	3.02018	0.41149	3.20242
	2.64618	1.18654	3.01938	0.40905	3.20208
	2.64562	1.1821	3.01805	0.4078	3.20106
	2.64505	1.17768	3.01725	0.40536	3.20003
	2.64449	1.17253	3.01592	0.40411	3.19901
	2.64392	1.16813	3.01464	0.40167	3.19867
	2.64336	1.16373	3.01384	0.40042	3.19833
	2.6428	1.15931	3.01251	0.39799	3.19799
	2.64223	1.15421	3.01171	0.39673	3.19633
	2.64167	1.14979	3.01091	0.39551	3.19599
	2.64111	1.14541	3.00959	0.39305	3.19497
	2.64055	1.141	3.00831	0.39183	3.19395
	2.63998	1.13663	3.00703	0.38937	3.19361
	2.63942	1.13153	3.00571	0.38815	3.19259
	2.63886	1.12716	3.00443	0.3869	3.19162
	2.6383	1.12277	3.00359	0.38448	3.19128
	2.63774	1.11842	3.00279	0.38323	3.18958
	2.63718	1.11406	3.00247	0.38198	3.18924
	2.63661	1.10969	3.00119	0.37956	3.18823
	2.63605	1.10464	2.99987	0.37831	3.18721
	2.63549	1.10027	2.9986	0.37709	3.18624
	2.63493	1.09593	2.99728	0.37464	3.18522
	2.63437	1.09157	2.99601	0.37342	3.18488
	2.63381	1.08724	2.99521	0.37218	3.18387
	2.63326	1.08219	2.99437	0.37093	3.18353
	2.6327	1.07787	2.9931	0.36851	3.18251
	2.63214	1.07353	2.9923	0.36727	3.18154
	2.63158	1.06921	2.99198	0.36605	3.1812
	2.63102	1.06491	2.99119	0.36481	3.18019
	2.63046	1.06057	2.99035	0.36239	3.17985
	2.6299	1.05627	2.98956	0.36115	3.17884
	2.62935	1.05125	2.98924	0.35991	3.17782
	2.62879	1.04696	2.98845	0.3587	3.17749
	2.62823	1.04264	2.98765	0.35746	3.17647
	2.62768	1.03836	2.98734	0.35624	3.17551
	2.62712	1.03405	2.98702	0.3538	3.17449
	2.62656	1.02977	2.98571	0.35259	3.17416
	2.62601	1.0255	2.98539	0.35135	3.17315
	2.62545	1.0212	2.98507	0.35011	3.17213
	2.62489	1.01694	2.98428	0.3489	3.1718
	2.62434	1.01265	2.98397	0.34767	3.17083
	2.62378	1.00839	2.98317	0.34643	3.17113
	2.62323	1.0041	2.98186	0.34402	3.17016
	2.62267	0.99985	2.98155	0.34278	3.16983
	2.62212	0.99489	2.98076	0.34157	3.16882
	2.62156	0.99133	2.98092	0.34034	3.16848
	2.62101	0.9871	2.9806	0.3391	3.16815
	2.62046	0.98283	2.98029	0.33789	3.16714
	2.6199	0.9786	2.9795	0.33666	3.1668
	2.61935	0.97434	2.97918	0.33543	3.16579
	2.6188	0.97012	2.97839	0.33422	3.16478
	2.61824	0.96587	2.9776	0.33299	3.16445
	2.61769	0.96165	2.97677	0.33175	3.16411
	2.61714	0.95812	2.97645	0.33055	3.16315
	2.61659	0.95388	2.97566	0.32931	3.16282
	2.61603	0.94967	2.97488	0.32808	3.16181
	2.61548	0.94612	2.97409	0.32688	3.16148
	2.61493	0.94192	2.97377	0.32565	3.16114
	2.61438	0.93769	2.97346	0.32441	3.16014
	2.61383	0.9335	2.97315	0.32321	3.1598
	2.61328	0.92999	2.97236	0.32198	3.15947
	2.61273	0.92577	2.97204	0.32075	3.15914
	2.61218	0.92159	2.97221	0.31955	3.15948
	2.61163	0.91738	2.9709	0.31832	3.15915
	2.61108	0.91388	2.97011	0.31709	3.15814
	2.61053	0.90971	2.9698	0.31589	3.15781
	2.60998	0.90551	2.96949	0.31466	3.15747
	2.60943	0.90134	2.9687	0.31343	3.15714
	2.60888	0.89715	2.96839	0.31223	3.15681
	2.60833	0.89366	2.96855	0.311	3.15715
	2.60778	0.88948	2.96776	0.30978	3.15682
	2.60723	0.886	2.96698	0.30858	3.15581
	2.60668	0.88185	2.96714	0.30735	3.15616
	2.60614	0.87767	2.96683	0.30732	3.15582
	2.60559	0.8742	2.96699	0.30609	3.15549
	2.60504	0.87003	2.96715	0.30489	3.15516
	2.60449	0.86589	2.96736	0.30367	3.15483
	2.60395	0.86243	2.96705	0.30244	3.1545
	2.6034	0.85826	2.96674	0.30125	3.15484
	2.60285	0.85413	2.96642	0.30002	3.15451
	2.60231	0.85065	2.96659	0.2988	3.1548
	2.60176	0.84653	2.96675	0.29877	3.15447
	2.60122	0.84308	2.96644	0.29757	3.15414
	2.60067	0.83893	2.96613	0.29635	3.15448
	2.60013	0.83549	2.96582	0.29513	3.15415
	2.59958	0.83135	2.96551	0.29393	3.15382
	2.59904	0.82791	2.96567	0.29271	3.15349
	2.59849	0.82377	2.96583	0.29268	3.15316
	2.59795	0.82034	2.96604	0.29146	3.15283
	2.5974	0.81624	2.96667	0.29026	3.1525
	2.59686	0.81278	2.96589	0.28904	3.15217
	2.59631	0.80869	2.96605	0.28782	3.15184
	2.59577	0.80524	2.96673	0.28779	3.15151
	2.59523	0.80181	2.96642	0.2866	3.15118
	2.59469	0.79773	2.96659	0.28538	3.15085
	2.59414	0.79428	2.96675	0.28416	3.15119
	2.5936	0.7902	2.96739	0.28413	3.15154
	2.59306	0.78679	2.96708	0.28294	3.15121
	2.59252	0.78269	2.96776	0.28172	3.15155
	2.59197	0.77928	2.96697	0.2805	3.15185
	2.59143	0.77585	2.96714	0.27931	3.15219
	2.59089	0.77178	2.96683	0.27928	3.15186
	2.59035	0.76838	2.96746	0.27806	3.15153
	2.58981	0.76495	2.96715	0.27685	3.1512
	2.58927	0.76156	2.96684	0.27682	3.1502
	2.58873	0.75747	2.96705	0.27563	3.15054
	2.58819	0.75408	2.96674	0.27441	3.15088
	2.58765	0.75069	2.9669	0.2732	3.15056
	2.58711	0.74728	2.96707	0.27317	3.15023
	2.58657	0.74323	2.96723	0.27198	3.1499
	2.58603	0.73982	2.9674	0.27076	3.14957
	2.58549	0.73644	2.9676	0.27074	3.14924
	2.58495	0.73307	2.96729	0.26952	3.14958
	2.58441	0.72966	2.96793	0.26833	3.14926
	2.58387	0.72629	2.9681	0.26831	3.14955
	2.58333	0.72292	2.9683	0.26709	3.1499
	2.5828	0.71952	2.96847	0.26588	3.14957
	2.58226	0.71549	2.96863	0.26585	3.14991
	2.58172	0.7121	2.96832	0.26466	3.14958
	2.58118	0.70874	2.96849	0.26345	3.14993
	2.58065	0.70604	2.9687	0.26342	3.14893
	2.58011	0.70199	2.96886	0.26221	3.1486
	2.57957	0.69863	2.96855	0.26103	3.14827
	2.57903	0.69594	2.96824	0.261	3.14794
	2.5785	0.69256	2.96935	0.25979	3.14762
	2.57796	0.68921	2.96904	0.25858	3.14729
	2.57743	0.68586	2.96925	0.25855	3.14696
	2.57689	0.68248	2.96894	0.25737	3.14664
	2.57636	0.67914	2.96864	0.25616	3.14698
	2.57582	0.67579	2.96927	0.25613	3.14732
	2.57529	0.67243	2.96944	0.25492	3.147
	2.57475	0.66909	2.96965	0.25374	3.14667
	2.57422	0.66572	2.96934	0.25371	3.14634
	2.57368	0.66304	2.96903	0.2525	3.14602
	2.57315	0.65971	2.9692	0.25132	3.14569
	2.57261	0.65635	2.96936	0.25129	3.14536
	2.57208	0.65302	2.96953	0.25008	3.14504
	2.57155	0.64969	2.96922	0.25006	3.14534
	2.57101	0.64699	2.96938	0.24885	3.14501
	2.57048	0.64367	2.96959	0.24767	3.14406
	2.56995	0.641	2.97023	0.24764	3.14436
	2.56942	0.63765	2.9704	0.24644	3.14403
	2.56888	0.63433	2.97009	0.24641	3.14371
	2.56835	0.63166	2.97077	0.2452	3.14209
	2.56782	0.62832	2.97094	0.24518	3.14176
	2.56729	0.62566	2.97063	0.244	3.14144
	2.56676	0.62235	2.97079	0.24397	3.14178
	2.56623	0.61901	2.97148	0.24277	3.14012
	2.56569	0.61635	2.97164	0.24156	3.13979
	2.56516	0.61304	2.97133	0.24154	3.13947
	2.56463	0.61036	2.97197	0.24036	3.13914
	2.5641	0.60706	2.97167	0.24033	3.13882
	2.56357	0.6044	2.97235	0.23913	3.13849
	2.56304	0.60108	2.97299	0.2391	3.1375
	2.56251	0.59843	2.97315	0.2379	3.13718
	2.56198	0.59513	2.97285	0.23788	3.13685
	2.56145	0.59246	2.97353	0.2367	3.13586
	2.56093	0.58916	2.97369	0.2355	3.13554
	2.5604	0.58652	2.97386	0.23547	3.13588
	2.55987	0.58385	2.97407	0.23427	3.13556
	2.55934	0.58056	2.97424	0.23424	3.13457
	2.55881	0.57792	2.9744	0.23307	3.13424
	2.55828	0.57461	2.97457	0.23304	3.1333
	2.55776	0.57197	2.97426	0.23184	3.13231
	2.55723	0.56869	2.97396	0.23182	3.13132
	2.5567	0.56603	2.97365	0.23062	3.13033
	2.55617	0.56339	2.97382	0.23059	3.13
	2.55565	0.56076	2.97402	0.22942	3.12968
	2.55512	0.55746	2.97372	0.22822	3.12936
	2.55459	0.55483	2.97341	0.22819	3.12904
	2.55407	0.5522	2.97311	0.22699	3.12809
	2.55354	0.54893	2.9728	0.22697	3.12777
	2.55302	0.54628	2.97249	0.2258	3.12745
	2.55249	0.54365	2.97167	0.22577	3.12646
	2.55197	0.54103	2.97188	0.22457	3.12481
	2.55144	0.53838	2.97158	0.22455	3.12448
	2.55092	0.53576	2.97174	0.22335	3.1235
	2.55039	0.5325	2.97096	0.22333	3.12255
	2.54987	0.52985	2.97014	0.22331	3.12223
	2.54934	0.52723	2.97035	0.22213	3.12125
	2.54882	0.52462	2.97005	0.22211	3.12093
	2.54829	0.522	2.96974	0.22091	3.11994
	2.54777	0.51936	2.96944	0.22089	3.11896
	2.54725	0.51611	2.96961	0.21969	3.11801
	2.54672	0.5135	2.9693	0.21967	3.11703
	2.5462	0.51086	2.96947	0.2185	3.11671
	2.54568	0.50825	2.96916	0.21848	3.11506
	2.54516	0.50564	2.96933	0.21728	3.11474
	2.54463	0.50301	2.96903	0.21726	3.11376
	2.54411	0.5004	2.96924	0.21606	3.11282
	2.54359	0.4978	2.96893	0.21604	3.1125
	2.54307	0.4952	2.9691	0.21487	3.11152
	2.54255	0.49257	2.9688	0.21485	3.11053
	2.54203	0.48997	2.96896	0.21482	3.10955
	2.5415	0.48737	2.96866	0.21363	3.10861
	2.54098	0.48474	2.96835	0.21361	3.1083
	2.54046	0.48214	2.96951	0.21241	3.10665
	2.53994	0.47955	2.96921	0.21239	3.10633
	2.53942	0.47692	2.9689	0.21122	3.10535
	2.5389	0.47433	2.9686	0.2112	3.10437
	2.53838	0.47237	2.96829	0.21001	3.10405
	2.53786	0.46978	2.96799	0.20998	3.10246
	2.53734	0.46716	2.96816	0.20996	3.10148
	2.53682	0.46457	2.96833	0.20877	3.09988
	2.53631	0.46262	2.96755	0.20875	3.09956
	2.53579	0.46003	2.96725	0.20758	3.09858
	2.53527	0.45742	2.96694	0.20756	3.09761
	2.53475	0.45547	2.96664	0.20637	3.09663
	2.53423	0.45288	2.96634	0.20635	3.09565
	2.53371	0.45027	2.96556	0.20633	3.09472
	2.5332	0.44832	2.96526	0.20513	3.09374
	2.53268	0.44574	2.96543	0.20511	3.09276
	2.53216	0.44379	2.96465	0.20395	3.09179
	2.53165	0.44119	2.96435	0.20393	3.0902
	2.53113	0.43924	2.96405	0.20391	3.08988
	2.53061	0.43666	2.96276	0.20271	3.08825
	2.5301	0.43472	2.96246	0.20269	3.08793
	2.52958	0.43212	2.96216	0.2015	3.08634
	2.52906	0.43018	2.96138	0.20148	3.08537
	2.52855	0.4276	2.96061	0.20146	3.08439
	2.52803	0.42566	2.96031	0.2003	3.0828
	2.52752	0.42306	2.95954	0.20028	3.08183
	2.527	0.42112	2.95872	0.19909	3.08086
	2.52649	0.41855	2.95842	0.19907	3.07923
	2.52597	0.41662	2.95863	0.19905	3.0783
	2.52546	0.41402	2.95782	0.19786	3.07667
	2.52494	0.41208	2.95752	0.19784	3.0757
	2.52443	0.40952	2.95722	0.19667	3.07411
	2.52392	0.40758	2.95691	0.19665	3.07314
	2.5234	0.40562	2.95661	0.19547	3.07152
	2.52289	0.40306	2.95584	0.19545	3.07059
	2.52238	0.40113	2.95507	0.19543	3.06962
	2.52186	0.39856	2.95477	0.19424	3.068
	2.52135	0.39661	2.954	0.19422	3.06707
	2.52084	0.39468	2.95417	0.1942	3.06545
	2.52033	0.39212	2.95387	0.19304	3.06448
	2.51981	0.39019	2.9531	0.19302	3.06351
	2.5193	0.38824	2.95229	0.19183	3.06193
	2.51879	0.38631	2.95199	0.19181	3.06097
	2.51828	0.38375	2.95169	0.19179	3.05939
	2.51777	0.38183	2.95139	0.19061	3.05777
	2.51726	0.37987	2.95062	0.19059	3.05615
	2.51674	0.37795	2.95032	0.19057	3.05457
	2.51623	0.3754	2.95049	0.18941	3.05361
	2.51572	0.37347	2.9507	0.18939	3.05203
	2.51521	0.37155	2.9504	0.18937	3.04976
	2.5147	0.3696	2.94959	0.18818	3.0488
	2.51419	0.36768	2.94929	0.18817	3.04723
	2.51368	0.36576	2.94853	0.18698	3.04561
	2.51317	0.36321	2.94823	0.18696	3.04469
	2.51266	0.36127	2.94793	0.18694	3.04308
	2.51216	0.35935	2.94716	0.18578	3.04147
	2.51165	0.35743	2.94686	0.18577	3.04055
	2.51114	0.35552	2.9461	0.18575	3.03894
	2.51063	0.35357	2.94533	0.18456	3.03737
	2.51012	0.35166	2.9455	0.18454	3.03576
	2.50961	0.34974	2.94473	0.18453	3.0348
	2.50911	0.34783	2.94392	0.18334	3.03384
	2.5086	0.34591	2.94363	0.18332	3.03293
	2.50809	0.34397	2.94286	0.18331	3.03067
	2.50758	0.34206	2.94256	0.18215	3.0291
	2.50708	0.34015	2.9418	0.18213	3.02749
	2.50657	0.33824	2.9415	0.18211	3.02593
	2.50606	0.33633	2.9412	0.18093	3.02433
	2.50556	0.33501	2.9409	0.18091	3.02276
	2.50505	0.33311	2.94061	0.18089	3.02181
	2.50454	0.3312	2.94031	0.17971	3.02086
	2.50404	0.32929	2.93903	0.17969	3.01925
	2.50353	0.32735	2.93874	0.17968	3.01769
	2.50303	0.32545	2.93844	0.17852	3.01674
	2.50252	0.32416	2.93768	0.1785	3.01518
	2.50202	0.32226	2.93738	0.17848	3.01358
	2.50151	0.32035	2.93662	0.1773	3.01198
	2.50101	0.31842	2.93679	0.17729	3.01107
	2.5005	0.31714	2.93556	0.17727	3.00947
	2.5	0.31524	2.93526	0.17725	3.00792
	2.4995	0.31333	2.93497	0.17607	3.00632
	2.49899	0.31143	2.93467	0.17605	3.00472
	2.49849	0.31015	2.93437	0.17603	3.00317
	2.49799	0.30822	2.93361	0.17488	3.00158
	2.49748	0.30632	2.93332	0.17486	3.00002
	2.49698	0.30505	2.93349	0.17485	2.99779
	2.49648	0.30315	2.93319	0.17367	2.99624
	2.49597	0.30187	2.93243	0.17365	2.99464
	2.49547	0.29994	2.93163	0.17363	2.99374
	2.49497	0.29805	2.93133	0.17245	2.99215
	2.49447	0.29677	2.93104	0.17244	2.9912
	2.49397	0.29487	2.93027	0.17242	2.98966
	2.49346	0.2936	2.92951	0.1724	2.98871
	2.49296	0.29168	2.92922	0.17125	2.98712
	2.49246	0.2904	2.92795	0.17123	2.98493
	2.49196	0.28851	2.92719	0.17122	2.98335
	2.49146	0.28724	2.9269	0.17004	2.9818
	2.49096	0.28534	2.92613	0.17002	2.98086
	2.49046	0.28407	2.92538	0.17	2.97867
	2.48996	0.28215	2.92462	0.16883	2.97773
	2.48946	0.28088	2.92432	0.16881	2.97619
	2.48896	0.27961	2.92352	0.16879	2.97461
	2.48846	0.27772	2.92276	0.16878	2.97243
	2.48796	0.27645	2.92247	0.16763	2.97085
	2.48746	0.27515	2.92171	0.16761	2.96931
	2.48696	0.27326	2.92095	0.16759	2.96773
	2.48646	0.27199	2.92066	0.16642	2.96615
	2.48597	0.27072	2.91939	0.1664	2.96461
	2.48547	0.26945	2.91956	0.16638	2.96303
	2.48497	0.26757	2.91881	0.16637	2.9615
	2.48447	0.26627	2.91851	0.16519	2.95992
	2.48397	0.26501	2.91822	0.16518	2.95899
	2.48348	0.26312	2.91793	0.16516	2.95681
	2.48298	0.26185	2.91717	0.16514	2.95464
	2.48248	0.26059	2.91642	0.164	2.95371
	2.48199	0.25932	2.91566	0.16398	2.95214
	2.48149	0.25741	2.91537	0.16396	2.95061
	2.48099	0.25615	2.91457	0.16279	2.94844
	2.4805	0.25488	2.91381	0.16277	2.94687
	2.48	0.25362	2.91352	0.16276	2.9453
	2.4795	0.25235	2.91323	0.16274	2.94377
	2.47901	0.25109	2.91294	0.16157	2.94161
	2.47851	0.24918	2.91218	0.16155	2.94067
	2.47802	0.24792	2.91189	0.16154	2.93911
	2.47752	0.24666	2.9116	0.16152	2.93695
	2.47703	0.24539	2.91085	0.16037	2.93538
	2.47653	0.24413	2.91005	0.16036	2.93386
	2.47604	0.24287	2.9093	0.16034	2.93229
	2.47554	0.24161	2.90901	0.16032	2.93014
	2.47505	0.24032	2.90825	0.15915	2.92857
	2.47456	0.23906	2.90796	0.15914	2.92769
	2.47406	0.2378	2.90767	0.15912	2.92613
	2.47357	0.23654	2.90692	0.15911	2.92457
	2.47308	0.23466	2.90616	0.15793	2.92305
	2.47258	0.23341	2.90587	0.15792	2.92149
	2.47209	0.23215	2.90508	0.1579	2.91934
	2.4716	0.23086	2.90433	0.15789	2.91778
	2.4711	0.2296	2.90357	0.15674	2.91563
	2.47061	0.22835	2.90328	0.15673	2.91471
	2.47012	0.22709	2.90253	0.15671	2.91256
	2.46963	0.22645	2.90224	0.1567	2.91101
	2.46914	0.22519	2.90145	0.15553	2.90949
	2.46864	0.22394	2.9007	0.15551	2.90735
	2.46815	0.22265	2.90041	0.15549	2.9058
	2.46766	0.2214	2.8992	0.15548	2.90424
	2.46717	0.22014	2.8984	0.15431	2.90273
	2.46668	0.21889	2.89811	0.15429	2.90118
	2.46619	0.21763	2.89833	0.15428	2.89905
	2.4657	0.21638	2.89754	0.15426	2.8975
	2.46521	0.21512	2.89679	0.15312	2.89599
	2.46472	0.21446	2.89604	0.15311	2.89507
	2.46423	0.21321	2.89529	0.15309	2.89294
	2.46374	0.21195	2.895	0.15308	2.89139
	2.46325	0.2107	2.89425	0.15191	2.88989
	2.46276	0.20945	2.89396	0.15189	2.88834
	2.46227	0.20881	2.89271	0.15188	2.88621
	2.46178	0.20756	2.89196	0.15186	2.88404
	2.46129	0.20631	2.89121	0.15185	2.88254
	2.46081	0.20503	2.88996	0.15068	2.88099
	2.46032	0.20439	2.88967	0.15067	2.87949
	2.45983	0.20314	2.88893	0.15065	2.87733
	2.45934	0.20189	2.88864	0.15064	2.87583
	2.45885	0.20125	2.88835	0.14949	2.8737
	2.45837	0.2	2.88807	0.14948	2.87217
	2.45788	0.19875	2.88732	0.14946	2.87063
	2.45739	0.19812	2.88703	0.14945	2.86788
	2.45691	0.19684	2.88629	0.14944	2.86639
	2.45642	0.1956	2.88504	0.14827	2.86485
	2.45593	0.19496	2.88475	0.14825	2.86273
	2.45545	0.19371	2.88447	0.14824	2.86062
	2.45496	0.19308	2.88418	0.14823	2.85908
	2.45447	0.19183	2.88297	0.14709	2.85697
	2.45399	0.19058	2.88173	0.14707	2.85544
	2.4535	0.18995	2.88098	0.14706	2.85332
	2.45302	0.18868	2.88024	0.14704	2.8518
	2.45253	0.18804	2.87949	0.14703	2.84906
	2.45205	0.1868	2.87967	0.14586	2.84816
	2.45156	0.18555	2.87892	0.14585	2.84605
	2.45108	0.18492	2.87768	0.14583	2.84452
	2.45059	0.18367	2.87739	0.14582	2.84241
	2.45011	0.18304	2.87665	0.14581	2.84031
	2.44962	0.1818	2.87636	0.14464	2.83879
	2.44914	0.18116	2.87562	0.14463	2.8373
	2.44866	0.17989	2.87534	0.14461	2.83516
	2.44817	0.17926	2.87409	0.1446	2.83306
	2.44769	0.17863	2.87381	0.14459	2.83154
	2.44721	0.17739	2.87261	0.14345	2.82944
	2.44672	0.17676	2.87232	0.14343	2.82734
	2.44624	0.17551	2.87108	0.14342	2.8252
	2.44576	0.17488	2.8708	0.14341	2.82311
	2.44528	0.17364	2.87005	0.14339	2.82163
	2.44479	0.17301	2.86977	0.14223	2.81888
	2.44431	0.17238	2.86903	0.14222	2.8174
	2.44383	0.17111	2.86829	0.1422	2.81589
	2.44335	0.17048	2.8675	0.14219	2.8138
	2.44287	0.16924	2.86676	0.14217	2.81171
	2.44239	0.16861	2.86602	0.14101	2.8102
	2.44191	0.16798	2.8662	0.141	2.80749
	2.44143	0.16674	2.86592	0.14098	2.80541
	2.44094	0.16611	2.86518	0.14097	2.8039
	2.44046	0.16548	2.86489	0.14096	2.8012
	2.43998	0.16424	2.86415	0.13982	2.79912
	2.4395	0.16362	2.86387	0.13981	2.79699
	2.43902	0.16296	2.86359	0.13979	2.79553
	2.43854	0.16172	2.86331	0.13978	2.79283
	2.43807	0.16109	2.86257	0.13977	2.79072
	2.43759	0.16047	2.86179	0.13861	2.78864
	2.43711	0.15984	2.86151	0.13859	2.78656
	2.43663	0.1586	2.86077	0.13858	2.78445
	2.43615	0.15797	2.86049	0.13857	2.78238
	2.43567	0.15735	2.85975	0.13855	2.78088
	2.43519	0.15611	2.85901	0.13854	2.77881
	2.43471	0.15548	2.85777	0.13738	2.77674
	2.43424	0.15486	2.85749	0.13737	2.77463
	2.43376	0.1542	2.8563	0.13735	2.77256
	2.43328	0.15297	2.85602	0.13734	2.77049
	2.4328	0.15234	2.85524	0.13733	2.769
	2.43233	0.15171	2.8545	0.13619	2.76632
	2.43185	0.15109	2.85377	0.13618	2.76426
	2.43137	0.15046	2.85349	0.13617	2.76216
	2.4309	0.14923	2.85275	0.13615	2.75949
	2.43042	0.1486	2.85293	0.13614	2.75804
	2.42994	0.14798	2.85219	0.13613	2.75594
	2.42947	0.14735	2.85096	0.13497	2.75388
	2.42899	0.14673	2.85022	0.13495	2.75182
	2.42852	0.14608	2.84994	0.13494	2.74973
	2.42804	0.14545	2.84921	0.13493	2.74767
	2.42756	0.14422	2.84847	0.13492	2.74562
	2.42709	0.14359	2.8477	0.1349	2.74296
	2.42661	0.14297	2.84651	0.13375	2.74148
	2.42614	0.14235	2.84577	0.13373	2.73943
	2.42567	0.14172	2.84504	0.13372	2.73678
	2.42519	0.1411	2.84426	0.13371	2.73469
	2.42472	0.14048	2.84353	0.13369	2.73325
	2.42424	0.13985	2.84234	0.13256	2.7306
	2.42377	0.13862	2.84157	0.13255	2.72795
	2.42329	0.138	2.84129	0.13254	2.72526
	2.42282	0.13735	2.84056	0.13252	2.72383
	2.42235	0.13672	2.83982	0.13251	2.72118
	2.42188	0.1361	2.83909	0.1325	2.7191
	2.4214	0.13548	2.83836	0.13134	2.71707
	2.42093	0.13486	2.83808	0.13133	2.71443
	2.42046	0.13424	2.83731	0.13132	2.71239
	2.41998	0.13361	2.83658	0.1313	2.71032
	2.41951	0.13299	2.8363	0.13129	2.70829
	2.41904	0.13237	2.83511	0.13014	2.70626
	2.41857	0.13175	2.83434	0.13012	2.70362
	2.4181	0.13113	2.83361	0.13011	2.70156
	2.41763	0.1305	2.83334	0.1301	2.69953
	2.41715	0.12988	2.83261	0.13009	2.6969
	2.41668	0.12926	2.83142	0.13007	2.69484
	2.41621	0.12862	2.83065	0.12895	2.69281
	2.41574	0.12799	2.82992	0.12893	2.69019
	2.41527	0.12737	2.82919	0.12892	2.68873
	2.4148	0.12675	2.82892	0.12891	2.68611
	2.41433	0.12613	2.82819	0.1289	2.68409
	2.41386	0.12551	2.82696	0.12888	2.68147
	2.41339	0.12489	2.82624	0.12773	2.67886
	2.41292	0.12427	2.82596	0.12772	2.6768
	2.41245	0.12365	2.82523	0.1277	2.67419
	2.41198	0.12303	2.82446	0.12769	2.67218
	2.41151	0.12241	2.82374	0.12768	2.66957
	2.41104	0.12179	2.82301	0.12767	2.66756
	2.41058	0.12117	2.82183	0.12766	2.66491
	2.41011	0.12053	2.82106	0.1265	2.66231
	2.40964	0.12052	2.82033	0.12649	2.6603
	2.40917	0.1199	2.81915	0.12648	2.6577
	2.4087	0.11928	2.81839	0.12647	2.6551
	2.40823	0.11866	2.81766	0.12645	2.65251
	2.40777	0.11804	2.81648	0.12644	2.65047
	2.4073	0.11742	2.81576	0.12532	2.64787
	2.40683	0.1168	2.81454	0.1253	2.64528
	2.40637	0.11619	2.81336	0.12529	2.64328
	2.4059	0.11617	2.8126	0.12528	2.6407
	2.40543	0.11556	2.81187	0.12527	2.63811
	2.40497	0.11494	2.8107	0.12526	2.63608
	2.4045	0.11432	2.80997	0.12524	2.6329
	2.40403	0.1137	2.80921	0.12409	2.63032
	2.40357	0.11309	2.80848	0.12408	2.62774
	2.4031	0.11307	2.80776	0.12407	2.62516
	2.40264	0.11246	2.80704	0.12406	2.62258
	2.40217	0.11181	2.80627	0.12405	2.6206
	2.4017	0.1112	2.806	0.12403	2.61798
	2.40124	0.11058	2.80528	0.12288	2.61486
	2.40077	0.11057	2.80456	0.12287	2.61284
	2.40031	0.10995	2.80383	0.12286	2.61027
	2.39985	0.10934	2.80311	0.12285	2.60771
	2.39938	0.10872	2.80284	0.12284	2.60455
	2.39892	0.1081	2.80208	0.12282	2.60199
	2.39845	0.10809	2.80181	0.12281	2.60002
	2.39799	0.10748	2.80154	0.12169	2.59687
	2.39753	0.10686	2.80082	0.12168	2.59486
	2.39706	0.10624	2.79964	0.12167	2.5923
	2.3966	0.10623	2.79937	0.12165	2.58916
	2.39614	0.10562	2.79861	0.12164	2.5872
	2.39567	0.105	2.79789	0.12163	2.58406
	2.39521	0.10439	2.79762	0.12048	2.58151
	2.39475	0.10377	2.7969	0.12047	2.57838
	2.39428	0.10376	2.79573	0.12046	2.57583
	2.39382	0.10312	2.79497	0.12045	2.57271
	2.39336	0.1025	2.79425	0.12044	2.56958
	2.3929	0.10249	2.79308	0.12043	2.56763
	2.39244	0.10188	2.79233	0.12041	2.56509
	2.39198	0.10127	2.79116	0.11927	2.56255
	2.39151	0.10065	2.79089	0.11926	2.56002
	2.39105	0.10064	2.79017	0.11924	2.5569
	2.39059	0.10003	2.78941	0.11923	2.55437
	2.39013	0.09941	2.78869	0.11922	2.55184
	2.38967	0.0994	2.78753	0.11921	2.54931
	2.38921	0.09879	2.78726	0.1192	2.54675
	2.38875	0.09817	2.78605	0.11808	2.54423
	2.38829	0.09816	2.78534	0.11807	2.54112
	2.38783	0.09755	2.78462	0.11806	2.5386
	2.38737	0.09694	2.78341	0.11804	2.53608
	2.38691	0.09693	2.7827	0.11803	2.53299
	2.38645	0.09631	2.78198	0.11802	2.53047
	2.38599	0.0957	2.78127	0.11801	2.52796
	2.38553	0.09569	2.78055	0.118	2.52487
	2.38507	0.09505	2.77935	0.11685	2.52236
	2.38462	0.09444	2.77863	0.11684	2.51928
	2.38416	0.09443	2.77792	0.11683	2.51677
	2.3837	0.09382	2.77716	0.11682	2.51427
	2.38324	0.0932	2.776	0.11681	2.51177
	2.38278	0.0932	2.77529	0.1168	2.50926
	2.38232	0.09258	2.77457	0.11679	2.50619
	2.38187	0.09197	2.77382	0.11564	2.50369
	2.38141	0.09196	2.77355	0.11563	2.50062
	2.38095	0.09135	2.77239	0.11562	2.49756
	2.3805	0.09134	2.77213	0.11561	2.49449
	2.38004	0.09073	2.77142	0.1156	2.49086
	2.37958	0.09012	2.77022	0.11559	2.48837
	2.37913	0.09011	2.76906	0.11558	2.48532
	2.37867	0.0895	2.76786	0.11446	2.4823
	2.37821	0.08888	2.76715	0.11445	2.47925
	2.37776	0.08888	2.76644	0.11444	2.47563
	2.3773	0.08826	2.76572	0.11443	2.47258
	2.37684	0.08826	2.76497	0.11442	2.46897
	2.37639	0.08764	2.76337	0.1144	2.46596
	2.37593	0.08764	2.76266	0.11439	2.46292
	2.37548	0.08703	2.76191	0.11438	2.46046
	2.37502	0.08639	2.76075	0.11324	2.45685
	2.37457	0.08638	2.75956	0.11323	2.45382
	2.37411	0.08577	2.75885	0.11322	2.45079
	2.37366	0.08576	2.75769	0.11321	2.4472
	2.37321	0.08515	2.75694	0.1132	2.44421
	2.37275	0.08514	2.75624	0.11319	2.44119
	2.3723	0.08453	2.75553	0.11318	2.43761
	2.37184	0.08452	2.75482	0.11316	2.43459
	2.37139	0.08391	2.75411	0.11202	2.43157
	2.37094	0.08391	2.75336	0.11201	2.42804
	2.37048	0.0833	2.75221	0.112	2.42503
	2.37003	0.08329	2.7515	0.11199	2.42146
	2.36958	0.08268	2.75031	0.11198	2.41845
	2.36912	0.08267	2.7496	0.11197	2.41545
	2.36867	0.08206	2.74845	0.11196	2.41245
	2.36822	0.08205	2.74726	0.11195	2.40945
	2.36777	0.08144	2.747	0.11083	2.40593
	2.36732	0.08144	2.74585	0.11082	2.40294
	2.36686	0.08083	2.74466	0.11081	2.39995
	2.36641	0.08082	2.74396	0.1108	2.39696
	2.36596	0.08021	2.74281	0.11079	2.39398
	2.36551	0.0802	2.74206	0.11078	2.391
	2.36506	0.07959	2.74136	0.11077	2.38802
	2.36461	0.07958	2.74021	0.10963	2.38452
	2.36416	0.07898	2.73902	0.10962	2.38098
	2.36371	0.07837	2.73788	0.10961	2.37745
	2.36326	0.07836	2.73717	0.1096	2.37452
	2.3628	0.07835	2.73599	0.10959	2.371
	2.36235	0.07772	2.73484	0.10958	2.36748
	2.3619	0.07771	2.73321	0.10957	2.36452
	2.36145	0.0771	2.73251	0.10843	2.36104
	2.36101	0.0771	2.73133	0.10842	2.35808
	2.36056	0.07649	2.72974	0.10841	2.35457
	2.36011	0.07648	2.72856	0.1084	2.35107
	2.35966	0.07587	2.72741	0.10839	2.34815
	2.35921	0.07587	2.72667	0.10838	2.34465
	2.35876	0.07526	2.72597	0.10837	2.34171
	2.35831	0.07525	2.72483	0.10836	2.33821
	2.35786	0.07464	2.72365	0.10835	2.33476
	2.35741	0.07464	2.72295	0.10724	2.33182
	2.35697	0.07403	2.72181	0.10723	2.32834
	2.35652	0.07402	2.72063	0.10722	2.32486
	2.35607	0.07401	2.71949	0.10721	2.32141
	2.35562	0.07341	2.71831	0.1072	2.31794
	2.35518	0.0734	2.71761	0.10719	2.31447
	2.35473	0.07279	2.71647	0.10718	2.31103
	2.35428	0.07279	2.71485	0.10717	2.30811
	2.35383	0.07218	2.71415	0.10603	2.3041
	2.35339	0.07217	2.71298	0.10602	2.30068
	2.35294	0.07217	2.71228	0.10601	2.29777
	2.35249	0.07156	2.71114	0.106	2.29432
	2.35205	0.07155	2.70997	0.10599	2.29036
	2.3516	0.07095	2.70971	0.10598	2.28691
	2.35116	0.07094	2.70901	0.10597	2.28401
	2.35071	0.07033	2.70832	0.10596	2.2806
	2.35027	0.07033	2.70714	0.10595	2.2777
	2.34982	0.07032	2.70601	0.10482	2.27427
	2.34937	0.06969	2.70531	0.10481	2.27084
	2.34893	0.06968	2.70506	0.1048	2.2669
	2.34848	0.06968	2.70388	0.10479	2.26347
	2.34804	0.06907	2.70227	0.10478	2.26008
	2.3476	0.06906	2.70114	0.10477	2.25666
	2.34715	0.06846	2.70044	0.10476	2.25271
	2.34671	0.06845	2.69883	0.10475	2.24933
	2.34626	0.06845	2.6977	0.10474	2.24592
	2.34582	0.06784	2.69609	0.10363	2.24251
	2.34538	0.06783	2.69496	0.10362	2.2386
	2.34493	0.06723	2.69471	0.10361	2.2347
	2.34449	0.06722	2.69354	0.1036	2.2313
	2.34405	0.06722	2.69193	0.10359	2.2279
	2.3436	0.06661	2.69036	0.10358	2.22401
	2.34316	0.0666	2.68919	0.10357	2.22062
	2.34272	0.0666	2.68763	0.10356	2.21674
	2.34227	0.06599	2.68602	0.10355	2.21335
	2.34183	0.06599	2.6849	0.10242	2.20948
	2.34139	0.06598	2.68417	0.10241	2.20557
	2.34095	0.06538	2.68348	0.1024	2.20219
	2.34051	0.06537	2.68144	0.10239	2.19833
	2.34006	0.06477	2.68031	0.10238	2.19446
	2.33962	0.06476	2.67915	0.10237	2.19057
	2.33918	0.06475	2.67759	0.10236	2.18671
	2.33874	0.06415	2.67686	0.10235	2.18283
	2.3383	0.06414	2.67573	0.10234	2.17898
	2.33786	0.06414	2.67414	0.10121	2.1751
	2.33742	0.06413	2.67301	0.1012	2.17126
	2.33698	0.06353	2.67185	0.10119	2.16742
	2.33654	0.06352	2.67029	0.10118	2.16356
	2.3361	0.06292	2.66913	0.10117	2.16022
	2.33566	0.06291	2.66801	0.10116	2.15587
	2.33522	0.06291	2.66685	0.10115	2.15257
	2.33478	0.0623	2.66573	0.10114	2.14819
	2.33434	0.0623	2.66414	0.10113	2.14438
	2.3339	0.06229	2.66258	0.10112	2.14053
	2.33346	0.06169	2.66099	0.10002	2.13673
	2.33302	0.06168	2.66031	0.10001	2.13293
	2.33258	0.06168	2.65915	0.1	2.12909
	2.33214	0.06167	2.65803	0.09999	2.1253
	2.3317	0.06104	2.65735	0.09998	2.12147
	2.33127	0.06104	2.65576	0.09997	2.11768
	2.33083	0.06103	2.65374	0.09996	2.11338
	2.33039	0.06043	2.65171	0.09995	2.10956
	2.32995	0.06042	2.65013	0.09994	2.10579
	2.32951	0.06042	2.64901	0.09881	2.10146
	2.32908	0.05982	2.64786	0.09881	2.09769
	2.32864	0.05981	2.64675	0.0988	2.09393
	2.3282	0.05981	2.64516	0.09879	2.08962
	2.32776	0.0592	2.64362	0.09878	2.08586
	2.32733	0.0592	2.64203	0.09877	2.08159
	2.32689	0.05919	2.64045	0.09876	2.07781
	2.32645	0.05859	2.63891	0.09875	2.07406
	2.32602	0.05859	2.63776	0.09874	2.0698
	2.32558	0.05858	2.63622	0.09873	2.06552
	2.32515	0.05857	2.63507	0.0976	2.06127
	2.32471	0.05797	2.63396	0.09759	2.05754
	2.32427	0.05797	2.63238	0.09759	2.05326
	2.32384	0.05796	2.6308	0.09758	2.04954
	2.3234	0.05796	2.62926	0.09757	2.04531
	2.32297	0.05736	2.62812	0.09756	2.04157
	2.32253	0.05735	2.62701	0.09755	2.03734
	2.3221	0.05734	2.62543	0.09754	2.03313
	2.32166	0.05734	2.62433	0.09753	2.02891
	2.32123	0.05674	2.62275	0.09643	2.02518
	2.32079	0.05673	2.62075	0.09642	2.02149
	2.32036	0.05673	2.61964	0.09641	2.01729
	2.31993	0.05672	2.61807	0.0964	2.01357
	2.31949	0.05612	2.6165	0.09639	2.00937
	2.31906	0.05612	2.61497	0.09638	2.00566
	2.31862	0.05611	2.6134	0.09637	2.00198
	2.31819	0.05611	2.61273	0.09637	1.99781
	2.31776	0.05551	2.61158	0.09636	1.99363
	2.31732	0.0555	2.61134	0.09635	1.98895
	2.31689	0.0555	2.61067	0.09634	1.98526
	2.31646	0.0549	2.61	0.09521	1.9811
	2.31603	0.05489	2.60886	0.0952	1.97644
	2.31559	0.05488	2.60861	0.0952	1.97229
	2.31516	0.05488	2.60751	0.09519	1.9681
	2.31473	0.05428	2.60727	0.09518	1.96396
	2.3143	0.05427	2.6066	0.09517	1.95982
	2.31386	0.05427	2.60589	0.09516	1.95569
	2.31343	0.05426	2.60479	0.09515	1.95106
	2.313	0.05367	2.60412	0.09403	1.94693
	2.31257	0.05366	2.60345	0.09402	1.94278
	2.31214	0.05366	2.60188	0.09401	1.93816
	2.31171	0.05306	2.60075	0.094	1.93405
	2.31128	0.05305	2.59965	0.09399	1.92944
	2.31085	0.05305	2.59852	0.09398	1.92484
	2.31042	0.05304	2.59742	0.09397	1.92075
	2.30999	0.05242	2.59632	0.09397	1.91616
	2.30955	0.05241	2.59562	0.09396	1.91157
	2.30912	0.05241	2.59495	0.09395	1.90649
	2.30869	0.0524	2.59428	0.09394	1.90143
	2.30827	0.0518	2.59315	0.09284	1.89686
	2.30784	0.0518	2.59248	0.09283	1.8923
	2.30741	0.05179	2.59049	0.09282	1.88774
	2.30698	0.05179	2.58851	0.09282	1.88319
	2.30655	0.05119	2.5861	0.09281	1.87864
	2.30612	0.05119	2.58369	0.0928	1.87459
	2.30569	0.05118	2.58171	0.09279	1.87005
	2.30526	0.05118	2.57931	0.09278	1.86552
	2.30483	0.05117	2.57733	0.09277	1.861
	2.3044	0.05057	2.57493	0.09276	1.85647
	2.30398	0.05057	2.57295	0.09276	1.85147
	2.30355	0.05056	2.57013	0.09275	1.84696
	2.30312	0.05056	2.56773	0.09274	1.84245
	2.30269	0.04996	2.56534	0.09162	1.8375
	2.30227	0.04996	2.56337	0.09161	1.83301
	2.30184	0.04995	2.56051	0.0916	1.82852
	2.30141	0.04995	2.55859	0.09159	1.82403
	2.30098	0.04994	2.55616	0.09158	1.81955
	2.30056	0.04935	2.55423	0.09157	1.81508
	2.30013	0.04934	2.55227	0.09157	1.81061
	2.2997	0.04934	2.5503	0.09156	1.80566
	2.29928	0.04933	2.54792	0.09155	1.80169
	2.29885	0.04873	2.5455	0.09154	1.79724
	2.29842	0.04873	2.54358	0.09042	1.79279
	2.298	0.04873	2.54116	0.09041	1.7888
	2.29757	0.04872	2.53836	0.0904	1.78436
	2.29715	0.04872	2.5364	0.09039	1.77992
	2.29672	0.04812	2.53403	0.09039	1.7755
	2.2963	0.04812	2.53165	0.09038	1.77107
	2.29587	0.04811	2.5297	0.09037	1.76665
	2.29545	0.04811	2.52733	0.09036	1.76179
	2.29502	0.0481	2.52538	0.09035	1.75783
	2.2946	0.0481	2.52301	0.09034	1.75343
	2.29417	0.0475	2.52023	0.09034	1.74858
	2.29375	0.0475	2.51828	0.09033	1.74419
	2.29332	0.04749	2.51634	0.09032	1.7398
	2.2929	0.04749	2.51397	0.08923	1.73542
	2.29248	0.04748	2.51203	0.08922	1.73104
	2.29205	0.04689	2.51009	0.08921	1.72667
	2.29163	0.04688	2.50773	0.0892	1.7223
	2.2912	0.04688	2.50579	0.08919	1.71793
	2.29078	0.04687	2.50344	0.08918	1.71357
	2.29036	0.04687	2.5015	0.08918	1.70875
	2.28994	0.04627	2.49915	0.08917	1.7044
	2.28951	0.04627	2.49679	0.08916	1.70005
	2.28909	0.04627	2.49486	0.08915	1.69571
	2.28867	0.04626	2.49293	0.08914	1.69138
	2.28825	0.04626	2.491	0.08913	1.68658
	2.28782	0.04625	2.48865	0.08802	1.68225
	2.2874	0.04566	2.48672	0.08801	1.67794
	2.28698	0.04565	2.48479	0.088	1.67362
	2.28656	0.04565	2.48245	0.08799	1.66931
	2.28614	0.04565	2.48011	0.08798	1.66547
	2.28571	0.04564	2.47777	0.08798	1.6607
	2.28529	0.04564	2.4754	0.08797	1.65641
	2.28487	0.04504	2.47351	0.08796	1.65212
	2.28445	0.04504	2.47114	0.08795	1.64783
	2.28403	0.04503	2.46881	0.08794	1.64355
	2.28361	0.04503	2.46689	0.08794	1.63927
	2.28319	0.04503	2.46456	0.08682	1.63546
	2.28277	0.04502	2.46223	0.08681	1.63119
	2.28235	0.0444	2.4599	0.0868	1.62693
	2.28193	0.0444	2.45799	0.0868	1.62267
	2.28151	0.04439	2.45566	0.08679	1.61888
	2.28109	0.04439	2.45375	0.08678	1.61463
	2.28067	0.04439	2.45143	0.08677	1.61081
	2.28025	0.04438	2.44911	0.08676	1.60657
	2.27983	0.04438	2.44679	0.08676	1.60233
	2.27941	0.04378	2.44447	0.08675	1.5981
	2.27899	0.04378	2.44256	0.08674	1.59433
	2.27857	0.04378	2.44025	0.08673	1.59011
	2.27816	0.04377	2.4379	0.08672	1.58589
	2.27774	0.04377	2.43558	0.08563	1.58167
	2.27732	0.04376	2.43327	0.08563	1.57746
	2.2769	0.04376	2.43096	0.08562	1.57325
	2.27648	0.04317	2.42825	0.08561	1.56951
	2.27606	0.04316	2.42594	0.0856	1.56531
	2.27565	0.04316	2.42404	0.08559	1.56112
	2.27523	0.04315	2.42174	0.08559	1.55693
	2.27481	0.04315	2.4194	0.08558	1.5532
	2.27439	0.04315	2.41755	0.08557	1.54857
	2.27398	0.04314	2.41521	0.08556	1.54484
	2.27356	0.04255	2.41291	0.08556	1.54067
	2.27314	0.04254	2.41061	0.08555	1.53651
	2.27273	0.04254	2.40873	0.08554	1.53234
	2.27231	0.04254	2.40603	0.08443	1.52818
	2.27189	0.04253	2.40373	0.08442	1.52448
	2.27148	0.04253	2.40144	0.08441	1.52033
	2.27106	0.04252	2.39871	0.0844	1.51619
	2.27065	0.04252	2.39642	0.0844	1.51205
	2.27023	0.04193	2.39414	0.08439	1.50833
	2.26982	0.04192	2.39185	0.08438	1.50377
	2.2694	0.04192	2.38916	0.08437	1.49965
	2.26898	0.04192	2.38688	0.08436	1.49552
	2.26857	0.04191	2.38375	0.08436	1.4914
	2.26815	0.04191	2.38148	0.08435	1.48729
	2.26774	0.04191	2.37835	0.08324	1.48317
	2.26732	0.04131	2.37567	0.08323	1.47907
	2.26691	0.04131	2.3734	0.08322	1.47452
	2.2665	0.04131	2.37069	0.08321	1.47042
	2.26608	0.0413	2.36802	0.08321	1.46632
	2.26567	0.0413	2.36534	0.0832	1.46223
	2.26525	0.04129	2.36223	0.08319	1.4577
	2.26484	0.04129	2.35997	0.08318	1.45362
	2.26443	0.04129	2.35686	0.08318	1.44954
	2.26401	0.04069	2.3542	0.08317	1.44547
	2.2636	0.04069	2.35114	0.08316	1.4414
	2.26319	0.04069	2.34844	0.08208	1.43689
	2.26277	0.04068	2.34538	0.08207	1.43283
	2.26236	0.04068	2.34189	0.08206	1.42878
	2.26195	0.04068	2.33964	0.08205	1.42473
	2.26154	0.04067	2.33655	0.08205	1.42027
	2.26112	0.04067	2.3335	0.08204	1.41622
	2.26071	0.04008	2.33042	0.08203	1.41174
	2.2603	0.04007	2.32777	0.08202	1.40771
	2.25989	0.04007	2.32429	0.08202	1.40324
	2.25948	0.04007	2.32122	0.08201	1.39921
	2.25906	0.04006	2.31818	0.082	1.39519
	2.25865	0.04006	2.31551	0.08199	1.39117
	2.25824	0.04006	2.31248	0.08088	1.38715
	2.25783	0.04005	2.30981	0.08088	1.38314
	2.25742	0.03946	2.30678	0.08087	1.37914
	2.25701	0.03946	2.30372	0.08086	1.3747
	2.2566	0.03945	2.3003	0.08085	1.3707
	2.25619	0.03945	2.29725	0.08085	1.36671
	2.25578	0.03945	2.29419	0.08084	1.36272
	2.25537	0.03944	2.29118	0.08083	1.35829
	2.25496	0.03944	2.28813	0.08083	1.35431
	2.25455	0.03944	2.28512	0.08082	1.35034
	2.25414	0.03943	2.28207	0.08081	1.34636
	2.25373	0.03884	2.27907	0.0808	1.34199
	2.25332	0.03884	2.27564	0.0808	1.33802
	2.25291	0.03883	2.2726	0.08079	1.33406
	2.2525	0.03883	2.26917	0.07968	1.32967
	2.25209	0.03883	2.26657	0.07967	1.32571
	2.25168	0.03882	2.26315	0.07967	1.32176
	2.25127	0.03882	2.26016	0.07966	1.31739
	2.25086	0.03882	2.25674	0.07965	1.31344
	2.25045	0.03881	2.25333	0.07964	1.30951
	2.25005	0.03822	2.24992	0.07964	1.30514
	2.24964	0.03822	2.24651	0.07963	1.30121
	2.24923	0.03822	2.24354	0.07962	1.29728
	2.24882	0.03821	2.24014	0.07962	1.29296
	2.24841	0.03821	2.23674	0.07961	1.28904
	2.24801	0.03821	2.23295	0.0796	1.2847
	2.2476	0.0382	2.22917	0.07959	1.28079
	2.24719	0.0382	2.22578	0.07851	1.27688
	2.24678	0.0382	2.22243	0.0785	1.27255
	2.24638	0.03761	2.21905	0.0785	1.26865
	2.24597	0.0376	2.21528	0.07849	1.26476
	2.24556	0.0376	2.21152	0.07848	1.26086
	2.24516	0.0376	2.20776	0.07848	1.25655
	2.24475	0.03759	2.204	0.07847	1.25267
	2.24434	0.03759	2.20025	0.07846	1.24839
	2.24394	0.03759	2.1965	0.07846	1.24451
	2.24353	0.03758	2.19314	0.07845	1.24022
	2.24313	0.03758	2.1894	0.07844	1.23635
	2.24272	0.03758	2.18566	0.07843	1.23206
	2.24231	0.03699	2.18193	0.07843	1.2282
	2.24191	0.03698	2.1782	0.07842	1.22392
	2.2415	0.03698	2.17447	0.07841	1.22006
	2.2411	0.03698	2.17036	0.07731	1.21579
	2.24069	0.03697	2.16664	0.0773	1.21194
	2.24029	0.03697	2.16292	0.07729	1.20771
	2.23988	0.03697	2.15921	0.07729	1.20387
	2.23948	0.03696	2.15547	0.07728	1.20003
	2.23908	0.03696	2.15176	0.07727	1.1962
	2.23867	0.03696	2.14848	0.07727	1.19195
	2.23827	0.03637	2.14436	0.07726	1.18813
	2.23786	0.03637	2.14067	0.07725	1.18431
	2.23746	0.03636	2.13698	0.07725	1.18049
	2.23706	0.03636	2.13291	0.07724	1.17668
	2.23665	0.03636	2.12923	0.07723	1.17287
	2.23625	0.03635	2.12555	0.07722	1.16864
	2.23585	0.03635	2.12187	0.07722	1.16484
	2.23544	0.03635	2.11858	0.07611	1.16104
	2.23504	0.03634	2.11491	0.07611	1.15724
	2.23464	0.03573	2.11124	0.0761	1.15303
	2.23423	0.03573	2.10758	0.07609	1.14924
	2.23383	0.03573	2.10354	0.07609	1.14546
	2.23343	0.03572	2.09951	0.07608	1.14167
	2.23303	0.03572	2.09586	0.07607	1.13831
	2.23263	0.03572	2.0918	0.07607	1.13453
	2.23222	0.03571	2.08778	0.07606	1.13076
	2.23182	0.03571	2.08414	0.07605	1.12699
	2.23142	0.03571	2.0805	0.07605	1.12322
	2.23102	0.03512	2.07687	0.07604	1.11946
	2.23062	0.03512	2.07286	0.07603	1.11611
	2.23022	0.03511	2.06924	0.07495	1.11236
	2.22981	0.03511	2.06561	0.07495	1.1086
	2.22941	0.03511	2.062	0.07494	1.10485
	2.22901	0.0351	2.05838	0.07493	1.10111
	2.22861	0.0351	2.05477	0.07493	1.09736
	2.22821	0.0351	2.05079	0.07492	1.09362
	2.22781	0.03509	2.04755	0.07491	1.08989
	2.22741	0.03509	2.04355	0.07491	1.08615
	2.22701	0.03509	2.03995	0.0749	1.08242
	2.22661	0.03508	2.03635	0.07489	1.07869
	2.22621	0.03508	2.03276	0.07489	1.07538
	2.22581	0.03449	2.0288	0.07488	1.07166
	2.22541	0.03449	2.02522	0.07487	1.06794
	2.22501	0.03449	2.02127	0.07487	1.06461
	2.22461	0.03449	2.01769	0.07486	1.0613
	2.22422	0.03448	2.01449	0.07376	1.05759
	2.22382	0.03448	2.01055	0.07375	1.05389
	2.22342	0.03448	2.00698	0.07375	1.05059
	2.22302	0.03447	2.00342	0.07374	1.04689
	2.22262	0.03447	1.99949	0.07373	1.0436
	2.22222	0.03447	1.99593	0.07373	1.03991
	2.22182	0.03446	1.99238	0.07372	1.03662
	2.22143	0.03446	1.98883	0.07371	1.03293
	2.22103	0.03388	1.98525	0.07371	1.02962
	2.22063	0.03387	1.98134	0.0737	1.02594
	2.22023	0.03387	1.9778	0.07369	1.02267
	2.21984	0.03387	1.9739	0.07369	1.01939
	2.21944	0.03386	1.97	0.07368	1.01612
	2.21904	0.03386	1.96608	0.07367	1.01286
	2.21864	0.03386	1.96219	0.07367	1.00957
	2.21825	0.03385	1.9583	0.07366	1.0059
	2.21785	0.03385	1.95442	0.07256	1.00264
	2.21745	0.03385	1.95091	0.07256	0.99938
	2.21706	0.03384	1.947	0.07255	0.99573
	2.21666	0.03384	1.94313	0.07254	0.99247
	2.21626	0.03326	1.93926	0.07254	0.9892
	2.21587	0.03325	1.9354	0.07253	0.98595
	2.21547	0.03325	1.93151	0.07252	0.9827
	2.21508	0.03325	1.92766	0.07252	0.97946
	2.21468	0.03325	1.92344	0.07251	0.97582
	2.21429	0.03324	1.9196	0.0725	0.97258
	2.21389	0.03324	1.91572	0.0725	0.96932
	2.2135	0.03324	1.91152	0.07249	0.96609
	2.2131	0.03323	1.90769	0.07249	0.96246
	2.21271	0.03323	1.90422	0.07248	0.95923
	2.21231	0.03323	1.90036	0.07247	0.95601
	2.21192	0.03322	1.89618	0.0714	0.95276
	2.21152	0.03264	1.89236	0.07139	0.94954
	2.21113	0.03264	1.88815	0.07139	0.94632
	2.21073	0.03263	1.88434	0.07138	0.9431
	2.21034	0.03263	1.88054	0.07137	0.93989
	2.20994	0.03263	1.8767	0.07137	0.93628
	2.20955	0.03263	1.87255	0.07136	0.93304
	2.20916	0.03262	1.86875	0.07136	0.92984
	2.20876	0.03262	1.86493	0.07135	0.92663
	2.20837	0.03262	1.86114	0.07134	0.92343
	2.20798	0.03261	1.85736	0.07134	0.92021
	2.20758	0.03261	1.85358	0.07133	0.91701
	2.20719	0.03261	1.84977	0.07132	0.91421
	2.2068	0.03261	1.84564	0.07132	0.91102
	2.20641	0.0326	1.84187	0.07131	0.9078
	2.20601	0.0326	1.83808	0.07022	0.90461
	2.20562	0.0326	1.83396	0.07021	0.90142
	2.20523	0.03201	1.83021	0.0702	0.89824
	2.20484	0.03201	1.82607	0.0702	0.89503
	2.20444	0.03201	1.82232	0.07019	0.89185
	2.20405	0.032	1.81858	0.07018	0.88867
	2.20366	0.032	1.81483	0.07018	0.8855
	2.20327	0.032	1.81106	0.07017	0.88269
	2.20288	0.032	1.80698	0.07017	0.87952
	2.20249	0.03199	1.80325	0.07016	0.87635
	2.2021	0.03199	1.79949	0.07015	0.87319
	2.2017	0.03199	1.79542	0.07015	0.87039
	2.20131	0.03199	1.7917	0.07014	0.86723
	2.20092	0.03198	1.78795	0.07013	0.86407
	2.20053	0.03198	1.78424	0.07013	0.86127
	2.20014	0.03198	1.78019	0.06903	0.85812
	2.19975	0.03197	1.77645	0.06903	0.85496
	2.19936	0.03139	1.77206	0.06902	0.85181
	2.19897	0.03139	1.76833	0.06902	0.84903
	2.19858	0.03139	1.76429	0.06901	0.84588
	2.19819	0.03138	1.76025	0.069	0.84273
	2.1978	0.03138	1.75619	0.069	0.83995
	2.19741	0.03138	1.75251	0.06899	0.83681
	2.19702	0.03137	1.74846	0.06899	0.83406
	2.19663	0.03137	1.74444	0.06898	0.8309
	2.19625	0.03137	1.74077	0.06897	0.82815
	2.19586	0.03137	1.73673	0.06897	0.82502
	2.19547	0.03136	1.73307	0.06896	0.82225
	2.19508	0.03136	1.72941	0.06896	0.81912
	2.19469	0.03136	1.72538	0.06895	0.81638
	2.1943	0.03136	1.72139	0.06894	0.81323
	2.19391	0.03077	1.71736	0.06894	0.81049
	2.19353	0.03077	1.71372	0.06787	0.80776
	2.19314	0.03077	1.70974	0.06786	0.805
	2.19275	0.03077	1.70607	0.06786	0.80188
	2.19236	0.03076	1.7021	0.06785	0.79913
	2.19197	0.03076	1.69847	0.06785	0.7964
	2.19159	0.03076	1.69447	0.06784	0.79367
	2.1912	0.03075	1.69085	0.06783	0.79054
	2.19081	0.03075	1.68686	0.06783	0.78781
	2.19043	0.03075	1.68291	0.06782	0.78507
	2.19004	0.03075	1.6793	0.06782	0.78235
	2.18965	0.03074	1.67566	0.06781	0.77963
	2.18927	0.03074	1.67206	0.0678	0.77689
	2.18888	0.03074	1.66846	0.0678	0.77417
	2.18849	0.03074	1.66486	0.06779	0.77143
	2.18811	0.03073	1.66124	0.06779	0.76872
	2.18772	0.03073	1.65731	0.06778	0.76599
	2.18733	0.03073	1.65373	0.06777	0.76328
	2.18695	0.03015	1.65011	0.06777	0.76057
	2.18656	0.03014	1.6462	0.06668	0.75784
	2.18618	0.03014	1.64262	0.06667	0.75549
	2.18579	0.03014	1.63868	0.06667	0.75279
	2.18541	0.03014	1.63512	0.06666	0.75009
	2.18502	0.03013	1.63155	0.06665	0.74737
	2.18464	0.03013	1.62762	0.06665	0.74503
	2.18425	0.03013	1.62407	0.06664	0.74233
	2.18387	0.03013	1.62018	0.06664	0.73964
	2.18348	0.03012	1.6166	0.06663	0.7373
	2.1831	0.03012	1.61305	0.06662	0.73458
	2.18271	0.03012	1.60917	0.06662	0.73189
	2.18233	0.03011	1.6056	0.06661	0.72956
	2.18195	0.03011	1.60206	0.06661	0.72687
	2.18156	0.03011	1.59819	0.0666	0.72416
	2.18118	0.03011	1.59463	0.0666	0.72186
	2.18079	0.0301	1.59111	0.06551	0.71915
	2.18041	0.0301	1.58725	0.0655	0.71685
	2.18003	0.0301	1.5837	0.0655	0.71414
	2.17964	0.02952	1.57985	0.06549	0.71184
	2.17926	0.02952	1.57634	0.06548	0.70914
	2.17888	0.02951	1.5728	0.06548	0.70682
	2.1785	0.02951	1.56929	0.06547	0.70415
	2.17811	0.02951	1.56546	0.06547	0.70147
	2.17773	0.02951	1.56196	0.06546	0.69916
	2.17735	0.0295	1.55843	0.06546	0.69684
	2.17697	0.0295	1.55494	0.06545	0.69417
	2.17658	0.0295	1.55112	0.06544	0.69186
	2.1762	0.0295	1.54727	0.06544	0.68954
	2.17582	0.02949	1.54412	0.06543	0.68688
	2.17544	0.02949	1.54031	0.06543	0.68457
	2.17506	0.02949	1.5368	0.06542	0.68228
	2.17468	0.02949	1.53333	0.06541	0.6796
	2.17429	0.02948	1.52986	0.06541	0.67732
	2.17391	0.02948	1.52603	0.0654	0.67463
	2.17353	0.02948	1.52257	0.06434	0.67233
	2.17315	0.02948	1.51911	0.06434	0.67005
	2.17277	0.02947	1.51529	0.06433	0.66737
	2.17239	0.02947	1.51184	0.06432	0.6651
	2.17201	0.02947	1.50839	0.06432	0.6628
	2.17163	0.02946	1.50494	0.06431	0.6605
	2.17125	0.02946	1.50114	0.06431	0.65785
	2.17087	0.02946	1.4977	0.0643	0.65555
	2.17049	0.02888	1.49426	0.0643	0.65328
	2.17011	0.02888	1.4908	0.06429	0.65099
	2.16973	0.02888	1.48704	0.06428	0.64869
	2.16935	0.02887	1.48361	0.06428	0.64643
	2.16897	0.02887	1.47983	0.06427	0.64376
	2.16859	0.02887	1.47641	0.06427	0.64147
	2.16821	0.02887	1.47299	0.06426	0.63921
	2.16783	0.02886	1.46922	0.06426	0.63692
	2.16745	0.02886	1.46581	0.06425	0.63463
	2.16707	0.02886	1.4624	0.06425	0.63237
	2.1667	0.02886	1.45932	0.06424	0.63009
	2.16632	0.02885	1.45556	0.06316	0.62781
	2.16594	0.02885	1.45216	0.06315	0.62555
	2.16556	0.02885	1.44876	0.06314	0.62327
	2.16518	0.02885	1.44537	0.06314	0.62099
	2.1648	0.02884	1.44195	0.06313	0.61874
[truncated: 4,272 more rows]

## Sheet: Figure S10
		Fc/Fc+Fc/Fc+			L-CP-D			N-CP-D			L-CP-A			N-CP-A
	0	0.1151		-0.5	-1.327		-0.5	-0.7302		-0.5	-1.494		-0.5	-0.9877
	0.001	0.1596		-0.499	-1.232		-0.499	-0.6536		-0.499	-1.41		-0.499	-0.9114
	0.002	0.1768		-0.498	-1.168		-0.498	-0.6182		-0.498	-1.37		-0.498	-0.872
	0.003	0.185		-0.497	-1.126		-0.497	-0.5933		-0.497	-1.34		-0.497	-0.8478
	0.004	0.1929		-0.496	-1.096		-0.496	-0.5748		-0.496	-1.313		-0.496	-0.8285
	0.005	0.2005		-0.495	-1.064		-0.495	-0.5568		-0.495	-1.287		-0.495	-0.8099
	0.006	0.2062		-0.494	-1.037		-0.494	-0.539		-0.494	-1.267		-0.494	-0.7899
	0.007	0.2137		-0.493	-1.012		-0.493	-0.5236		-0.493	-1.245		-0.493	-0.7713
	0.008	0.2181		-0.492	-0.9872		-0.492	-0.5099		-0.492	-1.224		-0.492	-0.7522
	0.009	0.2226		-0.491	-0.9641		-0.491	-0.4971		-0.491	-1.203		-0.491	-0.736
	0.01	0.2289		-0.49	-0.9395		-0.49	-0.4843		-0.49	-1.179		-0.49	-0.7197
	0.011	0.2313		-0.489	-0.9167		-0.489	-0.4716		-0.489	-1.162		-0.489	-0.7064
	0.012	0.235		-0.488	-0.8943		-0.488	-0.4625		-0.488	-1.148		-0.488	-0.69
	0.013	0.2395		-0.487	-0.8684		-0.487	-0.45		-0.487	-1.129		-0.487	-0.6749
	0.014	0.2433		-0.486	-0.8538		-0.486	-0.4374		-0.486	-1.114		-0.486	-0.6611
	0.015	0.2472		-0.485	-0.838		-0.485	-0.4254		-0.485	-1.099		-0.485	-0.6468
	0.016	0.2495		-0.484	-0.8165		-0.484	-0.4135		-0.484	-1.08		-0.484	-0.6333
	0.017	0.2527		-0.483	-0.8005		-0.483	-0.3995		-0.483	-1.065		-0.483	-0.6215
	0.018	0.2554		-0.482	-0.7847		-0.482	-0.3887		-0.482	-1.05		-0.482	-0.6037
	0.019	0.2588		-0.481	-0.7645		-0.481	-0.3805		-0.481	-1.033		-0.481	-0.5929
	0.02	0.2607		-0.48	-0.7478		-0.48	-0.3718		-0.48	-1.017		-0.48	-0.5816
	0.021	0.2636		-0.479	-0.7312		-0.479	-0.3588		-0.479	-1.003		-0.479	-0.5676
	0.022	0.2675		-0.478	-0.7221		-0.478	-0.3498		-0.478	-0.9904		-0.478	-0.5584
	0.023	0.2709		-0.477	-0.7089		-0.477	-0.3391		-0.477	-0.9769		-0.477	-0.5466
	0.024	0.2708		-0.476	-0.6915		-0.476	-0.3328		-0.476	-0.9628		-0.476	-0.5357
	0.025	0.2727		-0.475	-0.6771		-0.475	-0.3268		-0.475	-0.9484		-0.475	-0.5266
	0.026	0.2758		-0.474	-0.6621		-0.474	-0.3162		-0.474	-0.9338		-0.474	-0.5144
	0.027	0.2785		-0.473	-0.6518		-0.473	-0.3068		-0.473	-0.9217		-0.473	-0.5033
	0.028	0.2826		-0.472	-0.6396		-0.472	-0.2997		-0.472	-0.9091		-0.472	-0.4941
	0.029	0.2846		-0.471	-0.6272		-0.471	-0.2911		-0.471	-0.896		-0.471	-0.4836
	0.03	0.2864		-0.47	-0.6111		-0.47	-0.283		-0.47	-0.8846		-0.47	-0.4763
	0.031	0.2904		-0.469	-0.5934		-0.469	-0.2769		-0.469	-0.8693		-0.469	-0.4685
	0.032	0.2925		-0.468	-0.5799		-0.468	-0.2689		-0.468	-0.8557		-0.468	-0.458
	0.033	0.2931		-0.467	-0.572		-0.467	-0.2594		-0.467	-0.8485		-0.467	-0.4486
	0.034	0.2941		-0.466	-0.5578		-0.466	-0.2521		-0.466	-0.8369		-0.466	-0.4406
	0.035	0.2952		-0.465	-0.5484		-0.465	-0.2481		-0.465	-0.8261		-0.465	-0.4325
	0.036	0.2983		-0.464	-0.533		-0.464	-0.2428		-0.464	-0.8178		-0.464	-0.4219
	0.037	0.2994		-0.463	-0.5172		-0.463	-0.2331		-0.463	-0.8048		-0.463	-0.4133
	0.038	0.3018		-0.462	-0.5095		-0.462	-0.2279		-0.462	-0.7957		-0.462	-0.4083
	0.039	0.3055		-0.461	-0.4961		-0.461	-0.2188		-0.461	-0.7852		-0.461	-0.3963
	0.04	0.3059		-0.46	-0.4847		-0.46	-0.2077		-0.46	-0.7768		-0.46	-0.3879
	0.041	0.3082		-0.459	-0.4763		-0.459	-0.2021		-0.459	-0.7666		-0.459	-0.3814
	0.042	0.3107		-0.458	-0.4658		-0.458	-0.1942		-0.458	-0.7573		-0.458	-0.3716
	0.043	0.3096		-0.457	-0.4593		-0.457	-0.1865		-0.457	-0.745		-0.457	-0.3646
	0.044	0.3116		-0.456	-0.4458		-0.456	-0.179		-0.456	-0.7332		-0.456	-0.3565
	0.045	0.3132		-0.455	-0.4378		-0.455	-0.175		-0.455	-0.7272		-0.455	-0.3496
	0.046	0.3167		-0.454	-0.4261		-0.454	-0.1706		-0.454	-0.7175		-0.454	-0.3417
	0.047	0.3171		-0.453	-0.4162		-0.453	-0.1652		-0.453	-0.7064		-0.453	-0.3349
	0.048	0.3173		-0.452	-0.4101		-0.452	-0.1583		-0.452	-0.6979		-0.452	-0.3302
	0.049	0.3204		-0.451	-0.3979		-0.451	-0.1531		-0.451	-0.6861		-0.451	-0.3218
	0.05	0.3212		-0.45	-0.3877		-0.45	-0.1457		-0.45	-0.6771		-0.45	-0.3136
	0.051	0.3242		-0.449	-0.3773		-0.449	-0.1389		-0.449	-0.6707		-0.449	-0.3074
	0.052	0.3254		-0.448	-0.3733		-0.448	-0.1332		-0.448	-0.6618		-0.448	-0.2998
	0.053	0.3273		-0.447	-0.3578		-0.447	-0.1261		-0.447	-0.6525		-0.447	-0.2911
	0.054	0.3294		-0.446	-0.3485		-0.446	-0.1215		-0.446	-0.6457		-0.446	-0.2858
	0.055	0.3307		-0.445	-0.3434		-0.445	-0.1194		-0.445	-0.6357		-0.445	-0.2792
	0.056	0.3324		-0.444	-0.3338		-0.444	-0.1139		-0.444	-0.6254		-0.444	-0.2727
	0.057	0.3329		-0.443	-0.3222		-0.443	-0.1084		-0.443	-0.6155		-0.443	-0.2679
	0.058	0.3351		-0.442	-0.3153		-0.442	-0.1037		-0.442	-0.6095		-0.442	-0.2599
	0.059	0.3362		-0.441	-0.3111		-0.441	-0.09652		-0.441	-0.601		-0.441	-0.2546
	0.06	0.339		-0.44	-0.3029		-0.44	-0.09219		-0.44	-0.5921		-0.44	-0.2486
	0.061	0.3391		-0.439	-0.2938		-0.439	-0.08707		-0.439	-0.5834		-0.439	-0.2427
	0.062	0.3421		-0.438	-0.2866		-0.438	-0.08166		-0.438	-0.5789		-0.438	-0.239
	0.063	0.3432		-0.437	-0.2819		-0.437	-0.07831		-0.437	-0.5719		-0.437	-0.2312
	0.064	0.3448		-0.436	-0.2734		-0.436	-0.07339		-0.436	-0.5602		-0.436	-0.2242
	0.065	0.3468		-0.435	-0.2635		-0.435	-0.06994		-0.435	-0.5514		-0.435	-0.2191
	0.066	0.3493		-0.434	-0.2596		-0.434	-0.06236		-0.434	-0.548		-0.434	-0.2133
	0.067	0.3515		-0.433	-0.2503		-0.433	-0.05488		-0.433	-0.5394		-0.433	-0.2096
	0.068	0.3528		-0.432	-0.2401		-0.432	-0.05232		-0.432	-0.5308		-0.432	-0.2014
	0.069	0.3534		-0.431	-0.2324		-0.431	-0.05143		-0.431	-0.5223		-0.431	-0.1944
	0.07	0.3554		-0.43	-0.2255		-0.43	-0.0468		-0.43	-0.5158		-0.43	-0.1883
	0.071	0.3556		-0.429	-0.22		-0.429	-0.03932		-0.429	-0.5107		-0.429	-0.1856
	0.072	0.3564		-0.428	-0.2091		-0.428	-0.03548		-0.428	-0.503		-0.428	-0.1794
	0.073	0.3573		-0.427	-0.1979		-0.427	-0.02957		-0.427	-0.4963		-0.427	-0.174
	0.074	0.3588		-0.426	-0.1917		-0.426	-0.02751		-0.426	-0.4908		-0.426	-0.1671
	0.075	0.3612		-0.425	-0.1848		-0.425	-0.02436		-0.425	-0.4833		-0.425	-0.1639
	0.076	0.3634		-0.424	-0.1788		-0.424	-0.0217		-0.424	-0.4809		-0.424	-0.1587
	0.077	0.3644		-0.423	-0.1679		-0.423	-0.01756		-0.423	-0.4701		-0.423	-0.1524
	0.078	0.3659		-0.422	-0.1594		-0.422	-0.01392		-0.422	-0.4633		-0.422	-0.149
	0.079	0.368		-0.421	-0.1494		-0.421	-0.00841		-0.421	-0.4583		-0.421	-0.1421
	0.08	0.3698		-0.42	-0.147		-0.42	-0.00457		-0.42	-0.4529		-0.42	-0.1383
	0.081	0.3718		-0.419	-0.1474		-0.419	0.00252		-0.419	-0.4473		-0.419	-0.1347
	0.082	0.3719		-0.418	-0.1421		-0.418	0.00597		-0.418	-0.4412		-0.418	-0.1295
	0.083	0.3726		-0.417	-0.1331		-0.417	0.01059		-0.417	-0.4328		-0.417	-0.1237
	0.084	0.3734		-0.416	-0.1254		-0.416	0.01522		-0.416	-0.4258		-0.416	-0.12
	0.085	0.3769		-0.415	-0.1183		-0.415	0.01965		-0.415	-0.4215		-0.415	-0.1167
	0.086	0.3784		-0.414	-0.1171		-0.414	0.02231		-0.414	-0.4162		-0.414	-0.1115
	0.087	0.379		-0.413	-0.1127		-0.413	0.02635		-0.413	-0.4102		-0.413	-0.1048
	0.088	0.3814		-0.412	-0.1053		-0.412	0.02782		-0.412	-0.4047		-0.412	-0.1033
	0.089	0.3808		-0.411	-0.09751		-0.411	0.02841		-0.411	-0.3993		-0.411	-0.1017
	0.09	0.3815		-0.41	-0.08993		-0.41	0.03393		-0.41	-0.3943		-0.41	-0.09258
	0.091	0.3834		-0.409	-0.08077		-0.409	0.03875		-0.409	-0.3868		-0.409	-0.08806
	0.092	0.3863		-0.408	-0.07693		-0.408	0.04101		-0.408	-0.3809		-0.408	-0.08599
	0.093	0.3877		-0.407	-0.07112		-0.407	0.04751		-0.407	-0.3762		-0.407	-0.08195
	0.094	0.389		-0.406	-0.06896		-0.406	0.04988		-0.406	-0.37		-0.406	-0.07723
	0.095	0.391		-0.405	-0.06059		-0.405	0.05253		-0.405	-0.3638		-0.405	-0.07092
	0.096	0.3912		-0.404	-0.05153		-0.404	0.05716		-0.404	-0.3594		-0.404	-0.06728
	0.097	0.3919		-0.403	-0.04395		-0.403	0.05785		-0.403	-0.3565		-0.403	-0.06482
	0.098	0.3947		-0.402	-0.03164		-0.402	0.06208		-0.402	-0.35		-0.402	-0.06236
	0.099	0.3956		-0.401	-0.02741		-0.401	0.06445		-0.401	-0.3447		-0.401	-0.0595
	0.1	0.3988		-0.4	-0.02997		-0.4	0.06868		-0.4	-0.3383		-0.4	-0.05379
	0.101	0.399		-0.399	-0.02465		-0.399	0.07203		-0.399	-0.3349		-0.399	-0.04838
	0.102	0.4002		-0.398	-0.0219		-0.398	0.07488		-0.398	-0.3291		-0.398	-0.04641
	0.103	0.4021		-0.397	-0.0151		-0.397	0.07921		-0.397	-0.3241		-0.397	-0.04178
	0.104	0.4015		-0.396	-0.01067		-0.396	0.08217		-0.396	-0.3208		-0.396	-0.03912
	0.105	0.4026		-0.395	-0.00693		-0.395	0.08522		-0.395	-0.3153		-0.395	-0.03775
	0.106	0.4055		-0.394	-0.00358		-0.394	0.08955		-0.394	-0.309		-0.394	-0.03322
	0.107	0.4076		-0.393	-0.0003348		-0.393	0.09063		-0.393	-0.3017		-0.393	-0.02977
	0.108	0.4085		-0.392	0.00291		-0.392	0.09359		-0.392	-0.3007		-0.392	-0.02633
	0.109	0.4098		-0.391	0.01335		-0.391	0.09664		-0.391	-0.295		-0.391	-0.02032
	0.11	0.412		-0.39	0.02064		-0.39	0.09792		-0.39	-0.2899		-0.39	-0.01707
	0.111	0.4137		-0.389	0.01945		-0.389	0.103		-0.389	-0.2827		-0.389	-0.01264
	0.112	0.414		-0.388	0.02802		-0.388	0.1061		-0.388	-0.2807		-0.388	-0.00959
	0.113	0.4148		-0.387	0.0356		-0.387	0.1093		-0.387	-0.279		-0.387	-0.00821
	0.114	0.4166		-0.386	0.04033		-0.386	0.1122		-0.386	-0.2726		-0.386	-0.00516
	0.115	0.4179		-0.385	0.04505		-0.385	0.1126		-0.385	-0.267		-0.385	0.00124
	0.116	0.4201		-0.384	0.04653		-0.384	0.1138		-0.384	-0.2605		-0.384	0.00449
	0.117	0.4205		-0.383	0.04968		-0.383	0.1194		-0.383	-0.2558		-0.383	0.00744
	0.118	0.422		-0.382	0.05214		-0.382	0.1224		-0.382	-0.2537		-0.382	0.01099
	0.119	0.4219		-0.381	0.06041		-0.381	0.1235		-0.381	-0.2497		-0.381	0.01483
	0.12	0.4242		-0.38	0.06553		-0.38	0.1279		-0.38	-0.2435		-0.38	0.01601
	0.121	0.4265		-0.379	0.07045		-0.379	0.128		-0.379	-0.2385		-0.379	0.01827
	0.122	0.4279		-0.378	0.07567		-0.378	0.1339		-0.378	-0.2326		-0.378	0.0231
	0.123	0.4294		-0.377	0.07862		-0.377	0.1363		-0.377	-0.2265		-0.377	0.02792
	0.124	0.4296		-0.376	0.07853		-0.376	0.1387		-0.376	-0.2257		-0.376	0.03235
	0.125	0.4316		-0.375	0.08453		-0.375	0.143		-0.375	-0.2204		-0.375	0.03452
	0.126	0.4336		-0.374	0.09073		-0.374	0.145		-0.374	-0.2145		-0.374	0.03668
	0.127	0.4347		-0.373	0.09231		-0.373	0.15		-0.373	-0.2112		-0.373	0.04023
	0.128	0.4377		-0.372	0.09595		-0.372	0.1498		-0.372	-0.2071		-0.372	0.04308
	0.129	0.4382		-0.371	0.1033		-0.371	0.1469		-0.371	-0.205		-0.371	0.04653
	0.13	0.4403		-0.37	0.1058		-0.37	0.1511		-0.37	-0.1975		-0.37	0.05165
	0.131	0.4391		-0.369	0.113		-0.369	0.1568		-0.369	-0.1901		-0.369	0.05263
	0.132	0.4418		-0.368	0.1176		-0.368	0.1577		-0.368	-0.1883		-0.368	0.05401
	0.133	0.4416		-0.367	0.1218		-0.367	0.1597		-0.367	-0.1867		-0.367	0.06021
	0.134	0.4446		-0.366	0.1253		-0.366	0.1636		-0.366	-0.1846		-0.366	0.0608
	0.135	0.4453		-0.365	0.1303		-0.365	0.1656		-0.365	-0.1792		-0.365	0.06484
	0.136	0.4466		-0.364	0.1328		-0.364	0.1655		-0.364	-0.173		-0.364	0.06464
	0.137	0.4487		-0.363	0.1361		-0.363	0.1678		-0.363	-0.1707		-0.363	0.06838
	0.138	0.4482		-0.362	0.1429		-0.362	0.1687		-0.362	-0.1662		-0.362	0.07301
	0.139	0.4487		-0.361	0.1453		-0.361	0.1714		-0.361	-0.1642		-0.361	0.07439
	0.14	0.4521		-0.36	0.1491		-0.36	0.1739		-0.36	-0.1618		-0.36	0.07616
	0.141	0.4535		-0.359	0.1526		-0.359	0.1772		-0.359	-0.1575		-0.359	0.07961
	0.142	0.4555		-0.358	0.158		-0.358	0.178		-0.358	-0.1531		-0.358	0.08266
	0.143	0.4569		-0.357	0.157		-0.357	0.1821		-0.357	-0.1503		-0.357	0.08473
	0.144	0.4574		-0.356	0.159		-0.356	0.1834		-0.356	-0.1466		-0.356	0.08827
	0.145	0.4596		-0.355	0.1663		-0.355	0.1836		-0.355	-0.1446		-0.355	0.09093
	0.146	0.4621		-0.354	0.1706		-0.354	0.1856		-0.354	-0.1392		-0.354	0.0931
	0.147	0.4635		-0.353	0.1742		-0.353	0.1886		-0.353	-0.1332		-0.353	0.09526
	0.148	0.4649		-0.352	0.1764		-0.352	0.1921		-0.352	-0.1282		-0.352	0.09703
	0.149	0.4649		-0.351	0.1758		-0.351	0.196		-0.351	-0.1256		-0.351	0.1006
	0.15	0.4664		-0.35	0.1833		-0.35	0.1976		-0.35	-0.1223		-0.35	0.103
	0.151	0.4688		-0.349	0.1891		-0.349	0.197		-0.349	-0.121		-0.349	0.1067
	0.152	0.4694		-0.348	0.1978		-0.348	0.1996		-0.348	-0.1175		-0.348	0.1096
	0.153	0.4723		-0.347	0.1986		-0.347	0.2005		-0.347	-0.1132		-0.347	0.1094
	0.154	0.4734		-0.346	0.1995		-0.346	0.2018		-0.346	-0.1084		-0.346	0.113
	0.155	0.4741		-0.345	0.2033		-0.345	0.2063		-0.345	-0.1062		-0.345	0.1158
	0.156	0.477		-0.344	0.2098		-0.344	0.2078		-0.344	-0.1047		-0.344	0.1164
	0.157	0.4766		-0.343	0.2112		-0.343	0.2089		-0.343	-0.1004		-0.343	0.118
	0.158	0.4776		-0.342	0.2147		-0.342	0.2101		-0.342	-0.09583		-0.342	0.1215
	0.159	0.4794		-0.341	0.2182		-0.341	0.2122		-0.341	-0.09347		-0.341	0.1241
	0.16	0.4812		-0.34	0.217		-0.34	0.2116		-0.34	-0.08717		-0.34	0.1272
	0.161	0.4815		-0.339	0.2166		-0.339	0.2142		-0.339	-0.08412		-0.339	0.1276
	0.162	0.4827		-0.338	0.2212		-0.338	0.2148		-0.338	-0.08136		-0.338	0.1311
	0.163	0.4853		-0.337	0.2285		-0.337	0.2185		-0.337	-0.0786		-0.337	0.1328
	0.164	0.4875		-0.336	0.2313		-0.336	0.2232		-0.336	-0.07447		-0.336	0.1334
	0.165	0.4894		-0.335	0.2347		-0.335	0.2258		-0.335	-0.07122		-0.335	0.1362
	0.166	0.4914		-0.334	0.2423		-0.334	0.2253		-0.334	-0.06787		-0.334	0.139
	0.167	0.4921		-0.333	0.2443		-0.333	0.2273		-0.333	-0.06315		-0.333	0.1427
	0.168	0.493		-0.332	0.2451		-0.332	0.2275		-0.332	-0.05901		-0.332	0.1454
	0.169	0.4958		-0.331	0.2477		-0.331	0.2316		-0.331	-0.05852		-0.331	0.1452
	0.17	0.4985		-0.33	0.2484		-0.33	0.2366		-0.33	-0.05773		-0.33	0.1498
	0.171	0.4999		-0.329	0.2517		-0.329	0.2363		-0.329	-0.05242		-0.329	0.1516
	0.172	0.5002		-0.328	0.2527		-0.328	0.2372		-0.328	-0.04995		-0.328	0.1527
	0.173	0.501		-0.327	0.2578		-0.327	0.2378		-0.327	-0.04828		-0.327	0.1547
	0.174	0.5019		-0.326	0.2596		-0.326	0.2397		-0.326	-0.04661		-0.326	0.1579
	0.175	0.5033		-0.325	0.264		-0.325	0.2427		-0.325	-0.04129		-0.325	0.1605
	0.176	0.5055		-0.324	0.2738		-0.324	0.2426		-0.324	-0.03775		-0.324	0.1624
	0.177	0.5073		-0.323	0.2725		-0.323	0.2412		-0.323	-0.03755		-0.323	0.1634
	0.178	0.509		-0.322	0.2786		-0.322	0.2434		-0.322	-0.0345		-0.322	0.1652
	0.179	0.5095		-0.321	0.2784		-0.321	0.2472		-0.321	-0.02889		-0.321	0.1663
	0.18	0.5108		-0.32	0.2842		-0.32	0.2514		-0.32	-0.02751		-0.32	0.1674
	0.181	0.5131		-0.319	0.2874		-0.319	0.2519		-0.319	-0.02485		-0.319	0.1689
	0.182	0.5157		-0.318	0.2901		-0.318	0.25		-0.318	-0.02258		-0.318	0.1699
	0.183	0.5167		-0.317	0.2867		-0.317	0.2535		-0.317	-0.01756		-0.317	0.1724
	0.184	0.5178		-0.316	0.2873		-0.316	0.2551		-0.316	-0.01451		-0.316	0.1747
	0.185	0.5201		-0.315	0.2834		-0.315	0.2556		-0.315	-0.01225		-0.315	0.1764
	0.186	0.521		-0.314	0.2935		-0.314	0.2581		-0.314	-0.00516		-0.314	0.1783
	0.187	0.5227		-0.313	0.3005		-0.313	0.2589		-0.313	-0.00447		-0.313	0.1791
	0.188	0.5229		-0.312	0.2996		-0.312	0.2612		-0.312	-0.00339		-0.312	0.1802
	0.189	0.5241		-0.311	0.2976		-0.311	0.2619		-0.311	-0.0007286		-0.311	0.1835
	0.19	0.5261		-0.31	0.3		-0.31	0.2631		-0.31	-0.00122		-0.31	0.1855
	0.191	0.5262		-0.309	0.3029		-0.309	0.2649		-0.309	0.00341		-0.309	0.1873
	0.192	0.5301		-0.308	0.3072		-0.308	0.268		-0.308	0.01099		-0.308	0.1872
	0.193	0.533		-0.307	0.3155		-0.307	0.2704		-0.307	0.01355		-0.307	0.1914
	0.194	0.534		-0.306	0.3182		-0.306	0.2689		-0.306	0.01758		-0.306	0.1941
	0.195	0.5359		-0.305	0.3249		-0.305	0.2693		-0.305	0.01857		-0.305	0.1936
	0.196	0.5378		-0.304	0.3272		-0.304	0.2719		-0.304	0.01975		-0.304	0.1947
	0.197	0.5391		-0.303	0.3317		-0.303	0.2746		-0.303	0.0228		-0.303	0.1958
	0.198	0.5413		-0.302	0.3342		-0.302	0.2757		-0.302	0.02664		-0.302	0.1973
	0.199	0.5424		-0.301	0.3347		-0.301	0.2787		-0.301	0.02891		-0.301	0.1994
	0.2	0.5449		-0.3	0.3346		-0.3	0.278		-0.3	0.03068		-0.3	0.2035
	0.201	0.5455		-0.299	0.3346		-0.299	0.2777		-0.299	0.03343		-0.299	0.2026
	0.202	0.5478		-0.298	0.3379		-0.298	0.2775		-0.298	0.03816		-0.298	0.2061
	0.203	0.5493		-0.297	0.341		-0.297	0.2805		-0.297	0.04161		-0.297	0.2068
	0.204	0.5514		-0.296	0.3409		-0.296	0.2811		-0.296	0.04121		-0.296	0.2085
	0.205	0.5535		-0.295	0.3436		-0.295	0.2832		-0.295	0.04377		-0.295	0.2103
	0.206	0.5542		-0.294	0.3453		-0.294	0.2831		-0.294	0.05017		-0.294	0.211
	0.207	0.5563		-0.293	0.3534		-0.293	0.2851		-0.293	0.05007		-0.293	0.2114
	0.208	0.5586		-0.292	0.3606		-0.292	0.289		-0.292	0.05224		-0.292	0.2125
	0.209	0.5607		-0.291	0.3592		-0.291	0.2898		-0.291	0.05529		-0.291	0.2168
	0.21	0.5623		-0.29	0.3588		-0.29	0.2915		-0.29	0.05647		-0.29	0.2219
	0.211	0.5636		-0.289	0.3602		-0.289	0.2922		-0.289	0.05952		-0.289	0.2213
	0.212	0.566		-0.288	0.3668		-0.288	0.2951		-0.288	0.06218		-0.288	0.2226
	0.213	0.5682		-0.287	0.3699		-0.287	0.2985		-0.287	0.06435		-0.287	0.2231
	0.214	0.57		-0.286	0.3696		-0.286	0.2976		-0.286	0.0675		-0.286	0.2241
	0.215	0.5724		-0.285	0.3732		-0.285	0.2969		-0.285	0.06819		-0.285	0.2238
	0.216	0.5733		-0.284	0.3815		-0.284	0.2974		-0.284	0.06868		-0.284	0.229
	0.217	0.5755		-0.283	0.3806		-0.283	0.2985		-0.283	0.07124		-0.283	0.2301
	0.218	0.5762		-0.282	0.3839		-0.282	0.302		-0.282	0.07744		-0.282	0.2322
	0.219	0.5779		-0.281	0.386		-0.281	0.3028		-0.281	0.07833		-0.281	0.2314
	0.22	0.5804		-0.28	0.389		-0.28	0.3032		-0.28	0.07951		-0.28	0.2339
	0.221	0.5843		-0.279	0.3872		-0.279	0.3064		-0.279	0.08148		-0.279	0.2359
	0.222	0.587		-0.278	0.3884		-0.278	0.3092		-0.278	0.08453		-0.278	0.2334
	0.223	0.5885		-0.277	0.3931		-0.277	0.3098		-0.277	0.0868		-0.277	0.2356
	0.224	0.5927		-0.276	0.3954		-0.276	0.3104		-0.276	0.08995		-0.276	0.2389
	0.225	0.593		-0.275	0.3944		-0.275	0.3107		-0.275	0.09201		-0.275	0.2388
	0.226	0.5916		-0.274	0.3988		-0.274	0.3113		-0.274	0.09625		-0.274	0.2414
	0.227	0.5941		-0.273	0.4041		-0.273	0.3117		-0.273	0.09743		-0.273	0.244
	0.228	0.598		-0.272	0.4044		-0.272	0.3123		-0.272	0.09979		-0.272	0.2451
	0.229	0.6002		-0.271	0.4061		-0.271	0.3141		-0.271	0.1036		-0.271	0.2477
	0.23	0.6005		-0.27	0.4075		-0.27	0.3151		-0.27	0.1033		-0.27	0.2471
	0.231	0.6018		-0.269	0.4094		-0.269	0.3147		-0.269	0.1058		-0.269	0.2494
	0.232	0.6041		-0.268	0.4109		-0.268	0.3167		-0.268	0.1105		-0.268	0.252
	0.233	0.6065		-0.267	0.4104		-0.267	0.3177		-0.267	0.1153		-0.267	0.2539
	0.234	0.609		-0.266	0.4151		-0.266	0.3185		-0.266	0.118		-0.266	0.2539
	0.235	0.6104		-0.265	0.4217		-0.265	0.3204		-0.265	0.1208		-0.265	0.2533
	0.236	0.6132		-0.264	0.423		-0.264	0.3195		-0.264	0.1191		-0.264	0.2549
	0.237	0.616		-0.263	0.4232		-0.263	0.3202		-0.263	0.1216		-0.263	0.2569
	0.238	0.6195		-0.262	0.4221		-0.262	0.3244		-0.262	0.1229		-0.262	0.2593
	0.239	0.6207		-0.261	0.4204		-0.261	0.3268		-0.261	0.1277		-0.261	0.2604
	0.24	0.6233		-0.26	0.424		-0.26	0.329		-0.26	0.1291		-0.26	0.2614
	0.241	0.627		-0.259	0.4232		-0.259	0.3289		-0.259	0.1288		-0.259	0.2606
	0.242	0.63		-0.258	0.4213		-0.258	0.3303		-0.258	0.1306		-0.258	0.2628
	0.243	0.6323		-0.257	0.4247		-0.257	0.3312		-0.257	0.1337		-0.257	0.2664
	0.244	0.6339		-0.256	0.4289		-0.256	0.3338		-0.256	0.1348		-0.256	0.2665
	0.245	0.6335		-0.255	0.4323		-0.255	0.3339		-0.255	0.1399		-0.255	0.2691
	0.246	0.6377		-0.254	0.4344		-0.254	0.3331		-0.254	0.1407		-0.254	0.2713
	0.247	0.6392		-0.253	0.4342		-0.253	0.3357		-0.253	0.1434		-0.253	0.2737
	0.248	0.6419		-0.252	0.434		-0.252	0.337		-0.252	0.1443		-0.252	0.2752
	0.249	0.6457		-0.251	0.4387		-0.251	0.3368		-0.251	0.1469		-0.251	0.2751
	0.25	0.6481		-0.25	0.4378		-0.25	0.3379		-0.25	0.1472		-0.25	0.2768
	0.251	0.6496		-0.249	0.4411		-0.249	0.3384		-0.249	0.1488		-0.249	0.2785
	0.252	0.6511		-0.248	0.4458		-0.248	0.3402		-0.248	0.1514		-0.248	0.2775
	0.253	0.6525		-0.247	0.4454		-0.247	0.34		-0.247	0.1533		-0.247	0.2773
	0.254	0.6588		-0.246	0.4468		-0.246	0.3403		-0.246	0.154		-0.246	0.2781
	0.255	0.6608		-0.245	0.4551		-0.245	0.342		-0.245	0.1555		-0.245	0.2796
	0.256	0.6635		-0.244	0.4577		-0.244	0.3438		-0.244	0.1586		-0.244	0.2829
	0.257	0.666		-0.243	0.4535		-0.243	0.344		-0.243	0.1608		-0.243	0.2824
	0.258	0.668		-0.242	0.454		-0.242	0.3452		-0.242	0.1653		-0.242	0.2836
	0.259	0.6714		-0.241	0.4576		-0.241	0.3457		-0.241	0.1692		-0.241	0.2843
	0.26	0.6751		-0.24	0.46		-0.24	0.3451		-0.24	0.1686		-0.24	0.2857
	0.261	0.6789		-0.239	0.4624		-0.239	0.3459		-0.239	0.1692		-0.239	0.2867
	0.262	0.6812		-0.238	0.4612		-0.238	0.3468		-0.238	0.171		-0.238	0.286
	0.263	0.682		-0.237	0.4623		-0.237	0.3465		-0.237	0.1723		-0.237	0.288
	0.264	0.6856		-0.236	0.4629		-0.236	0.3479		-0.236	0.1755		-0.236	0.2904
	0.265	0.6901		-0.235	0.4638		-0.235	0.3496		-0.235	0.1775		-0.235	0.2923
	0.266	0.6922		-0.234	0.4676		-0.234	0.3525		-0.234	0.1797		-0.234	0.2928
	0.267	0.6968		-0.233	0.4703		-0.233	0.3528		-0.233	0.1813		-0.233	0.2941
	0.268	0.6984		-0.232	0.4717		-0.232	0.351		-0.232	0.1821		-0.232	0.2961
	0.269	0.7001		-0.231	0.479		-0.231	0.3522		-0.231	0.185		-0.231	0.2973
	0.27	0.7044		-0.23	0.4843		-0.23	0.3544		-0.23	0.184		-0.23	0.2976
	0.271	0.7071		-0.229	0.4875		-0.229	0.3582		-0.229	0.1872		-0.229	0.2995
	0.272	0.7108		-0.228	0.4834		-0.228	0.3618		-0.228	0.191		-0.228	0.3009
	0.273	0.7141		-0.227	0.4821		-0.227	0.3616		-0.227	0.1916		-0.227	0.3043
	0.274	0.716		-0.226	0.4848		-0.226	0.3638		-0.226	0.1931		-0.226	0.3043
	0.275	0.719		-0.225	0.4839		-0.225	0.3615		-0.225	0.1963		-0.225	0.3052
	0.276	0.7231		-0.224	0.4876		-0.224	0.363		-0.224	0.1975		-0.224	0.3057
	0.277	0.7269		-0.223	0.4844		-0.223	0.3618		-0.223	0.198		-0.223	0.3048
	0.278	0.73		-0.222	0.4861		-0.222	0.3609		-0.222	0.1994		-0.222	0.3059
	0.279	0.7347		-0.221	0.489		-0.221	0.362		-0.221	0.2015		-0.221	0.3082
	0.28	0.7396		-0.22	0.4916		-0.22	0.3642		-0.22	0.2049		-0.22	0.3096
	0.281	0.7441		-0.219	0.4888		-0.219	0.3635		-0.219	0.2039		-0.219	0.311
	0.282	0.7458		-0.218	0.4899		-0.218	0.3649		-0.218	0.2043		-0.218	0.313
	0.283	0.75		-0.217	0.4912		-0.217	0.3676		-0.217	0.2062		-0.217	0.316
	0.284	0.7543		-0.216	0.4936		-0.216	0.3675		-0.216	0.2099		-0.216	0.3146
	0.285	0.7577		-0.215	0.4964		-0.215	0.3686		-0.215	0.2124		-0.215	0.3122
	0.286	0.7629		-0.214	0.4965		-0.214	0.3688		-0.214	0.2121		-0.214	0.3148
	0.287	0.7668		-0.213	0.4992		-0.213	0.3686		-0.213	0.2135		-0.213	0.3151
	0.288	0.7734		-0.212	0.5037		-0.212	0.3679		-0.212	0.2174		-0.212	0.317
	0.289	0.7793		-0.211	0.5035		-0.211	0.3697		-0.211	0.217		-0.211	0.3183
	0.29	0.7833		-0.21	0.506		-0.21	0.3708		-0.21	0.2196		-0.21	0.3195
	0.291	0.7863		-0.209	0.5127		-0.209	0.3701		-0.209	0.2223		-0.209	0.3215
	0.292	0.791		-0.208	0.5107		-0.208	0.3703		-0.208	0.2224		-0.208	0.3195
	0.293	0.7968		-0.207	0.5121		-0.207	0.3719		-0.207	0.2242		-0.207	0.3215
	0.294	0.8062		-0.206	0.5105		-0.206	0.3728		-0.206	0.2269		-0.206	0.323
	0.295	0.8105		-0.205	0.5143		-0.205	0.3759		-0.205	0.2276		-0.205	0.3269
	0.296	0.8157		-0.204	0.5124		-0.204	0.3783		-0.204	0.2303		-0.204	0.3277
	0.297	0.8198		-0.203	0.512		-0.203	0.3775		-0.203	0.2324		-0.203	0.3271
	0.298	0.8267		-0.202	0.513		-0.202	0.376		-0.202	0.2368		-0.202	0.3273
	0.299	0.8315		-0.201	0.519		-0.201	0.3765		-0.201	0.2356		-0.201	0.3307
	0.3	0.8371		-0.2	0.5203		-0.2	0.3768		-0.2	0.2368		-0.2	0.3321
	0.301	0.8431		-0.199	0.5183		-0.199	0.3785		-0.199	0.2404		-0.199	0.3314
	0.302	0.8489		-0.198	0.5196		-0.198	0.3806		-0.198	0.2417		-0.198	0.3319
	0.303	0.8539		-0.197	0.5174		-0.197	0.3799		-0.197	0.2437		-0.197	0.3325
	0.304	0.8634		-0.196	0.5208		-0.196	0.379		-0.196	0.2468		-0.196	0.3341
	0.305	0.8699		-0.195	0.5191		-0.195	0.3811		-0.195	0.2453		-0.195	0.3348
	0.306	0.8796		-0.194	0.5222		-0.194	0.3838		-0.194	0.2459		-0.194	0.3365
	0.307	0.8869		-0.193	0.5258		-0.193	0.3824		-0.193	0.2483		-0.193	0.3388
	0.308	0.8947		-0.192	0.5317		-0.192	0.3822		-0.192	0.2498		-0.192	0.339
	0.309	0.8997		-0.191	0.5355		-0.191	0.3856		-0.191	0.2523		-0.191	0.341
	0.31	0.9084		-0.19	0.5314		-0.19	0.3876		-0.19	0.2524		-0.19	0.3409
	0.311	0.9158		-0.189	0.5314		-0.189	0.3865		-0.189	0.2563		-0.189	0.3404
	0.312	0.9242		-0.188	0.5336		-0.188	0.3848		-0.188	0.2563		-0.188	0.3429
	0.313	0.9351		-0.187	0.5329		-0.187	0.3853		-0.187	0.2557		-0.187	0.3435
	0.314	0.9447		-0.186	0.5359		-0.186	0.389		-0.186	0.2596		-0.186	0.3446
	0.315	0.953		-0.185	0.5341		-0.185	0.3898		-0.185	0.2624		-0.185	0.3457
	0.316	0.9612		-0.184	0.5383		-0.184	0.3891		-0.184	0.2628		-0.184	0.345
	0.317	0.9701		-0.183	0.5384		-0.183	0.3905		-0.183	0.2655		-0.183	0.3461
	0.318	0.9826		-0.182	0.537		-0.182	0.3911		-0.182	0.2674		-0.182	0.3465
	0.319	0.9894		-0.181	0.5382		-0.181	0.3934		-0.181	0.2678		-0.181	0.3484
	0.32	1		-0.18	0.5385		-0.18	0.3917		-0.18	0.2702		-0.18	0.347
	0.321	1.011		-0.179	0.5408		-0.179	0.3917		-0.179	0.2698		-0.179	0.3473
	0.322	1.021		-0.178	0.5417		-0.178	0.3954		-0.178	0.2716		-0.178	0.3471
	0.323	1.032		-0.177	0.5421		-0.177	0.3961		-0.177	0.2731		-0.177	0.3489
	0.324	1.044		-0.176	0.5485		-0.176	0.3972		-0.176	0.2741		-0.176	0.3484
	0.325	1.053		-0.175	0.5491		-0.175	0.3969		-0.175	0.2755		-0.175	0.348
	0.326	1.066		-0.174	0.5489		-0.174	0.3965		-0.174	0.2739		-0.174	0.3514
	0.327	1.079		-0.173	0.5522		-0.173	0.3963		-0.173	0.2767		-0.173	0.3519
	0.328	1.093		-0.172	0.5514		-0.172	0.3987		-0.172	0.2802		-0.172	0.3549
	0.329	1.105		-0.171	0.5539		-0.171	0.3993		-0.171	0.2803		-0.171	0.3544
	0.33	1.12		-0.17	0.555		-0.17	0.3986		-0.17	0.2829		-0.17	0.3558
	0.331	1.134		-0.169	0.5538		-0.169	0.3972		-0.169	0.2868		-0.169	0.3561
	0.332	1.148		-0.168	0.5597		-0.168	0.3973		-0.168	0.2865		-0.168	0.357
	0.333	1.161		-0.167	0.5613		-0.167	0.3977		-0.167	0.2847		-0.167	0.357
	0.334	1.179		-0.166	0.5607		-0.166	0.3973		-0.166	0.2868		-0.166	0.3596
	0.335	1.192		-0.165	0.5635		-0.165	0.4006		-0.165	0.2882		-0.165	0.3616
	0.336	1.208		-0.164	0.5621		-0.164	0.4037		-0.164	0.2888		-0.164	0.3631
	0.337	1.224		-0.163	0.5586		-0.163	0.402		-0.163	0.2906		-0.163	0.3625
	0.338	1.238		-0.162	0.5624		-0.162	0.4032		-0.162	0.2919		-0.162	0.3638
	0.339	1.255		-0.161	0.5665		-0.161	0.4048		-0.161	0.2967		-0.161	0.3645
	0.34	1.276		-0.16	0.5666		-0.16	0.4063		-0.16	0.2981		-0.16	0.3646
	0.341	1.29		-0.159	0.5699		-0.159	0.4056		-0.159	0.2996		-0.159	0.3659
	0.342	1.308		-0.158	0.5676		-0.158	0.4061		-0.158	0.3018		-0.158	0.3646
	0.343	1.327		-0.157	0.5649		-0.157	0.4055		-0.157	0.3007		-0.157	0.3669
	0.344	1.345		-0.156	0.567		-0.156	0.4053		-0.156	0.3041		-0.156	0.3671
	0.345	1.366		-0.155	0.57		-0.155	0.4063		-0.155	0.3026		-0.155	0.3677
	0.346	1.386		-0.154	0.5705		-0.154	0.4073		-0.154	0.3075		-0.154	0.3712
	0.347	1.402		-0.153	0.5686		-0.153	0.4101		-0.153	0.3091		-0.153	0.3703
	0.348	1.427		-0.152	0.5693		-0.152	0.4095		-0.152	0.3096		-0.152	0.3719
	0.349	1.453		-0.151	0.5751		-0.151	0.4113		-0.151	0.3092		-0.151	0.3703
	0.35	1.475		-0.15	0.5781		-0.15	0.4104		-0.15	0.3122		-0.15	0.3701
	0.351	1.5		-0.149	0.5757		-0.149	0.4122		-0.149	0.3122		-0.149	0.3723
	0.352	1.524		-0.148	0.5711		-0.148	0.4129		-0.148	0.3121		-0.148	0.3736
	0.353	1.549		-0.147	0.5739		-0.147	0.4123		-0.147	0.3133		-0.147	0.3744
	0.354	1.572		-0.146	0.5734		-0.146	0.4122		-0.146	0.3176		-0.146	0.3749
	0.355	1.596		-0.145	0.5746		-0.145	0.4131		-0.145	0.3177		-0.145	0.3752
	0.356	1.623		-0.144	0.5733		-0.144	0.4142		-0.144	0.3151		-0.144	0.3744
	0.357	1.652		-0.143	0.5763		-0.143	0.4123		-0.143	0.3179		-0.143	0.3755
	0.358	1.687		-0.142	0.579		-0.142	0.414		-0.142	0.3187		-0.142	0.3787
	0.359	1.722		-0.141	0.5801		-0.141	0.4157		-0.141	0.3207		-0.141	0.3808
	0.36	1.751		-0.14	0.5846		-0.14	0.4156		-0.14	0.3222		-0.14	0.3812
	0.361	1.789		-0.139	0.5844		-0.139	0.4145		-0.139	0.3213		-0.139	0.3798
	0.362	1.822		-0.138	0.5834		-0.138	0.417		-0.138	0.3231		-0.138	0.3821
	0.363	1.851		-0.137	0.5808		-0.137	0.4164		-0.137	0.3239		-0.137	0.384
	0.364	1.886		-0.136	0.5772		-0.136	0.4158		-0.136	0.3266		-0.136	0.3848
	0.365	1.926		-0.135	0.5818		-0.135	0.4158		-0.135	0.3293		-0.135	0.3841
	0.366	1.966		-0.134	0.5838		-0.134	0.4185		-0.134	0.3294		-0.134	0.383
	0.367	2.002		-0.133	0.5886		-0.133	0.4189		-0.133	0.3321		-0.133	0.3838
	0.368	2.037		-0.132	0.5875		-0.132	0.4196		-0.132	0.3372		-0.132	0.3862
	0.369	2.079		-0.131	0.5881		-0.131	0.4193		-0.131	0.3379		-0.131	0.3853
	0.37	2.12		-0.13	0.5861		-0.13	0.4184		-0.13	0.3384		-0.13	0.3858
	0.371	2.166		-0.129	0.5888		-0.129	0.4215		-0.129	0.3379		-0.129	0.3881
	0.372	2.215		-0.128	0.5961		-0.128	0.4218		-0.128	0.3379		-0.128	0.3905
	0.373	2.265		-0.127	0.5914		-0.127	0.4214		-0.127	0.3411		-0.127	0.3906
	0.374	2.312		-0.126	0.5918		-0.126	0.4203		-0.126	0.3415		-0.126	0.3899
	0.375	2.357		-0.125	0.5921		-0.125	0.4211		-0.125	0.3442		-0.125	0.3916
	0.376	2.399		-0.124	0.6022		-0.124	0.4227		-0.124	0.3456		-0.124	0.3911
	0.377	2.448		-0.123	0.6007		-0.123	0.4229		-0.123	0.3441		-0.123	0.3922
	0.378	2.503		-0.122	0.5977		-0.122	0.4241		-0.122	0.3455		-0.122	0.3952
	0.379	2.557		-0.121	0.5957		-0.121	0.4247		-0.121	0.3469		-0.121	0.3945
	0.38	2.609		-0.12	0.5996		-0.12	0.4258		-0.12	0.3472		-0.12	0.3945
	0.381	2.663		-0.119	0.5978		-0.119	0.4265		-0.119	0.3494		-0.119	0.3967
	0.382	2.72		-0.118	0.5959		-0.118	0.4248		-0.118	0.3507		-0.118	0.3973
	0.383	2.782		-0.117	0.6023		-0.117	0.4261		-0.117	0.3519		-0.117	0.3977
	0.384	2.839		-0.116	0.6046		-0.116	0.4262		-0.116	0.3515		-0.116	0.3965
	0.385	2.895		-0.115	0.6029		-0.115	0.4275		-0.115	0.3512		-0.115	0.3976
	0.386	2.944		-0.114	0.6016		-0.114	0.4296		-0.114	0.3553		-0.114	0.3988
	0.387	3.011		-0.113	0.6097		-0.113	0.4302		-0.113	0.3573		-0.113	0.3974
	0.388	3.072		-0.112	0.606		-0.112	0.4291		-0.112	0.3564		-0.112	0.3984
	0.389	3.133		-0.111	0.6093		-0.111	0.4294		-0.111	0.3578		-0.111	0.4011
	0.39	3.203		-0.11	0.6131		-0.11	0.429		-0.11	0.3578		-0.11	0.4017
	0.391	3.272		-0.109	0.6104		-0.109	0.4299		-0.109	0.3604		-0.109	0.4037
	0.392	3.342		-0.108	0.6102		-0.108	0.4295		-0.108	0.3607		-0.108	0.4038
	0.393	3.415		-0.107	0.6134		-0.107	0.4304		-0.107	0.359		-0.107	0.4058
	0.394	3.483		-0.106	0.6143		-0.106	0.4299		-0.106	0.3628		-0.106	0.4033
	0.395	3.547		-0.105	0.6146		-0.105	0.4326		-0.105	0.3635		-0.105	0.4047
	0.396	3.606		-0.104	0.6113		-0.104	0.4335		-0.104	0.365		-0.104	0.4047
	0.397	3.678		-0.103	0.6141		-0.103	0.435		-0.103	0.3678		-0.103	0.4062
	0.398	3.759		-0.102	0.6149		-0.102	0.4347		-0.102	0.3685		-0.102	0.407
	0.399	3.83		-0.101	0.6129		-0.101	0.4352		-0.101	0.3704		-0.101	0.4069
	0.4	3.905		-0.1	0.6124		-0.1	0.4343		-0.1	0.37		-0.1	0.4081
	0.401	3.981		-0.099	0.6142		-0.099	0.4358		-0.099	0.3702		-0.099	0.4102
	0.402	4.055		-0.098	0.6165		-0.098	0.4347		-0.098	0.3739		-0.098	0.411
	0.403	4.136		-0.097	0.6175		-0.097	0.4357		-0.097	0.3758		-0.097	0.415
	0.404	4.221		-0.096	0.6168		-0.096	0.4349		-0.096	0.3755		-0.096	0.4127
	0.405	4.296		-0.095	0.6193		-0.095	0.4353		-0.095	0.3756		-0.095	0.4131
	0.406	4.376		-0.094	0.6195		-0.094	0.4353		-0.094	0.3757		-0.094	0.4116
	0.407	4.449		-0.093	0.6193		-0.093	0.4351		-0.093	0.3792		-0.093	0.4108
	0.408	4.522		-0.092	0.6202		-0.092	0.4349		-0.092	0.3785		-0.092	0.4126
	0.409	4.609		-0.091	0.6196		-0.091	0.4361		-0.091	0.3794		-0.091	0.4142
	0.41	4.7		-0.09	0.6219		-0.09	0.4361		-0.09	0.3809		-0.09	0.415
	0.411	4.778		-0.089	0.6204		-0.089	0.4365		-0.089	0.3824		-0.089	0.414
	0.412	4.845		-0.088	0.6187		-0.088	0.4362		-0.088	0.3833		-0.088	0.4162
	0.413	4.921		-0.087	0.6249		-0.087	0.4369		-0.087	0.3836		-0.087	0.415
	0.414	4.998		-0.086	0.6246		-0.086	0.4367		-0.086	0.3817		-0.086	0.4156
	0.415	5.071		-0.085	0.6242		-0.085	0.4376		-0.085	0.3804		-0.085	0.4179
	0.416	5.145		-0.084	0.6254		-0.084	0.4383		-0.084	0.3843		-0.084	0.4187
	0.417	5.222		-0.083	0.6224		-0.083	0.44		-0.083	0.3838		-0.083	0.4181
	0.418	5.307		-0.082	0.6251		-0.082	0.4406		-0.082	0.3869		-0.082	0.4199
	0.419	5.39		-0.081	0.6262		-0.081	0.4412		-0.081	0.39		-0.081	0.4204
	0.42	5.47		-0.08	0.6269		-0.08	0.4412		-0.08	0.3895		-0.08	0.4197
	0.421	5.53		-0.079	0.6281		-0.079	0.4417		-0.079	0.3895		-0.079	0.4221
	0.422	5.611		-0.078	0.6262		-0.078	0.4404		-0.078	0.3898		-0.078	0.4218
	0.423	5.697		-0.077	0.6285		-0.077	0.4395		-0.077	0.3932		-0.077	0.4218
	0.424	5.769		-0.076	0.6271		-0.076	0.4425		-0.076	0.3926		-0.076	0.4246
	0.425	5.834		-0.075	0.6235		-0.075	0.4429		-0.075	0.3905		-0.075	0.4237
	0.426	5.916		-0.074	0.6221		-0.074	0.4429		-0.074	0.3916		-0.074	0.4243
	0.427	5.998		-0.073	0.6214		-0.073	0.4408		-0.073	0.3929		-0.073	0.426
	0.428	6.059		-0.072	0.6277		-0.072	0.4413		-0.072	0.3949		-0.072	0.4254
	0.429	6.131		-0.071	0.6263		-0.071	0.4432		-0.071	0.3983		-0.071	0.4283
	0.43	6.207		-0.07	0.6226		-0.07	0.4429		-0.07	0.3996		-0.07	0.4277
	0.431	6.264		-0.069	0.6283		-0.069	0.4438		-0.069	0.3993		-0.069	0.4294
	0.432	6.311		-0.068	0.6335		-0.068	0.4438		-0.068	0.4001		-0.068	0.4285
	0.433	6.364		-0.067	0.6334		-0.067	0.4453		-0.067	0.4023		-0.067	0.4274
	0.434	6.432		-0.066	0.6361		-0.066	0.4472		-0.066	0.4022		-0.066	0.4268
	0.435	6.496		-0.065	0.6329		-0.065	0.4468		-0.065	0.4028		-0.065	0.4279
	0.436	6.564		-0.064	0.6316		-0.064	0.4461		-0.064	0.4062		-0.064	0.4282
	0.437	6.612		-0.063	0.6302		-0.063	0.4468		-0.063	0.4083		-0.063	0.4294
	0.438	6.661		-0.062	0.6323		-0.062	0.4473		-0.062	0.4066		-0.062	0.4294
	0.439	6.707		-0.061	0.6365		-0.061	0.447		-0.061	0.407		-0.061	0.4303
	0.44	6.755		-0.06	0.6393		-0.06	0.4464		-0.06	0.4088		-0.06	0.4319
	0.441	6.792		-0.059	0.6361		-0.059	0.4471		-0.059	0.4082		-0.059	0.4326
	0.442	6.828		-0.058	0.6369		-0.058	0.4474		-0.058	0.4104		-0.058	0.4335
	0.443	6.874		-0.057	0.6365		-0.057	0.4481		-0.057	0.4106		-0.057	0.4354
	0.444	6.909		-0.056	0.6365		-0.056	0.45		-0.056	0.4105		-0.056	0.4347
	0.445	6.934		-0.055	0.6401		-0.055	0.4517		-0.055	0.4149		-0.055	0.4356
	0.446	6.967		-0.054	0.6401		-0.054	0.4518		-0.054	0.4155		-0.054	0.4358
	0.447	6.993		-0.053	0.639		-0.053	0.4516		-0.053	0.4151		-0.053	0.4369
	0.448	7.014		-0.052	0.6402		-0.052	0.4533		-0.052	0.4162		-0.052	0.4374
	0.449	7.044		-0.051	0.6399		-0.051	0.4526		-0.051	0.4176		-0.051	0.4385
	0.45	7.056		-0.05	0.6454		-0.05	0.4526		-0.05	0.4178		-0.05	0.4401
	0.451	7.081		-0.049	0.6448		-0.049	0.4537		-0.049	0.4182		-0.049	0.4417
	0.452	7.103		-0.048	0.6453		-0.048	0.453		-0.048	0.418		-0.048	0.4415
	0.453	7.11		-0.047	0.6453		-0.047	0.4538		-0.047	0.4202		-0.047	0.4426
	0.454	7.132		-0.046	0.6486		-0.046	0.4543		-0.046	0.4208		-0.046	0.4465
	0.455	7.151		-0.045	0.6483		-0.045	0.4532		-0.045	0.4217		-0.045	0.4457
	0.456	7.177		-0.044	0.6472		-0.044	0.4542		-0.044	0.4237		-0.044	0.4443
	0.457	7.186		-0.043	0.6463		-0.043	0.4543		-0.043	0.4226		-0.043	0.4439
	0.458	7.185		-0.042	0.644		-0.042	0.4542		-0.042	0.4218		-0.042	0.4436
	0.459	7.203		-0.041	0.6424		-0.041	0.4563		-0.041	0.4226		-0.041	0.4433
	0.46	7.197		-0.04	0.6423		-0.04	0.4553		-0.04	0.422		-0.04	0.4428
	0.461	7.197		-0.039	0.6425		-0.039	0.4566		-0.039	0.4225		-0.039	0.4446
	0.462	7.208		-0.038	0.6452		-0.038	0.4575		-0.038	0.4235		-0.038	0.4432
	0.463	7.202		-0.037	0.6475		-0.037	0.4563		-0.037	0.4264		-0.037	0.4447
	0.464	7.188		-0.036	0.6481		-0.036	0.4572		-0.036	0.4269		-0.036	0.4467
	0.465	7.185		-0.035	0.6506		-0.035	0.4555		-0.035	0.4258		-0.035	0.447
	0.466	7.186		-0.034	0.6532		-0.034	0.4574		-0.034	0.4293		-0.034	0.4479
	0.467	7.17		-0.033	0.6557		-0.033	0.457		-0.033	0.4316		-0.033	0.4479
	0.468	7.165		-0.032	0.6576		-0.032	0.456		-0.032	0.4302		-0.032	0.4499
	0.469	7.152		-0.031	0.6548		-0.031	0.4582		-0.031	0.4295		-0.031	0.4491
	0.47	7.139		-0.03	0.6484		-0.03	0.4581		-0.03	0.4304		-0.03	0.4486
	0.471	7.129		-0.029	0.6491		-0.029	0.4593		-0.029	0.4323		-0.029	0.4492
	0.472	7.112		-0.028	0.649		-0.028	0.4586		-0.028	0.4331		-0.028	0.4507
	0.473	7.092		-0.027	0.6456		-0.027	0.4574		-0.027	0.4349		-0.027	0.4502
	0.474	7.075		-0.026	0.648		-0.026	0.4588		-0.026	0.4361		-0.026	0.4514
	0.475	7.064		-0.025	0.6487		-0.025	0.46		-0.025	0.4364		-0.025	0.4532
	0.476	7.042		-0.024	0.6522		-0.024	0.4619		-0.024	0.4374		-0.024	0.4516
	0.477	7.016		-0.023	0.6556		-0.023	0.4625		-0.023	0.4366		-0.023	0.4537
	0.478	6.996		-0.022	0.6498		-0.022	0.4607		-0.022	0.4389		-0.022	0.453
	0.479	6.969		-0.021	0.6535		-0.021	0.4606		-0.021	0.4411		-0.021	0.4549
	0.48	6.953		-0.02	0.6499		-0.02	0.4593		-0.02	0.4408		-0.02	0.4555
	0.481	6.933		-0.019	0.6524		-0.019	0.4592		-0.019	0.4409		-0.019	0.4552
	0.482	6.906		-0.018	0.6537		-0.018	0.4614		-0.018	0.4412		-0.018	0.4565
	0.483	6.884		-0.017	0.6509		-0.017	0.4618		-0.017	0.4414		-0.017	0.4575
	0.484	6.861		-0.016	0.6519		-0.016	0.4635		-0.016	0.4428		-0.016	0.458
	0.485	6.831		-0.015	0.6553		-0.015	0.4631		-0.015	0.4434		-0.015	0.4591
	0.486	6.803		-0.014	0.6546		-0.014	0.4619		-0.014	0.4446		-0.014	0.4581
	0.487	6.777		-0.013	0.656		-0.013	0.4626		-0.013	0.4462		-0.013	0.4567
	0.488	6.744		-0.012	0.6532		-0.012	0.4623		-0.012	0.4477		-0.012	0.4569
	0.489	6.718		-0.011	0.6543		-0.011	0.4611		-0.011	0.4505		-0.011	0.457
	0.49	6.691		-0.01	0.6532		-0.01	0.4623		-0.01	0.452		-0.01	0.4589
	0.491	6.671		-0.009	0.655		-0.009	0.4637		-0.009	0.4528		-0.009	0.46
	0.492	6.64		-0.008	0.6582		-0.008	0.4661		-0.008	0.4519		-0.008	0.4584
	0.493	6.609		-0.007	0.6551		-0.007	0.4656		-0.007	0.4496		-0.007	0.4607
	0.494	6.583		-0.006	0.6555		-0.006	0.4648		-0.006	0.4506		-0.006	0.4613
	0.495	6.552		-0.005	0.6557		-0.005	0.4648		-0.005	0.4522		-0.005	0.4634
	0.496	6.523		-0.004	0.6561		-0.004	0.4651		-0.004	0.4545		-0.004	0.4631
	0.497	6.498		-0.003	0.6579		-0.003	0.4641		-0.003	0.4538		-0.003	0.4622
	0.498	6.466		-0.002	0.6617		-0.002	0.4648		-0.002	0.4538		-0.002	0.4629
	0.499	6.443		-0.001	0.6567		-0.001	0.4634		-0.001	0.4573		-0.001	0.4619
	0.5	6.417		0	0.6564		0	0.4669		0	0.4595		0	0.4629
	0.501	6.387		0.001	0.6611		0.001	0.4662		0.001	0.4611		0.001	0.4638
	0.502	6.354		0.002	0.6632		0.002	0.4664		0.002	0.4597		0.002	0.4652
	0.503	6.329		0.003	0.6584		0.003	0.4663		0.003	0.4585		0.003	0.4657
	0.504	6.302		0.004	0.66		0.004	0.4682		0.004	0.4592		0.004	0.4656
	0.505	6.273		0.005	0.665		0.005	0.4684		0.005	0.4581		0.005	0.4644
	0.506	6.245		0.006	0.6684		0.006	0.4682		0.006	0.46		0.006	0.4673
	0.507	6.223		0.007	0.6643		0.007	0.4704		0.007	0.4611		0.007	0.467
	0.508	6.191		0.008	0.6609		0.008	0.4718		0.008	0.4622		0.008	0.4679
	0.509	6.161		0.009	0.6657		0.009	0.4712		0.009	0.4627		0.009	0.469
	0.51	6.135		0.01	0.667		0.01	0.4712		0.01	0.4619		0.01	0.4712
	0.511	6.111		0.011	0.6666		0.011	0.4723		0.011	0.4661		0.011	0.4715
	0.512	6.089		0.012	0.6637		0.012	0.4712		0.012	0.4658		0.012	0.4717
	0.513	6.062		0.013	0.6623		0.013	0.4717		0.013	0.4658		0.013	0.4712
	0.514	6.034		0.014	0.6639		0.014	0.4731		0.014	0.4696		0.014	0.4726
	0.515	6.008		0.015	0.6669		0.015	0.4739		0.015	0.4696		0.015	0.4738
	0.516	5.981		0.016	0.6659		0.016	0.4732		0.016	0.4685		0.016	0.4736
	0.517	5.951		0.017	0.6651		0.017	0.4735		0.017	0.4705		0.017	0.4737
	0.518	5.924		0.018	0.6631		0.018	0.472		0.018	0.4724		0.018	0.4736
	0.519	5.902		0.019	0.6653		0.019	0.4722		0.019	0.4713		0.019	0.4761
	0.52	5.877		0.02	0.6638		0.02	0.4737		0.02	0.4717		0.02	0.4775
	0.521	5.853		0.021	0.6625		0.021	0.4741		0.021	0.4746		0.021	0.4773
	0.522	5.828		0.022	0.6666		0.022	0.4752		0.022	0.4751		0.022	0.4776
	0.523	5.803		0.023	0.6686		0.023	0.477		0.023	0.4747		0.023	0.4782
	0.524	5.779		0.024	0.6686		0.024	0.4744		0.024	0.4745		0.024	0.4784
	0.525	5.756		0.025	0.6683		0.025	0.4755		0.025	0.4744		0.025	0.4784
	0.526	5.736		0.026	0.6691		0.026	0.4771		0.026	0.4762		0.026	0.4791
	0.527	5.713		0.027	0.6679		0.027	0.4757		0.027	0.4762		0.027	0.4789
	0.528	5.69		0.028	0.6675		0.028	0.4756		0.028	0.4779		0.028	0.4794
	0.529	5.668		0.029	0.6655		0.029	0.4742		0.029	0.4787		0.029	0.4796
	0.53	5.642		0.03	0.6704		0.03	0.4764		0.03	0.48		0.03	0.4805
	0.531	5.621		0.031	0.668		0.031	0.4776		0.031	0.4778		0.031	0.4816
	0.532	5.6		0.032	0.6679		0.032	0.4758		0.032	0.4801		0.032	0.4806
	0.533	5.578		0.033	0.664		0.033	0.4776		0.033	0.4784		0.033	0.481
	0.534	5.557		0.034	0.6646		0.034	0.4775		0.034	0.4791		0.034	0.4819
	0.535	5.536		0.035	0.6659		0.035	0.4774		0.035	0.4821		0.035	0.484
	0.536	5.514		0.036	0.6691		0.036	0.4774		0.036	0.4831		0.036	0.4866
	0.537	5.493		0.037	0.6711		0.037	0.4776		0.037	0.4848		0.037	0.4845
	0.538	5.472		0.038	0.6712		0.038	0.4805		0.038	0.4865		0.038	0.4879
	0.539	5.452		0.039	0.674		0.039	0.4794		0.039	0.4846		0.039	0.4872
	0.54	5.432		0.04	0.6715		0.04	0.4807		0.04	0.4886		0.04	0.4861
	0.541	5.41		0.041	0.6649		0.041	0.4808		0.041	0.4889		0.041	0.4887
	0.542	5.394		0.042	0.6628		0.042	0.4813		0.042	0.4878		0.042	0.4893
	0.543	5.376		0.043	0.6706		0.043	0.482		0.043	0.4911		0.043	0.4878
	0.544	5.357		0.044	0.6744		0.044	0.4806		0.044	0.4901		0.044	0.4889
	0.545	5.342		0.045	0.6749		0.045	0.4823		0.045	0.4912		0.045	0.4899
	0.546	5.325		0.046	0.6773		0.046	0.4829		0.046	0.4926		0.046	0.4896
	0.547	5.305		0.047	0.6776		0.047	0.4818		0.047	0.4916		0.047	0.4886
	0.548	5.287		0.048	0.6754		0.048	0.4818		0.048	0.4958		0.048	0.4903
	0.549	5.269		0.049	0.6786		0.049	0.4835		0.049	0.4947		0.049	0.4923
	0.55	5.255		0.05	0.6779		0.05	0.4845		0.05	0.4961		0.05	0.4912
	0.551	5.238		0.051	0.6791		0.051	0.4819		0.051	0.4953		0.051	0.4905
	0.552	5.222		0.052	0.6775		0.052	0.4826		0.052	0.4966		0.052	0.4921
	0.553	5.204		0.053	0.6717		0.053	0.4819		0.053	0.4971		0.053	0.493
	0.554	5.188		0.054	0.6709		0.054	0.4828		0.054	0.4956		0.054	0.4944
	0.555	5.171		0.055	0.6752		0.055	0.4837		0.055	0.4967		0.055	0.4929
	0.556	5.158		0.056	0.6754		0.056	0.4858		0.056	0.4977		0.056	0.4925
	0.557	5.142		0.057	0.6752		0.057	0.484		0.057	0.5017		0.057	0.4931
	0.558	5.127		0.058	0.6768		0.058	0.4844		0.058	0.5012		0.058	0.4944
	0.559	5.11		0.059	0.6769		0.059	0.4848		0.059	0.5021		0.059	0.497
	0.56	5.091		0.06	0.6782		0.06	0.4845		0.06	0.5032		0.06	0.4973
	0.561	5.08		0.061	0.6768		0.061	0.4838		0.061	0.5012		0.061	0.4965
	0.562	5.067		0.062	0.6763		0.062	0.4836		0.062	0.5019		0.062	0.4968
	0.563	5.054		0.063	0.6766		0.063	0.4839		0.063	0.5028		0.063	0.4989
	0.564	5.038		0.064	0.6779		0.064	0.4856		0.064	0.5034		0.064	0.4977
	0.565	5.025		0.065	0.6792		0.065	0.4865		0.065	0.5058		0.065	0.4991
	0.566	5.011		0.066	0.6803		0.066	0.4868		0.066	0.5077		0.066	0.4994
	0.567	4.997		0.067	0.6821		0.067	0.487		0.067	0.5073		0.067	0.4998
	0.568	4.983		0.068	0.6814		0.068	0.4884		0.068	0.5085		0.068	0.4989
	0.569	4.971		0.069	0.6813		0.069	0.4891		0.069	0.5112		0.069	0.4994
	0.57	4.958		0.07	0.6824		0.07	0.4889		0.07	0.512		0.07	0.4997
	0.571	4.945		0.071	0.6843		0.071	0.4876		0.071	0.5111		0.071	0.5
	0.572	4.934		0.072	0.683		0.072	0.4876		0.072	0.5122		0.072	0.5
	0.573	4.919		0.073	0.6836		0.073	0.4893		0.073	0.5128		0.073	0.5012
	0.574	4.91		0.074	0.6779		0.074	0.4893		0.074	0.5139		0.074	0.5011
	0.575	4.897		0.075	0.6805		0.075	0.4885		0.075	0.5159		0.075	0.5023
	0.576	4.883		0.076	0.6829		0.076	0.4887		0.076	0.515		0.076	0.5049
	0.577	4.875		0.077	0.6807		0.077	0.4881		0.077	0.5159		0.077	0.5042
	0.578	4.86		0.078	0.6798		0.078	0.4894		0.078	0.5175		0.078	0.5046
	0.579	4.85		0.079	0.6811		0.079	0.4906		0.079	0.516		0.079	0.5057
	0.58	4.838		0.08	0.6778		0.08	0.4892		0.08	0.5164		0.08	0.5066
	0.581	4.828		0.081	0.6806		0.081	0.4912		0.081	0.5165		0.081	0.5086
	0.582	4.818		0.082	0.6796		0.082	0.4909		0.082	0.5209		0.082	0.5087
	0.583	4.807		0.083	0.6832		0.083	0.4926		0.083	0.5197		0.083	0.5081
	0.584	4.796		0.084	0.6841		0.084	0.4926		0.084	0.5198		0.084	0.5072
	0.585	4.785		0.085	0.6843		0.085	0.4922		0.085	0.5203		0.085	0.5055
	0.586	4.775		0.086	0.6868		0.086	0.4928		0.086	0.5217		0.086	0.5079
	0.587	4.762		0.087	0.6855		0.087	0.4928		0.087	0.5229		0.087	0.5104
	0.588	4.755		0.088	0.6866		0.088	0.4939		0.088	0.5227		0.088	0.5106
	0.589	4.744		0.089	0.6848		0.089	0.4953		0.089	0.5261		0.089	0.5096
	0.59	4.733		0.09	0.6862		0.09	0.4942		0.09	0.5268		0.09	0.5105
	0.591	4.724		0.091	0.6851		0.091	0.4933		0.091	0.5275		0.091	0.5104
	0.592	4.712		0.092	0.6827		0.092	0.4965		0.092	0.5291		0.092	0.5121
	0.593	4.701		0.093	0.6849		0.093	0.4971		0.093	0.5292		0.093	0.5112
	0.594	4.692		0.094	0.6879		0.094	0.4953		0.094	0.532		0.094	0.5134
	0.595	4.684		0.095	0.6898		0.095	0.4922		0.095	0.5308		0.095	0.5148
	0.596	4.674		0.096	0.6927		0.096	0.4946		0.096	0.5327		0.096	0.5157
	0.597	4.664		0.097	0.6949		0.097	0.4955		0.097	0.5307		0.097	0.5165
	0.598	4.658		0.098	0.6934		0.098	0.4954		0.098	0.5297		0.098	0.5173
	0.599	4.65		0.099	0.6889		0.099	0.4968		0.099	0.5322		0.099	0.5168
	0.6	4.64		0.1	0.687		0.1	0.4979		0.1	0.5345		0.1	0.5168
	0.601	4.632		0.101	0.6871		0.101	0.4971		0.101	0.5355		0.101	0.5166
	0.602	4.622		0.102	0.689		0.102	0.4964		0.102	0.5349		0.102	0.5189
	0.603	4.614		0.103	0.6905		0.103	0.4976		0.103	0.5362		0.103	0.5176
	0.604	4.608		0.104	0.6874		0.104	0.4976		0.104	0.5342		0.104	0.5181
	0.605	4.601		0.105	0.6846		0.105	0.5001		0.105	0.536		0.105	0.5168
	0.606	4.594		0.106	0.6857		0.106	0.5016		0.106	0.5361		0.106	0.5176
	0.607	4.585		0.107	0.6892		0.107	0.5033		0.107	0.5402		0.107	0.5193
	0.608	4.574		0.108	0.689		0.108	0.5051		0.108	0.5401		0.108	0.5201
	0.609	4.565		0.109	0.6888		0.109	0.505		0.109	0.541		0.109	0.5205
	0.61	4.56		0.11	0.6888		0.11	0.506		0.11	0.5404		0.11	0.5197
	0.611	4.554		0.111	0.6903		0.111	0.5047		0.111	0.5412		0.111	0.5211
	0.612	4.544		0.112	0.6903		0.112	0.5044		0.112	0.5426		0.112	0.5217
	0.613	4.536		0.113	0.6919		0.113	0.5056		0.113	0.5423		0.113	0.5225
	0.614	4.529		0.114	0.6919		0.114	0.5048		0.114	0.5454		0.114	0.5229
	0.615	4.521		0.115	0.6899		0.115	0.5077		0.115	0.5435		0.115	0.5226
	0.616	4.514		0.116	0.6904		0.116	0.506		0.116	0.5436		0.116	0.5229
	0.617	4.506		0.117	0.6878		0.117	0.5051		0.117	0.5436		0.117	0.5236
	0.618	4.499		0.118	0.6876		0.118	0.5059		0.118	0.5482		0.118	0.5248
	0.619	4.492		0.119	0.686		0.119	0.5089		0.119	0.5487		0.119	0.5262
	0.62	4.487		0.12	0.6863		0.12	0.5061		0.12	0.5516		0.12	0.5269
	0.621	4.479		0.121	0.6909		0.121	0.5068		0.121	0.5537		0.121	0.5272
	0.622	4.474		0.122	0.6889		0.122	0.5074		0.122	0.5533		0.122	0.5285
	0.623	4.465		0.123	0.6912		0.123	0.5077		0.123	0.5514		0.123	0.5271
	0.624	4.454		0.124	0.6934		0.124	0.5094		0.124	0.5521		0.124	0.5273
	0.625	4.451		0.125	0.693		0.125	0.5092		0.125	0.5519		0.125	0.5284
	0.626	4.447		0.126	0.6925		0.126	0.5086		0.126	0.5533		0.126	0.5284
	0.627	4.44		0.127	0.6908		0.127	0.508		0.127	0.5548		0.127	0.5274
	0.628	4.434		0.128	0.6929		0.128	0.5079		0.128	0.5558		0.128	0.528
	0.629	4.424		0.129	0.694		0.129	0.5118		0.129	0.5569		0.129	0.5273
	0.63	4.422		0.13	0.6914		0.13	0.5106		0.13	0.5561		0.13	0.5275
	0.631	4.415		0.131	0.6895		0.131	0.5121		0.131	0.5549		0.131	0.5301
	0.632	4.41		0.132	0.6906		0.132	0.5133		0.132	0.5545		0.132	0.5299
	0.633	4.407		0.133	0.6929		0.133	0.5119		0.133	0.5547		0.133	0.5287
	0.634	4.402		0.134	0.6925		0.134	0.5115		0.134	0.5582		0.134	0.5316
	0.635	4.397		0.135	0.6944		0.135	0.5111		0.135	0.5598		0.135	0.5321
	0.636	4.387		0.136	0.6958		0.136	0.5136		0.136	0.5605		0.136	0.5346
	0.637	4.38		0.137	0.6948		0.137	0.5132		0.137	0.5611		0.137	0.5324
	0.638	4.378		0.138	0.6922		0.138	0.5123		0.138	0.5631		0.138	0.5332
	0.639	4.371		0.139	0.6991		0.139	0.5159		0.139	0.5632		0.139	0.534
	0.64	4.366		0.14	0.6948		0.14	0.5158		0.14	0.565		0.14	0.5342
	0.641	4.361		0.141	0.6909		0.141	0.5146		0.141	0.568		0.141	0.535
	0.642	4.355		0.142	0.6918		0.142	0.5163		0.142	0.5686		0.142	0.5365
	0.643	4.349		0.143	0.6949		0.143	0.5168		0.143	0.5666		0.143	0.5372
	0.644	4.345		0.144	0.7026		0.144	0.5188		0.144	0.5668		0.144	0.5378
	0.645	4.339		0.145	0.6997		0.145	0.5196		0.145	0.5684		0.145	0.5379
	0.646	4.334		0.146	0.6973		0.146	0.5195		0.146	0.5707		0.146	0.5376
	0.647	4.329		0.147	0.7002		0.147	0.5208		0.147	0.5716		0.147	0.5379
	0.648	4.324		0.148	0.7028		0.148	0.5184		0.148	0.5704		0.148	0.5405
	0.649	4.32		0.149	0.7024		0.149	0.5185		0.149	0.5717		0.149	0.5411
	0.65	4.313		0.15	0.7036		0.15	0.5185		0.15	0.5727		0.15	0.54
	0.651	4.308		0.151	0.6957		0.151	0.5209		0.151	0.5729		0.151	0.5391
	0.652	4.308		0.152	0.6935		0.152	0.5221		0.152	0.5745		0.152	0.5394
	0.653	4.3		0.153	0.6973		0.153	0.5223		0.153	0.5748		0.153	0.5419
	0.654	4.295		0.154	0.6986		0.154	0.5243		0.154	0.5774		0.154	0.5407
	0.655	4.29		0.155	0.6963		0.155	0.5236		0.155	0.5779		0.155	0.543
	0.656	4.286		0.156	0.7009		0.156	0.525		0.156	0.5778		0.156	0.543
	0.657	4.284		0.157	0.6985		0.157	0.5234		0.157	0.5789		0.157	0.5441
	0.658	4.276		0.158	0.6942		0.158	0.5238		0.158	0.579		0.158	0.5429
	0.659	4.272		0.159	0.697		0.159	0.5242		0.159	0.5804		0.159	0.5454
	0.66	4.265		0.16	0.7005		0.16	0.524		0.16	0.5817		0.16	0.5468
	0.661	4.261		0.161	0.6974		0.161	0.5259		0.161	0.5816		0.161	0.5468
	0.662	4.259		0.162	0.6984		0.162	0.5259		0.162	0.5804		0.162	0.5467
	0.663	4.254		0.163	0.7		0.163	0.5265		0.163	0.5814		0.163	0.5479
	0.664	4.25		0.164	0.6983		0.164	0.5291		0.164	0.5849		0.164	0.5468
	0.665	4.244		0.165	0.6999		0.165	0.5291		0.165	0.5832		0.165	0.5474
	0.666	4.24		0.166	0.705		0.166	0.5304		0.166	0.5839		0.166	0.5469
	0.667	4.238		0.167	0.7037		0.167	0.5306		0.167	0.5856		0.167	0.5486
	0.668	4.233		0.168	0.7061		0.168	0.5307		0.168	0.5856		0.168	0.5498
	0.669	4.23		0.169	0.7065		0.169	0.5327		0.169	0.5859		0.169	0.5512
	0.67	4.225		0.17	0.7062		0.17	0.532		0.17	0.5878		0.17	0.5503
	0.671	4.22		0.171	0.7043		0.171	0.5319		0.171	0.5885		0.171	0.5497
	0.672	4.218		0.172	0.7033		0.172	0.5319		0.172	0.5898		0.172	0.5483
	0.673	4.217		0.173	0.7024		0.173	0.5323		0.173	0.5914		0.173	0.5494
	0.674	4.21		0.174	0.7046		0.174	0.535		0.174	0.5914		0.174	0.55
	0.675	4.205		0.175	0.7012		0.175	0.5363		0.175	0.5926		0.175	0.5494
	0.676	4.2		0.176	0.7019		0.176	0.5377		0.176	0.5936		0.176	0.5507
	0.677	4.195		0.177	0.7039		0.177	0.5349		0.177	0.5968		0.177	0.5528
	0.678	4.193		0.178	0.7001		0.178	0.5348		0.178	0.5951		0.178	0.5521
	0.679	4.189		0.179	0.701		0.179	0.5361		0.179	0.5961		0.179	0.5514
	0.68	4.188		0.18	0.7003		0.18	0.5372		0.18	0.5937		0.18	0.5535
	0.681	4.183		0.181	0.6978		0.181	0.5392		0.181	0.5942		0.181	0.5531
	0.682	4.176		0.182	0.6987		0.182	0.5401		0.182	0.5979		0.182	0.5545
	0.683	4.171		0.183	0.6992		0.183	0.5425		0.183	0.5953		0.183	0.554
	0.684	4.169		0.184	0.6979		0.184	0.5437		0.184	0.5961		0.184	0.5533
	0.685	4.164		0.185	0.697		0.185	0.546		0.185	0.5998		0.185	0.5539
	0.686	4.161		0.186	0.702		0.186	0.5465		0.186	0.6013		0.186	0.5562
	0.687	4.157		0.187	0.7055		0.187	0.5437		0.187	0.6031		0.187	0.5573
	0.688	4.152		0.188	0.7052		0.188	0.5447		0.188	0.6039		0.188	0.5587
	0.689	4.152		0.189	0.7058		0.189	0.5452		0.189	0.6018		0.189	0.5598
	0.69	4.148		0.19	0.7072		0.19	0.5479		0.19	0.603		0.19	0.5601
	0.691	4.145		0.191	0.7092		0.191	0.5495		0.191	0.6005		0.191	0.559
	0.692	4.141		0.192	0.703		0.192	0.5477		0.192	0.6051		0.192	0.5628
	0.693	4.137		0.193	0.7023		0.193	0.5479		0.193	0.6071		0.193	0.5638
	0.694	4.135		0.194	0.705		0.194	0.5484		0.194	0.6067		0.194	0.562
	0.695	4.132		0.195	0.7018		0.195	0.5503		0.195	0.6049		0.195	0.5616
	0.696	4.129		0.196	0.7025		0.196	0.5505		0.196	0.6097		0.196	0.5632
	0.697	4.128		0.197	0.7033		0.197	0.5501		0.197	0.6083		0.197	0.5621
	0.698	4.126		0.198	0.7023		0.198	0.553		0.198	0.61		0.198	0.5618
	0.699	4.123		0.199	0.6997		0.199	0.5545		0.199	0.6084		0.199	0.5621
	0.7	4.116		0.2	0.7033		0.2	0.5542		0.2	0.6078		0.2	0.563
	0.701	4.113		0.201	0.708		0.201	0.5563		0.201	0.6095		0.201	0.5665
	0.702	4.11		0.202	0.7032		0.202	0.5554		0.202	0.6118		0.202	0.5658
	0.703	4.107		0.203	0.7018		0.203	0.5542		0.203	0.6141		0.203	0.5666
	0.704	4.106		0.204	0.7027		0.204	0.556		0.204	0.6168		0.204	0.5666
	0.705	4.101		0.205	0.7029		0.205	0.5593		0.205	0.6173		0.205	0.5669
	0.706	4.099		0.206	0.7024		0.206	0.5593		0.206	0.6185		0.206	0.568
	0.707	4.097		0.207	0.7038		0.207	0.5606		0.207	0.6195		0.207	0.5679
	0.708	4.096		0.208	0.6999		0.208	0.5595		0.208	0.6186		0.208	0.5679
	0.709	4.091		0.209	0.7027		0.209	0.56		0.209	0.6197		0.209	0.5698
	0.71	4.088		0.21	0.7058		0.21	0.5607		0.21	0.623		0.21	0.5705
	0.711	4.083		0.211	0.7016		0.211	0.5608		0.211	0.6231		0.211	0.572
	0.712	4.082		0.212	0.7079		0.212	0.564		0.212	0.6247		0.212	0.5701
	0.713	4.079		0.213	0.7049		0.213	0.5647		0.213	0.6265		0.213	0.5701
	0.714	4.074		0.214	0.7065		0.214	0.5643		0.214	0.6268		0.214	0.5719
	0.715	4.07		0.215	0.704		0.215	0.567		0.215	0.6275		0.215	0.5723
	0.716	4.07		0.216	0.7076		0.216	0.5666		0.216	0.6292		0.216	0.573
	0.717	4.065		0.217	0.7115		0.217	0.5671		0.217	0.629		0.217	0.5747
	0.718	4.063		0.218	0.7102		0.218	0.5677		0.218	0.6276		0.218	0.5755
	0.719	4.064		0.219	0.7077		0.219	0.5678		0.219	0.6282		0.219	0.5772
	0.72	4.06		0.22	0.7094		0.22	0.5701		0.22	0.6314		0.22	0.5751
	0.721	4.055		0.221	0.7072		0.221	0.5693		0.221	0.6308		0.221	0.5735
	0.722	4.053		0.222	0.7088		0.222	0.573		0.222	0.6309		0.222	0.5762
	0.723	4.052		0.223	0.7093		0.223	0.5732		0.223	0.6322		0.223	0.5782
	0.724	4.048		0.224	0.7047		0.224	0.5719		0.224	0.6345		0.224	0.5805
	0.725	4.044		0.225	0.7079		0.225	0.5744		0.225	0.6331		0.225	0.5799
	0.726	4.046		0.226	0.7043		0.226	0.5729		0.226	0.6356		0.226	0.5805
	0.727	4.042		0.227	0.7064		0.227	0.5744		0.227	0.6386		0.227	0.5809
	0.728	4.042		0.228	0.7065		0.228	0.5744		0.228	0.6414		0.228	0.5819
	0.729	4.037		0.229	0.7048		0.229	0.573		0.229	0.6421		0.229	0.5806
	0.73	4.034		0.23	0.707		0.23	0.5752		0.23	0.6408		0.23	0.5832
	0.731	4.029		0.231	0.7067		0.231	0.5779		0.231	0.6407		0.231	0.5823
	0.732	4.027		0.232	0.7023		0.232	0.5774		0.232	0.6392		0.232	0.5842
	0.733	4.021		0.233	0.7082		0.233	0.5793		0.233	0.6444		0.233	0.5867
	0.734	4.024		0.234	0.709		0.234	0.5817		0.234	0.6458		0.234	0.586
	0.735	4.023		0.235	0.7088		0.235	0.582		0.235	0.6457		0.235	0.5852
	0.736	4.018		0.236	0.7084		0.236	0.5796		0.236	0.6455		0.236	0.5856
	0.737	4.017		0.237	0.7109		0.237	0.5801		0.237	0.6447		0.237	0.5886
	0.738	4.015		0.238	0.7113		0.238	0.5861		0.238	0.6493		0.238	0.589
	0.739	4.013		0.239	0.7116		0.239	0.5882		0.239	0.6483		0.239	0.5904
	0.74	4.012		0.24	0.7103		0.24	0.5857		0.24	0.6476		0.24	0.5899
	0.741	4.008		0.241	0.7082		0.241	0.5874		0.241	0.65		0.241	0.5915
	0.742	4.007		0.242	0.7109		0.242	0.5903		0.242	0.6536		0.242	0.5912
	0.743	4.003		0.243	0.7105		0.243	0.5899		0.243	0.6517		0.243	0.5921
	0.744	3.998		0.244	0.7071		0.244	0.5921		0.244	0.6509		0.244	0.5919
	0.745	3.998		0.245	0.7098		0.245	0.5933		0.245	0.6521		0.245	0.5911
	0.746	3.997		0.246	0.7108		0.246	0.5928		0.246	0.6587		0.246	0.5909
	0.747	3.993		0.247	0.7116		0.247	0.5927		0.247	0.6584		0.247	0.5929
	0.748	3.991		0.248	0.7124		0.248	0.595		0.248	0.6575		0.248	0.595
	0.749	3.988		0.249	0.7091		0.249	0.5967		0.249	0.6581		0.249	0.5964
	0.75	3.986		0.25	0.7088		0.25	0.5984		0.25	0.6602		0.25	0.5956
	0.751	3.984		0.251	0.7092		0.251	0.5979		0.251	0.662		0.251	0.5968
	0.752	3.985		0.252	0.7109		0.252	0.5978		0.252	0.6622		0.252	0.5965
	0.753	3.981		0.253	0.7142		0.253	0.5992		0.253	0.6615		0.253	0.5966
	0.754	3.976		0.254	0.7134		0.254	0.6007		0.254	0.6632		0.254	0.598
	0.755	3.973		0.255	0.7141		0.255	0.6013		0.255	0.6654		0.255	0.5996
	0.756	3.971		0.256	0.7132		0.256	0.6032		0.256	0.6647		0.256	0.6007
	0.757	3.968		0.257	0.711		0.257	0.6012		0.257	0.6672		0.257	0.6018
	0.758	3.965		0.258	0.7081		0.258	0.6023		0.258	0.6663		0.258	0.6034
	0.759	3.966		0.259	0.709		0.259	0.6067		0.259	0.6673		0.259	0.6054
	0.76	3.964		0.26	0.7092		0.26	0.6085		0.26	0.6702		0.26	0.6051
	0.761	3.963		0.261	0.7123		0.261	0.6101		0.261	0.6733		0.261	0.6036
	0.762	3.96		0.262	0.7149		0.262	0.6137		0.262	0.6723		0.262	0.6047
	0.763	3.959		0.263	0.7169		0.263	0.6136		0.263	0.6711		0.263	0.6049
	0.764	3.957		0.264	0.7167		0.264	0.61		0.264	0.6719		0.264	0.6067
	0.765	3.955		0.265	0.7151		0.265	0.6105		0.265	0.6728		0.265	0.6077
	0.766	3.953		0.266	0.7181		0.266	0.6115		0.266	0.6708		0.266	0.6076
	0.767	3.952		0.267	0.7159		0.267	0.6131		0.267	0.6751		0.267	0.6076
	0.768	3.951		0.268	0.7125		0.268	0.6151		0.268	0.6775		0.268	0.6074
	0.769	3.952		0.269	0.7131		0.269	0.6162		0.269	0.6777		0.269	0.6091
	0.77	3.948		0.27	0.7146		0.27	0.6184		0.27	0.6809		0.27	0.6113
	0.771	3.947		0.271	0.7123		0.271	0.618		0.271	0.6807		0.271	0.6113
	0.772	3.943		0.272	0.714		0.272	0.6203		0.272	0.6813		0.272	0.6121
	0.773	3.935		0.273	0.7156		0.273	0.6231		0.273	0.6833		0.273	0.6134
	0.774	3.937		0.274	0.7133		0.274	0.623		0.274	0.6845		0.274	0.6153
	0.775	3.936		0.275	0.7116		0.275	0.6205		0.275	0.6842		0.275	0.6158
	0.776	3.934		0.276	0.7167		0.276	0.6241		0.276	0.6871		0.276	0.6165
	0.777	3.932		0.277	0.7176		0.277	0.6274		0.277	0.6872		0.277	0.6164
	0.778	3.927		0.278	0.7134		0.278	0.6294		0.278	0.6891		0.278	0.6173
	0.779	3.928		0.279	0.7116		0.279	0.6288		0.279	0.692		0.279	0.6175
	0.78	3.928		0.28	0.7104		0.28	0.6285		0.28	0.6932		0.28	0.6201
	0.781	3.928		0.281	0.7117		0.281	0.6298		0.281	0.6952		0.281	0.6226
	0.782	3.931		0.282	0.7152		0.282	0.6348		0.282	0.695		0.282	0.6218
	0.783	3.925		0.283	0.7162		0.283	0.6367		0.283	0.6988		0.283	0.6222
	0.784	3.921		0.284	0.7145		0.284	0.6358		0.284	0.6985		0.284	0.6234
	0.785	3.921		0.285	0.7176		0.285	0.6358		0.285	0.6979		0.285	0.6227
	0.786	3.918		0.286	0.7142		0.286	0.6374		0.286	0.6996		0.286	0.6229
	0.787	3.917		0.287	0.7152		0.287	0.6383		0.287	0.7001		0.287	0.6211
	0.788	3.917		0.288	0.717		0.288	0.6395		0.288	0.7038		0.288	0.6238
	0.789	3.912		0.289	0.7166		0.289	0.6419		0.289	0.7061		0.289	0.6268
	0.79	3.909		0.29	0.7122		0.29	0.6429		0.29	0.7034		0.29	0.6283
	0.791	3.909		0.291	0.7142		0.291	0.6453		0.291	0.7044		0.291	0.6303
	0.792	3.906		0.292	0.7168		0.292	0.6487		0.292	0.7086		0.292	0.6303
	0.793	3.906		0.293	0.7174		0.293	0.6463		0.293	0.7089		0.293	0.6303
	0.794	3.903		0.294	0.7199		0.294	0.6491		0.294	0.7112		0.294	0.6309
	0.795	3.901		0.295	0.7171		0.295	0.6513		0.295	0.7099		0.295	0.6329
	0.796	3.902		0.296	0.7146		0.296	0.6521		0.296	0.7115		0.296	0.6337
	0.797	3.899		0.297	0.714		0.297	0.6544		0.297	0.7123		0.297	0.634
	0.798	3.897		0.298	0.7144		0.298	0.6533		0.298	0.7133		0.298	0.6333
	0.799	3.895		0.299	0.7177		0.299	0.6557		0.299	0.7172		0.299	0.6348
	0.8	3.895		0.3	0.7151		0.3	0.6567		0.3	0.7144		0.3	0.6365
	0.801	3.893		0.301	0.7111		0.301	0.658		0.301	0.7177		0.301	0.6371
	0.802	3.894		0.302	0.7215		0.302	0.6596		0.302	0.7177		0.302	0.6355
	0.803	3.891		0.303	0.7225		0.303	0.6627		0.303	0.7184		0.303	0.6388
	0.804	3.887		0.304	0.7225		0.304	0.6655		0.304	0.7212		0.304	0.64
	0.805	3.886		0.305	0.7211		0.305	0.6666		0.305	0.7237		0.305	0.6443
	0.806	3.887		0.306	0.7212		0.306	0.6686		0.306	0.724		0.306	0.6443
	0.807	3.886		0.307	0.7205		0.307	0.6703		0.307	0.7304		0.307	0.6449
	0.808	3.886		0.308	0.7215		0.308	0.6713		0.308	0.7315		0.308	0.6454
	0.809	3.882		0.309	0.722		0.309	0.6739		0.309	0.7305		0.309	0.6456
	0.81	3.877		0.31	0.722		0.31	0.6716		0.31	0.7269		0.31	0.6474
	0.811	3.879		0.311	0.7191		0.311	0.6729		0.311	0.7284		0.311	0.6479
	0.812	3.875		0.312	0.7203		0.312	0.6751		0.312	0.7317		0.312	0.6473
	0.813	3.87		0.313	0.7216		0.313	0.676		0.313	0.7368		0.313	0.6495
	0.814	3.872		0.314	0.7182		0.314	0.6761		0.314	0.7406		0.314	0.649
	0.815	3.873		0.315	0.718		0.315	0.6794		0.315	0.7392		0.315	0.6486
	0.816	3.87		0.316	0.7185		0.316	0.6798		0.316	0.7388		0.316	0.6522
	0.817	3.871		0.317	0.7217		0.317	0.6827		0.317	0.7404		0.317	0.6503
	0.818	3.866		0.318	0.7245		0.318	0.6849		0.318	0.7397		0.318	0.6516
	0.819	3.868		0.319	0.719		0.319	0.6853		0.319	0.7437		0.319	0.6534
	0.82	3.871		0.32	0.7199		0.32	0.6869		0.32	0.7421		0.32	0.6558
	0.821	3.866		0.321	0.7227		0.321	0.6882		0.321	0.7417		0.321	0.6574
	0.822	3.866		0.322	0.7233		0.322	0.6875		0.322	0.7455		0.322	0.6578
	0.823	3.865		0.323	0.7211		0.323	0.6895		0.323	0.7478		0.323	0.6596
	0.824	3.862		0.324	0.7228		0.324	0.691		0.324	0.754		0.324	0.6613
	0.825	3.864		0.325	0.7226		0.325	0.6928		0.325	0.7536		0.325	0.6633
	0.826	3.863		0.326	0.7249		0.326	0.6961		0.326	0.7549		0.326	0.6646
	0.827	3.86		0.327	0.7219		0.327	0.6964		0.327	0.7557		0.327	0.6652
	0.828	3.857		0.328	0.7228		0.328	0.6967		0.328	0.7605		0.328	0.6655
	0.829	3.854		0.329	0.7192		0.329	0.6972		0.329	0.7638		0.329	0.6671
	0.83	3.852		0.33	0.7233		0.33	0.6986		0.33	0.7641		0.33	0.6674
	0.831	3.85		0.331	0.725		0.331	0.7		0.331	0.7654		0.331	0.668
	0.832	3.851		0.332	0.7256		0.332	0.7019		0.332	0.7652		0.332	0.6693
	0.833	3.85		0.333	0.7249		0.333	0.7045		0.333	0.7654		0.333	0.6694
	0.834	3.853		0.334	0.7256		0.334	0.7082		0.334	0.7673		0.334	0.6726
	0.835	3.853		0.335	0.7217		0.335	0.7115		0.335	0.7711		0.335	0.6753
	0.836	3.852		0.336	0.7213		0.336	0.7134		0.336	0.7721		0.336	0.6748
	0.837	3.851		0.337	0.7251		0.337	0.7117		0.337	0.7705		0.337	0.6783
	0.838	3.849		0.338	0.7249		0.338	0.7145		0.338	0.7757		0.338	0.6798
	0.839	3.847		0.339	0.7261		0.339	0.7163		0.339	0.7784		0.339	0.6818
	0.84	3.847		0.34	0.7267		0.34	0.7179		0.34	0.7771		0.34	0.6823
	0.841	3.845		0.341	0.7244		0.341	0.7194		0.341	0.7819		0.341	0.682
	0.842	3.84		0.342	0.7249		0.342	0.724		0.342	0.7811		0.342	0.6823
	0.843	3.839		0.343	0.7213		0.343	0.724		0.343	0.7847		0.343	0.6845
	0.844	3.837		0.344	0.7235		0.344	0.7232		0.344	0.7867		0.344	0.6841
	0.845	3.837		0.345	0.7263		0.345	0.7283		0.345	0.7866		0.345	0.6872
	0.846	3.839		0.346	0.7277		0.346	0.73		0.346	0.7868		0.346	0.6889
	0.847	3.834		0.347	0.7304		0.347	0.7306		0.347	0.7911		0.347	0.6898
	0.848	3.832		0.348	0.7289		0.348	0.7297		0.348	0.7945		0.348	0.6934
	0.849	3.835		0.349	0.729		0.349	0.7302		0.349	0.7959		0.349	0.6939
	0.85	3.833		0.35	0.7293		0.35	0.7324		0.35	0.7991		0.35	0.6919
	0.851	3.835		0.351	0.7273		0.351	0.7352		0.351	0.8031		0.351	0.6945
	0.852	3.829		0.352	0.7257		0.352	0.7364		0.352	0.8034		0.352	0.6964
	0.853	3.825		0.353	0.7279		0.353	0.7391		0.353	0.8018		0.353	0.6986
	0.854	3.825		0.354	0.7289		0.354	0.74		0.354	0.8028		0.354	0.6963
	0.855	3.825		0.355	0.7299		0.355	0.7413		0.355	0.8073		0.355	0.6993
	0.856	3.826		0.356	0.7332		0.356	0.7434		0.356	0.8106		0.356	0.7001
	0.857	3.829		0.357	0.7321		0.357	0.7455		0.357	0.8122		0.357	0.7011
	0.858	3.827		0.358	0.7295		0.358	0.748		0.358	0.8117		0.358	0.7039
	0.859	3.827		0.359	0.7309		0.359	0.7517		0.359	0.8137		0.359	0.7059
	0.86	3.826		0.36	0.7256		0.36	0.7517		0.36	0.8163		0.36	0.7055
	0.861	3.823		0.361	0.7295		0.361	0.7537		0.361	0.8198		0.361	0.7075
	0.862	3.824		0.362	0.7297		0.362	0.7556		0.362	0.8225		0.362	0.7073
	0.863	3.824		0.363	0.7337		0.363	0.7563		0.363	0.8248		0.363	0.7115
	0.864	3.823		0.364	0.7319		0.364	0.7573		0.364	0.8246		0.364	0.712
	0.865	3.821		0.365	0.7356		0.365	0.7572		0.365	0.8256		0.365	0.7123
	0.866	3.817		0.366	0.7361		0.366	0.7608		0.366	0.8286		0.366	0.7148
	0.867	3.819		0.367	0.7325		0.367	0.7653		0.367	0.8357		0.367	0.7115
	0.868	3.819		0.368	0.736		0.368	0.7675		0.368	0.8315		0.368	0.7137
	0.869	3.815		0.369	0.7372		0.369	0.7702		0.369	0.835		0.369	0.7159
	0.87	3.814		0.37	0.7401		0.37	0.7729		0.37	0.8336		0.37	0.7161
	0.871	3.811		0.371	0.7426		0.371	0.7752		0.371	0.8354		0.371	0.718
	0.872	3.812		0.372	0.7393		0.372	0.7729		0.372	0.8422		0.372	0.7212
	0.873	3.814		0.373	0.7351		0.373	0.7754		0.373	0.8419		0.373	0.7227
	0.874	3.816		0.374	0.7346		0.374	0.7796		0.374	0.8457		0.374	0.7248
	0.875	3.812		0.375	0.7309		0.375	0.7823		0.375	0.847		0.375	0.7256
	0.876	3.815		0.376	0.7389		0.376	0.7835		0.376	0.8474		0.376	0.7264
	0.877	3.816		0.377	0.7384		0.377	0.7838		0.377	0.8484		0.377	0.7289
	0.878	3.817		0.378	0.741		0.378	0.7867		0.378	0.8492		0.378	0.73
	0.879	3.813		0.379	0.739		0.379	0.7879		0.379	0.851		0.379	0.7304
	0.88	3.811		0.38	0.7395		0.38	0.7918		0.38	0.8554		0.38	0.7312
	0.881	3.81		0.381	0.7376		0.381	0.796		0.381	0.8545		0.381	0.7344
	0.882	3.808		0.382	0.739		0.382	0.7986		0.382	0.8591		0.382	0.7357
	0.883	3.811		0.383	0.742		0.383	0.7972		0.383	0.8604		0.383	0.7369
	0.884	3.812		0.384	0.7446		0.384	0.8003		0.384	0.8618		0.384	0.7371
	0.885	3.81		0.385	0.7467		0.385	0.8042		0.385	0.8677		0.385	0.7429
	0.886	3.807		0.386	0.7387		0.386	0.8059		0.386	0.8665		0.386	0.7412
	0.887	3.809		0.387	0.7371		0.387	0.8063		0.387	0.8701		0.387	0.743
	0.888	3.808		0.388	0.7385		0.388	0.8068		0.388	0.8752		0.388	0.744
	0.889	3.805		0.389	0.7467		0.389	0.8094		0.389	0.8736		0.389	0.7452
	0.89	3.806		0.39	0.7507		0.39	0.8147		0.39	0.8753		0.39	0.752
	0.891	3.805		0.391	0.7516		0.391	0.8166		0.391	0.8765		0.391	0.7537
	0.892	3.805		0.392	0.7471		0.392	0.8164		0.392	0.8801		0.392	0.7556
	0.893	3.803		0.393	0.7494		0.393	0.8197		0.393	0.8821		0.393	0.7571
	0.894	3.802		0.394	0.7526		0.394	0.8226		0.394	0.8803		0.394	0.757
	0.895	3.803		0.395	0.7514		0.395	0.8217		0.395	0.8821		0.395	0.7581
	0.896	3.801		0.396	0.7556		0.396	0.8255		0.396	0.8862		0.396	0.7602
	0.897	3.804		0.397	0.756		0.397	0.8267		0.397	0.8866		0.397	0.7629
	0.898	3.804		0.398	0.7509		0.398	0.8297		0.398	0.8884		0.398	0.7639
	0.899	3.8		0.399	0.7545		0.399	0.8322		0.399	0.8951		0.399	0.765
	0.9	3.8		0.4	0.7554		0.4	0.835		0.4	0.8918		0.4	0.7662
	0.901	3.801		0.401	0.7536		0.401	0.8365		0.401	0.8954		0.401	0.7676
	0.902	3.804		0.402	0.7501		0.402	0.8357		0.402	0.8981		0.402	0.7689
	0.903	3.805		0.403	0.7511		0.403	0.8393		0.403	0.8998		0.403	0.7716
	0.904	3.803		0.404	0.7539		0.404	0.8431		0.404	0.9037		0.404	0.7736
	0.905	3.802		0.405	0.7572		0.405	0.8439		0.405	0.9038		0.405	0.7763
	0.906	3.799		0.406	0.7596		0.406	0.8423		0.406	0.9048		0.406	0.7771
	0.907	3.799		0.407	0.7585		0.407	0.8429		0.407	0.905		0.407	0.7788
	0.908	3.798		0.408	0.7592		0.408	0.8451		0.408	0.9087		0.408	0.7793
	0.909	3.797		0.409	0.758		0.409	0.8505		0.409	0.9122		0.409	0.7837
	0.91	3.798		0.41	0.7621		0.41	0.8521		0.41	0.9163		0.41	0.788
	0.911	3.801		0.411	0.7601		0.411	0.8514		0.411	0.9172		0.411	0.7871
	0.912	3.803		0.412	0.7667		0.412	0.8527		0.412	0.9163		0.412	0.7868
	0.913	3.803		0.413	0.7656		0.413	0.8564		0.413	0.9184		0.413	0.7853
	0.914	3.8		0.414	0.7633		0.414	0.8582		0.414	0.9203		0.414	0.79
	0.915	3.799		0.415	0.7698		0.415	0.8612		0.415	0.9221		0.415	0.793
	0.916	3.794		0.416	0.7697		0.416	0.8609		0.416	0.9238		0.416	0.794
	0.917	3.795		0.417	0.7701		0.417	0.864		0.417	0.925		0.417	0.7974
	0.918	3.799		0.418	0.7709		0.418	0.869		0.418	0.9295		0.418	0.7999
	0.919	3.8		0.419	0.7718		0.419	0.8706		0.419	0.932		0.419	0.7998
	0.92	3.799		0.42	0.7728		0.42	0.8713		0.42	0.9321		0.42	0.8015
	0.921	3.799		0.421	0.7747		0.421	0.8762		0.421	0.9353		0.421	0.8034
	0.922	3.798		0.422	0.7766		0.422	0.8796		0.422	0.9356		0.422	0.8067
	0.923	3.799		0.423	0.7757		0.423	0.879		0.423	0.9419		0.423	0.8094
	0.924	3.801		0.424	0.7805		0.424	0.8801		0.424	0.9424		0.424	0.81
	0.925	3.799		0.425	0.777		0.425	0.8818		0.425	0.9464		0.425	0.8087
	0.926	3.797		0.426	0.7824		0.426	0.8831		0.426	0.9452		0.426	0.8091
	0.927	3.795		0.427	0.7853		0.427	0.8859		0.427	0.9456		0.427	0.8101
	0.928	3.794		0.428	0.7853		0.428	0.8868		0.428	0.9505		0.428	0.813
	0.929	3.798		0.429	0.7841		0.429	0.8874		0.429	0.9497		0.429	0.8144
	0.93	3.799		0.43	0.7881		0.43	0.8921		0.43	0.9522		0.43	0.8188
	0.931	3.8		0.431	0.7863		0.431	0.8922		0.431	0.9528		0.431	0.82
	0.932	3.802		0.432	0.7843		0.432	0.8955		0.432	0.9533		0.432	0.8208
	0.933	3.796		0.433	0.7851		0.433	0.8988		0.433	0.9606		0.433	0.8254
	0.934	3.793		0.434	0.79		0.434	0.8988		0.434	0.9617		0.434	0.8286
	0.935	3.798		0.435	0.7908		0.435	0.9011		0.435	0.9612		0.435	0.832
	0.936	3.801		0.436	0.7898		0.436	0.9019		0.436	0.9607		0.436	0.831
	0.937	3.799		0.437	0.7891		0.437	0.9033		0.437	0.9635		0.437	0.8324
	0.938	3.8		0.438	0.7901		0.438	0.9077		0.438	0.9685		0.438	0.833
	0.939	3.8		0.439	0.792		0.439	0.9064		0.439	0.9701		0.439	0.8337
	0.94	3.797		0.44	0.8007		0.44	0.9069		0.44	0.9706		0.44	0.8393
	0.941	3.797		0.441	0.8057		0.441	0.9106		0.441	0.9724		0.441	0.8398
	0.942	3.799		0.442	0.8011		0.442	0.914		0.442	0.9713		0.442	0.8389
	0.943	3.802		0.443	0.7996		0.443	0.919		0.443	0.9738		0.443	0.8422
	0.944	3.8		0.444	0.7999		0.444	0.9197		0.444	0.9773		0.444	0.8418
	0.945	3.806		0.445	0.7999		0.445	0.9227		0.445	0.9773		0.445	0.8436
	0.946	3.806		0.446	0.8012		0.446	0.9229		0.446	0.9798		0.446	0.8475
	0.947	3.808		0.447	0.8011		0.447	0.9228		0.447	0.9819		0.447	0.8502
	0.948	3.807		0.448	0.8102		0.448	0.9216		0.448	0.9831		0.448	0.8514
	0.949	3.802		0.449	0.8104		0.449	0.9263		0.449	0.9838		0.449	0.8513
	0.95	3.807		0.45	0.8034		0.45	0.9294		0.45	0.9845		0.45	0.853
	0.951	3.807		0.451	0.8056		0.451	0.9311		0.451	0.9882		0.451	0.8577
	0.952	3.809		0.452	0.8073		0.452	0.9324		0.452	0.9918		0.452	0.8575
	0.953	3.807		0.453	0.8152		0.453	0.9337		0.453	0.9919		0.453	0.857
	0.954	3.81		0.454	0.8198		0.454	0.9368		0.454	0.9973		0.454	0.8606
	0.955	3.81		0.455	0.8198		0.455	0.9373		0.455	0.997		0.455	0.8634
	0.956	3.807		0.456	0.8212		0.456	0.9386		0.456	0.9967		0.456	0.8657
	0.957	3.81		0.457	0.8245		0.457	0.9435		0.457	0.9998		0.457	0.8672
	0.958	3.813		0.458	0.8291		0.458	0.942		0.458	1.001		0.458	0.8697
	0.959	3.814		0.459	0.8306		0.459	0.9421		0.459	1.005		0.459	0.8712
	0.96	3.813		0.46	0.8343		0.46	0.9456		0.46	1.005		0.46	0.874
	0.961	3.816		0.461	0.8335		0.461	0.947		0.461	1.006		0.461	0.8776
	0.962	3.811		0.462	0.8301		0.462	0.9483		0.462	1.009		0.462	0.8798
	0.963	3.811		0.463	0.8315		0.463	0.952		0.463	1.009		0.463	0.8823
	0.964	3.814		0.464	0.8375		0.464	0.9541		0.464	1.013		0.464	0.8808
	0.965	3.814		0.465	0.8422		0.465	0.9571		0.465	1.015		0.465	0.8824
	0.966	3.816		0.466	0.8438		0.466	0.9591		0.466	1.014		0.466	0.882
	0.967	3.817		0.467	0.8451		0.467	0.9625		0.467	1.017		0.467	0.8852
	0.968	3.816		0.468	0.8463		0.468	0.9632		0.468	1.018		0.468	0.8877
	0.969	3.818		0.469	0.8463		0.469	0.9653		0.469	1.018		0.469	0.8906
	0.97	3.82		0.47	0.8511		0.47	0.9662		0.47	1.023		0.47	0.8934
	0.971	3.821		0.471	0.853		0.471	0.9699		0.471	1.025		0.471	0.8935
	0.972	3.828		0.472	0.8551		0.472	0.969		0.472	1.026		0.472	0.8957
	0.973	3.823		0.473	0.8602		0.473	0.9716		0.473	1.028		0.473	0.898
	0.974	3.824		0.474	0.8614		0.474	0.9744		0.474	1.027		0.474	0.9021
	0.975	3.823		0.475	0.8625		0.475	0.9755		0.475	1.03		0.475	0.9061
	0.976	3.826		0.476	0.8639		0.476	0.9825		0.476	1.032		0.476	0.9086
	0.977	3.828		0.477	0.8636		0.477	0.9804		0.477	1.035		0.477	0.9077
	0.978	3.828		0.478	0.8699		0.478	0.9801		0.478	1.042		0.478	0.9079
	0.979	3.829		0.479	0.876		0.479	0.9827		0.479	1.04		0.479	0.9089
	0.98	3.831		0.48	0.879		0.48	0.983		0.48	1.043		0.48	0.9102
	0.981	3.832		0.481	0.8842		0.481	0.9836		0.481	1.037		0.481	0.9141
	0.982	3.833		0.482	0.8842		0.482	0.9829		0.482	1.04		0.482	0.9139
	0.983	3.833		0.483	0.8915		0.483	0.9861		0.483	1.045		0.483	0.9168
	0.984	3.835		0.484	0.8914		0.484	0.9905		0.484	1.049		0.484	0.9204
	0.985	3.834		0.485	0.8903		0.485	0.9904		0.485	1.05		0.485	0.9181
	0.986	3.831		0.486	0.8994		0.486	0.9924		0.486	1.05		0.486	0.9203
	0.987	3.839		0.487	0.8969		0.487	0.9956		0.487	1.053		0.487	0.9215
	0.988	3.838		0.488	0.8932		0.488	0.9978		0.488	1.053		0.488	0.9239
	0.989	3.834		0.489	0.898		0.489	0.9998		0.489	1.052		0.489	0.9261
	0.99	3.836		0.49	0.905		0.49	1.001		0.49	1.054		0.49	0.927
	0.991	3.836		0.491	0.9169		0.491	0.9974		0.491	1.059		0.491	0.9287
	0.992	3.842		0.492	0.9138		0.492	1		0.492	1.06		0.492	0.9318
	0.993	3.841		0.493	0.9195		0.493	1.003		0.493	1.061		0.493	0.9339
	0.994	3.85		0.494	0.9241		0.494	1.007		0.494	1.061		0.494	0.9358
	0.995	3.851		0.495	0.9262		0.495	1.008		0.495	1.059		0.495	0.9376
	0.996	3.849		0.496	0.9285		0.496	1.01		0.496	1.061		0.496	0.9383
	0.997	3.851		0.497	0.9329		0.497	1.013		0.497	1.065		0.497	0.9427
	0.998	3.851		0.498	0.9354		0.498	1.013		0.498	1.07		0.498	0.9435
	0.999	3.849		0.499	0.9369		0.499	1.015		0.499	1.07		0.499	0.9447
	1	3.753		0.5	0.9388		0.5	1.018		0.5	1.073		0.5	0.9477
	0.999	3.448		0.501	0.9402		0.501	1.018		0.501	1.074		0.501	0.9491
	0.998	3.344		0.502	0.9481		0.502	1.02		0.502	1.075		0.502	0.9504
	0.997	3.284		0.503	0.9493		0.503	1.024		0.503	1.074		0.503	0.9496
	0.996	3.24		0.504	0.9547		0.504	1.021		0.504	1.081		0.504	0.9512
	0.995	3.209		0.505	0.9643		0.505	1.022		0.505	1.084		0.505	0.9502
	0.994	3.177		0.506	0.966		0.506	1.027		0.506	1.082		0.506	0.9523
	0.993	3.144		0.507	0.9652		0.507	1.026		0.507	1.083		0.507	0.9559
	0.992	3.115		0.508	0.9694		0.508	1.028		0.508	1.083		0.508	0.9571
	0.991	3.09		0.509	0.9759		0.509	1.031		0.509	1.087		0.509	0.9559
	0.99	3.064		0.51	0.978		0.51	1.035		0.51	1.088		0.51	0.9608
	0.989	3.042		0.511	0.9782		0.511	1.035		0.511	1.093		0.511	0.9629
	0.988	3.022		0.512	0.9807		0.512	1.035		0.512	1.096		0.512	0.9659
	0.987	3.002		0.513	0.9859		0.513	1.037		0.513	1.093		0.513	0.9676
	0.986	2.982		0.514	0.9897		0.514	1.038		0.514	1.093		0.514	0.9669
	0.985	2.967		0.515	0.9959		0.515	1.04		0.515	1.094		0.515	0.9688
	0.984	2.948		0.516	1.002		0.516	1.044		0.516	1.097		0.516	0.9718
	0.983	2.93		0.517	0.9985		0.517	1.042		0.517	1.099		0.517	0.9738
	0.982	2.91		0.518	0.9983		0.518	1.046		0.518	1.102		0.518	0.976
	0.981	2.892		0.519	1.009		0.519	1.047		0.519	1.106		0.519	0.9792
	0.98	2.88		0.52	1.016		0.52	1.052		0.52	1.11		0.52	0.9802
	0.979	2.865		0.521	1.025		0.521	1.053		0.521	1.11		0.521	0.9813
	0.978	2.845		0.522	1.03		0.522	1.055		0.522	1.11		0.522	0.9813
	0.977	2.828		0.523	1.034		0.523	1.055		0.523	1.109		0.523	0.9828
	0.976	2.812		0.524	1.039		0.524	1.056		0.524	1.114		0.524	0.9862
	0.975	2.801		0.525	1.049		0.525	1.059		0.525	1.116		0.525	0.9898
	0.974	2.79		0.526	1.05		0.526	1.059		0.526	1.117		0.526	0.9894
	0.973	2.777		0.527	1.054		0.527	1.059		0.527	1.116		0.527	0.9905
	0.972	2.761		0.528	1.058		0.528	1.063		0.528	1.118		0.528	0.9914
	0.971	2.748		0.529	1.067		0.529	1.065		0.529	1.119		0.529	0.992
	0.97	2.74		0.53	1.072		0.53	1.065		0.53	1.121		0.53	0.9893
	0.969	2.725		0.531	1.076		0.531	1.067		0.531	1.123		0.531	0.9921
	0.968	2.708		0.532	1.082		0.532	1.069		0.532	1.129		0.532	0.9963
	0.967	2.696		0.533	1.084		0.533	1.073		0.533	1.128		0.533	0.9972
	0.966	2.682		0.534	1.086		0.534	1.07		0.534	1.125		0.534	1.003
	0.965	2.672		0.535	1.091		0.535	1.074		0.535	1.129		0.535	1.003
	0.964	2.659		0.536	1.097		0.536	1.077		0.536	1.132		0.536	1.005
	0.963	2.65		0.537	1.107		0.537	1.078		0.537	1.134		0.537	1.007
	0.962	2.641		0.538	1.112		0.538	1.081		0.538	1.133		0.538	1.008
	0.961	2.632		0.539	1.118		0.539	1.084		0.539	1.134		0.539	1.008
	0.96	2.621		0.54	1.128		0.54	1.085		0.54	1.139		0.54	1.012
	0.959	2.615		0.541	1.131		0.541	1.086		0.541	1.137		0.541	1.011
	0.958	2.604		0.542	1.135		0.542	1.088		0.542	1.142		0.542	1.014
	0.957	2.594		0.543	1.14		0.543	1.089		0.543	1.146		0.543	1.013
	0.956	2.589		0.544	1.148		0.544	1.089		0.544	1.143		0.544	1.017
	0.955	2.578		0.545	1.153		0.545	1.091		0.545	1.143		0.545	1.02
	0.954	2.568		0.546	1.155		0.546	1.095		0.546	1.147		0.546	1.021
	0.953	2.561		0.547	1.157		0.547	1.096		0.547	1.151		0.547	1.019
	0.952	2.553		0.548	1.164		0.548	1.098		0.548	1.151		0.548	1.022
	0.951	2.542		0.549	1.168		0.549	1.097		0.549	1.149		0.549	1.026
	0.95	2.534		0.55	1.174		0.55	1.102		0.55	1.151		0.55	1.028
	0.949	2.526		0.551	1.178		0.551	1.103		0.551	1.153		0.551	1.029
	0.948	2.519		0.552	1.185		0.552	1.103		0.552	1.16		0.552	1.029
	0.947	2.514		0.553	1.192		0.553	1.104		0.553	1.158		0.553	1.031
	0.946	2.505		0.554	1.194		0.554	1.107		0.554	1.159		0.554	1.031
	0.945	2.497		0.555	1.201		0.555	1.109		0.555	1.162		0.555	1.033
	0.944	2.488		0.556	1.209		0.556	1.108		0.556	1.164		0.556	1.036
	0.943	2.482		0.557	1.212		0.557	1.112		0.557	1.161		0.557	1.039
	0.942	2.481		0.558	1.22		0.558	1.114		0.558	1.163		0.558	1.039
	0.941	2.47		0.559	1.228		0.559	1.112		0.559	1.168		0.559	1.041
	0.94	2.462		0.56	1.233		0.56	1.114		0.56	1.16		0.56	1.045
	0.939	2.457		0.561	1.238		0.561	1.118		0.561	1.164		0.561	1.048
	0.938	2.448		0.562	1.243		0.562	1.118		0.562	1.169		0.562	1.046
	0.937	2.439		0.563	1.246		0.563	1.121		0.563	1.17		0.563	1.051
	0.936	2.433		0.564	1.254		0.564	1.123		0.564	1.172		0.564	1.048
	0.935	2.428		0.565	1.259		0.565	1.123		0.565	1.173		0.565	1.051
	0.934	2.42		0.566	1.269		0.566	1.125		0.566	1.172		0.566	1.054
	0.933	2.415		0.567	1.275		0.567	1.126		0.567	1.175		0.567	1.053
	0.932	2.407		0.568	1.278		0.568	1.127		0.568	1.175		0.568	1.054
	0.931	2.404		0.569	1.282		0.569	1.13		0.569	1.181		0.569	1.056
	0.93	2.397		0.57	1.283		0.57	1.131		0.57	1.186		0.57	1.058
	0.929	2.396		0.571	1.286		0.571	1.133		0.571	1.184		0.571	1.059
	0.928	2.39		0.572	1.299		0.572	1.134		0.572	1.186		0.572	1.062
	0.927	2.38		0.573	1.306		0.573	1.134		0.573	1.188		0.573	1.063
	0.926	2.376		0.574	1.313		0.574	1.137		0.574	1.183		0.574	1.062
	0.925	2.373		0.575	1.316		0.575	1.139		0.575	1.184		0.575	1.062
	0.924	2.368		0.576	1.325		0.576	1.142		0.576	1.19		0.576	1.067
	0.923	2.366		0.577	1.332		0.577	1.141		0.577	1.191		0.577	1.068
	0.922	2.356		0.578	1.334		0.578	1.144		0.578	1.192		0.578	1.069
	0.921	2.35		0.579	1.34		0.579	1.145		0.579	1.194		0.579	1.074
	0.92	2.344		0.58	1.35		0.58	1.147		0.58	1.196		0.58	1.074
	0.919	2.34		0.581	1.355		0.581	1.149		0.581	1.197		0.581	1.073
	0.918	2.339		0.582	1.356		0.582	1.151		0.582	1.201		0.582	1.075
	0.917	2.333		0.583	1.362		0.583	1.152		0.583	1.204		0.583	1.081
	0.916	2.326		0.584	1.369		0.584	1.153		0.584	1.203		0.584	1.081
	0.915	2.323		0.585	1.375		0.585	1.156		0.585	1.205		0.585	1.084
	0.914	2.32		0.586	1.379		0.586	1.157		0.586	1.208		0.586	1.084
	0.913	2.316		0.587	1.384		0.587	1.157		0.587	1.211		0.587	1.085
	0.912	2.309		0.588	1.391		0.588	1.159		0.588	1.209		0.588	1.085
	0.911	2.303		0.589	1.401		0.589	1.162		0.589	1.209		0.589	1.089
	0.91	2.301		0.59	1.413		0.59	1.166		0.59	1.211		0.59	1.089
	0.909	2.297		0.591	1.415		0.591	1.169		0.591	1.212		0.591	1.092
	0.908	2.289		0.592	1.422		0.592	1.17		0.592	1.213		0.592	1.094
	0.907	2.287		0.593	1.43		0.593	1.168		0.593	1.215		0.593	1.091
	0.906	2.284		0.594	1.433		0.594	1.17		0.594	1.217		0.594	1.092
	0.905	2.279		0.595	1.439		0.595	1.172		0.595	1.222		0.595	1.095
	0.904	2.279		0.596	1.445		0.596	1.175		0.596	1.224		0.596	1.099
	0.903	2.274		0.597	1.451		0.597	1.178		0.597	1.226		0.597	1.1
	0.902	2.267		0.598	1.458		0.598	1.178		0.598	1.23		0.598	1.101
	0.901	2.264		0.599	1.458		0.599	1.177		0.599	1.228		0.599	1.102
	0.9	2.265		0.6	1.465		0.6	1.182		0.6	1.23		0.6	1.102
	0.899	2.259		0.601	1.471		0.601	1.185		0.601	1.232		0.601	1.105
	0.898	2.255		0.602	1.472		0.602	1.183		0.602	1.229		0.602	1.106
	0.897	2.254		0.603	1.477		0.603	1.188		0.603	1.229		0.603	1.107
	0.896	2.246		0.604	1.492		0.604	1.189		0.604	1.232		0.604	1.108
	0.895	2.244		0.605	1.499		0.605	1.19		0.605	1.235		0.605	1.111
	0.894	2.24		0.606	1.504		0.606	1.191		0.606	1.236		0.606	1.115
	0.893	2.235		0.607	1.508		0.607	1.191		0.607	1.237		0.607	1.118
	0.892	2.236		0.608	1.515		0.608	1.194		0.608	1.24		0.608	1.117
	0.891	2.234		0.609	1.525		0.609	1.198		0.609	1.242		0.609	1.117
	0.89	2.225		0.61	1.524		0.61	1.197		0.61	1.242		0.61	1.121
	0.889	2.219		0.611	1.53		0.611	1.2		0.611	1.242		0.611	1.121
	0.888	2.217		0.612	1.544		0.612	1.202		0.612	1.244		0.612	1.122
	0.887	2.217		0.613	1.549		0.613	1.201		0.613	1.244		0.613	1.122
	0.886	2.213		0.614	1.554		0.614	1.205		0.614	1.251		0.614	1.126
	0.885	2.207		0.615	1.558		0.615	1.209		0.615	1.257		0.615	1.129
	0.884	2.204		0.616	1.569		0.616	1.207		0.616	1.254		0.616	1.131
	0.883	2.199		0.617	1.575		0.617	1.211		0.617	1.253		0.617	1.135
	0.882	2.197		0.618	1.575		0.618	1.212		0.618	1.247		0.618	1.132
	0.881	2.196		0.619	1.578		0.619	1.214		0.619	1.252		0.619	1.135
	0.88	2.195		0.62	1.588		0.62	1.216		0.62	1.26		0.62	1.135
	0.879	2.194		0.621	1.595		0.621	1.218		0.621	1.259		0.621	1.139
	0.878	2.193		0.622	1.602		0.622	1.22		0.622	1.258		0.622	1.142
	0.877	2.191		0.623	1.603		0.623	1.22		0.623	1.259		0.623	1.143
	0.876	2.186		0.624	1.61		0.624	1.224		0.624	1.261		0.624	1.145
	0.875	2.184		0.625	1.613		0.625	1.227		0.625	1.26		0.625	1.144
	0.874	2.184		0.626	1.612		0.626	1.224		0.626	1.265		0.626	1.145
	0.873	2.177		0.627	1.62		0.627	1.227		0.627	1.266		0.627	1.147
	0.872	2.174		0.628	1.63		0.628	1.231		0.628	1.27		0.628	1.148
	0.871	2.171		0.629	1.636		0.629	1.233		0.629	1.271		0.629	1.151
	0.87	2.165		0.63	1.644		0.63	1.236		0.63	1.27		0.63	1.155
	0.869	2.16		0.631	1.65		0.631	1.235		0.631	1.273		0.631	1.155
	0.868	2.163		0.632	1.655		0.632	1.237		0.632	1.274		0.632	1.158
	0.867	2.16		0.633	1.661		0.633	1.238		0.633	1.275		0.633	1.16
	0.866	2.155		0.634	1.667		0.634	1.24		0.634	1.279		0.634	1.16
	0.865	2.154		0.635	1.677		0.635	1.241		0.635	1.282		0.635	1.163
	0.864	2.15		0.636	1.687		0.636	1.247		0.636	1.286		0.636	1.165
	0.863	2.148		0.637	1.691		0.637	1.248		0.637	1.287		0.637	1.165
	0.862	2.149		0.638	1.696		0.638	1.248		0.638	1.286		0.638	1.168
	0.861	2.147		0.639	1.699		0.639	1.248		0.639	1.286		0.639	1.168
	0.86	2.141		0.64	1.706		0.64	1.252		0.64	1.288		0.64	1.172
	0.859	2.141		0.641	1.712		0.641	1.249		0.641	1.289		0.641	1.172
	0.858	2.134		0.642	1.712		0.642	1.251		0.642	1.291		0.642	1.167
	0.857	2.135		0.643	1.717		0.643	1.255		0.643	1.291		0.643	1.169
	0.856	2.137		0.644	1.727		0.644	1.26		0.644	1.294		0.644	1.172
	0.855	2.134		0.645	1.732		0.645	1.259		0.645	1.292		0.645	1.175
	0.854	2.133		0.646	1.74		0.646	1.261		0.646	1.294		0.646	1.179
	0.853	2.128		0.647	1.75		0.647	1.263		0.647	1.294		0.647	1.18
	0.852	2.128		0.648	1.755		0.648	1.266		0.648	1.296		0.648	1.182
	0.851	2.128		0.649	1.758		0.649	1.27		0.649	1.3		0.649	1.185
	0.85	2.123		0.65	1.761		0.65	1.269		0.65	1.301		0.65	1.184
	0.849	2.12		0.651	1.767		0.651	1.268		0.651	1.3		0.651	1.184
	0.848	2.118		0.652	1.774		0.652	1.273		0.652	1.307		0.652	1.194
	0.847	2.115		0.653	1.775		0.653	1.275		0.653	1.304		0.653	1.196
	0.846	2.112		0.654	1.781		0.654	1.279		0.654	1.303		0.654	1.194
	0.845	2.109		0.655	1.786		0.655	1.282		0.655	1.303		0.655	1.194
	0.844	2.107		0.656	1.795		0.656	1.281		0.656	1.308		0.656	1.197
	0.843	2.109		0.657	1.803		0.657	1.28		0.657	1.317		0.657	1.198
	0.842	2.108		0.658	1.81		0.658	1.284		0.658	1.314		0.658	1.197
	0.841	2.106		0.659	1.816		0.659	1.286		0.659	1.315		0.659	1.199
	0.84	2.104		0.66	1.817		0.66	1.284		0.66	1.316		0.66	1.199
	0.839	2.101		0.661	1.822		0.661	1.286		0.661	1.317		0.661	1.201
	0.838	2.098		0.662	1.829		0.662	1.291		0.662	1.319		0.662	1.201
	0.837	2.096		0.663	1.832		0.663	1.291		0.663	1.316		0.663	1.207
	0.836	2.093		0.664	1.84		0.664	1.292		0.664	1.318		0.664	1.208
	0.835	2.093		0.665	1.842		0.665	1.296		0.665	1.32		0.665	1.206
	0.834	2.096		0.666	1.846		0.666	1.296		0.666	1.321		0.666	1.208
	0.833	2.094		0.667	1.857		0.667	1.299		0.667	1.324		0.667	1.214
	0.832	2.091		0.668	1.865		0.668	1.299		0.668	1.325		0.668	1.212
	0.831	2.085		0.669	1.866		0.669	1.3		0.669	1.327		0.669	1.21
	0.83	2.082		0.67	1.871		0.67	1.302		0.67	1.329		0.67	1.209
	0.829	2.08		0.671	1.88		0.671	1.302		0.671	1.33		0.671	1.216
	0.828	2.079		0.672	1.886		0.672	1.305		0.672	1.333		0.672	1.225
	0.827	2.08		0.673	1.897		0.673	1.307		0.673	1.336		0.673	1.227
	0.826	2.078		0.674	1.901		0.674	1.308		0.674	1.336		0.674	1.221
	0.825	2.075		0.675	1.904		0.675	1.309		0.675	1.339		0.675	1.22
	0.824	2.073		0.676	1.912		0.676	1.314		0.676	1.34		0.676	1.222
	0.823	2.071		0.677	1.916		0.677	1.314		0.677	1.342		0.677	1.223
	0.822	2.07		0.678	1.921		0.678	1.32		0.678	1.347		0.678	1.228
	0.821	2.065		0.679	1.928		0.679	1.319		0.679	1.343		0.679	1.231
	0.82	2.064		0.68	1.934		0.68	1.323		0.68	1.345		0.68	1.232
	0.819	2.057		0.681	1.933		0.681	1.324		0.681	1.346		0.681	1.232
	0.818	2.062		0.682	1.933		0.682	1.325		0.682	1.35		0.682	1.237
	0.817	2.061		0.683	1.945		0.683	1.324		0.683	1.355		0.683	1.244
	0.816	2.058		0.684	1.948		0.684	1.328		0.684	1.358		0.684	1.244
	0.815	2.061		0.685	1.949		0.685	1.335		0.685	1.356		0.685	1.244
	0.814	2.056		0.686	1.958		0.686	1.334		0.686	1.359		0.686	1.244
	0.813	2.053		0.687	1.963		0.687	1.337		0.687	1.357		0.687	1.244
	0.812	2.053		0.688	1.969		0.688	1.336		0.688	1.359		0.688	1.248
	0.811	2.05		0.689	1.973		0.689	1.341		0.689	1.362		0.689	1.249
	0.81	2.052		0.69	1.982		0.69	1.343		0.69	1.358		0.69	1.252
	0.809	2.05		0.691	1.987		0.691	1.345		0.691	1.361		0.691	1.249
	0.808	2.049		0.692	1.99		0.692	1.346		0.692	1.364		0.692	1.252
	0.807	2.05		0.693	1.997		0.693	1.348		0.693	1.364		0.693	1.254
	0.806	2.049		0.694	2.002		0.694	1.351		0.694	1.368		0.694	1.254
	0.805	2.046		0.695	2.002		0.695	1.35		0.695	1.368		0.695	1.256
	0.804	2.045		0.696	2.008		0.696	1.352		0.696	1.368		0.696	1.258
	0.803	2.043		0.697	2.015		0.697	1.353		0.697	1.371		0.697	1.261
	0.802	2.039		0.698	2.018		0.698	1.355		0.698	1.376		0.698	1.263
	0.801	2.04		0.699	2.024		0.699	1.358		0.699	1.377		0.699	1.265
	0.8	2.039		0.7	2.035		0.7	1.359		0.7	1.378		0.7	1.265
	0.799	2.038		0.701	2.034		0.701	1.357		0.701	1.374		0.701	1.267
	0.798	2.036		0.702	2.039		0.702	1.362		0.702	1.381		0.702	1.273
	0.797	2.036		0.703	2.043		0.703	1.363		0.703	1.38		0.703	1.272
	0.796	2.033		0.704	2.053		0.704	1.367		0.704	1.383		0.704	1.273
	0.795	2.032		0.705	2.059		0.705	1.373		0.705	1.384		0.705	1.274
	0.794	2.031		0.706	2.063		0.706	1.374		0.706	1.386		0.706	1.278
	0.793	2.028		0.707	2.067		0.707	1.372		0.707	1.391		0.707	1.276
	0.792	2.034		0.708	2.075		0.708	1.377		0.708	1.394		0.708	1.279
	0.791	2.03		0.709	2.076		0.709	1.379		0.709	1.39		0.709	1.283
	0.79	2.029		0.71	2.083		0.71	1.38		0.71	1.39		0.71	1.281
	0.789	2.027		0.711	2.09		0.711	1.38		0.711	1.39		0.711	1.284
	0.788	2.027		0.712	2.093		0.712	1.383		0.712	1.39		0.712	1.286
	0.787	2.025		0.713	2.098		0.713	1.387		0.713	1.39		0.713	1.289
	0.786	2.02		0.714	2.103		0.714	1.389		0.714	1.396		0.714	1.289
	0.785	2.023		0.715	2.104		0.715	1.394		0.715	1.398		0.715	1.291
	0.784	2.022		0.716	2.108		0.716	1.394		0.716	1.402		0.716	1.291
	0.783	2.021		0.717	2.111		0.717	1.395		0.717	1.402		0.717	1.292
	0.782	2.02		0.718	2.114		0.718	1.399		0.718	1.401		0.718	1.293
	0.781	2.015		0.719	2.119		0.719	1.4		0.719	1.405		0.719	1.296
	0.78	2.015		0.72	2.121		0.72	1.402		0.72	1.41		0.72	1.299
	0.779	2.014		0.721	2.131		0.721	1.404		0.721	1.414		0.721	1.302
	0.778	2.011		0.722	2.136		0.722	1.408		0.722	1.409		0.722	1.301
	0.777	2.012		0.723	2.142		0.723	1.408		0.723	1.415		0.723	1.303
	0.776	2.012		0.724	2.149		0.724	1.41		0.724	1.418		0.724	1.308
	0.775	2.008		0.725	2.152		0.725	1.409		0.725	1.418		0.725	1.307
	0.774	2.007		0.726	2.153		0.726	1.414		0.726	1.416		0.726	1.309
	0.773	2.006		0.727	2.159		0.727	1.421		0.727	1.414		0.727	1.308
	0.772	2.005		0.728	2.159		0.728	1.42		0.728	1.416		0.728	1.309
	0.771	2.006		0.729	2.161		0.729	1.422		0.729	1.417		0.729	1.312
	0.77	2.004		0.73	2.167		0.73	1.424		0.73	1.422		0.73	1.315
	0.769	2.004		0.731	2.17		0.731	1.426		0.731	1.424		0.731	1.32
	0.768	2.001		0.732	2.177		0.732	1.43		0.732	1.429		0.732	1.32
	0.767	1.999		0.733	2.182		0.733	1.43		0.733	1.427		0.733	1.322
	0.766	2.002		0.734	2.188		0.734	1.429		0.734	1.43		0.734	1.321
	0.765	2.004		0.735	2.195		0.735	1.428		0.735	1.428		0.735	1.32
	0.764	2.004		0.736	2.198		0.736	1.43		0.736	1.427		0.736	1.322
	0.763	2.002		0.737	2.198		0.737	1.437		0.737	1.43		0.737	1.323
	0.762	2		0.738	2.203		0.738	1.439		0.738	1.438		0.738	1.326
	0.761	1.999		0.739	2.204		0.739	1.443		0.739	1.435		0.739	1.331
	0.76	1.999		0.74	2.204		0.74	1.445		0.74	1.434		0.74	1.333
	0.759	1.999		0.741	2.209		0.741	1.441		0.741	1.434		0.741	1.331
	0.758	1.999		0.742	2.215		0.742	1.444		0.742	1.441		0.742	1.336
	0.757	1.997		0.743	2.218		0.743	1.444		0.743	1.447		0.743	1.335
	0.756	1.995		0.744	2.225		0.744	1.447		0.744	1.443		0.744	1.335
	0.755	1.99		0.745	2.234		0.745	1.449		0.745	1.44		0.745	1.337
	0.754	1.989		0.746	2.241		0.746	1.45		0.746	1.435		0.746	1.339
	0.753	1.993		0.747	2.243		0.747	1.451		0.747	1.439		0.747	1.341
	0.752	1.991		0.748	2.242		0.748	1.454		0.748	1.443		0.748	1.342
	0.751	1.987		0.749	2.244		0.749	1.457		0.749	1.45		0.749	1.347
	0.75	1.987		0.75	2.248		0.75	1.459		0.75	1.447		0.75	1.348
	0.749	1.985		0.751	2.252		0.751	1.459		0.751	1.447		0.751	1.35
	0.748	1.986		0.752	2.256		0.752	1.462		0.752	1.449		0.752	1.35
	0.747	1.984		0.753	2.257		0.753	1.466		0.753	1.459		0.753	1.354
	0.746	1.984		0.754	2.263		0.754	1.47		0.754	1.461		0.754	1.356
	0.745	1.982		0.755	2.269		0.755	1.474		0.755	1.463		0.755	1.36
	0.744	1.985		0.756	2.275		0.756	1.473		0.756	1.464		0.756	1.359
	0.743	1.985		0.757	2.278		0.757	1.476		0.757	1.464		0.757	1.36
	0.742	1.981		0.758	2.282		0.758	1.478		0.758	1.465		0.758	1.362
	0.741	1.981		0.759	2.286		0.759	1.48		0.759	1.465		0.759	1.364
	0.74	1.981		0.76	2.288		0.76	1.483		0.76	1.465		0.76	1.365
	0.739	1.981		0.761	2.287		0.761	1.484		0.761	1.464		0.761	1.368
	0.738	1.979		0.762	2.288		0.762	1.489		0.762	1.459		0.762	1.364
	0.737	1.979		0.763	2.293		0.763	1.491		0.763	1.466		0.763	1.368
	0.736	1.976		0.764	2.299		0.764	1.492		0.764	1.469		0.764	1.373
	0.735	1.974		0.765	2.306		0.765	1.492		0.765	1.468		0.765	1.372
	0.734	1.973		0.766	2.31		0.766	1.491		0.766	1.47		0.766	1.376
	0.733	1.971		0.767	2.308		0.767	1.496		0.767	1.47		0.767	1.379
	0.732	1.975		0.768	2.31		0.768	1.498		0.768	1.472		0.768	1.376
	0.731	1.973		0.769	2.313		0.769	1.502		0.769	1.478		0.769	1.38
	0.73	1.972		0.77	2.317		0.77	1.506		0.77	1.489		0.77	1.385
	0.729	1.975		0.771	2.318		0.771	1.502		0.771	1.487		0.771	1.387
	0.728	1.975		0.772	2.322		0.772	1.503		0.772	1.486		0.772	1.39
	0.727	1.973		0.773	2.328		0.773	1.503		0.773	1.483		0.773	1.39
	0.726	1.972		0.774	2.334		0.774	1.509		0.774	1.481		0.774	1.391
	0.725	1.97		0.775	2.334		0.775	1.512		0.775	1.489		0.775	1.394
	0.724	1.971		0.776	2.338		0.776	1.513		0.776	1.49		0.776	1.395
	0.723	1.969		0.777	2.346		0.777	1.512		0.777	1.491		0.777	1.394
	0.722	1.966		0.778	2.344		0.778	1.515		0.778	1.494		0.778	1.398
	0.721	1.965		0.779	2.35		0.779	1.521		0.779	1.499		0.779	1.401
	0.72	1.962		0.78	2.353		0.78	1.524		0.78	1.496		0.78	1.4
	0.719	1.961		0.781	2.353		0.781	1.528		0.781	1.496		0.781	1.403
	0.718	1.964		0.782	2.364		0.782	1.534		0.782	1.499		0.782	1.406
	0.717	1.963		0.783	2.365		0.783	1.534		0.783	1.502		0.783	1.411
	0.716	1.964		0.784	2.369		0.784	1.539		0.784	1.508		0.784	1.415
	0.715	1.963		0.785	2.366		0.785	1.542		0.785	1.508		0.785	1.413
	0.714	1.958		0.786	2.372		0.786	1.539		0.786	1.51		0.786	1.412
	0.713	1.961		0.787	2.375		0.787	1.541		0.787	1.511		0.787	1.412
	0.712	1.962		0.788	2.384		0.788	1.547		0.788	1.513		0.788	1.417
	0.711	1.961		0.789	2.382		0.789	1.547		0.789	1.514		0.789	1.42
	0.71	1.963		0.79	2.385		0.79	1.549		0.79	1.516		0.79	1.421
	0.709	1.961		0.791	2.391		0.791	1.551		0.791	1.519		0.791	1.421
	0.708	1.958		0.792	2.391		0.792	1.552		0.792	1.518		0.792	1.423
	0.707	1.959		0.793	2.389		0.793	1.552		0.793	1.521		0.793	1.423
	0.706	1.96		0.794	2.394		0.794	1.556		0.794	1.518		0.794	1.425
	0.705	1.957		0.795	2.4		0.795	1.559		0.795	1.52		0.795	1.426
	0.704	1.954		0.796	2.408		0.796	1.563		0.796	1.521		0.796	1.43
	0.703	1.955		0.797	2.411		0.797	1.561		0.797	1.519		0.797	1.432
	0.702	1.955		0.798	2.413		0.798	1.566		0.798	1.524		0.798	1.431
	0.701	1.953		0.799	2.411		0.799	1.569		0.799	1.529		0.799	1.436
	0.7	1.954		0.8	2.414		0.8	1.57		0.8	1.528		0.8	1.434
	0.699	1.954		0.801	2.418		0.801	1.575		0.801	1.531		0.801	1.439
	0.698	1.954		0.802	2.422		0.802	1.577		0.802	1.53		0.802	1.438
	0.697	1.954		0.803	2.424		0.803	1.579		0.803	1.534		0.803	1.44
	0.696	1.951		0.804	2.43		0.804	1.584		0.804	1.531		0.804	1.447
	0.695	1.951		0.805	2.432		0.805	1.584		0.805	1.537		0.805	1.44
	0.694	1.948		0.806	2.435		0.806	1.587		0.806	1.542		0.806	1.44
	0.693	1.947		0.807	2.439		0.807	1.589		0.807	1.539		0.807	1.446
	0.692	1.949		0.808	2.445		0.808	1.585		0.808	1.535		0.808	1.447
	0.691	1.949		0.809	2.449		0.809	1.592		0.809	1.538		0.809	1.449
	0.69	1.946		0.81	2.453		0.81	1.598		0.81	1.538		0.81	1.452
	0.689	1.945		0.811	2.46		0.811	1.605		0.811	1.533		0.811	1.457
	0.688	1.945		0.812	2.461		0.812	1.603		0.812	1.543		0.812	1.46
	0.687	1.948		0.813	2.461		0.813	1.602		0.813	1.542		0.813	1.46
	0.686	1.947		0.814	2.464		0.814	1.61		0.814	1.543		0.814	1.459
	0.685	1.943		0.815	2.466		0.815	1.609		0.815	1.55		0.815	1.46
	0.684	1.942		0.816	2.47		0.816	1.608		0.816	1.559		0.816	1.463
	0.683	1.945		0.817	2.476		0.817	1.613		0.817	1.562		0.817	1.465
	0.682	1.946		0.818	2.478		0.818	1.614		0.818	1.56		0.818	1.467
	0.681	1.947		0.819	2.485		0.819	1.617		0.819	1.561		0.819	1.47
	0.68	1.945		0.82	2.489		0.82	1.618		0.82	1.566		0.82	1.471
	0.679	1.943		0.821	2.483		0.821	1.624		0.821	1.567		0.821	1.472
	0.678	1.943		0.822	2.49		0.822	1.629		0.822	1.569		0.822	1.476
	0.677	1.939		0.823	2.497		0.823	1.629		0.823	1.573		0.823	1.479
	0.676	1.94		0.824	2.506		0.824	1.632		0.824	1.567		0.824	1.479
	0.675	1.94		0.825	2.51		0.825	1.636		0.825	1.569		0.825	1.485
	0.674	1.935		0.826	2.512		0.826	1.641		0.826	1.569		0.826	1.485
	0.673	1.936		0.827	2.515		0.827	1.644		0.827	1.569		0.827	1.485
	0.672	1.936		0.828	2.517		0.828	1.645		0.828	1.575		0.828	1.488
	0.671	1.936		0.829	2.52		0.829	1.644		0.829	1.576		0.829	1.489
	0.67	1.938		0.83	2.525		0.83	1.649		0.83	1.58		0.83	1.492
	0.669	1.933		0.831	2.527		0.831	1.65		0.831	1.584		0.831	1.491
	0.668	1.933		0.832	2.53		0.832	1.654		0.832	1.578		0.832	1.496
	0.667	1.934		0.833	2.531		0.833	1.659		0.833	1.574		0.833	1.496
	0.666	1.935		0.834	2.534		0.834	1.66		0.834	1.578		0.834	1.495
	0.665	1.936		0.835	2.536		0.835	1.663		0.835	1.58		0.835	1.5
	0.664	1.937		0.836	2.54		0.836	1.664		0.836	1.579		0.836	1.499
	0.663	1.937		0.837	2.549		0.837	1.667		0.837	1.586		0.837	1.503
	0.662	1.935		0.838	2.554		0.838	1.674		0.838	1.591		0.838	1.504
	0.661	1.933		0.839	2.555		0.839	1.673		0.839	1.589		0.839	1.511
	0.66	1.933		0.84	2.56		0.84	1.677		0.84	1.588		0.84	1.516
	0.659	1.931		0.841	2.567		0.841	1.685		0.841	1.588		0.841	1.516
	0.658	1.931		0.842	2.574		0.842	1.686		0.842	1.59		0.842	1.51
	0.657	1.932		0.843	2.58		0.843	1.684		0.843	1.596		0.843	1.515
	0.656	1.933		0.844	2.582		0.844	1.687		0.844	1.596		0.844	1.521
	0.655	1.933		0.845	2.584		0.845	1.695		0.845	1.597		0.845	1.522
	0.654	1.932		0.846	2.592		0.846	1.695		0.846	1.602		0.846	1.522
	0.653	1.931		0.847	2.6		0.847	1.695		0.847	1.602		0.847	1.526
	0.652	1.93		0.848	2.605		0.848	1.699		0.848	1.603		0.848	1.524
	0.651	1.927		0.849	2.606		0.849	1.706		0.849	1.609		0.849	1.524
	0.65	1.925		0.85	2.614		0.85	1.704		0.85	1.612		0.85	1.526
	0.649	1.924		0.851	2.614		0.851	1.709		0.851	1.611		0.851	1.526
	0.648	1.924		0.852	2.619		0.852	1.713		0.852	1.608		0.852	1.529
	0.647	1.926		0.853	2.624		0.853	1.719		0.853	1.61		0.853	1.529
	0.646	1.923		0.854	2.63		0.854	1.722		0.854	1.611		0.854	1.531
	0.645	1.923		0.855	2.629		0.855	1.723		0.855	1.616		0.855	1.531
	0.644	1.924		0.856	2.636		0.856	1.723		0.856	1.618		0.856	1.535
	0.643	1.921		0.857	2.642		0.857	1.726		0.857	1.624		0.857	1.542
	0.642	1.92		0.858	2.647		0.858	1.731		0.858	1.621		0.858	1.542
	0.641	1.923		0.859	2.651		0.859	1.732		0.859	1.618		0.859	1.547
	0.64	1.922		0.86	2.661		0.86	1.737		0.86	1.62		0.86	1.54
	0.639	1.919		0.861	2.66		0.861	1.74		0.861	1.627		0.861	1.543
	0.638	1.921		0.862	2.665		0.862	1.747		0.862	1.631		0.862	1.545
	0.637	1.922		0.863	2.671		0.863	1.748		0.863	1.626		0.863	1.549
	0.636	1.924		0.864	2.677		0.864	1.75		0.864	1.627		0.864	1.548
	0.635	1.926		0.865	2.682		0.865	1.755		0.865	1.631		0.865	1.548
	0.634	1.921		0.866	2.69		0.866	1.758		0.866	1.632		0.866	1.552
	0.633	1.918		0.867	2.695		0.867	1.768		0.867	1.629		0.867	1.557
	0.632	1.918		0.868	2.699		0.868	1.77		0.868	1.634		0.868	1.56
	0.631	1.914		0.869	2.704		0.869	1.767		0.869	1.642		0.869	1.555
	0.63	1.914		0.87	2.709		0.87	1.773		0.87	1.638		0.87	1.559
	0.629	1.917		0.871	2.711		0.871	1.778		0.871	1.637		0.871	1.564
	0.628	1.914		0.872	2.718		0.872	1.778		0.872	1.64		0.872	1.566
	0.627	1.912		0.873	2.723		0.873	1.781		0.873	1.637		0.873	1.565
	0.626	1.914		0.874	2.727		0.874	1.79		0.874	1.639		0.874	1.568
	0.625	1.912		0.875	2.737		0.875	1.792		0.875	1.642		0.875	1.572
	0.624	1.912		0.876	2.748		0.876	1.795		0.876	1.65		0.876	1.572
	0.623	1.912		0.877	2.747		0.877	1.802		0.877	1.651		0.877	1.574
	0.622	1.912		0.878	2.757		0.878	1.806		0.878	1.652		0.878	1.573
	0.621	1.911		0.879	2.764		0.879	1.808		0.879	1.657		0.879	1.576
	0.62	1.91		0.88	2.771		0.88	1.817		0.88	1.658		0.88	1.578
	0.619	1.912		0.881	2.772		0.881	1.821		0.881	1.663		0.881	1.583
	0.618	1.909		0.882	2.775		0.882	1.826		0.882	1.659		0.882	1.582
	0.617	1.907		0.883	2.783		0.883	1.834		0.883	1.661		0.883	1.59
	0.616	1.907		0.884	2.784		0.884	1.835		0.884	1.667		0.884	1.588
	0.615	1.909		0.885	2.791		0.885	1.837		0.885	1.664		0.885	1.587
	0.614	1.907		0.886	2.8		0.886	1.842		0.886	1.666		0.886	1.594
	0.613	1.905		0.887	2.802		0.887	1.847		0.887	1.678		0.887	1.591
	0.612	1.904		0.888	2.807		0.888	1.854		0.888	1.673		0.888	1.596
	0.611	1.904		0.889	2.81		0.889	1.861		0.889	1.675		0.889	1.597
	0.61	1.904		0.89	2.816		0.89	1.864		0.89	1.675		0.89	1.599
	0.609	1.904		0.891	2.822		0.891	1.874		0.891	1.675		0.891	1.596
	0.608	1.905		0.892	2.829		0.892	1.877		0.892	1.681		0.892	1.601
	0.607	1.901		0.893	2.834		0.893	1.888		0.893	1.682		0.893	1.604
	0.606	1.899		0.894	2.846		0.894	1.892		0.894	1.688		0.894	1.604
	0.605	1.897		0.895	2.852		0.895	1.889		0.895	1.687		0.895	1.611
	0.604	1.898		0.896	2.859		0.896	1.897		0.896	1.687		0.896	1.61
	0.603	1.897		0.897	2.865		0.897	1.903		0.897	1.69		0.897	1.613
	0.602	1.897		0.898	2.871		0.898	1.909		0.898	1.691		0.898	1.615
	0.601	1.897		0.899	2.879		0.899	1.915		0.899	1.693		0.899	1.613
	0.6	1.895		0.9	2.888		0.9	1.922		0.9	1.694		0.9	1.616
	0.599	1.892		0.901	2.889		0.901	1.93		0.901	1.698		0.901	1.616
	0.598	1.892		0.902	2.897		0.902	1.934		0.902	1.703		0.902	1.62
	0.597	1.889		0.903	2.91		0.903	1.939		0.903	1.703		0.903	1.625
	0.596	1.889		0.904	2.914		0.904	1.943		0.904	1.7		0.904	1.625
	0.595	1.89		0.905	2.915		0.905	1.954		0.905	1.712		0.905	1.63
	0.594	1.889		0.906	2.924		0.906	1.961		0.906	1.714		0.906	1.629
	0.593	1.893		0.907	2.935		0.907	1.967		0.907	1.713		0.907	1.628
	0.592	1.89		0.908	2.939		0.908	1.973		0.908	1.712		0.908	1.632
	0.591	1.884		0.909	2.948		0.909	1.979		0.909	1.711		0.909	1.64
	0.59	1.882		0.91	2.951		0.91	1.984		0.91	1.709		0.91	1.641
	0.589	1.879		0.911	2.961		0.911	1.99		0.911	1.716		0.911	1.64
	0.588	1.88		0.912	2.97		0.912	1.999		0.912	1.718		0.912	1.638
	0.587	1.88		0.913	2.977		0.913	2.009		0.913	1.721		0.913	1.64
	0.586	1.878		0.914	2.981		0.914	2.018		0.914	1.726		0.914	1.641
	0.585	1.878		0.915	2.987		0.915	2.025		0.915	1.728		0.915	1.648
	0.584	1.876		0.916	2.995		0.916	2.03		0.916	1.728		0.916	1.65
	0.583	1.874		0.917	2.996		0.917	2.042		0.917	1.726		0.917	1.648
	0.582	1.872		0.918	3.005		0.918	2.052		0.918	1.727		0.918	1.652
	0.581	1.872		0.919	3.02		0.919	2.059		0.919	1.732		0.919	1.658
	0.58	1.87		0.92	3.03		0.92	2.067		0.92	1.732		0.92	1.659
	0.579	1.868		0.921	3.044		0.921	2.077		0.921	1.743		0.921	1.662
	0.578	1.862		0.922	3.048		0.922	2.091		0.922	1.745		0.922	1.664
	0.577	1.861		0.923	3.051		0.923	2.103		0.923	1.744		0.923	1.661
	0.576	1.858		0.924	3.06		0.924	2.108		0.924	1.748		0.924	1.661
	0.575	1.858		0.925	3.065		0.925	2.117		0.925	1.746		0.925	1.667
	0.574	1.856		0.926	3.073		0.926	2.127		0.926	1.751		0.926	1.674
	0.573	1.85		0.927	3.081		0.927	2.138		0.927	1.752		0.927	1.68
	0.572	1.847		0.928	3.084		0.928	2.15		0.928	1.752		0.928	1.674
	0.571	1.846		0.929	3.09		0.929	2.168		0.929	1.75		0.929	1.673
	0.57	1.846		0.93	3.1		0.93	2.175		0.93	1.752		0.93	1.677
	0.569	1.844		0.931	3.111		0.931	2.186		0.931	1.759		0.931	1.683
	0.568	1.84		0.932	3.121		0.932	2.199		0.932	1.76		0.932	1.686
	0.567	1.837		0.933	3.13		0.933	2.208		0.933	1.768		0.933	1.686
	0.566	1.838		0.934	3.137		0.934	2.225		0.934	1.775		0.934	1.691
	0.565	1.833		0.935	3.15		0.935	2.238		0.935	1.77		0.935	1.69
	0.564	1.828		0.936	3.156		0.936	2.248		0.936	1.777		0.936	1.698
	0.563	1.827		0.937	3.162		0.937	2.261		0.937	1.78		0.937	1.699
	0.562	1.822		0.938	3.171		0.938	2.274		0.938	1.779		0.938	1.698
	0.561	1.819		0.939	3.185		0.939	2.291		0.939	1.782		0.939	1.7
	0.56	1.815		0.94	3.193		0.94	2.303		0.94	1.78		0.94	1.705
	0.559	1.812		0.941	3.204		0.941	2.312		0.941	1.773		0.941	1.708
	0.558	1.809		0.942	3.216		0.942	2.331		0.942	1.777		0.942	1.709
	0.557	1.807		0.943	3.229		0.943	2.345		0.943	1.791		0.943	1.707
	0.556	1.801		0.944	3.237		0.944	2.361		0.944	1.793		0.944	1.713
	0.555	1.796		0.945	3.244		0.945	2.379		0.945	1.801		0.945	1.715
	0.554	1.792		0.946	3.252		0.946	2.398		0.946	1.804		0.946	1.711
	0.553	1.788		0.947	3.263		0.947	2.417		0.947	1.807		0.947	1.714
	0.552	1.782		0.948	3.272		0.948	2.437		0.948	1.809		0.948	1.716
	0.551	1.775		0.949	3.279		0.949	2.45		0.949	1.807		0.949	1.719
	0.55	1.774		0.95	3.291		0.95	2.471		0.95	1.81		0.95	1.72
	0.549	1.771		0.951	3.299		0.951	2.484		0.951	1.809		0.951	1.723
	0.548	1.764		0.952	3.305		0.952	2.498		0.952	1.818		0.952	1.726
	0.547	1.759		0.953	3.316		0.953	2.527		0.953	1.821		0.953	1.728
	0.546	1.753		0.954	3.333		0.954	2.545		0.954	1.827		0.954	1.727
	0.545	1.748		0.955	3.348		0.955	2.567		0.955	1.834		0.955	1.728
	0.544	1.742		0.956	3.362		0.956	2.592		0.956	1.838		0.956	1.734
	0.543	1.735		0.957	3.375		0.957	2.609		0.957	1.837		0.957	1.737
	0.542	1.727		0.958	3.388		0.958	2.639		0.958	1.841		0.958	1.739
	0.541	1.721		0.959	3.393		0.959	2.659		0.959	1.841		0.959	1.74
	0.54	1.713		0.96	3.406		0.96	2.686		0.96	1.844		0.96	1.741
	0.539	1.705		0.961	3.414		0.961	2.71		0.961	1.847		0.961	1.745
	0.538	1.696		0.962	3.424		0.962	2.732		0.962	1.847		0.962	1.748
	0.537	1.691		0.963	3.437		0.963	2.761		0.963	1.853		0.963	1.751
	0.536	1.684		0.964	3.45		0.964	2.778		0.964	1.855		0.964	1.753
	0.535	1.676		0.965	3.461		0.965	2.802		0.965	1.854		0.965	1.761
	0.534	1.668		0.966	3.474		0.966	2.832		0.966	1.857		0.966	1.76
	0.533	1.654		0.967	3.486		0.967	2.859		0.967	1.863		0.967	1.766
	0.532	1.643		0.968	3.493		0.968	2.891		0.968	1.87		0.968	1.765
	0.531	1.634		0.969	3.512		0.969	2.916		0.969	1.871		0.969	1.764
	0.53	1.626		0.97	3.522		0.97	2.94		0.97	1.878		0.97	1.766
	0.529	1.617		0.971	3.534		0.971	2.973		0.971	1.891		0.971	1.768
	0.528	1.607		0.972	3.544		0.972	3.005		0.972	1.889		0.972	1.775
	0.527	1.597		0.973	3.552		0.973	3.036		0.973	1.885		0.973	1.773
	0.526	1.588		0.974	3.565		0.974	3.069		0.974	1.882		0.974	1.774
	0.525	1.573		0.975	3.577		0.975	3.096		0.975	1.885		0.975	1.78
	0.524	1.56		0.976	3.595		0.976	3.126		0.976	1.888		0.976	1.779
	0.523	1.548		0.977	3.605		0.977	3.161		0.977	1.897		0.977	1.782
	0.522	1.535		0.978	3.616		0.978	3.204		0.978	1.897		0.978	1.782
	0.521	1.52		0.979	3.636		0.979	3.241		0.979	1.903		0.979	1.789
	0.52	1.505		0.98	3.656		0.98	3.275		0.98	1.907		0.98	1.794
	0.519	1.489		0.981	3.667		0.981	3.311		0.981	1.916		0.981	1.792
	0.518	1.475		0.982	3.684		0.982	3.343		0.982	1.92		0.982	1.797
	0.517	1.461		0.983	3.704		0.983	3.379		0.983	1.926		0.983	1.799
	0.516	1.447		0.984	3.719		0.984	3.417		0.984	1.928		0.984	1.803
	0.515	1.428		0.985	3.734		0.985	3.469		0.985	1.931		0.985	1.804
	0.514	1.407		0.986	3.744		0.986	3.51		0.986	1.925		0.986	1.807
	0.513	1.392		0.987	3.761		0.987	3.548		0.987	1.933		0.987	1.811
	0.512	1.369		0.988	3.776		0.988	3.585		0.988	1.938		0.988	1.814
	0.511	1.347		0.989	3.794		0.989	3.624		0.989	1.943		0.989	1.814
	0.51	1.333		0.99	3.806		0.99	3.677		0.99	1.953		0.99	1.818
	0.509	1.314		0.991	3.824		0.991	3.722		0.991	1.956		0.991	1.823
	0.508	1.292		0.992	3.845		0.992	3.765		0.992	1.961		0.992	1.828
	0.507	1.275		0.993	3.853		0.993	3.813		0.993	1.968		0.993	1.828
	0.506	1.252		0.994	3.869		0.994	3.856		0.994	1.974		0.994	1.83
	0.505	1.227		0.995	3.885		0.995	3.91		0.995	1.969		0.995	1.835
	0.504	1.203		0.996	3.904		0.996	3.962		0.996	1.977		0.996	1.841
	0.503	1.176		0.997	3.92		0.997	4.005		0.997	1.986		0.997	1.842
	0.502	1.147		0.998	3.938		0.998	4.061		0.998	1.985		0.998	1.839
	0.501	1.124		0.999	3.962		0.999	4.113		0.999	1.994		0.999	1.839
	0.5	1.097		1	3.982		1	4.162		1	1.998		1	1.849
	0.499	1.068		1.001	4.001		1.001	4.214		1.001	2.003		1.001	1.851
	0.498	1.038		1.002	4.018		1.002	4.269		1.002	2		1.002	1.852
	0.497	1.012		1.003	4.035		1.003	4.323		1.003	2.006		1.003	1.856
	0.496	0.9797		1.004	4.056		1.004	4.384		1.004	2.016		1.004	1.855
	0.495	0.9482		1.005	4.067		1.005	4.432		1.005	2.017		1.005	1.856
	0.494	0.9105		1.006	4.087		1.006	4.486		1.006	2.021		1.006	1.861
	0.493	0.8711		1.007	4.104		1.007	4.553		1.007	2.025		1.007	1.865
	0.492	0.8377		1.008	4.119		1.008	4.615		1.008	2.03		1.008	1.863
	0.491	0.7998		1.009	4.138		1.009	4.676		1.009	2.039		1.009	1.87
	0.49	0.7648		1.01	4.168		1.01	4.736		1.01	2.038		1.01	1.875
	0.489	0.7322		1.011	4.196		1.011	4.8		1.011	2.04		1.011	1.879
	0.488	0.6885		1.012	4.219		1.012	4.868		1.012	2.045		1.012	1.88
	0.487	0.6447		1.013	4.242		1.013	4.931		1.013	2.048		1.013	1.88
	0.486	0.6056		1.014	4.27		1.014	5.001		1.014	2.056		1.014	1.884
	0.485	0.5623		1.015	4.294		1.015	5.066		1.015	2.064		1.015	1.889
	0.484	0.5209		1.016	4.318		1.016	5.133		1.016	2.072		1.016	1.888
	0.483	0.4699		1.017	4.343		1.017	5.206		1.017	2.078		1.017	1.891
	0.482	0.4238		1.018	4.364		1.018	5.283		1.018	2.074		1.018	1.895
	0.481	0.3779		1.019	4.385		1.019	5.355		1.019	2.08		1.019	1.901
	0.48	0.3364		1.02	4.412		1.02	5.43		1.02	2.087		1.02	1.903
	0.479	0.2808		1.021	4.44		1.021	5.494		1.021	2.097		1.021	1.907
	0.478	0.2251		1.022	4.463		1.022	5.567		1.022	2.108		1.022	1.914
	0.477	0.1756		1.023	4.487		1.023	5.64		1.023	2.116		1.023	1.912
	0.476	0.1307		1.024	4.514		1.024	5.731		1.024	2.122		1.024	1.916
	0.475	0.07646		1.025	4.546		1.025	5.815		1.025	2.136		1.025	1.926
	0.474	0.01689		1.026	4.572		1.026	5.905		1.026	2.132		1.026	1.931
	0.473	-0.04405		1.027	4.601		1.027	5.988		1.027	2.135		1.027	1.929
	0.472	-0.09938		1.028	4.627		1.028	6.074		1.028	2.145		1.028	1.928
	0.471	-0.1619		1.029	4.659		1.029	6.166		1.029	2.151		1.029	1.929
	0.47	-0.2267		1.03	4.685		1.03	6.253		1.03	2.16		1.03	1.931
	0.469	-0.2974		1.031	4.718		1.031	6.335		1.031	2.167		1.031	1.931
	0.468	-0.3677		1.032	4.746		1.032	6.421		1.032	2.176		1.032	1.935
	0.467	-0.4318		1.033	4.773		1.033	6.514		1.033	2.19		1.033	1.944
	0.466	-0.5035		1.034	4.806		1.034	6.602		1.034	2.195		1.034	1.947
	0.465	-0.5674		1.035	4.842		1.035	6.712		1.035	2.2		1.035	1.946
	0.464	-0.6343		1.036	4.876		1.036	6.809		1.036	2.21		1.036	1.953
	0.463	-0.7017		1.037	4.912		1.037	6.912		1.037	2.213		1.037	1.952
	0.462	-0.7749		1.038	4.943		1.038	7.011		1.038	2.218		1.038	1.951
	0.461	-0.8419		1.039	4.976		1.039	7.11		1.039	2.22		1.039	1.958
	0.46	-0.9097		1.04	5.012		1.04	7.226		1.04	2.228		1.04	1.965
	0.459	-0.9895		1.041	5.052		1.041	7.331		1.041	2.243		1.041	1.97
	0.458	-1.065		1.042	5.081		1.042	7.451		1.042	2.247		1.042	1.972
	0.457	-1.142		1.043	5.118		1.043	7.574		1.043	2.25		1.043	1.979
	0.456	-1.216		1.044	5.154		1.044	7.675		1.044	2.264		1.044	1.984
	0.455	-1.291		1.045	5.185		1.045	7.778		1.045	2.271		1.045	1.984
	0.454	-1.375		1.046	5.224		1.046	7.888		1.046	2.282		1.046	1.987
	0.453	-1.455		1.047	5.263		1.047	8.01		1.047	2.281		1.047	1.988
	0.452	-1.531		1.048	5.311		1.048	8.128		1.048	2.293		1.048	1.994
	0.451	-1.603		1.049	5.354		1.049	8.235		1.049	2.306		1.049	1.992
	0.45	-1.684		1.05	5.399		1.05	8.354		1.05	2.322		1.05	1.994
	0.449	-1.765		1.051	5.451		1.051	8.476		1.051	2.329		1.051	2
	0.448	-1.845		1.052	5.496		1.052	8.6		1.052	2.344		1.052	2.009
	0.447	-1.933		1.053	5.539		1.053	8.737		1.053	2.355		1.053	2.013
	0.446	-2.018		1.054	5.588		1.054	8.855		1.054	2.361		1.054	2.017
	0.445	-2.101		1.055	5.637		1.055	8.969		1.055	2.365		1.055	2.024
	0.444	-2.187		1.056	5.687		1.056	9.089		1.056	2.376		1.056	2.022
	0.443	-2.277		1.057	5.732		1.057	9.208		1.057	2.383		1.057	2.025
	0.442	-2.367		1.058	5.78		1.058	9.343		1.058	2.392		1.058	2.026
	0.441	-2.445		1.059	5.833		1.059	9.484		1.059	2.404		1.059	2.027
	0.44	-2.524		1.06	5.881		1.06	9.643		1.06	2.424		1.06	2.03
	0.439	-2.598		1.061	5.934		1.061	9.767		1.061	2.439		1.061	2.033
	0.438	-2.664		1.062	5.989		1.062	9.882		1.062	2.443		1.062	2.045
	0.437	-2.741		1.063	6.056		1.063	10.03		1.063	2.45		1.063	2.047
	0.436	-2.813		1.064	6.117		1.064	10.19		1.064	2.473		1.064	2.047
	0.435	-2.895		1.065	6.179		1.065	10.35		1.065	2.484		1.065	2.052
	0.434	-2.978		1.066	6.234		1.066	10.48		1.066	2.489		1.066	2.052
	0.433	-3.047		1.067	6.299		1.067	10.61		1.067	2.5		1.067	2.056
	0.432	-3.114		1.068	6.361		1.068	10.76		1.068	2.516		1.068	2.063
	0.431	-3.184		1.069	6.425		1.069	10.9		1.069	2.518		1.069	2.069
	0.43	-3.246		1.07	6.49		1.07	11.05		1.07	2.538		1.07	2.075
	0.429	-3.323		1.071	6.547		1.071	11.21		1.071	2.556		1.071	2.076
	0.428	-3.389		1.072	6.612		1.072	11.35		1.072	2.564		1.072	2.081
	0.427	-3.451		1.073	6.678		1.073	11.5		1.073	2.576		1.073	2.086
	0.426	-3.511		1.074	6.748		1.074	11.64		1.074	2.588		1.074	2.089
	0.425	-3.57		1.075	6.82		1.075	11.81		1.075	2.608		1.075	2.091
	0.424	-3.642		1.076	6.901		1.076	12		1.076	2.615		1.076	2.1
	0.423	-3.705		1.077	6.982		1.077	12.17		1.077	2.635		1.077	2.105
	0.422	-3.758		1.078	7.062		1.078	12.36		1.078	2.653		1.078	2.112
	0.421	-3.815		1.079	7.141		1.079	12.54		1.079	2.662		1.079	2.113
	0.42	-3.864		1.08	7.227		1.08	12.72		1.08	2.675		1.08	2.113
	0.419	-3.914		1.081	7.299		1.081	12.89		1.081	2.687		1.081	2.116
	0.418	-3.978		1.082	7.382		1.082	13.07		1.082	2.703		1.082	2.128
	0.417	-4.026		1.083	7.474		1.083	13.26		1.083	2.716		1.083	2.133
	0.416	-4.066		1.084	7.565		1.084	13.42		1.084	2.736		1.084	2.133
	0.415	-4.107		1.085	7.643		1.085	13.58		1.085	2.746		1.085	2.137
	0.414	-4.146		1.086	7.735		1.086	13.76		1.086	2.757		1.086	2.14
	0.413	-4.183		1.087	7.817		1.087	13.95		1.087	2.771		1.087	2.142
	0.412	-4.223		1.088	7.906		1.088	14.17		1.088	2.807		1.088	2.147
	0.411	-4.259		1.089	7.998		1.089	14.36		1.089	2.82		1.089	2.153
	0.41	-4.296		1.09	8.09		1.09	14.53		1.09	2.836		1.09	2.153
	0.409	-4.339		1.091	8.179		1.091	14.72		1.091	2.856		1.091	2.156
	0.408	-4.367		1.092	8.282		1.092	14.91		1.092	2.872		1.092	2.157
	0.407	-4.382		1.093	8.374		1.093	15.1		1.093	2.875		1.093	2.166
	0.406	-4.392		1.094	8.471		1.094	15.29		1.094	2.896		1.094	2.18
	0.405	-4.407		1.095	8.579		1.095	15.53		1.095	2.92		1.095	2.185
	0.404	-4.409		1.096	8.679		1.096	15.75		1.096	2.939		1.096	2.185
	0.403	-4.424		1.097	8.781		1.097	15.93		1.097	2.963		1.097	2.191
	0.402	-4.443		1.098	8.884		1.098	16.12		1.098	2.979		1.098	2.193
	0.401	-4.446		1.099	8.983		1.099	16.34		1.099	2.994		1.099	2.201
	0.4	-4.46		1.1	9.083		1.1	16.57		1.1	3.015		1.1	2.206
	0.399	-4.473		1.101	9.197		1.101	16.79		1.101	3.035		1.101	2.214
	0.398	-4.471		1.102	9.328		1.102	16.98		1.102	3.061		1.102	2.22
	0.397	-4.476		1.103	9.444		1.103	17.18		1.103	3.079		1.103	2.224
	0.396	-4.48		1.104	9.559		1.104	17.4		1.104	3.096		1.104	2.231
	0.395	-4.471		1.105	9.682		1.105	17.63		1.105	3.12		1.105	2.233
	0.394	-4.464		1.106	9.804		1.106	17.87		1.106	3.135		1.106	2.239
	0.393	-4.459		1.107	9.935		1.107	18.13		1.107	3.143		1.107	2.236
	0.392	-4.452		1.108	10.06		1.108	18.38		1.108	3.176		1.108	2.244
	0.391	-4.437		1.109	10.19		1.109	18.57		1.109	3.2		1.109	2.253
	0.39	-4.429		1.11	10.33		1.11	18.78		1.11	3.233		1.11	2.26
	0.389	-4.416		1.111	10.47		1.111	19.01		1.111	3.258		1.111	2.267
	0.388	-4.404		1.112	10.6		1.112	19.21		1.112	3.281		1.112	2.266
	0.387	-4.392		1.113	10.72		1.113	19.44		1.113	3.302		1.113	2.277
	0.386	-4.381		1.114	10.86		1.114	19.72		1.114	3.318		1.114	2.28
	0.385	-4.363		1.115	10.98		1.115	20		1.115	3.348		1.115	2.287
	0.384	-4.334		1.116	11.13		1.116	20.24		1.116	3.386		1.116	2.294
	0.383	-4.312		1.117	11.27		1.117	20.49		1.117	3.418		1.117	2.299
	0.382	-4.292		1.118	11.43		1.118	20.74		1.118	3.444		1.118	2.304
	0.381	-4.274		1.119	11.59		1.119	20.97		1.119	3.458		1.119	2.309
	0.38	-4.258		1.12	11.74		1.12	21.25		1.12	3.478		1.12	2.315
	0.379	-4.232		1.121	11.91		1.121	21.52		1.121	3.506		1.121	2.315
	0.378	-4.208		1.122	12.07		1.122	21.76		1.122	3.546		1.122	2.319
	0.377	-4.185		1.123	12.22		1.123	22.04		1.123	3.573		1.123	2.33
	0.376	-4.158		1.124	12.39		1.124	22.29		1.124	3.594		1.124	2.337
	0.375	-4.131		1.125	12.55		1.125	22.55		1.125	3.619		1.125	2.345
	0.374	-4.103		1.126	12.72		1.126	22.8		1.126	3.656		1.126	2.351
	0.373	-4.08		1.127	12.89		1.127	23.04		1.127	3.705		1.127	2.36
	0.372	-4.055		1.128	13.07		1.128	23.25		1.128	3.728		1.128	2.367
	0.371	-4.029		1.129	13.25		1.129	23.5		1.129	3.759		1.129	2.377
	0.37	-4.008		1.13	13.42		1.13	23.76		1.13	3.787		1.13	2.378
	0.369	-3.979		1.131	13.6		1.131	24		1.131	3.814		1.131	2.382
	0.368	-3.946		1.132	13.78		1.132	24.25		1.132	3.839		1.132	2.385
	0.367	-3.916		1.133	13.97		1.133	24.54		1.133	3.883		1.133	2.39
	0.366	-3.884		1.134	14.15		1.134	24.83		1.134	3.924		1.134	2.404
	0.365	-3.854		1.135	14.32		1.135	25.12		1.135	3.947		1.135	2.412
	0.364	-3.827		1.136	14.5		1.136	25.38		1.136	3.972		1.136	2.416
	0.363	-3.8		1.137	14.7		1.137	25.67		1.137	4.002		1.137	2.422
	0.362	-3.771		1.138	14.91		1.138	25.95		1.138	4.032		1.138	2.425
	0.361	-3.739		1.139	15.11		1.139	26.26		1.139	4.078		1.139	2.43
	0.36	-3.712		1.14	15.31		1.14	26.59		1.14	4.117		1.14	2.438
	0.359	-3.683		1.141	15.52		1.141	26.9		1.141	4.152		1.141	2.449
	0.358	-3.65		1.142	15.72		1.142	27.23		1.142	4.196		1.142	2.46
	0.357	-3.614		1.143	15.93		1.143	27.54		1.143	4.224		1.143	2.46
	0.356	-3.585		1.144	16.12		1.144	27.83		1.144	4.25		1.144	2.465
	0.355	-3.556		1.145	16.32		1.145	28.09		1.145	4.283		1.145	2.475
	0.354	-3.526		1.146	16.55		1.146	28.4		1.146	4.324		1.146	2.481
	0.353	-3.494		1.147	16.77		1.147	28.76		1.147	4.373		1.147	2.491
	0.352	-3.464		1.148	16.97		1.148	29.13		1.148	4.409		1.148	2.494
	0.351	-3.436		1.149	17.18		1.149	29.45		1.149	4.468		1.149	2.501
	0.35	-3.404		1.15	17.39		1.15	29.78		1.15	4.504		1.15	2.511
	0.349	-3.373		1.151	17.63		1.151	30.12		1.151	4.542		1.151	2.517
	0.348	-3.343		1.152	17.89		1.152	30.46		1.152	4.589		1.152	2.525
	0.347	-3.313		1.153	18.13		1.153	30.78		1.153	4.639		1.153	2.534
	0.346	-3.288		1.154	18.37		1.154	31.07		1.154	4.689		1.154	2.536
	0.345	-3.258		1.155	18.62		1.155	31.38		1.155	4.744		1.155	2.545
	0.344	-3.228		1.156	18.84		1.156	31.66		1.156	4.788		1.156	2.553
	0.343	-3.199		1.157	19.07		1.157	31.95		1.157	4.807		1.157	2.558
	0.342	-3.169		1.158	19.33		1.158	32.32		1.158	4.84		1.158	2.572
	0.341	-3.141		1.159	19.58		1.159	32.64		1.159	4.904		1.159	2.578
	0.34	-3.112		1.16	19.82		1.16	32.94		1.16	4.953		1.16	2.596
	0.339	-3.084		1.161	20.07		1.161	33.27		1.161	5.002		1.161	2.602
	0.338	-3.058		1.162	20.35		1.162	33.63		1.162	5.061		1.162	2.604
	0.337	-3.029		1.163	20.61		1.163	33.95		1.163	5.108		1.163	2.614
	0.336	-3.001		1.164	20.84		1.164	34.34		1.164	5.166		1.164	2.622
	0.335	-2.977		1.165	21.09		1.165	34.73		1.165	5.219		1.165	2.624
	0.334	-2.952		1.166	21.36		1.166	35.08		1.166	5.27		1.166	2.634
	0.333	-2.926		1.167	21.6		1.167	35.46		1.167	5.317		1.167	2.643
	0.332	-2.9		1.168	21.89		1.168	35.82		1.168	5.379		1.168	2.66
	0.331	-2.873		1.169	22.13		1.169	36.18		1.169	5.437		1.169	2.668
	0.33	-2.849		1.17	22.36		1.17	36.56		1.17	5.489		1.17	2.671
	0.329	-2.822		1.171	22.65		1.171	36.94		1.171	5.526		1.171	2.683
	0.328	-2.796		1.172	22.95		1.172	37.29		1.172	5.593		1.172	2.693
	0.327	-2.77		1.173	23.21		1.173	37.67		1.173	5.667		1.173	2.695
	0.326	-2.748		1.174	23.51		1.174	37.98		1.174	5.724		1.174	2.706
	0.325	-2.723		1.175	23.81		1.175	38.34		1.175	5.786		1.175	2.718
	0.324	-2.7		1.176	24.16		1.176	38.74		1.176	5.846		1.176	2.719
	0.323	-2.675		1.177	24.49		1.177	39.09		1.177	5.9		1.177	2.734
	0.322	-2.655		1.178	24.78		1.178	39.48		1.178	5.953		1.178	2.749
	0.321	-2.634		1.179	25.07		1.179	39.86		1.179	6.007		1.179	2.75
	0.32	-2.609		1.18	25.37		1.18	40.24		1.18	6.08		1.18	2.762
	0.319	-2.587		1.181	25.7		1.181	40.6		1.181	6.151		1.181	2.77
	0.318	-2.564		1.182	26.03		1.182	40.94		1.182	6.218		1.182	2.777
	0.317	-2.544		1.183	26.33		1.183	41.28		1.183	6.279		1.183	2.78
	0.316	-2.524		1.184	26.67		1.184	41.63		1.184	6.354		1.184	2.793
	0.315	-2.503		1.185	27.01		1.185	42.01		1.185	6.423		1.185	2.807
	0.314	-2.483		1.186	27.32		1.186	42.41		1.186	6.494		1.186	2.812
	0.313	-2.464		1.187	27.66		1.187	42.77		1.187	6.563		1.187	2.824
	0.312	-2.443		1.188	27.99		1.188	43.1		1.188	6.63		1.188	2.835
	0.311	-2.424		1.189	28.33		1.189	43.49		1.189	6.706		1.189	2.846
	0.31	-2.407		1.19	28.64		1.19	43.86		1.19	6.794		1.19	2.864
	0.309	-2.389		1.191	28.95		1.191	44.24		1.191	6.85		1.191	2.868
	0.308	-2.368		1.192	29.28		1.192	44.62		1.192	6.932		1.192	2.87
	0.307	-2.349		1.193	29.66		1.193	45.02		1.193	7.028		1.193	2.882
	0.306	-2.329		1.194	29.98		1.194	45.51		1.194	7.101		1.194	2.894
	0.305	-2.311		1.195	30.29		1.195	45.91		1.195	7.187		1.195	2.907
	0.304	-2.29		1.196	30.65		1.196	46.25		1.196	7.286		1.196	2.926
	0.303	-2.271		1.197	31.01		1.197	46.65		1.197	7.351		1.197	2.932
	0.302	-2.253		1.198	31.36		1.198	47.03		1.198	7.417		1.198	2.941
	0.301	-2.238		1.199	31.69		1.199	47.42		1.199	7.495		1.199	2.951
	0.3	-2.222		1.2	32.05		1.2	47.83		1.2	7.586		1.2	2.954
	0.299	-2.202		1.201	32.43		1.201	48.23		1.201	7.683		1.201	2.966
	0.298	-2.186		1.202	32.83		1.202	48.59		1.202	7.773		1.202	2.979
	0.297	-2.168		1.203	33.2		1.203	48.98		1.203	7.864		1.203	2.99
	0.296	-2.153		1.204	33.56		1.204	49.38		1.204	7.963		1.204	3.003
	0.295	-2.139		1.205	33.9		1.205	49.78		1.205	8.061		1.205	3.017
	0.294	-2.123		1.206	34.26		1.206	50.19		1.206	8.142		1.206	3.026
	0.293	-2.108		1.207	34.66		1.207	50.56		1.207	8.237		1.207	3.037
	0.292	-2.094		1.208	35.05		1.208	50.95		1.208	8.342		1.208	3.052
	0.291	-2.077		1.209	35.42		1.209	51.35		1.209	8.438		1.209	3.072
	0.29	-2.062		1.21	35.8		1.21	51.74		1.21	8.528		1.21	3.08
	0.289	-2.049		1.211	36.19		1.211	52.18		1.211	8.634		1.211	3.09
	0.288	-2.034		1.212	36.57		1.212	52.54		1.212	8.737		1.212	3.097
	0.287	-2.019		1.213	36.95		1.213	52.98		1.213	8.841		1.213	3.102
	0.286	-2.007		1.214	37.35		1.214	53.44		1.214	8.955		1.214	3.116
	0.285	-1.994		1.215	37.76		1.215	53.87		1.215	9.07		1.215	3.119
	0.284	-1.98		1.216	38.18		1.216	54.38		1.216	9.174		1.216	3.131
	0.283	-1.967		1.217	38.55		1.217	54.86		1.217	9.271		1.217	3.145
	0.282	-1.954		1.218	38.97		1.218	55.26		1.218	9.369		1.218	3.156
	0.281	-1.941		1.219	39.4		1.219	55.69		1.219	9.484		1.219	3.172
	0.28	-1.928		1.22	39.8		1.22	56.07		1.22	9.594		1.22	3.181
	0.279	-1.914		1.221	40.21		1.221	56.49		1.221	9.689		1.221	3.202
	0.278	-1.902		1.222	40.6		1.222	56.93		1.222	9.815		1.222	3.22
	0.277	-1.891		1.223	41.01		1.223	57.38		1.223	9.947		1.223	3.231
	0.276	-1.878		1.224	41.46		1.224	57.82		1.224	10.07		1.224	3.235
	0.275	-1.865		1.225	41.88		1.225	58.27		1.225	10.18		1.225	3.251
	0.274	-1.853		1.226	42.31		1.226	58.73		1.226	10.32		1.226	3.259
	0.273	-1.84		1.227	42.79		1.227	59.16		1.227	10.45		1.227	3.265
	0.272	-1.829		1.228	43.23		1.228	59.56		1.228	10.57		1.228	3.274
	0.271	-1.817		1.229	43.65		1.229	60.06		1.229	10.72		1.229	3.298
	0.27	-1.805		1.23	44.07		1.23	60.54		1.23	10.85		1.23	3.308
	0.269	-1.793		1.231	44.49		1.231	60.99		1.231	10.96		1.231	3.319
	0.268	-1.782		1.232	44.91		1.232	61.39		1.232	11.08		1.232	3.331
	0.267	-1.771		1.233	45.32		1.233	61.82		1.233	11.2		1.233	3.34
	0.266	-1.76		1.234	45.72		1.234	62.25		1.234	11.35		1.234	3.352
	0.265	-1.75		1.235	46.18		1.235	62.67		1.235	11.5		1.235	3.372
	0.264	-1.742		1.236	46.67		1.236	63.1		1.236	11.64		1.236	3.388
	0.263	-1.731		1.237	47.11		1.237	63.54		1.237	11.78		1.237	3.401
	0.262	-1.723		1.238	47.6		1.238	63.97		1.238	11.94		1.238	3.41
	0.261	-1.712		1.239	48.09		1.239	64.32		1.239	12.08		1.239	3.416
	0.26	-1.702		1.24	48.54		1.24	64.72		1.24	12.22		1.24	3.431
	0.259	-1.691		1.241	48.96		1.241	65.18		1.241	12.37		1.241	3.45
	0.258	-1.681		1.242	49.35		1.242	65.62		1.242	12.53		1.242	3.463
	0.257	-1.672		1.243	49.78		1.243	66.06		1.243	12.7		1.243	3.478
	0.256	-1.663		1.244	50.24		1.244	66.41		1.244	12.86		1.244	3.501
	0.255	-1.656		1.245	50.67		1.245	66.86		1.245	13.04		1.245	3.51
	0.254	-1.646		1.246	51.14		1.246	67.29		1.246	13.21		1.246	3.522
	0.253	-1.637		1.247	51.59		1.247	67.71		1.247	13.37		1.247	3.536
	0.252	-1.628		1.248	51.99		1.248	68.2		1.248	13.54		1.248	3.552
	0.251	-1.618		1.249	52.41		1.249	68.64		1.249	13.72		1.249	3.565
	0.25	-1.61		1.25	52.82		1.25	69.01		1.25	13.88		1.25	3.57
	0.249	-1.6		1.251	53.29		1.251	69.44		1.251	14.05		1.251	3.583
	0.248	-1.593		1.252	53.73		1.252	69.89		1.252	14.24		1.252	3.599
	0.247	-1.586		1.253	54.19		1.253	70.33		1.253	14.43		1.253	3.617
	0.246	-1.576		1.254	54.66		1.254	70.75		1.254	14.63		1.254	3.628
[truncated: 3,645 more rows]
