# Supplementary material for: Intermolecular cascaded π-conjugation channels for electron delivery powering CO2 photoreduction
Source: Nat Commun. 2020 Mar 2;11:1149. doi: 10.1038/s41467-020-14851-7 (PMC7051963; doi:10.1038/s41467-020-14851-7)
Supplement: Supplementary file 3 — Source Data [file 41467_2020_14851_MOESM3_ESM.zip › Source Data/Supplementary-Figure-(S31-S35)-source-data.xlsx]

## Sheet: Figure S31
Figure S31
S31a	N-CP-D
	-5.9655e-05	0.000433301	0.000403996	0.000253005	0.000271309	0.000108822	-1.29442e-05	7.26873e-05	-5.88218e-05	-1.96845e-05	-2.06772e-05	8.42775e-05	-5.67174e-05	-6.3628e-05	7.37823e-05	-0.000101743	-1.90023e-05	6.7714e-05	-2.7082e-05	0.000106353	1.84123e-05	-7.30769e-05	7.35786e-05	4.11789e-05	0.000420726	-5.13758e-06	-3.14866e-05	-5.01098e-05	4.53279e-05	1.2408e-05	1.82709e-05	-2.04515e-05	-2.04515e-05	3.36069e-05	-4.23477e-05	-4.05094e-05	0.000120733	1.1615e-05	-7.8831e-06	-3.2768e-05	1.97614e-05	8.88428e-05	-2.82242e-05	3.87425e-05	-4.26146e-05	-6.81492e-05	-0.000508706	-0.000319495	-4.58702e-06
	-0.000150179	0.00035671	0.000508882	0.00032017	0.000460657	7.9852e-05	-4.89182e-05	6.26837e-05	-2.44889e-05	-2.7523e-06	-1.30937e-05	4.44813e-05	-0.000104782	9.0721e-06	8.15725e-05	-0.00013265	-6.77066e-05	7.78436e-05	-9.11439e-05	3.92769e-05	-2.25998e-05	7.45399e-06	-2.71186e-05	7.66616e-06	0.000416268	-4.46195e-06	-2.08279e-05	-6.09625e-05	3.73794e-05	2.1759e-06	3.07717e-05	-4.62293e-05	-4.62293e-05	6.4618e-06	-6.04546e-05	6.8e-07	0.000150937	3.5037e-06	1.86272e-05	-6.94394e-05	1.64475e-05	5.70967e-05	7.60009e-06	4.95742e-05	-3.48575e-06	6.55556e-05	-0.000477498	-0.000142761	-1.0715e-05
	5.6314e-05	0.000222011	0.000430172	0.000143064	0.000455457	2.4137e-05	-3.71155e-05	6.06946e-05	8.4797e-06	-2.54047e-05	-3.61239e-05	6.31311e-05	-8.04689e-05	-2.9095e-06	7.11946e-05	-0.000151874	-6.67458e-05	0.000128286	-7.8511e-05	-2.31915e-05	-5.81943e-05	0.000132734	-8.2359e-05	-3.44246e-05	0.000392343	1.0915e-05	-3.84206e-07	-3.77954e-05	2.32829e-05	-2.65825e-05	1.09918e-05	-3.87467e-05	-3.87467e-05	2.09939e-05	-5.05893e-05	-2.1104e-06	0.000174686	-3.859e-07	3.1931e-06	-0.000103938	-9.78858e-06	5.13699e-05	5.00379e-05	4.16377e-05	3.05311e-05	-5.66615e-05	-0.000328056	-0.000191458	8.03053e-06
	0.000276735	0.000370051	0.000393127	0.000301231	0.000217873	-2.2573e-05	-2.46029e-05	5.38505e-05	2.73243e-05	-5.34272e-05	-0.000100931	5.57785e-05	-5.01833e-05	1.32424e-05	4.60976e-05	-0.000121421	-6.0178e-05	0.000187419	-0.000109915	-0.000100234	-3.75245e-05	0.000109614	-1.83619e-05	-6.58976e-05	0.000414225	1.83509e-05	5.6018e-06	-2.27491e-05	2.91343e-05	-5.60743e-05	-3.5031e-05	-1.61464e-05	-1.61464e-05	2.30523e-05	1.54511e-05	-5.0926e-06	0.000165171	5.8619e-06	-7.0833e-06	-0.000111771	-2.37079e-05	2.0482e-05	7.42413e-05	1.99754e-05	5.24793e-05	-0.000104266	-0.000242914	-0.000296999	2.12806e-05
	0.000198496	0.00029919	0.000334752	0.000406862	6.5492e-05	-5.0839e-05	-3.99649e-05	5.68727e-05	6.21206e-05	-7.46879e-05	-0.000114482	9.19202e-05	-1.21512e-05	1.50444e-05	-4.9068e-06	-3.60988e-05	-3.69638e-05	0.000222023	-0.000151325	-0.000165573	-7.36318e-05	1.7439e-05	5.11986e-05	-8.22053e-05	0.000363413	4.24704e-05	1.09475e-05	-1.11109e-05	1.47738e-05	-5.87703e-05	-7.1934e-05	-1.1752e-06	-1.1752e-06	2.20258e-05	6.30482e-05	3.71193e-05	0.000123504	6.0177e-06	-3.621e-06	-0.000103386	7.2073e-07	1.5189e-05	8.89423e-05	-9.22682e-06	6.13621e-05	-0.000284585	-0.000298009	-0.000331216	2.84836e-05
	5.08e-07	0.0004126	0.000657047	0.000268564	1.881e-05	-7.8389e-05	-4.77529e-05	5.9437e-05	0.00010272	-0.000100862	-9.60469e-05	0.00019668	4.69672e-05	-3.07664e-05	-5.55458e-05	1.21681e-05	-7.3867e-06	0.000187255	-0.000189907	-0.000163677	-1.03013e-05	1.92786e-05	3.85851e-05	-8.70848e-05	0.000315928	5.28543e-05	-9.5163e-08	8.849e-06	5.0813e-06	-2.25009e-05	-5.19514e-05	-1.17954e-05	-1.17954e-05	2.01507e-05	0.000120599	2.78876e-05	0.000127102	-1.2111e-06	3.07018e-05	-8.05408e-05	8.8445e-06	1.72961e-06	8.82666e-05	-1.40309e-05	3.841e-05	-0.000228144	-0.00022942	-0.000354887	4.5994e-05
	4.7845e-05	0.000516725	0.000599983	9.9947e-05	-0.000154341	-8.1815e-05	-2.90445e-05	4.40945e-05	0.000112505	-0.000125051	-1.53247e-05	0.000283826	8.14725e-05	-5.75245e-05	-0.000111783	7.68647e-05	1.13551e-05	0.000127009	-0.000188414	-0.000161468	7.00837e-06	3.17377e-05	6.38888e-05	-0.000102271	0.000376991	6.55967e-05	-1.75908e-05	3.51611e-05	2.7596e-06	1.93002e-05	-2.7456e-05	5.8223e-06	5.8223e-06	6.96405e-05	0.000131984	5.33381e-05	9.28902e-05	2.45536e-05	6.22959e-05	-4.60138e-05	5.71517e-06	-2.75771e-05	6.65659e-05	2.53729e-06	1.46836e-05	-7.98997e-05	-2.62324e-05	-0.00032394	-2.01305e-05
	0.000124314	0.000477304	0.000548095	0.000247754	-0.000111446	-3.8441e-05	-2.75445e-05	1.57841e-05	0.000112338	-9.30014e-05	2.22375e-05	0.000228457	8.48802e-05	-5.14282e-05	-0.000135094	0.000128241	2.75101e-05	2.52005e-05	-0.000214846	-0.000128228	9.5354e-05	4.37988e-05	1.38406e-05	-0.000115701	0.000455754	8.33312e-05	-2.72313e-05	4.74519e-05	-1.7284e-06	3.54419e-05	-2.0041e-05	1.48798e-05	1.48798e-05	8.19041e-05	0.00011742	4.90517e-05	7.45068e-05	4.14371e-05	5.17839e-05	-2.70148e-06	-3.04988e-06	-6.09357e-05	9.45392e-06	3.02718e-05	1.08744e-05	-8.08885e-05	0.000239089	-0.000227216	-9.25363e-05
	5.5519e-05	0.000591272	0.00040787	5.93e-07	0.000235313	3.7321e-05	-4.79299e-05	-1.25266e-05	0.000108112	-4.60741e-05	-2.00877e-05	0.000156547	9.42449e-05	-1.1313e-06	-0.000140208	0.000100315	3.27921e-05	-4.57475e-05	-0.00021842	-9.98218e-05	9.36395e-05	6.73263e-05	-2.19763e-05	-2.68957e-05	0.000516856	9.10874e-05	-4.24144e-05	3.93425e-05	-3.2305e-06	4.5812e-06	-2.19799e-05	2.96757e-05	2.96757e-05	7.76732e-05	0.000103491	4.75806e-05	8.20046e-05	4.22951e-05	-1.21609e-05	9.07827e-06	-1.64305e-06	-6.55782e-05	-3.76689e-05	4.15412e-05	1.4316e-05	-5.86055e-05	0.000172994	-0.000181575	-0.000137961
	9.9636e-05	0.000419641	0.000430629	2.4296e-05	0.000476944	4.4491e-05	-4.26065e-05	-1.91021e-05	0.000103191	-5.06335e-05	-9.04995e-05	0.000128962	0.00012788	4.83516e-05	-9.33353e-05	5.31235e-05	1.37719e-05	-2.27371e-05	-0.000159998	-8.92211e-05	8.86796e-05	6.81658e-05	1.14753e-05	-1.17362e-05	0.000498157	0.0001063	-4.00398e-05	2.67699e-05	-4.7211e-06	-3.87403e-05	1.12405e-05	3.06963e-05	3.06963e-05	6.17978e-05	8.12623e-05	6.17662e-05	0.000135483	5.84903e-05	-1.94464e-05	-2.72625e-05	1.82292e-05	-3.84725e-05	-5.81885e-05	4.8201e-05	1.82606e-05	-0.000144621	0.000126726	-0.000122992	-9.82782e-05
	7.7826e-05	0.000344298	0.000374552	-2.1e-08	0.000218084	4.7648e-05	-3.14816e-05	-3.27606e-05	8.6058e-05	-5.52456e-05	-0.000131953	0.000120949	0.000110878	2.84844e-05	-3.10527e-05	6.7229e-06	-1.76506e-05	-1.80786e-05	-9.09815e-05	-9.33312e-05	6.23415e-05	3.49879e-05	-1.16016e-05	6.26804e-05	0.00044016	9.33407e-05	-3.5325e-05	2.712e-07	-1.2386e-06	-4.09664e-05	4.42464e-05	5.7923e-05	5.7923e-05	4.9384e-06	9.04491e-05	5.56817e-05	0.000179091	3.433e-05	-2.40807e-05	-2.39608e-05	1.69068e-05	-2.00759e-05	-3.71166e-05	5.63953e-05	3.34041e-05	-0.000193315	-1.55593e-05	-0.000160126	-0.000103787
	0.000129754	0.000108372	0.000379879	3.516e-06	3.4042e-05	4.9799e-05	-3.9988e-05	-3.93618e-05	6.20897e-05	1.00395e-05	-9.68076e-05	4.84362e-05	5.30999e-05	8.6361e-06	5.64644e-05	9.4375e-06	-1.89437e-05	-1.74378e-05	-3.11528e-05	-9.4862e-05	-1.40634e-05	8.37191e-06	-6.48436e-05	0.000108294	0.000429691	8.58614e-05	-3.7627e-05	-5.5898e-06	1.26325e-05	-2.18058e-05	3.98324e-05	5.13714e-05	5.13714e-05	-1.9873e-05	6.87517e-05	6.83309e-05	0.000209248	9.009e-06	-2.96326e-05	-1.89741e-05	-5.67292e-06	-1.39263e-05	1.92652e-06	5.32357e-05	3.57775e-05	-7.38452e-05	-0.000152589	-0.000108746	-8.08695e-05
	3.8025e-05	1.551e-05	0.000235971	0.000298046	0.000429131	5.0974e-05	-5.4086e-05	-4.94804e-05	3.95441e-05	7.47335e-05	-6.92642e-05	-0.000104091	5.43779e-05	-3.3962e-05	0.00016114	5.74771e-05	-2.91961e-05	4.81838e-05	2.86174e-05	-8.08403e-05	4.52095e-05	-2.28686e-05	-8.84887e-05	0.000152631	0.000389669	6.21115e-05	-3.61907e-05	-4.09217e-05	3.80885e-05	-1.32967e-05	1.94319e-05	4.94008e-05	4.94008e-05	3.7464e-06	5.12793e-05	4.5965e-05	0.000207757	-4.6878e-06	-1.62684e-05	9.05428e-06	-3.96952e-05	-1.24631e-05	2.34892e-05	5.75967e-05	4.64951e-05	6.9827e-05	-0.000148183	-6.83049e-05	-0.000115734
	-3.7244e-05	-0.000223875	0.000239266	0.000214514	0.000491674	6.0606e-05	-1.02332e-05	-3.90864e-05	4.96949e-05	8.53272e-05	-4.1185e-05	-6.62183e-05	0.000108941	-1.28058e-05	0.00023424	0.000105889	-1.1577e-06	7.61091e-05	4.3905e-06	-0.000131341	9.58964e-05	1.9632e-05	6.22292e-06	0.000131186	0.000374896	2e-05	-3.13479e-05	-6.24431e-05	5.54827e-05	-2.1947e-05	1.6779e-06	5.00642e-05	5.00642e-05	6.01703e-05	3.37095e-05	8.80204e-05	0.000143535	-1.3113e-05	-3.28517e-05	2.18271e-05	-7.72589e-06	2.05639e-05	3.36587e-05	4.24535e-05	2.43588e-05	0.000138923	-0.000123491	-0.000104712	-0.000227771
	-8.6161e-05	-0.000114726	0.000264483	0.000128716	0.000465945	2.7331e-05	-7.371e-07	-2.27646e-05	2.98585e-05	8.64794e-05	-7.55596e-05	1.7028e-06	1.93569e-05	7.65386e-05	0.000260494	4.75746e-05	2.57098e-05	8.63404e-05	6.5451e-06	-0.000148743	0.000111049	0.00012538	4.8929e-05	0.000110187	0.000283614	9.61906e-06	-2.28104e-05	-3.84568e-05	6.68948e-05	-5.13829e-05	1.32613e-05	3.86765e-05	3.86765e-05	7.39838e-05	2.47273e-05	0.000116614	9.83332e-05	-1.37039e-05	-4.01963e-05	1.31387e-06	4.10135e-05	-2.47716e-05	1.05075e-05	5.84869e-05	1.33844e-05	0.000178156	-9.78663e-05	-0.000189583	-0.000221201
	-0.00013813	0.000152226	0.000640558	0.000226946	0.000386411	-6.207e-06	-8.338e-06	2.2283e-06	2.8779e-06	7.06655e-05	-3.27481e-05	-2.39617e-05	-6.64894e-05	4.08447e-05	0.000287208	1.46674e-05	4.27118e-05	3.9786e-05	6.99021e-05	-0.000125879	5.63147e-05	0.000138276	0.000115034	6.71388e-05	0.000268468	2.7372e-05	-8.7667e-06	-4.09784e-05	7.27886e-05	-5.80969e-05	2.56446e-05	5.5659e-06	5.5659e-06	4.51019e-05	9.4478e-06	0.000105522	7.24855e-05	-1.88233e-05	-5.72492e-05	-2.93959e-05	3.38311e-05	-5.23912e-05	-2.7727e-05	3.38486e-05	1.20323e-05	1.72458e-05	-9.68795e-05	-0.000214381	-0.000127455
	-0.000117952	6.6928e-05	0.000592134	0.000388772	0.000440759	-2.5581e-05	2.62296e-05	2.74477e-05	-1.41015e-05	5.96967e-05	-1.3183e-05	3.81001e-05	-6.63663e-05	3.87531e-05	0.000229857	-1.20074e-05	5.84246e-05	-1.7964e-06	0.00011209	-8.44093e-05	-2.51834e-05	8.63665e-05	0.000135761	-2.00827e-06	0.000233723	4.71184e-05	2.01832e-06	-5.10583e-05	6.07094e-05	-1.79742e-05	1.4854e-05	-3.9117e-06	-3.9117e-06	2.26741e-05	-2.35742e-05	0.000115886	2.79433e-05	-1.38092e-05	-5.65061e-05	-6.9649e-05	-1.28968e-06	-7.90963e-05	-2.73026e-05	1.42502e-05	2.15512e-06	-6.7503e-05	-4.24842e-05	-0.000234061	-0.00011587
	1.8875e-05	-6.6913e-05	0.000316727	0.000165722	0.000409746	-2.7493e-05	5.66736e-05	4.82884e-05	-8.7063e-06	4.83476e-05	-3.14111e-05	4.46511e-05	-0.000106038	-6.8499e-06	0.000136563	1.35281e-05	3.33379e-05	3.6825e-06	8.88727e-05	-0.000115751	-3.39246e-05	1.9534e-05	0.00015384	-7.15571e-05	0.000276527	6.73323e-05	2.50148e-05	-5.39538e-05	5.24701e-05	-1.5084e-06	2.95245e-05	-1.37383e-05	-1.37383e-05	-7.9597e-06	-3.42911e-05	0.000111642	2.69594e-05	7.2961e-06	-3.07603e-05	-0.0001045	-4.02546e-05	-3.62691e-05	5.6583e-06	1.55719e-05	-2.06848e-05	-3.69821e-05	6.27605e-05	-0.000166551	-0.000145492
	3.144e-06	-0.000127607	0.000566311	0.000298699	0.000635529	-2.8161e-05	3.63389e-05	7.0817e-05	1.5146e-06	7.79019e-05	-2.40824e-05	-2.02358e-05	-0.000120502	-4.39375e-05	6.47162e-05	7.25407e-05	4.09246e-05	-1.3929e-06	6.46174e-05	-0.000119894	2.26538e-05	-2.34112e-05	0.000166331	-8.09831e-05	0.00032345	9.13081e-05	4.47783e-05	-2.90247e-05	2.49924e-05	5.749e-06	3.92897e-05	-2.91013e-05	-2.91013e-05	-4.1023e-06	-2.81783e-05	5.02715e-05	3.78306e-05	-4.668e-07	-2.87386e-05	-7.70539e-05	-4.90897e-05	4.52221e-05	3.45955e-05	-7.51239e-06	-3.36351e-05	-3.87185e-05	0.000111572	-0.000121612	-0.00010842
	6.7407e-05	-0.00019855	0.000392125	0.000339461	0.000561631	-5.4306e-05	-1.10039e-05	9.90723e-05	1.71725e-05	6.31728e-05	-6.98918e-05	2.35502e-05	-0.000168078	-3.95962e-05	1.52094e-05	6.62185e-05	3.13546e-05	3.61318e-05	3.14961e-05	8.5595e-06	2.19761e-05	-5.17977e-05	0.000145655	-8.32811e-05	0.000433906	0.000123906	6.08508e-05	-1.11126e-05	1.60801e-05	2.07315e-05	8.4125e-06	-1.02113e-05	-1.02113e-05	-5.1511e-06	-4.19082e-05	1.5475e-06	5.71138e-05	-2.28862e-05	-1.87662e-05	-3.71304e-05	-5.41204e-05	8.71e-05	4.84096e-05	-5.54059e-06	-4.66026e-05	-1.47295e-06	5.71283e-05	-0.000182155	-7.68402e-05
	5.0015e-05	-7.3632e-05	0.000335873	0.00035964	0.000781843	-5.4321e-05	3.2845e-06	0.000112713	3.35367e-05	6.82644e-05	-0.00013012	4.07658e-05	-9.47551e-05	-5.20023e-05	-6.28129e-05	-3.7799e-06	2.85161e-05	5.49623e-05	1.21994e-05	3.01687e-05	7.69172e-05	-6.61931e-06	5.84897e-05	-8.15483e-05	0.000434646	0.00011722	6.53609e-05	2.1347e-05	1.52757e-05	1.28207e-05	-1.49552e-05	2.85598e-05	2.85598e-05	2.26113e-05	-5.68305e-05	-1.90876e-05	6.11981e-05	-2.36856e-05	-1.70948e-05	-5.12985e-05	-4.11345e-05	9.92799e-05	3.98497e-05	-7.02699e-06	-1.62074e-05	-0.000188365	7.82641e-06	-0.000230092	-2.13875e-06
	4.7378e-05	-1.4523e-05	0.000498449	0.000623713	0.00104	-3.8346e-05	1.30437e-05	0.000116407	4.28973e-05	7.97411e-05	-0.000139601	6.99939e-05	4.35285e-05	8.158e-06	-7.04882e-05	-5.4091e-05	9.7312e-06	2.8864e-05	-1.58486e-05	-2.22005e-05	0.000169352	-2.90512e-05	0.000124054	-5.64722e-05	0.000436722	0.000109394	7.61939e-05	3.57775e-05	2.52955e-05	-1.68202e-05	1.11609e-05	2.41686e-05	2.41686e-05	2.12692e-05	-4.22522e-05	-2.44015e-05	5.88364e-05	-6.36699e-05	-4.05743e-05	-6.00056e-05	-6.96094e-06	8.63772e-05	7.81882e-06	-4.04931e-05	-3.95694e-06	-0.000347537	-7.67712e-05	-0.000111051	5.58575e-05
	0.000145538	-8.2979e-05	0.000640976	0.000758095	0.00134	-5.147e-06	-1.21779e-05	0.000125134	7.62485e-05	5.41949e-05	-0.000112186	9.37025e-05	0.000158413	2.95365e-05	2.2094e-06	-5.22399e-05	4.20995e-05	9.4144e-06	-2.21729e-05	-3.17921e-05	0.000129915	-5.64127e-05	0.000214399	1.14687e-05	0.000511455	0.000105476	9.47654e-05	4.60781e-05	3.16668e-05	-1.27805e-05	4.36103e-05	-1.68659e-05	-1.68659e-05	5.09961e-05	-3.1077e-06	-3.76725e-05	1.1532e-05	-6.2981e-05	-4.52214e-05	-4.01208e-05	7.79503e-06	0.000103175	1.30475e-06	-2.95106e-05	-9.24277e-06	-0.000394703	-0.000126338	-4.13142e-05	5.00133e-05
	0.000174007	7.5468e-05	0.000717142	0.00084196	0.00169	1.9174e-05	1.9264e-06	0.000105058	9.71823e-05	1.94569e-05	-3.16174e-05	3.61472e-05	0.000141416	3.73259e-05	3.35305e-05	-1.77952e-05	8.43784e-05	3.75075e-05	-1.60217e-05	-4.30813e-05	1.90393e-05	-3.94131e-05	0.000272029	5.73772e-05	0.000598522	9.70557e-05	0.000107458	4.89884e-05	1.05064e-05	-2.03963e-05	5.6144e-05	-2.879e-06	-2.879e-06	6.13294e-05	4.48799e-05	9.633e-06	2.418e-07	-4.14944e-05	-3.47076e-05	-8.70602e-06	-5.25585e-06	7.75653e-05	4.45023e-06	4.28048e-06	3.75079e-05	-0.000379137	-0.000136384	9.8887e-05	3.06169e-05
	4.9193e-05	7.581e-06	0.000699917	0.00104	0.00222	1.8092e-05	4.82875e-05	7.80262e-05	0.000113542	3.53445e-05	1.42235e-05	5.61877e-05	6.91809e-05	9.46623e-05	2.80566e-05	-1.89754e-05	0.000110546	0.000109887	1.71433e-05	7.5557e-06	-5.50892e-05	4.47877e-05	0.000224763	3.58857e-05	0.00065309	8.63851e-05	0.000108694	5.12232e-05	2.2484e-06	-2.0257e-05	5.01647e-05	7.583e-06	7.583e-06	4.30072e-05	8.88584e-05	4.63101e-05	7.74835e-05	-3.47718e-05	-4.31779e-05	5.51477e-06	1.30054e-05	4.45751e-05	2.87007e-05	3.6098e-05	8.25861e-05	-0.000388923	-0.000209719	8.64013e-05	-2.58038e-05
	0.00026237	1.3958e-05	0.000747725	0.00139	0.00295	3.2388e-05	4.68123e-05	3.86425e-05	0.000124448	2.10153e-05	6.8366e-06	6.94052e-05	3.26974e-05	0.000203753	2.0044e-06	8.1107e-06	0.000108753	0.000138321	7.87151e-05	0.000107426	-0.000144691	0.000112936	0.00019194	1.2042e-05	0.000695515	7.89929e-05	9.69124e-05	6.72285e-05	-8.8008e-06	-2.54162e-05	4.84356e-05	-1.7698e-06	-1.7698e-06	4.96167e-05	9.66585e-05	3.30133e-05	0.00011734	-7.79799e-05	-2.69604e-05	-6.83186e-06	3.83555e-05	4.58396e-05	6.96887e-05	4.16872e-05	0.000101429	-0.000504435	-0.000292472	-3.48695e-05	-5.79037e-05
	8.2987e-05	6.6026e-05	0.000774575	0.00175	0.00393	7.744e-06	5.80792e-05	4.71277e-05	0.000155186	8.77645e-05	1.36928e-05	0.000106749	0.000129151	0.000200315	1.32214e-05	2.56505e-05	0.000102396	0.000156186	9.41657e-05	0.000161665	-0.000147068	0.00013768	0.000255945	2.50852e-05	0.000682099	8.41621e-05	9.08314e-05	7.70803e-05	-1.33368e-05	-2.4402e-06	6.4059e-05	-2.46025e-05	-2.46025e-05	9.00255e-05	9.18455e-05	-6.8246e-06	0.000116644	-8.09425e-05	-2.665e-07	-2.50452e-05	4.18838e-05	7.31875e-05	7.44527e-05	3.30852e-05	9.58037e-05	-0.000675778	-0.000215993	-4.36602e-05	-5.0193e-06
	-4.0585e-05	3.906e-05	0.00078466	0.00238	0.0057	-8.166e-06	0.000115341	8.67518e-05	0.000170626	0.000130059	-1.67441e-05	6.71066e-05	0.000185618	0.000156016	6.93565e-05	3.59477e-05	7.33087e-05	0.000189387	8.61536e-05	9.82134e-05	-7.74448e-05	0.000131337	0.000230998	-2.35054e-05	0.000641436	8.66082e-05	8.54295e-05	7.30025e-05	-8.1927e-06	-1.72678e-05	7.78603e-05	-3.84264e-05	-3.84264e-05	9.44644e-05	0.000111127	2.5658e-05	9.2253e-05	-5.21816e-05	4.4528e-06	-2.34383e-05	4.20731e-06	8.30924e-05	5.83265e-05	3.04981e-05	6.26921e-05	-0.000610368	1.49092e-05	4.84107e-05	0.000123071
	7.6485e-05	0.000125618	0.000954469	0.00354	0.00757	-2.8676e-05	0.000151641	0.000108827	0.000173884	0.000153666	-4.38646e-05	-1.49345e-05	0.000162988	7.89386e-05	0.000106893	7.82209e-05	-3.33842e-05	0.000184321	9.099e-05	6.20534e-05	-2.26995e-05	6.65144e-05	0.000174702	-4.11549e-05	0.000614193	0.000103789	6.70838e-05	5.30759e-05	-4.6781e-06	-3.20716e-05	6.24139e-05	-2.17163e-05	-2.17163e-05	7.23384e-05	9.77107e-05	7.94384e-05	8.29375e-05	-3.55841e-05	-1.18551e-05	-1.97504e-06	-1.25411e-05	6.14893e-05	4.91548e-05	3.9597e-05	4.79524e-05	-0.000465801	0.000164154	0.000236523	0.000236852
	7.2995e-05	0.000254711	0.000946755	0.00507	0.01043	-4.9795e-05	0.000159983	0.000110748	0.000131493	0.000143779	-8.03486e-05	2.5826e-05	0.000131513	4.86023e-05	0.000152498	0.000106244	-7.39998e-05	0.000202209	2.80351e-05	0.000118337	3.4461e-05	4.76227e-05	4.3313e-05	-1.64337e-05	0.000464239	0.000128661	5.85381e-05	4.36903e-05	2.20515e-05	-1.19399e-05	2.85195e-05	-4.127e-06	-4.127e-06	8.01692e-05	6.68004e-05	7.71861e-05	7.43289e-05	-5.56446e-05	-1.82429e-05	1.72698e-05	3.6086e-06	3.31225e-05	1.09294e-05	3.95779e-05	3.71389e-05	-0.000402205	0.000228778	0.000342924	0.000351682
	2.496e-06	0.000442436	0.00116	0.00614	0.01143	-4.6425e-05	0.000148625	0.000108215	0.000123902	0.00011452	-0.00010222	4.50648e-05	0.000129395	7.76907e-05	0.000178534	0.000129312	-6.48033e-05	0.000193374	-3.46861e-05	0.000168557	0.000111747	2.23418e-05	-4.33642e-07	2.02088e-05	0.000353669	0.000141649	6.45024e-05	2.99464e-05	3.3143e-05	9.1616e-06	2.77312e-05	-5.5176e-06	-5.5176e-06	0.000104256	2.94468e-05	4.44359e-05	0.000101742	-6.68059e-05	3.02338e-05	4.61253e-06	5.5314e-07	2.60576e-05	-1.27913e-05	5.76055e-05	2.73944e-05	-0.000256305	0.000315095	0.000414553	0.000549884
	4.1239e-05	0.000302664	0.00161	0.00628	0.01163	-3.4107e-05	0.000157688	0.000109022	0.000113384	8.49906e-05	-6.61235e-05	2.01389e-05	0.00025373	0.000101215	0.000120036	0.000157405	-1.93479e-05	0.000187835	-4.43123e-05	0.00021608	7.29991e-05	5.95434e-05	9.27989e-06	-5.09698e-06	0.000375938	0.000153832	7.19035e-05	5.5828e-06	1.78833e-05	3.3162e-06	2.86868e-05	3.6199e-06	3.6199e-06	0.000148287	1.86325e-05	3.48394e-05	9.92574e-05	-3.39861e-05	9.64899e-05	2.2301e-07	-3.5987e-05	2.70471e-05	-3.98874e-05	6.08074e-05	-6.25358e-06	-6.3929e-05	0.000339955	0.000522351	0.000600874
	-1.195e-06	0.000546679	0.00288	0.00633	0.01148	-2.7054e-05	0.000200705	0.000138228	0.000128613	0.000126944	-2.26762e-05	-5.08488e-05	0.00026411	0.000139913	7.19815e-05	0.00017833	7.18365e-05	0.000174743	-6.00278e-05	0.000276349	2.93361e-05	5.52773e-05	-4.34994e-06	-8.56456e-05	0.000436573	0.000181189	6.45101e-05	-2.45785e-05	1.13312e-05	-1.8239e-06	6.0973e-05	-1.01819e-05	-1.01819e-05	0.000126608	5.9314e-06	7.63308e-05	9.79868e-05	-8.6044e-06	0.000130179	1.77547e-05	-5.009e-05	4.48968e-05	-4.47237e-05	7.35183e-05	-4.18066e-06	3.44804e-05	0.000316378	0.000521271	0.000546097
	-1.9926e-05	0.000343297	0.00391	0.00635	0.01149	-2.2637e-05	0.000218496	0.00017391	0.000142725	0.000243159	-1.13356e-05	1.91252e-05	0.000192674	0.000109758	6.61538e-05	0.000174055	0.000110248	0.000153164	-5.23399e-05	0.000163389	2.09424e-05	2.4647e-05	-1.38684e-05	-0.00016178	0.000473244	0.000197944	6.89792e-05	-2.7866e-05	2.8901e-05	4.04913e-05	7.12032e-05	-1.1323e-06	-1.1323e-06	0.000120615	6.097e-07	0.000102859	8.5626e-05	1.435e-07	0.000128504	2.71199e-05	-3.69799e-05	4.25491e-05	-1.70504e-05	8.77002e-05	7.50271e-06	3.40346e-05	0.000405206	0.000586179	0.000601029
	-1.852e-06	0.000529266	0.00438	0.00636	0.01126	1.21e-06	0.000217096	0.000172216	0.000179742	0.000290863	-2.5569e-05	7.65408e-05	0.000219528	0.000129947	0.000111437	0.000179887	0.000146023	0.000146198	1.36e-06	8.06732e-05	2.32973e-05	3.40519e-05	-5.05917e-06	-0.000109338	0.000469116	0.000191335	8.71759e-05	-2.48296e-05	4.20268e-05	4.69931e-05	2.40624e-05	2.99436e-05	2.99436e-05	0.000105792	1.22473e-05	0.000140271	0.000110885	2.25629e-05	9.42904e-05	-2.89487e-05	9.67296e-06	5.47877e-05	-4.85512e-06	6.77208e-05	1.51384e-05	-7.71122e-05	0.00030856	0.000627513	0.000638341
	0.000136383	0.000557733	0.00461	0.00623	0.01155	5.3829e-05	0.000247227	0.000198622	0.000231812	0.000331257	-6.4286e-05	6.42159e-05	0.000200579	0.000152908	0.0001296	0.000205452	0.000166704	0.000136663	9.41413e-05	0.000114503	4.32131e-06	9.59446e-05	4.52126e-05	-4.9879e-05	0.000558515	0.000186455	0.000100084	-3.64037e-05	2.03046e-05	-8.7709e-06	8.5423e-06	5.36816e-05	5.36816e-05	9.75506e-05	2.20383e-05	0.000143261	9.17829e-05	2.81316e-05	9.02164e-05	-3.51703e-05	2.99877e-05	0.000106331	-4.45657e-06	6.36371e-05	4.46399e-05	0.000177219	0.000208074	0.0006665	0.00068182
	3.6713e-05	0.000416975	0.00446	0.00626	0.01152	0.000121699	0.00029379	0.000261417	0.000282097	0.000331459	-2.70167e-05	8.35582e-05	0.000214935	0.000132456	0.000162808	0.000150711	0.000139092	0.000159963	0.00016227	0.000140697	-7.34716e-05	8.20565e-05	2.74007e-05	-1.81933e-06	0.000594056	0.000172167	0.000107327	-3.40539e-05	-1.17867e-05	-4.24031e-05	3.28515e-05	5.78345e-05	5.78345e-05	7.17818e-05	3.93004e-05	9.40303e-05	8.50957e-05	-8.8942e-06	5.41961e-05	-3.8495e-05	3.74234e-05	0.000161184	5.60987e-06	7.03026e-05	0.000100721	0.000404909	0.000268614	0.000688273	0.000680773
	-1.1602e-05	0.000257647	0.00416	0.00626	0.01142	0.000217539	0.000378015	0.000347307	0.000349582	0.000244834	1.70846e-05	9.6858e-05	0.000272695	0.000157282	0.00016313	0.000103564	0.000119425	0.000198938	0.000215755	0.000114873	-0.000107736	4.32428e-05	1.01529e-06	9.74475e-05	0.000588342	0.000136579	0.000102458	5.889e-07	-2.20859e-05	-2.74389e-05	7.07108e-05	4.44148e-05	4.44148e-05	5.25132e-05	6.66956e-05	2.99366e-05	9.26753e-05	1.0232e-06	2.69768e-05	-2.60461e-05	1.95917e-05	0.000172484	3.98515e-05	8.92254e-05	0.000112878	0.000335841	0.000216304	0.000593926	0.000671473
	-5.2381e-05	0.000134627	0.00431	0.00621	0.01131	0.000371287	0.000476075	0.000433391	0.000429506	0.000181584	5.01507e-05	0.000132974	0.000279783	0.000215064	0.000214922	0.000171449	9.56562e-05	0.000228656	0.000218075	0.000169586	-8.29945e-05	4.17396e-05	-1.34968e-05	0.000162821	0.000593206	0.000126254	9.06809e-05	4.05775e-05	7.226e-06	7.9066e-06	9.07275e-05	6.09221e-05	6.09221e-05	8.53869e-05	8.47576e-05	3.96425e-05	7.98703e-05	2.08127e-05	6.0581e-06	-2.94762e-05	-1.38693e-05	0.000166255	7.9235e-05	0.000108706	0.000103601	0.000368628	0.000261184	0.000557882	0.000653065
	-5.1376e-05	0.000111143	0.00448	0.00625	0.01129	0.000519275	0.000560212	0.000522235	0.000521584	0.00015253	6.24231e-05	0.000211539	0.000339337	0.000277736	0.00030589	0.000194758	6.89736e-05	0.000216528	0.000237594	0.000211772	2.70813e-05	8.44138e-05	5.85937e-05	0.000173358	0.000584632	0.000133762	0.000103628	6.40859e-05	2.96263e-05	4.37603e-05	6.41653e-05	5.9532e-05	5.9532e-05	0.000115825	8.61852e-05	7.21804e-05	5.68458e-05	8.9399e-06	-1.95721e-05	2.30979e-05	-4.08963e-05	0.000153539	7.6857e-05	0.000129071	9.94887e-05	0.000285034	0.000324528	0.000477436	0.000588494
	-8.4834e-05	-1.951e-05	0.0045	0.00631	0.01124	0.000682638	0.000680196	0.000614577	0.000621127	0.00028545	9.95284e-05	0.000287064	0.000324839	0.000344522	0.000392679	0.000166098	4.40564e-05	0.000184688	0.00016871	0.000176518	9.78331e-05	0.00011857	5.53374e-05	6.75898e-05	0.000611483	0.000134357	0.000132919	8.13227e-05	4.71588e-05	2.84931e-05	6.39248e-05	5.59116e-05	5.59116e-05	7.53815e-05	9.49124e-05	8.66655e-05	7.54666e-05	2.41597e-05	-1.94644e-05	6.33311e-05	-4.968e-08	0.000132818	8.11984e-05	0.000134933	0.000137748	0.000124811	0.000420028	0.000404315	0.000535934
	5.0142e-05	0.000491564	0.00415	0.00627	0.01087	0.000914378	0.000821545	0.000731742	0.000746866	0.000500947	6.71087e-05	0.000194501	0.000363932	0.000362697	0.000443068	0.000153817	5.86167e-05	0.00016249	7.51244e-05	0.000106892	0.000164165	9.92861e-05	3.14598e-05	-3.69179e-05	0.000588181	0.000126846	0.00015629	0.00011667	4.63378e-05	8.643e-07	0.000100203	3.90544e-05	3.90544e-05	6.11182e-05	5.03482e-05	7.303e-05	7.49723e-05	3.64501e-05	3.24026e-05	6.22396e-05	2.42858e-05	0.000113259	9.06916e-05	0.00013148	0.000150718	0.000174591	0.000433805	0.000550963	0.000480946
	0.000173361	0.000774378	0.00458	0.00622	0.01092	0.00118	0.00106	0.000914904	0.000922775	0.00070462	0.000106639	5.81918e-05	0.000337464	0.000388946	0.000474128	0.000135878	9.79071e-05	0.000155842	3.168e-05	0.000157553	0.000108808	0.000150016	1.21485e-05	-1.71504e-05	0.00055801	0.000129681	0.000169122	0.000119458	4.33694e-05	4.5809e-06	0.00012804	2.85649e-05	2.85649e-05	6.55586e-05	3.44311e-05	9.7399e-06	5.11899e-05	1.9597e-05	8.15804e-05	9.58459e-05	5.26698e-05	9.01473e-05	0.000114753	0.000127925	0.000135737	0.000329276	0.000399046	0.000596893	0.000418026
	0.000326742	0.000794627	0.00445	0.00622	0.01095	0.00142	0.00143	0.00118	0.0012	0.000917972	0.000113898	3.87455e-05	0.000327295	0.000426868	0.000510667	0.000147855	7.57646e-05	0.000206261	-2.8418e-06	0.000148939	0.000117327	0.000232848	9.99191e-06	2.68345e-05	0.00057239	0.000125259	0.000181571	0.000110141	5.01767e-05	-9.7152e-06	0.000168607	2.40699e-05	2.40699e-05	4.79073e-05	3.80361e-05	-1.4717e-06	7.43174e-05	5.19282e-05	0.000102459	0.000141862	5.17811e-05	8.5283e-05	0.000133212	0.000153208	0.000133103	0.000187868	0.000244564	0.00058398	0.000362877
	0.000500428	0.00144	0.00443	0.00584	0.01122	0.00156	0.0017	0.00146	0.00154	0.0012	0.00013701	0.000165487	0.000344018	0.000476914	0.00052536	0.000223326	7.35576e-05	0.000286994	-2.72767e-05	0.000124167	0.00015131	0.000276451	2.39086e-05	4.04347e-05	0.000653011	0.000127574	0.000185769	0.000102334	6.1541e-05	-1.97965e-05	0.000137377	4.93122e-05	4.93122e-05	3.8883e-05	6.85827e-05	3.24078e-05	0.000139922	5.78373e-05	0.000105791	0.000122194	4.02141e-05	9.23553e-05	0.000124536	0.000148907	0.000135044	0.000142058	0.000168701	0.000482742	0.000292932
	0.000669939	0.00169	0.00407	0.00576	0.01097	0.00165	0.00192	0.00165	0.00188	0.00164	0.000160215	0.000284236	0.000392103	0.000590946	0.000564564	0.00019712	5.54984e-05	0.000294448	3.3218e-05	0.000115569	0.00016344	0.000293422	-1.05135e-05	-1.47875e-05	0.000783617	0.000124516	0.000175572	6.74914e-05	7.07678e-05	-2.6049e-05	6.93362e-05	7.10216e-05	7.10216e-05	5.03012e-05	0.000109626	8.89042e-05	0.000183173	6.11944e-05	9.99743e-05	8.28609e-05	4.52224e-05	0.000119815	0.000128171	0.000137318	0.000118604	0.000177374	0.000273095	0.000563964	0.000287319
	0.000746761	0.00161	0.00413	0.00584	0.01091	0.00175	0.00209	0.00176	0.00211	0.0021	0.000244434	0.000367713	0.000541173	0.000604521	0.000666938	0.000262337	9.60911e-05	0.000282916	0.00010849	0.000128102	0.000147992	0.000252949	-3.39033e-05	-9.18781e-05	0.000828931	0.000132979	0.000167781	7.79698e-05	8.98528e-05	2.46878e-05	4.73792e-05	8.43963e-05	8.43963e-05	6.59654e-05	0.000119626	0.000119676	0.000185853	7.5316e-05	0.000111163	8.68843e-05	4.58048e-05	0.000118701	0.000132454	0.000132583	8.85694e-05	0.000113249	0.000451961	0.000685175	0.000435847
	0.000642441	0.00163	0.00427	0.00599	0.01074	0.00183	0.00217	0.00186	0.00228	0.00249	0.000299147	0.000369194	0.000586424	0.000619486	0.000712943	0.000348784	0.000183395	0.000276626	0.000166914	0.00014072	0.000191257	0.000259713	-8.12086e-05	-0.000137131	0.000802363	0.000147129	0.000188302	9.23242e-05	8.1507e-05	6.10682e-05	4.65868e-05	5.28885e-05	5.28885e-05	7.20736e-05	0.000166455	0.000124426	0.000165611	3.89837e-05	0.000112035	9.62249e-05	2.90875e-05	0.000123991	0.000115945	0.000127784	8.13451e-05	0.000110552	0.000584687	0.000713462	0.000438348
	0.000656368	0.00154	0.0043	0.00609	0.01075	0.00193	0.00219	0.00195	0.00242	0.00273	0.000387415	0.000370913	0.000701909	0.000616549	0.000809977	0.000426402	0.000266749	0.000288462	0.000206449	0.000146099	0.000174589	0.000252816	-0.000109908	-0.000106566	0.000837507	0.000158486	0.000218714	9.13896e-05	6.14628e-05	4.97096e-05	4.03484e-05	5.77827e-05	5.77827e-05	0.000102154	0.000196662	0.000117628	0.000122384	2.94801e-05	9.73589e-05	6.82097e-05	1.81353e-05	0.000121952	0.000102337	0.000133224	0.000109155	0.000131355	0.000632882	0.000712068	0.000375162
	0.000637249	0.00163	0.00441	0.00611	0.01055	0.00203	0.0022	0.00203	0.00252	0.00284	0.00037874	0.000354766	0.000810727	0.000716812	0.000898187	0.000495848	0.000323935	0.000368879	0.00024594	0.000221216	0.000144977	0.000201881	-0.000193475	-8.17349e-06	0.000829832	0.000193503	0.000257248	8.31693e-05	4.45983e-05	3.88963e-05	3.51741e-05	0.000120379	0.000120379	8.51571e-05	0.000186093	8.05857e-05	8.02223e-05	4.55559e-05	5.70363e-05	5.75566e-05	2.16363e-05	0.000109566	9.83646e-05	9.25629e-05	0.000114176	0.000113826	0.000545195	0.000615559	0.000369733
	0.000641336	0.00164	0.00437	0.00596	0.01046	0.00215	0.00222	0.00209	0.00255	0.00288	0.000374804	0.0003294	0.000907424	0.000856197	0.00095981	0.00050379	0.000368342	0.000463303	0.000273978	0.000340305	0.000142911	0.000217136	-0.000171129	1.79469e-05	0.000814876	0.000239635	0.000261395	9.63941e-05	2.26431e-05	2.75573e-05	5.50837e-05	0.000147243	0.000147243	3.70105e-05	0.000141421	6.45982e-05	5.57282e-05	2.4251e-05	1.21264e-05	9.97391e-05	3.64168e-05	0.000115539	0.00011589	9.84819e-05	9.94996e-05	7.17256e-05	0.00036365	0.000549965	0.000390447
	0.000661033	0.00125	0.00413	0.00588	0.0106	0.00226	0.00227	0.0021	0.00256	0.00289	0.000399694	0.000294785	0.000983052	0.00106	0.00112	0.000618068	0.000468269	0.000527434	0.000378726	0.000421398	0.000173532	0.000182239	-0.000196303	6.45188e-05	0.000855227	0.00027071	0.000242182	8.70973e-05	2.14464e-05	1.95552e-05	7.38187e-05	0.000116886	0.000116886	2.26831e-05	8.65789e-05	7.07561e-05	2.09398e-05	4.27066e-05	9.789e-07	0.000132115	4.9272e-05	0.000111492	0.000121181	0.000133867	0.000112029	6.90579e-05	0.000294963	0.000513826	0.000398283
	0.000535258	0.00117	0.00383	0.00591	0.0106	0.00233	0.00229	0.00212	0.00253	0.00288	0.000408931	0.000286271	0.00113	0.00126	0.00133	0.000787236	0.000660223	0.000612315	0.000513544	0.000424705	0.000224542	0.000193299	-0.000172046	0.000140317	0.000865815	0.00030466	0.000258437	8.57478e-05	3.29216e-05	2.87158e-05	0.000126919	0.000120558	0.000120558	6.64275e-05	9.19524e-05	6.31442e-05	1.66629e-05	4.22829e-05	4.3868e-06	0.000118499	5.07913e-05	0.000124311	0.000119621	0.000170289	0.000129173	5.81694e-05	0.000303658	0.000556272	0.000344547
	0.00048352	0.00152	0.00423	0.00586	0.01031	0.00235	0.0023	0.00211	0.00247	0.0029	0.000366249	0.000281559	0.00116	0.00139	0.00152	0.00103	0.000872226	0.000695421	0.000610554	0.000447546	0.000259246	0.000168913	-0.000199942	0.000187151	0.000736735	0.00031711	0.000307822	8.64385e-05	4.86062e-05	6.92222e-05	0.000131105	0.000129279	0.000129279	0.000113499	0.000100023	6.57067e-05	7.75947e-05	3.80704e-05	6.99e-06	0.000110545	2.18739e-05	0.000149018	0.00013361	0.000201808	0.000124864	-2.95305e-05	0.000170067	0.000477865	0.000339497
	0.000459271	0.00149	0.00435	0.00584	0.01043	0.00231	0.00233	0.00212	0.00244	0.00292	0.000277488	0.000289261	0.00112	0.00155	0.00172	0.00122	0.00102	0.000798982	0.000698425	0.000446946	0.000228763	9.22255e-05	-0.000197084	0.00025685	0.000598001	0.0003193	0.000317787	7.14874e-05	3.40411e-05	5.97825e-05	0.000110668	0.000140154	0.000140154	0.000101396	7.95152e-05	3.69269e-05	0.00010136	4.85576e-05	7.11e-08	0.000123639	2.71145e-06	0.000155569	0.000141424	0.000226051	0.000110584	-5.58261e-06	0.000122267	0.000413945	0.000285411
	0.000734431	0.00148	0.00391	0.00585	0.01055	0.00228	0.00237	0.00212	0.00239	0.00289	0.000291705	0.00031201	0.00125	0.00172	0.00188	0.00132	0.0011	0.000900427	0.000751127	0.000446417	0.000156615	8.73073e-05	-0.000153954	0.000281132	0.000493715	0.000318892	0.00029889	5.62295e-05	-7.7322e-06	6.17176e-05	9.04053e-05	0.000158777	0.000158777	9.95312e-05	8.05058e-05	4.35714e-05	9.94489e-05	2.88015e-05	-6.4899e-06	0.000112009	-1.29655e-05	0.000147325	0.00013925	0.000285904	9.36196e-05	-2.89887e-05	6.59948e-05	0.000502521	0.000274215
	0.000626371	0.00159	0.00423	0.00587	0.01031	0.00223	0.00239	0.0021	0.00233	0.00286	0.000318107	0.000367218	0.00142	0.00172	0.00192	0.00138	0.00115	0.00101	0.000758085	0.000468107	0.000159248	0.000177063	-9.63978e-05	0.0002291	0.00050415	0.000326502	0.000308349	5.73799e-05	-1.86646e-05	4.50445e-05	7.2943e-05	0.000171038	0.000171038	8.79533e-05	5.31396e-05	4.02215e-05	0.000114052	2.51242e-05	-3.08186e-05	7.4446e-05	-9.41456e-06	0.000132852	0.000111364	0.000298952	9.7306e-05	7.54514e-05	0.000115836	0.000633119	0.000313298
	0.000635096	0.00165	0.00406	0.00592	0.01028	0.00217	0.00236	0.00208	0.00231	0.00282	0.000316545	0.000331975	0.00146	0.00172	0.00197	0.00144	0.00116	0.00107	0.000769208	0.00044154	0.00030036	0.000182448	-8.51977e-05	0.000238263	0.000558668	0.000355185	0.000341151	3.19491e-05	8.0467e-06	5.68599e-05	8.82822e-05	0.000176314	0.000176314	4.36207e-05	7.97141e-05	2.24448e-05	0.000145245	3.29945e-05	1.6874e-06	7.99936e-05	3.64114e-05	0.000107373	7.31827e-05	0.000278231	0.000113358	0.000200696	0.000175878	0.000557326	0.000352774
	0.000599424	0.00153	0.00395	0.00583	0.01035	0.00214	0.00234	0.00204	0.00226	0.00278	0.000301121	0.000292385	0.00143	0.00171	0.00197	0.00149	0.00114	0.00108	0.000738835	0.000426307	0.000356725	0.000210301	-6.4412e-05	0.00019714	0.000606264	0.000400362	0.000368361	2.73397e-05	4.58425e-05	7.85222e-05	0.000105994	0.000140188	0.000140188	3.91092e-05	7.43584e-05	-3.1268e-06	0.000144482	1.79354e-05	1.95018e-05	9.52192e-05	5.85318e-05	9.30691e-05	5.92131e-05	0.000243931	0.000125196	0.000305284	0.000196835	0.000574657	0.000390991
	0.000643514	0.00163	0.00393	0.00585	0.01029	0.0021	0.00234	0.00202	0.00221	0.00271	0.000301362	0.00025919	0.00139	0.0017	0.00193	0.00148	0.00118	0.00104	0.000713741	0.000408416	0.000432583	0.000182894	-5.0439e-05	0.000165961	0.000652041	0.000467747	0.000416619	2.20879e-05	6.67075e-05	5.67932e-05	0.00011538	0.000114549	0.000114549	3.11534e-05	7.6414e-05	-1.9972e-05	0.000113794	3.6531e-05	2.16839e-05	6.79045e-05	5.99658e-05	7.88861e-05	7.98598e-05	0.000203387	0.000133556	0.000251951	0.000362368	0.00063468	0.000504683
	0.00059977	0.00151	0.00378	0.00582	0.01035	0.00206	0.00229	0.00202	0.00215	0.00263	0.000312944	0.000180584	0.00145	0.00169	0.00194	0.00148	0.00115	0.000988502	0.000690732	0.000427503	0.000439428	0.000129561	-9.07384e-05	0.000111357	0.000730964	0.000549505	0.000473739	2.3492e-05	5.51033e-05	2.36683e-05	0.000110643	0.000101157	0.000101157	7.5331e-05	4.96454e-05	-4.93609e-05	0.000130208	5.2433e-05	2.07998e-05	4.0178e-05	4.10342e-05	6.60316e-05	8.77724e-05	0.00018054	0.000142174	0.000186	0.000353307	0.000596398	0.000545095
	0.00048331	0.0014	0.00381	0.00585	0.01026	0.00204	0.00224	0.00204	0.00205	0.0026	0.000319158	0.000181902	0.00142	0.00165	0.00192	0.00141	0.00114	0.000926096	0.000666655	0.00048246	0.000399741	0.000128831	-3.71131e-05	5.67564e-05	0.000751619	0.000635772	0.000538695	1.95643e-05	4.27341e-05	-1.2932e-06	9.66804e-05	8.81473e-05	8.81473e-05	0.000102298	7.7764e-05	-3.1645e-05	0.00017573	5.33598e-05	2.09578e-05	2.3056e-05	4.84136e-05	5.95784e-05	7.4444e-05	0.000207005	0.000144256	0.000210479	0.000396694	0.000481981	0.00052289
	0.000561799	0.0015	0.00376	0.00575	0.01001	0.00203	0.00218	0.00201	0.00199	0.00256	0.000274941	0.000192043	0.00148	0.00169	0.00183	0.00135	0.00113	0.000881648	0.000691216	0.000474518	0.000298474	0.000149638	-5.84349e-06	8.46964e-05	0.00080863	0.00069463	0.000611955	7.3921e-06	4.54904e-05	-1.02604e-05	7.73542e-05	9.02042e-05	9.02042e-05	0.000104687	0.000101955	-3.17483e-05	0.000176219	4.79208e-05	5.40593e-05	4.0936e-05	1.50888e-05	4.58301e-05	3.97006e-05	0.000212285	0.000132796	0.000394765	0.000394188	0.000358192	0.000402142
	0.000645755	0.00146	0.00359	0.00558	0.01027	0.00205	0.00215	0.00197	0.002	0.00248	0.000245555	0.000152662	0.00156	0.00171	0.0018	0.00133	0.00109	0.000853403	0.000769846	0.000405129	0.000247699	0.000115515	-6.1349e-06	0.000176379	0.000846853	0.000781922	0.000702293	8.0962e-06	6.69136e-05	-5.2963e-06	6.80203e-05	6.30334e-05	6.30334e-05	0.000128134	0.000109618	-6.08245e-05	0.000159176	1.76768e-05	9.00612e-05	8.03881e-05	1.38962e-05	6.20899e-05	2.22036e-05	0.000224348	0.000110982	0.000264824	0.00036721	0.000443915	0.000454291
	0.000565236	0.00144	0.00363	0.00554	0.01012	0.00206	0.00212	0.00194	0.00207	0.00236	0.000236981	7.66409e-05	0.00149	0.00176	0.00179	0.00133	0.00111	0.000826116	0.000858256	0.000371161	0.000256153	0.000103095	-4.93313e-05	0.000209701	0.000866347	0.000892828	0.000806567	1.38631e-05	7.44463e-05	2.02233e-05	8.32005e-05	4.17343e-05	4.17343e-05	0.000145656	0.000115508	-6.27881e-05	0.000135925	-2.03672e-05	0.000116557	9.75565e-05	1.46027e-05	6.89955e-05	3.53611e-05	0.000228299	0.000115323	0.000120313	0.000187141	0.00060614	0.000572844
	0.00046763	0.00142	0.00389	0.00558	0.01004	0.00211	0.00214	0.00193	0.00216	0.00232	0.000215174	6.28519e-05	0.00139	0.00175	0.00181	0.00133	0.00109	0.000839947	0.000895133	0.000367388	0.0002575	6.76526e-05	-9.74324e-05	0.000171545	0.000823674	0.00104	0.000910244	1.84097e-05	5.5374e-05	2.52689e-05	0.000108521	5.15638e-05	5.15638e-05	0.000125432	8.35518e-05	-7.40677e-05	0.000144622	-1.29297e-05	7.86439e-05	0.000101835	2.22543e-05	6.95759e-05	6.45638e-05	0.000221752	0.000124677	-4.67822e-05	-1.05597e-05	0.000598585	0.000624313
	0.000455184	0.00169	0.00376	0.00573	0.01023	0.00217	0.00217	0.00192	0.00224	0.00227	0.000179755	0.000148105	0.00128	0.00174	0.00181	0.0013	0.00102	0.00087509	0.000894168	0.000398271	0.000268446	3.68612e-05	-8.3498e-05	0.000180071	0.000793098	0.00118	0.00103	1.30104e-05	5.76947e-05	1.02985e-05	0.000109817	3.8305e-05	3.8305e-05	0.000125534	2.3721e-05	-6.03067e-05	0.00015265	-2.5072e-05	4.46722e-05	0.000104761	5.63521e-05	4.85311e-05	5.45644e-05	0.00017661	0.00013317	-0.000163341	-0.000220755	0.000498708	0.000626254
	0.000552112	0.00166	0.00387	0.00562	0.01014	0.00218	0.00222	0.0019	0.00227	0.00227	0.000131247	0.000186701	0.00119	0.00168	0.00178	0.00124	0.00102	0.000917363	0.000883815	0.000327778	0.00024036	9.14715e-05	-7.05628e-05	0.0001916	0.000770531	0.00132	0.00115	3.3307e-06	7.29792e-05	7.1449e-06	0.000119486	3.53579e-05	3.53579e-05	0.000153055	1.95718e-05	-3.94618e-05	0.000141375	-1.46149e-05	-2.29885e-05	7.11149e-05	6.40589e-05	4.28011e-05	6.83149e-05	0.000160926	0.00015573	-0.00016086	-0.000344121	0.000581113	0.000556483
	0.000599811	0.00182	0.00379	0.0057	0.01023	0.00217	0.00224	0.00189	0.00225	0.00228	8.93807e-05	0.000188204	0.00118	0.00166	0.00177	0.00122	0.00106	0.000918065	0.00088495	0.000304541	0.000194722	0.00011419	-6.83735e-05	0.000211266	0.000813027	0.0015	0.00135	-1.75935e-05	8.08241e-05	3.3178e-06	0.000156028	7.46044e-05	7.46044e-05	0.000144018	6.60094e-05	-3.81821e-05	0.000112252	3.99083e-05	-2.33659e-05	7.83514e-05	7.98222e-05	8.75162e-05	0.000105437	0.000184431	0.000161738	-0.000239655	-0.000257564	0.000574944	0.000469455
	0.000603988	0.00156	0.00372	0.00573	0.01046	0.00218	0.00225	0.00188	0.00218	0.00224	0.00010234	0.000201927	0.00123	0.00169	0.00182	0.00127	0.00113	0.000833807	0.00084671	0.000299747	0.000171584	0.000158842	-9.4895e-05	0.000147313	0.000769759	0.00167	0.00153	-3.58624e-05	5.66295e-05	1.85717e-05	0.00015754	9.39695e-05	9.39695e-05	0.000104011	0.000114866	-6.7978e-06	8.22039e-05	7.00681e-05	3.6776e-06	9.75154e-05	8.52005e-05	0.000131755	0.000136458	0.000169343	0.000158966	-0.000162873	-0.000193987	0.000432863	0.000490099
	0.000588097	0.00145	0.00389	0.0057	0.01019	0.0022	0.00223	0.00186	0.00212	0.0022	0.000115741	0.000236968	0.00122	0.00169	0.00184	0.00132	0.00119	0.00081214	0.000805024	0.000302634	0.000158032	0.000187877	-5.99497e-05	8.29692e-05	0.000680264	0.00185	0.00172	-4.05144e-05	3.29168e-05	4.5528e-06	0.000169804	9.85375e-05	9.85375e-05	0.00010029	0.000142341	-2.697e-06	5.02982e-05	6.91032e-05	4.26011e-05	0.000107831	7.16378e-05	0.000148801	0.000142948	0.000160637	0.000133324	-4.81858e-06	-0.000154286	0.00027519	0.000562992
	0.000630648	0.00148	0.00398	0.0058	0.01016	0.00221	0.00218	0.00186	0.0021	0.00219	0.000139402	0.000246708	0.00134	0.00158	0.00173	0.00137	0.00123	0.000828548	0.000812134	0.000377048	0.000208662	0.00016522	-0.00011882	6.55476e-05	0.000678744	0.00205	0.00182	-2.83721e-05	5.00398e-05	3.5939e-06	0.000201523	0.000108217	0.000108217	0.000134718	0.000131215	4.1899e-06	6.26287e-05	5.97595e-05	6.17299e-05	8.58708e-05	4.80381e-05	0.000161555	0.000131377	0.000166351	0.000100278	-0.000144671	-8.47214e-05	0.00017915	0.000498261
	0.000602751	0.00171	0.0037	0.00575	0.01034	0.00222	0.00212	0.00189	0.00213	0.0022	0.000109347	0.000198448	0.00138	0.00153	0.00158	0.00141	0.00127	0.000834749	0.000803782	0.000452649	0.000239876	0.000179499	-0.000199373	0.000150984	0.000711569	0.00219	0.00187	-1.4962e-06	6.68064e-05	3.40543e-05	0.000192546	0.000100723	0.000100723	0.00016487	0.000108768	5.6819e-06	8.19783e-05	1.13109e-05	7.37187e-05	5.96023e-05	5.00309e-05	0.000171187	0.000123251	0.000162149	7.69697e-05	-0.00031375	7.67925e-05	0.00026976	0.000423648
	0.000626264	0.0018	0.00386	0.00567	0.01019	0.00222	0.00206	0.00191	0.00216	0.00217	0.00010296	0.000121917	0.00137	0.00155	0.0015	0.00147	0.00125	0.000811577	0.000741804	0.000450638	0.000198647	0.000188158	-0.000214842	0.000220366	0.000695263	0.00224	0.00192	1.09405e-05	5.12633e-05	5.53576e-05	0.000174249	0.000109434	0.000109434	0.000140291	0.000112223	5.54112e-05	9.92209e-05	4.0868e-06	5.17495e-05	4.59124e-05	4.19506e-05	0.000153966	0.000133848	0.000150954	6.83385e-05	-8.67811e-05	0.000114295	0.000309416	0.000335808
	0.000655091	0.00178	0.00375	0.00568	0.01023	0.00221	0.00194	0.00189	0.00214	0.00213	0.000164631	0.000124862	0.00141	0.00156	0.00151	0.0015	0.00125	0.000768441	0.000737082	0.000450648	0.000150556	0.000170354	-0.000177788	0.000218559	0.000670747	0.00222	0.0019	2.56249e-05	5.44157e-05	4.91745e-05	0.000149294	0.000145273	0.000145273	0.000124163	0.000115149	7.03837e-05	7.12762e-05	2.80749e-05	3.95872e-05	6.76517e-05	-6.07471e-06	0.000114082	0.000139373	0.000125919	6.34797e-05	2.2804e-05	9.88629e-05	0.000450754	0.000216764
	0.000555984	0.00182	0.00326	0.00582	0.00999	0.00216	0.00184	0.00187	0.0021	0.00203	0.000202912	0.000155686	0.0015	0.0015	0.00155	0.00149	0.00121	0.000804752	0.00067253	0.000404141	0.00016198	0.000158842	-0.000129552	0.000204364	0.000591176	0.00216	0.00184	2.71534e-05	5.76891e-05	5.38198e-05	0.000138597	0.000187386	0.000187386	0.000120421	0.000124355	0.000108919	5.17766e-05	2.92162e-05	5.1801e-05	8.89734e-05	-1.44162e-05	7.8203e-05	0.000163872	0.000102661	4.85748e-05	0.000113624	0.000181078	0.000535343	0.00018446
	0.000591446	0.00168	0.00368	0.00576	0.01001	0.00209	0.00177	0.00183	0.00206	0.002	0.000231936	0.000215571	0.00137	0.00141	0.00157	0.00148	0.00116	0.00083506	0.000654749	0.000414178	0.000156198	0.000193413	-8.49371e-05	0.000208869	0.000556599	0.00212	0.00175	2.0812e-05	7.43461e-05	6.70058e-05	0.000128712	0.000186987	0.000186987	9.34005e-05	0.000102524	0.000111359	4.58263e-05	4.2787e-06	6.70457e-05	7.37484e-05	1.19525e-05	7.00232e-05	0.000179295	8.54342e-05	3.96262e-05	-7.88952e-05	0.000185356	0.000609297	0.000239063
	0.000657316	0.00167	0.00395	0.00571	0.00992	0.00203	0.00176	0.00177	0.00207	0.00201	0.000227121	0.000180393	0.00124	0.00149	0.00162	0.00145	0.0011	0.00086056	0.000670182	0.000344389	0.00016491	0.000177556	-0.000178518	0.000265373	0.000543342	0.00206	0.00168	1.47156e-05	8.91074e-05	6.12033e-05	0.000128865	0.000151897	0.000151897	7.28352e-05	8.86999e-05	0.000141532	0.000113372	3.53884e-05	3.84632e-05	5.63658e-05	2.55229e-05	6.52768e-05	0.00016788	0.000107351	3.9239e-05	-7.05786e-06	0.000114396	0.000642282	0.000309391
	0.000621395	0.00138	0.00375	0.00565	0.00998	0.00197	0.00177	0.00177	0.00211	0.00206	0.000207351	0.000134962	0.00123	0.00154	0.00163	0.00143	0.00108	0.000881585	0.000654474	0.000244166	0.000211364	0.000145036	-0.0002646	0.000245175	0.000628325	0.00201	0.00168	1.11094e-05	9.99688e-05	4.48423e-05	0.000113224	0.00014194	0.00014194	8.21433e-05	0.000110129	0.000196506	0.00012928	3.22696e-05	1.3727e-05	2.04748e-05	3.50962e-05	5.81775e-05	0.000164696	0.000102407	5.08478e-05	0.000173856	0.000293254	0.000491292	0.000353936
	0.000425305	0.00135	0.00352	0.00568	0.00993	0.00193	0.00185	0.0018	0.00213	0.00209	0.000175236	0.000139067	0.00121	0.00153	0.00161	0.00145	0.00108	0.000898211	0.000670481	0.000251069	0.000297727	0.000138382	-0.000254632	0.000190358	0.000691966	0.00197	0.00166	7.9881e-06	9.56383e-05	2.81552e-05	0.000104247	0.000117232	0.000117232	8.08863e-05	0.000121449	0.000245784	9.6568e-05	2.1296e-06	3.34944e-05	1.57221e-05	6.62744e-05	3.7287e-05	0.00013976	9.04874e-05	2.46567e-05	1.02636e-05	0.000384117	0.000529872	0.000421583
	0.000547713	0.00129	0.00332	0.00562	0.01003	0.00194	0.00187	0.00186	0.0021	0.00215	0.000200137	0.000122151	0.00123	0.00155	0.00161	0.00139	0.0011	0.000843114	0.000660985	0.000249705	0.000212501	0.000147621	-0.000206717	0.000227152	0.000749425	0.00199	0.00162	3.68834e-05	7.59053e-05	1.88756e-05	8.10576e-05	9.92901e-05	9.92901e-05	8.4691e-05	0.000126253	0.000234166	9.04679e-05	-2.17176e-05	2.8944e-05	3.2786e-06	7.02981e-05	1.9365e-05	0.000116207	7.30953e-05	2.39209e-05	4.81891e-05	0.000377303	0.000621607	0.000531257
	0.000611028	0.00135	0.00335	0.0057	0.00999	0.00195	0.00184	0.00189	0.00204	0.00221	0.000165436	0.000149435	0.00125	0.00164	0.00168	0.00129	0.0011	0.000834356	0.0006455	0.000318188	0.000125146	0.00016328	-0.000205629	0.0002067	0.00081027	0.00202	0.00163	5.84229e-05	8.82323e-05	4.25169e-05	4.75987e-05	9.58371e-05	9.58371e-05	9.41395e-05	0.000108533	0.000219397	0.00011509	-5.02383e-05	1.66501e-05	2.95957e-05	6.07406e-05	2.69158e-05	0.000103198	9.63516e-05	7.58969e-05	0.000239149	0.000345327	0.000614985	0.000644896
	0.000605059	0.00164	0.00349	0.00573	0.00991	0.00193	0.00182	0.00187	0.00201	0.00231	0.000115738	0.000148412	0.00135	0.00161	0.00175	0.00127	0.00113	0.000850511	0.000659158	0.000343488	9.73691e-05	0.000221748	-0.000266283	0.000167935	0.000759271	0.002	0.00169	7.94436e-05	8.75415e-05	7.45439e-05	2.86236e-05	8.14018e-05	8.14018e-05	0.000137727	0.000107884	0.000165545	0.000140235	-5.32536e-05	-2.596e-07	4.42992e-05	6.16507e-05	5.70002e-05	9.85699e-05	0.000143219	0.000101252	0.000402632	2.40739e-05	0.000528888	0.000601937
	0.000596007	0.0017	0.00357	0.00566	0.00974	0.00189	0.00185	0.00186	0.00199	0.00228	8.72332e-05	0.000123896	0.00137	0.00152	0.00172	0.00125	0.00113	0.000863792	0.000739153	0.000325643	7.1682e-05	0.00021533	-0.000267451	0.00016651	0.000660646	0.00198	0.00174	0.000105875	8.62453e-05	7.18001e-05	6.23504e-05	7.97895e-05	7.97895e-05	0.000138883	0.000106633	0.000125408	0.000177614	-1.96095e-05	-5.444e-06	7.70848e-05	5.05401e-05	7.96296e-05	0.000129862	0.000167205	0.000126952	0.000656258	-7.10748e-05	0.000569977	0.000454172
	0.000423874	0.00139	0.00366	0.00572	0.00986	0.00189	0.00188	0.00184	0.002	0.00228	6.6378e-05	0.000114759	0.00146	0.00148	0.00169	0.00125	0.00114	0.00080156	0.000725995	0.00028982	6.66486e-05	0.000160134	-0.000120752	0.000125804	0.000681128	0.00196	0.00167	0.000117879	8.77446e-05	6.03709e-05	0.000106353	8.36164e-05	8.36164e-05	0.000122038	8.6692e-05	0.000128858	0.00020216	2.03048e-05	1.82294e-05	0.000113829	4.51005e-05	9.94926e-05	0.000154721	0.000209576	0.00013728	0.000564263	-0.000148591	0.0005467	0.000346085
	0.000505045	0.00123	0.00382	0.00558	0.00984	0.00192	0.00189	0.00184	0.00199	0.00223	5.10309e-05	0.000139313	0.00148	0.00145	0.00163	0.00129	0.00115	0.000727918	0.000688074	0.000334923	0.000146549	8.4545e-05	-2.6857e-05	0.000139129	0.000656684	0.00193	0.00166	0.000101412	7.1661e-05	3.85479e-05	0.000133843	0.000100388	0.000100388	0.000129354	5.64716e-05	0.000141549	0.000221192	4.21856e-05	3.48016e-05	0.000136237	3.29585e-05	0.000122727	0.000169724	0.000191441	0.000191396	0.000394798	-0.000261794	0.000405973	0.000300361
	0.000589078	0.00115	0.00364	0.0055	0.0099	0.00191	0.00184	0.00184	0.00199	0.00223	3.69275e-05	0.000162155	0.00147	0.0014	0.00155	0.00135	0.00114	0.000672149	0.000677444	0.00034981	0.000203675	0.000103906	2.55862e-05	0.000146108	0.000630404	0.00192	0.00166	7.37676e-05	8.6035e-05	3.14379e-05	0.00013351	8.65171e-05	8.65171e-05	0.000132801	4.83315e-05	0.000125638	0.000225641	2.21016e-05	3.12118e-05	0.000140337	5.07149e-05	0.000152069	0.000185073	0.000150849	0.000215039	0.0004189	-0.000258219	0.000394378	0.000346959
	0.000641606	0.000988764	0.0036	0.00565	0.00992	0.0019	0.00186	0.00182	0.00201	0.00227	3.24969e-05	0.00016869	0.00147	0.00135	0.0015	0.00134	0.00109	0.000701651	0.000682079	0.000355344	0.000191625	0.000164939	2.14127e-06	0.000112655	0.00060539	0.00192	0.00163	2.96028e-05	0.000107079	3.80226e-05	0.000137783	8.30412e-05	8.30412e-05	0.000128383	4.99736e-05	0.000129472	0.000207724	-3.861e-06	2.4782e-06	0.000148932	6.21245e-05	0.000167228	0.000174153	0.000111669	0.000206004	0.000511266	6.37804e-05	0.000442616	0.000446329
	0.000613708	0.00108	0.00388	0.00568	0.01013	0.00189	0.00192	0.00181	0.00204	0.00232	6.14682e-05	0.000118432	0.00141	0.0014	0.0015	0.0013	0.00105	0.000742471	0.000733937	0.000413331	0.000233814	0.000195229	1.00278e-05	9.91282e-05	0.0006634	0.0019	0.00163	-1.44391e-05	8.5449e-05	6.45357e-05	0.000150935	8.79197e-05	8.79197e-05	0.000123194	7.91363e-05	0.000156657	0.000235395	2.2672e-05	4.27562e-05	0.00012264	8.12949e-05	0.000136001	0.000143545	0.000102541	0.000160954	0.000318166	0.000236949	0.000476896	0.000577244
	0.000677123	0.000840671	0.00367	0.00565	0.00986	0.00188	0.00191	0.00181	0.00205	0.0023	7.73789e-05	0.000107394	0.00137	0.00146	0.00149	0.0013	0.00107	0.000799885	0.000777454	0.000460823	0.000316621	0.000136783	2.599e-05	0.000132612	0.000680867	0.00189	0.00159	-2.45092e-05	7.4608e-05	8.36525e-05	0.000169832	6.65825e-05	6.65825e-05	0.000129899	8.41289e-05	0.000154654	0.000244812	5.13157e-05	5.76478e-05	8.83815e-05	0.000103121	7.83029e-05	0.000119488	9.54431e-05	0.000134716	4.64421e-05	0.000234777	0.000507775	0.000641795
	0.000565105	0.000663011	0.00359	0.00568	0.00967	0.00189	0.00182	0.0018	0.00203	0.00222	0.000131431	0.000141379	0.00141	0.00151	0.00143	0.00122	0.0011	0.000825186	0.000791418	0.000427878	0.000328907	5.16986e-05	-1.86531e-05	8.57831e-05	0.000710137	0.00189	0.00156	-2.14616e-05	8.79585e-05	0.000103294	0.000166312	6.0129e-05	6.0129e-05	0.000128835	0.000140485	0.000162309	0.000254506	4.63681e-05	6.55714e-05	3.36375e-05	0.000123024	7.13265e-05	0.000138566	0.000122948	0.00011384	-0.000179265	0.000198597	0.000425035	0.00055323
	0.000477698	0.000885265	0.0034	0.00577	0.00962	0.00187	0.00177	0.00181	0.00201	0.00216	0.00019511	0.00012917	0.00147	0.00147	0.00145	0.00116	0.00111	0.000824127	0.000809924	0.000315549	0.000294808	2.19927e-05	4.85997e-06	-5.86071e-05	0.000746329	0.00193	0.00156	-9.3636e-06	6.3344e-05	0.000112402	0.000142114	7.45699e-05	7.45699e-05	0.000106482	0.000166185	0.000148751	0.000255578	8.7089e-05	6.37722e-05	4.18999e-05	0.000124105	6.85739e-05	0.000176892	0.000112188	0.000114007	-0.000271102	0.000245326	0.000480474	0.000443132
	0.000601035	0.000893436	0.00355	0.00571	0.00962	0.00185	0.00179	0.00183	0.00201	0.00211	0.000216487	0.000100548	0.00152	0.0014	0.00148	0.00119	0.00112	0.000860993	0.000813283	0.000297465	0.000207644	9.99743e-05	2.74228e-05	-7.92619e-05	0.000778731	0.00198	0.00154	2.01684e-05	2.90561e-05	8.88603e-05	0.000129791	0.000110702	0.000110702	0.000116512	0.000147986	0.000135362	0.00024161	0.000111059	6.45011e-05	5.22931e-05	8.11514e-05	5.95416e-05	0.000202264	9.36676e-05	0.000104293	-0.000206644	0.000459207	0.000497542	0.000423998
	0.000679725	0.00109	0.00384	0.00551	0.00942	0.00187	0.00186	0.00185	0.00203	0.00212	0.000201188	7.8645e-05	0.00155	0.00142	0.0015	0.00127	0.00113	0.000872636	0.000802776	0.000362027	0.000141596	0.000181709	6.64568e-05	2.55903e-05	0.000714764	0.00203	0.00161	5.80787e-05	3.46034e-05	3.85702e-05	0.00011047	8.49593e-05	8.49593e-05	0.000160067	8.85929e-05	0.000124953	0.000247507	8.47002e-05	5.02667e-05	5.3842e-05	4.90386e-05	3.51714e-05	0.000211007	7.80279e-05	8.39636e-05	-0.000179566	0.000445282	0.000485348	0.000367495
	0.000903178	0.00128	0.004	0.00545	0.0092	0.00188	0.00191	0.00182	0.00202	0.0021	0.000226397	6.62751e-05	0.00144	0.00144	0.00154	0.00133	0.0011	0.000853837	0.000785223	0.000369437	0.000123461	0.000235219	-5.25589e-05	0.000105175	0.000666261	0.00209	0.00168	7.92397e-05	4.57958e-05	-4.05183e-05	0.000107927	5.96418e-05	5.96418e-05	0.000196896	4.16165e-05	7.55512e-05	0.000220573	7.47004e-05	2.82815e-05	5.57373e-05	5.76797e-05	5.46835e-06	0.000166856	4.54883e-05	7.74228e-05	-3.73566e-05	0.000470709	0.000501738	0.000286529
	0.000755492	0.0015	0.00389	0.0054	0.00931	0.00187	0.0019	0.00177	0.002	0.00208	0.000207112	6.00178e-05	0.00135	0.00138	0.00159	0.00136	0.000996569	0.000829235	0.000724356	0.000374636	8.96351e-05	0.000258592	-0.000129941	0.000105982	0.000670802	0.00211	0.00171	7.83768e-05	5.76742e-05	-4.37606e-05	0.00010321	5.03835e-05	5.03835e-05	0.000202991	5.75647e-05	4.05422e-05	0.000223224	3.99474e-05	6.5326e-06	6.64614e-05	6.15622e-05	-1.37562e-05	0.000130034	4.24188e-05	8.12454e-05	0.000124165	0.000540304	0.000616757	0.000274737
	0.000699075	0.00146	0.00387	0.00564	0.00901	0.00186	0.0019	0.00174	0.00202	0.00208	0.000174032	0.00012287	0.0013	0.00133	0.00161	0.00133	0.000937733	0.000834375	0.000725278	0.000308926	0.000109843	0.000217632	-0.000173973	8.5501e-05	0.000687531	0.00207	0.00166	8.07057e-05	7.82612e-05	-3.61942e-05	9.22592e-05	9.37554e-05	9.37554e-05	0.000198131	5.00223e-05	2.47224e-05	0.000227198	-2.5639e-05	8.7514e-06	0.000105257	5.99552e-05	5.66995e-06	9.38638e-05	4.57307e-05	6.30435e-05	1.98908e-05	0.000319996	0.000659569	0.000321118
	0.000776082	0.00137	0.00357	0.00564	0.00926	0.00189	0.00188	0.00175	0.00207	0.00213	0.000135066	0.000114287	0.00129	0.00129	0.00157	0.0013	0.000964451	0.000860288	0.000761783	0.000297601	0.000126197	0.000202085	-0.000157488	8.0225e-05	0.000667847	0.00202	0.00163	4.05775e-05	8.71543e-05	-6.5162e-06	7.86459e-05	0.000140152	0.000140152	0.000187125	2.78284e-05	5.86668e-05	0.000175838	-3.09137e-05	2.3143e-05	0.000115033	0.00010426	3.46655e-05	9.09747e-05	6.18332e-05	2.67587e-05	-0.00012462	0.000305291	0.000662398	0.000426457
	0.000752669	0.00135	0.00355	0.00574	0.00935	0.00189	0.0019	0.00174	0.00209	0.00211	0.000203804	0.000113543	0.00132	0.00131	0.00159	0.00127	0.00104	0.00085562	0.000789604	0.000271915	0.000244155	0.000232333	-0.00016722	7.82672e-05	0.000714134	0.00199	0.00165	3.48995e-05	9.11009e-05	2.90551e-05	6.00622e-05	0.000143487	0.000143487	0.000165801	4.24081e-05	0.000108984	0.000105115	3.94081e-05	5.8334e-06	0.000118744	0.000138974	5.57448e-05	0.000139777	7.06291e-05	6.91847e-06	-5.00108e-05	0.000219561	0.00063037	0.000497939
	0.000679079	0.00126	0.00353	0.00569	0.00949	0.0019	0.00194	0.00172	0.00208	0.0021	0.000184634	0.000143001	0.00129	0.00132	0.00159	0.00126	0.00105	0.000790209	0.00075234	0.000237604	0.000245538	0.000216058	-0.000167598	6.89689e-05	0.00073279	0.00194	0.00165	2.72884e-05	7.84636e-05	4.52388e-05	3.22096e-05	0.000154107	0.000154107	0.000167088	2.19119e-05	0.000120569	4.49746e-05	5.83782e-05	-1.30826e-05	0.000121266	0.000133247	6.90362e-05	0.000186544	8.0709e-05	1.17785e-05	-7.76914e-05	0.000280687	0.000641936	0.000543463
	0.000431735	0.00123	0.00306	0.00563	0.00967	0.00192	0.00193	0.00173	0.00208	0.00211	0.000130192	0.000151735	0.0013	0.00133	0.00159	0.00129	0.00104	0.0007343	0.000720264	0.000233492	0.000217687	0.000212544	-7.80168e-05	0.000107418	0.000784539	0.00191	0.00163	2.04315e-05	7.11337e-05	8.89495e-05	1.27143e-05	0.000134788	0.000134788	0.000162936	3.09118e-05	8.8342e-05	4.58777e-05	6.00754e-05	-3.389e-07	0.000105029	0.000118938	5.97428e-05	0.00019351	7.47169e-05	4.21829e-05	7.6064e-05	0.000518507	0.00054246	0.000626618
	0.00042244	0.00122	0.00336	0.00569	0.00969	0.00194	0.00191	0.00177	0.0021	0.00211	0.000127073	0.000210148	0.00132	0.00135	0.00162	0.0014	0.00103	0.000699225	0.000702246	0.000229582	0.000224972	0.000165122	-5.30522e-05	0.000128148	0.000822613	0.00189	0.00167	-1.60551e-05	4.51962e-05	8.67061e-05	-4.8923e-06	0.000125023	0.000125023	0.000174473	4.46544e-05	5.90786e-05	8.91553e-05	4.36269e-05	2.05236e-05	7.26783e-05	0.000107814	6.07134e-05	0.000178017	6.8749e-05	9.63406e-05	0.000231987	0.000633674	0.000547195	0.000688694
	0.000427067	0.0012	0.00343	0.00557	0.00962	0.00194	0.00194	0.00179	0.0021	0.00212	0.000120957	0.000209477	0.00134	0.00142	0.00163	0.00142	0.00101	0.000755027	0.000675594	0.000263603	0.000194615	0.000214736	-2.11403e-05	8.32585e-05	0.000806375	0.00187	0.0017	-5.26232e-05	4.25009e-05	8.71738e-05	-1.0251e-06	0.000114428	0.000114428	0.000170209	6.85146e-05	6.13084e-05	0.000140668	5.84024e-05	4.55141e-05	5.56609e-05	0.00010266	5.64114e-05	0.000146737	6.34689e-05	0.000131214	0.000268934	0.00058413	0.000605473	0.000606003
	0.000498028	0.00143	0.00299	0.00553	0.00974	0.00192	0.00194	0.00176	0.00206	0.00216	0.000126338	0.000213895	0.00129	0.0015	0.00163	0.00143	0.00101	0.000765108	0.000646583	0.000288672	0.000145829	0.000259925	1.37305e-05	0.000147524	0.00078616	0.00184	0.00168	-3.47944e-05	5.66974e-05	7.29232e-05	3.31865e-05	0.000135016	0.000135016	0.000142126	6.43286e-05	5.17066e-05	0.000154765	5.99921e-05	4.1375e-05	4.15909e-05	8.87463e-05	6.94623e-05	0.000113268	6.82973e-05	0.000152127	0.000243765	0.00048404	0.000531799	0.000556321
	0.00056577	0.00126	0.00363	0.00537	0.00959	0.00187	0.00193	0.00173	0.00205	0.0022	6.91039e-05	0.000179131	0.00124	0.00155	0.0016	0.00145	0.00105	0.000758516	0.000616358	0.000312249	0.000117157	0.000318798	4.81576e-05	0.000171457	0.000738829	0.00181	0.00168	1.38913e-05	4.20778e-05	7.72179e-05	4.13727e-05	0.000114472	0.000114472	0.00013365	6.46207e-05	3.44704e-05	0.000148001	4.75359e-05	2.58508e-05	7.81489e-05	8.52268e-05	5.47255e-05	0.00010807	4.65242e-05	0.000172571	0.00022759	0.000298909	0.000439251	0.000582428
	0.000625704	0.00125	0.00398	0.00535	0.00948	0.00185	0.0019	0.00172	0.00205	0.00225	6.88225e-05	0.000182302	0.00124	0.0016	0.00152	0.00138	0.00107	0.00074579	0.000650153	0.00030331	0.000103071	0.000310968	-1.83618e-06	0.000135538	0.000730949	0.0018	0.00162	3.28697e-05	3.71815e-05	0.000103351	4.79944e-05	7.41861e-05	7.41861e-05	9.71665e-05	7.70204e-05	3.38052e-05	0.00012145	3.55893e-05	5.9633e-05	0.000119883	3.7199e-05	4.68883e-05	0.000117101	4.35981e-05	0.000196857	0.00034786	0.00037435	0.000392101	0.000596801
	0.000537594	0.00112	0.0037	0.00542	0.00926	0.00184	0.00189	0.00173	0.002	0.00224	2.47608e-05	0.000213002	0.00122	0.00152	0.00146	0.00132	0.00106	0.000698458	0.00068352	0.000170014	8.4328e-05	0.000243308	-3.76578e-05	0.000118487	0.000725299	0.00179	0.00157	3.5883e-05	1.43639e-05	9.68241e-05	7.53939e-05	3.07926e-05	3.07926e-05	4.65854e-05	7.92143e-05	1.57106e-05	0.000126971	3.02808e-05	5.66249e-05	0.000137364	-1.62713e-06	2.85483e-05	0.000123247	6.04016e-05	0.000182561	0.00037536	0.00055153	0.00042123	0.000577783
	0.000517702	0.00109	0.0035	0.00573	0.00945	0.00187	0.0019	0.00179	0.00199	0.00217	3.77866e-05	0.000181835	0.00128	0.0015	0.00144	0.00125	0.00103	0.000706101	0.000696863	0.00017987	6.73896e-05	0.000171629	-8.58564e-05	0.000120844	0.000711603	0.00178	0.00155	4.47457e-05	1.71023e-05	6.85178e-05	7.93601e-05	3.58329e-05	3.58329e-05	3.45172e-05	6.82754e-05	1.03189e-05	0.000145203	3.57141e-05	4.06598e-05	0.000123831	5.71763e-06	4.9978e-05	9.96575e-05	5.41462e-05	0.000154211	0.000274218	0.000554491	0.000429929	0.000550055
	0.000492417	0.00115	0.00366	0.00565	0.00929	0.00188	0.00188	0.00187	0.002	0.00214	6.34175e-05	0.000168029	0.00134	0.00152	0.00148	0.00119	0.00103	0.000765862	0.000682955	0.000254158	0.000197147	0.000171797	-9.83616e-05	0.000184697	0.000732019	0.00176	0.00158	4.23105e-05	2.52129e-05	4.07895e-05	8.19214e-05	6.37171e-05	6.37171e-05	8.54552e-05	4.73918e-05	1.33865e-05	0.00019542	3.99107e-05	6.36698e-05	0.00010618	2.45612e-05	7.51314e-05	8.86292e-05	6.54695e-05	0.000143602	0.000169463	0.000581681	0.000368563	0.000564464
	0.000524126	0.000994646	0.00363	0.0056	0.00937	0.00187	0.00184	0.00193	0.00194	0.00211	6.61406e-05	0.000104118	0.00137	0.00153	0.00149	0.00117	0.00103	0.000810909	0.000623671	0.000301338	0.000235337	0.0002591	-2.91996e-05	0.000238861	0.000703319	0.00177	0.00153	4.0824e-05	4.63044e-05	2.68852e-05	0.000106261	8.16927e-05	8.16927e-05	0.000119812	7.10806e-05	4.24884e-05	0.000163632	3.00189e-05	5.6303e-05	8.11516e-05	7.0589e-05	6.87923e-05	8.56006e-05	7.61251e-05	0.000155042	-3.58889e-05	0.000544875	0.00046464	0.000576259
	0.0004743	0.000914935	0.00348	0.0055	0.00949	0.00185	0.00186	0.00196	0.00189	0.00207	0.000106415	9.48437e-05	0.00127	0.00147	0.00149	0.00114	0.000983865	0.000889874	0.000588009	0.00022383	0.000284884	0.000228465	-7.63269e-06	0.000272397	0.00070524	0.00179	0.00157	4.40429e-05	6.5496e-05	3.12449e-05	0.000122928	7.31763e-05	7.31763e-05	0.000136963	0.000138488	6.16247e-05	0.000118143	3.08823e-05	5.29045e-05	2.24932e-05	0.000103044	3.78338e-05	9.93163e-05	9.63127e-05	0.000142358	-7.31905e-05	0.000503335	0.00051217	0.000637456
	0.000555944	0.000939473	0.00319	0.00542	0.00948	0.00182	0.00184	0.00192	0.00186	0.00212	9.86549e-05	0.000143271	0.00119	0.00145	0.00143	0.00118	0.00101	0.000986855	0.000589015	0.000273077	0.000326202	0.000241544	-5.37742e-06	0.000195692	0.000686873	0.0018	0.00155	6.10322e-05	8.16603e-05	3.02395e-05	0.000126468	6.92854e-05	6.92854e-05	8.29481e-05	0.000180463	5.91173e-05	8.93549e-05	1.4182e-05	5.69118e-05	-7.78962e-06	0.000102336	3.7338e-05	0.000116406	0.00014863	0.000129667	-0.000157557	0.000412694	0.000521748	0.000623238
	0.000635881	0.00109	0.00277	0.00529	0.00957	0.00177	0.0018	0.00184	0.00184	0.00214	4.72917e-05	0.0001562	0.00117	0.00143	0.00139	0.00124	0.00101	0.000981702	0.000661066	0.000174415	0.000283642	0.000217853	2.06605e-05	9.78679e-05	0.000685827	0.00178	0.00154	6.19774e-05	8.2797e-05	3.00632e-05	0.000106165	7.40896e-05	7.40896e-05	4.93262e-05	0.000172416	7.85014e-05	0.000108769	-1.54992e-05	5.30734e-05	3.72006e-05	9.11173e-05	4.76161e-05	9.42201e-05	0.000166816	0.000139776	-0.000202103	0.000322064	0.000481775	0.000585188
	0.000576178	0.000903829	0.0026	0.0054	0.00941	0.00176	0.00174	0.00176	0.00188	0.00215	2.57377e-05	0.000153727	0.00118	0.00142	0.00143	0.00123	0.000978564	0.00095557	0.000691018	0.000172846	0.000250519	8.60255e-05	-1.13405e-05	9.77617e-05	0.000668325	0.00173	0.00158	5.99686e-05	6.36161e-05	1.20072e-05	9.82898e-05	7.93183e-05	7.93183e-05	9.28601e-05	0.000156897	7.53964e-05	8.79669e-05	-3.74326e-05	-4.7707e-06	8.98509e-05	7.73881e-05	8.08976e-05	7.18674e-05	0.000165437	0.000122122	-0.000190682	0.000302806	0.000492126	0.000552635
	0.000738014	0.000982545	0.00248	0.00547	0.00935	0.00179	0.0017	0.00168	0.00191	0.00215	4.00243e-05	0.00012813	0.00114	0.00141	0.00145	0.00122	0.000977339	0.000937311	0.000661921	0.000210567	0.00013796	3.23288e-05	-0.000105053	7.04456e-05	0.000724443	0.00172	0.00156	6.70943e-05	5.19747e-05	-2.5329e-06	9.22209e-05	8.30923e-05	8.30923e-05	0.000106435	0.000118342	1.39924e-05	5.72346e-05	-4.54431e-05	-1.37368e-05	9.11933e-05	9.84794e-05	0.000103117	7.36431e-05	0.00013228	0.000106023	-0.000207745	0.000230596	0.000416987	0.000422351
	0.000759265	0.00123	0.00275	0.00566	0.00924	0.00178	0.00169	0.00162	0.0019	0.00216	6.17025e-05	0.000116459	0.00115	0.00137	0.00147	0.00125	0.00102	0.000942554	0.000622927	0.00026249	0.000103613	2.41681e-05	-6.6051e-05	4.22171e-05	0.000723179	0.00171	0.00154	9.64935e-05	7.20524e-05	-6.21e-08	7.19324e-05	7.55231e-05	7.55231e-05	0.000147693	0.000112298	7.9435e-06	5.39945e-05	-5.64258e-05	-8.3624e-06	7.94401e-05	0.000128891	0.000105398	0.000118999	9.4363e-05	0.000109517	-4.46154e-05	0.000265584	0.000385613	0.000308078
	0.000757291	0.00147	0.00281	0.00562	0.00904	0.00177	0.00159	0.00158	0.00191	0.00213	7.56437e-05	0.00011431	0.00121	0.00137	0.0015	0.0013	0.00104	0.000968014	0.000587846	0.000340216	0.000170886	6.10801e-05	4.52692e-05	4.83118e-05	0.000733819	0.00174	0.00158	0.00010212	6.25905e-05	4.6541e-06	5.07133e-05	7.66857e-05	7.66857e-05	0.000132216	0.000103084	1.23373e-05	8.27984e-05	-7.73468e-05	2.1733e-06	5.2764e-05	0.000135879	0.000114439	0.000174197	8.44119e-05	0.000120412	-0.000127415	0.000300435	0.000428484	0.000270415
	0.000735966	0.00155	0.00301	0.00551	0.00933	0.00175	0.00154	0.00158	0.00191	0.00209	8.27128e-05	0.000127261	0.00124	0.00138	0.0015	0.00139	0.00102	0.000957082	0.000554785	0.000371045	0.000256986	0.000114454	7.76249e-05	2.81281e-05	0.000712661	0.00177	0.00159	8.44696e-05	4.49732e-05	2.08715e-05	4.16908e-05	5.56677e-05	5.56677e-05	0.000133456	8.3091e-05	1.42352e-05	9.08013e-05	-6.10767e-05	6.4825e-06	1.67286e-05	8.51325e-05	0.000116281	0.000190193	8.15718e-05	0.000129261	-4.83705e-05	0.000352139	0.000484499	0.000225102
	0.000539179	0.00137	0.00337	0.0055	0.00912	0.00177	0.00156	0.00159	0.00192	0.00204	7.20203e-05	0.000132384	0.00119	0.00138	0.00151	0.00139	0.00104	0.000939541	0.000546798	0.000370856	0.000262235	0.00022403	3.73961e-05	2.49071e-05	0.000777123	0.00179	0.00164	9.07549e-05	8.12212e-05	2.43259e-05	5.41061e-05	3.71684e-05	3.71684e-05	0.000121505	6.5643e-05	8.342e-06	0.00012408	-4.85804e-05	4.31184e-05	1.44655e-05	4.12171e-05	0.000109356	0.00016498	0.000108119	0.000122704	0.000138804	0.000385138	0.000495191	0.000285383
	0.000501556	0.00128	0.00335	0.0055	0.00937	0.00183	0.00164	0.00155	0.0019	0.00202	0.000122883	0.000150024	0.00115	0.00131	0.00155	0.00137	0.00106	0.000930442	0.00053589	0.000343001	0.000275264	0.000268556	4.95431e-06	-2.10406e-05	0.000747287	0.00181	0.00161	0.000121288	0.000104089	9.4056e-06	7.70939e-05	6.68394e-05	6.68394e-05	0.000140767	6.31451e-05	-1.6075e-06	0.0001394	-9.21691e-05	0.00010709	4.17872e-05	3.17552e-05	0.000103152	0.000121763	0.00012285	0.000119815	0.00034049	0.000615785	0.000503905	0.000283927
	0.000530374	0.00147	0.00386	0.00547	0.00979	0.00192	0.00168	0.00154	0.00186	0.00201	0.000101339	0.000156398	0.00125	0.0013	0.00154	0.00137	0.00103	0.000918809	0.000538718	0.000346816	0.000320808	0.000293309	-2.33222e-05	-1.77324e-05	0.000749925	0.00179	0.00162	0.000146755	0.000104881	-5.3481e-06	0.000114688	8.62279e-05	8.62279e-05	0.000100546	7.64766e-05	7.2142e-06	0.000149231	-0.000113072	9.3986e-05	8.35011e-05	2.33776e-05	8.34459e-05	9.35419e-05	0.000114319	0.000123578	0.000354542	0.000630447	0.000525676	0.000412044
	0.000451816	0.00154	0.00333	0.00545	0.00936	0.00197	0.00171	0.00155	0.00184	0.00198	6.99767e-05	0.00011962	0.00131	0.00131	0.00151	0.00135	0.000988618	0.000894497	0.000569157	0.000392793	0.000322396	0.000250258	-7.81138e-06	-3.86885e-06	0.000702987	0.00181	0.00157	0.000155206	0.000101163	-8.253e-07	0.000145427	7.80116e-05	7.80116e-05	5.78161e-05	8.34255e-05	1.52498e-05	7.78158e-05	-8.25671e-05	9.30874e-05	9e-05	3.62948e-05	7.62076e-05	8.49833e-05	7.94676e-05	0.000138649	0.000340869	0.000527623	0.00060339	0.000406695
	0.000502873	0.00143	0.00306	0.00535	0.0093	0.00197	0.00171	0.00158	0.00181	0.00194	9.8566e-05	0.000135093	0.00127	0.00125	0.00148	0.0013	0.000979824	0.000876144	0.000543618	0.00039153	0.000309479	0.000197612	0.000120006	3.53406e-05	0.000644699	0.0018	0.00156	0.000130512	8.91867e-05	-2.11476e-05	0.000157747	8.30158e-05	8.30158e-05	7.1151e-05	8.78352e-05	4.53609e-05	0.000117671	-5.23146e-05	8.2602e-05	9.88148e-05	2.96987e-05	4.88711e-05	9.7943e-05	7.61867e-05	0.000158763	0.000220782	0.000317598	0.000622829	0.000388462
	0.000478964	0.00163	0.00331	0.00554	0.00919	0.00195	0.0017	0.0016	0.00181	0.00189	0.000133128	0.000198935	0.00126	0.00119	0.00145	0.00125	0.0009726	0.00083932	0.000577673	0.000439347	0.000334355	0.000224058	8.56312e-05	1.43365e-05	0.000616596	0.00177	0.00153	0.000112321	6.91856e-05	-2.2179e-05	0.000150074	6.57085e-05	6.57085e-05	9.74997e-05	9.70883e-05	7.77261e-05	0.000103655	-4.5756e-06	7.44727e-05	9.81139e-05	3.25069e-06	3.26724e-05	0.000121922	8.13966e-05	0.000169004	0.000105083	0.000102717	0.000537041	0.0003363
	0.00049848	0.00151	0.00359	0.00542	0.00924	0.00193	0.00169	0.0016	0.0018	0.00189	0.000211231	0.000275634	0.00128	0.00121	0.00143	0.00126	0.001	0.000757177	0.000604315	0.000445278	0.000289529	0.000278145	6.58564e-05	2.3588e-06	0.000619662	0.00176	0.0015	0.000102131	6.39071e-05	-7.8725e-06	0.000148854	4.78499e-05	4.78499e-05	0.00011766	0.000145424	3.24848e-05	2.96233e-05	4.32504e-05	7.76471e-05	9.76883e-05	3.24514e-05	3.77072e-05	0.000148171	0.000108486	0.000167357	-6.53338e-05	0.000287206	0.000486344	0.000326333
	0.000397457	0.0015	0.00334	0.00543	0.00929	0.00191	0.00166	0.00156	0.00177	0.00193	0.000211461	0.000284654	0.00125	0.00114	0.00141	0.00127	0.00104	0.000712224	0.000587811	0.000369044	0.000220196	0.000298997	8.39068e-05	3.07763e-05	0.000594809	0.00177	0.00147	9.70161e-05	6.20799e-05	6.16805e-05	0.000130451	4.82368e-05	4.82368e-05	0.000111707	0.000132707	-2.8147e-06	9.9339e-06	3.5953e-05	9.67244e-05	0.000100012	4.73274e-05	6.5525e-05	0.000156602	8.66763e-05	0.000171392	5.69216e-05	0.000393573	0.000391236	0.000360219
	0.000349434	0.00137	0.00307	0.00523	0.00953	0.00188	0.00166	0.00155	0.0018	0.00199	0.000183474	0.000252499	0.0013	0.00106	0.00143	0.00126	0.000989159	0.000663517	0.000607795	0.000315954	0.000179897	0.000244175	7.54533e-05	4.87736e-05	0.000671474	0.0018	0.00148	8.87948e-05	3.81608e-05	0.000117446	0.000126975	2.70515e-05	2.70515e-05	0.000125339	9.87824e-05	1.8715e-05	4.72141e-05	6.53873e-05	6.35666e-05	0.000124581	5.35922e-05	8.58432e-05	0.0001374	7.13769e-05	0.000156713	0.00012275	0.000425192	0.000383474	0.000403072
	0.000497933	0.00132	0.00273	0.00522	0.00939	0.00183	0.00164	0.00155	0.00182	0.00203	0.000149154	0.000165174	0.00134	0.00103	0.00147	0.00118	0.000997727	0.000631544	0.00060031	0.000254709	0.000120104	0.000202266	4.19435e-06	7.38693e-05	0.000735732	0.00182	0.00144	8.99215e-05	1.36786e-05	0.000107987	0.000102776	2.338e-06	2.338e-06	0.000158059	3.16987e-05	6.56611e-05	6.90299e-05	8.97353e-05	4.51488e-05	0.00017288	4.79274e-05	8.32661e-05	9.93879e-05	8.44018e-05	0.000124221	-6.1625e-05	0.000372105	0.00034011	0.000405103
	0.000611011	0.0015	0.00321	0.00513	0.00939	0.00177	0.00166	0.00157	0.00184	0.00209	0.000179511	9.32839e-05	0.0013	0.00106	0.00149	0.00104	0.000984111	0.000633635	0.000552268	0.000243583	0.00014195	0.000199458	1.40857e-05	0.000106908	0.000714515	0.00181	0.00145	8.28633e-05	3.02426e-05	4.68631e-05	0.00012127	1.99018e-05	1.99018e-05	0.000148226	-3.21693e-05	8.43465e-05	6.36748e-05	8.2222e-05	3.95353e-05	0.000194725	2.23627e-05	5.92003e-05	8.0444e-05	0.000117402	0.000112859	-0.000237883	0.000304049	0.000200426	0.000567264
	0.000597029	0.00143	0.00265	0.00526	0.0091	0.00174	0.00165	0.00161	0.00188	0.00212	0.000205364	6.15572e-05	0.00128	0.0011	0.00157	0.000975447	0.000967959	0.000638047	0.000589851	0.00019801	0.00018301	0.000193033	8.71282e-06	0.000135441	0.000684206	0.00178	0.00141	7.27896e-05	5.62628e-05	2.1678e-05	0.000146894	4.39198e-05	4.39198e-05	0.000162505	-1.4492e-05	8.12081e-05	6.63166e-05	6.28448e-05	3.39799e-05	0.000188931	2.42188e-05	6.96549e-05	6.61607e-05	0.000116613	0.000111315	-0.000230621	0.000354947	0.000237768	0.000661444
	0.000543082	0.00138	0.00259	0.00548	0.00916	0.00174	0.00161	0.00167	0.00188	0.00214	0.000189134	5.20508e-05	0.00125	0.00114	0.00156	0.00106	0.000997219	0.000615778	0.000623354	0.000230039	0.000134033	0.000256078	6.18682e-05	9.85258e-05	0.000694417	0.00173	0.00144	7.99485e-05	5.2061e-05	1.87344e-05	0.000123482	5.05206e-05	5.05206e-05	0.000180089	1.93848e-05	6.45458e-05	6.24519e-05	9.61368e-05	5.99309e-05	0.000173047	3.99931e-05	8.65594e-05	7.22956e-05	0.000125614	6.9427e-05	0.000104621	0.000321698	0.00029984	0.000617252
	0.00049532	0.00143	0.0028	0.00537	0.0093	0.00175	0.00155	0.00171	0.00187	0.00214	0.000202241	9.18163e-05	0.00119	0.00121	0.00153	0.00115	0.00102	0.000608626	0.00058506	0.000216379	4.04951e-05	0.000301618	2.60147e-05	0.000117115	0.000685862	0.00168	0.00146	7.17369e-05	3.28147e-05	3.69e-05	0.000108447	6.70608e-05	6.70608e-05	0.000171769	3.3035e-05	4.5675e-05	6.62553e-05	0.000106214	6.89152e-05	0.000122383	3.65765e-05	7.34968e-05	0.000107193	0.000103967	4.534e-05	0.000136145	0.000146027	0.00035241	0.000518718
	0.000441059	0.0014	0.003	0.00529	0.00918	0.00178	0.00154	0.00176	0.00185	0.00214	0.000133709	0.000116336	0.00113	0.00127	0.00155	0.00117	0.00102	0.000626538	0.000569045	0.000218385	7.30484e-06	0.000258637	-1.94966e-05	0.000153877	0.000627015	0.00162	0.0014	6.47407e-05	1.07935e-05	3.76656e-05	0.000109948	9.2087e-05	9.2087e-05	0.000134503	1.79114e-05	6.22161e-05	5.00362e-05	0.000118914	8.47028e-05	0.000129685	5.38204e-05	9.11465e-05	0.000147673	8.28638e-05	4.95612e-05	0.000161626	7.0312e-05	0.000277254	0.000427901
	0.000573248	0.00111	0.00338	0.00523	0.00937	0.0018	0.00156	0.00176	0.00185	0.00214	9.83201e-05	0.000136509	0.00108	0.00127	0.00157	0.00117	0.000960212	0.000598917	0.000623385	0.00020404	2.31572e-05	0.000283871	2.89955e-07	0.000211222	0.000606141	0.00161	0.00143	3.32392e-05	6.628e-06	3.09485e-05	9.55786e-05	0.000109759	0.000109759	8.34595e-05	3.92281e-05	9.5364e-05	1.49583e-05	9.25086e-05	4.63679e-05	0.00015128	5.65209e-05	0.00010749	0.00015241	5.25531e-05	7.54488e-05	0.000224759	0.000162524	0.000206346	0.000317997
	0.000744032	0.00116	0.00348	0.00535	0.00927	0.00181	0.00159	0.0017	0.0019	0.00211	5.33678e-05	0.000197244	0.00103	0.00127	0.00157	0.00119	0.000912855	0.00061982	0.000617403	0.000225992	5.91784e-05	0.00033756	-7.0755e-06	0.000185708	0.000669825	0.00162	0.00139	3.69576e-05	1.6816e-05	1.40629e-05	7.65489e-05	0.000111233	0.000111233	9.64317e-05	7.13403e-05	0.000110254	3.30941e-05	4.30525e-05	-1.84302e-05	0.000145148	7.87206e-05	0.000113258	0.000137284	6.46687e-05	0.000111245	0.000354095	0.000333124	0.000215341	0.000346548
	0.000553742	0.000927305	0.00323	0.0054	0.00915	0.00181	0.00164	0.00165	0.00192	0.00203	9.39191e-05	0.000277121	0.000897671	0.00129	0.0015	0.00121	0.000873006	0.000640078	0.000626349	0.000224452	0.00011276	0.00031514	3.16091e-05	0.000190422	0.000715276	0.00165	0.0014	3.88677e-05	1.34747e-05	2.32147e-05	7.68359e-05	8.04222e-05	8.04222e-05	0.000108382	9.56091e-05	0.000111126	3.19668e-05	-1.83875e-05	-5.17241e-05	0.000139119	7.83945e-05	9.38787e-05	8.42407e-05	0.000107111	0.000144586	0.000495413	0.000291624	0.000262123	0.00042061
	0.000539309	0.00113	0.00323	0.00523	0.0092	0.00182	0.0017	0.0016	0.00191	0.00198	0.000123558	0.000219874	0.000942504	0.00132	0.00142	0.00125	0.000849482	0.000663257	0.000616955	0.000287345	0.000153146	0.000291991	5.19402e-05	0.000207981	0.000714611	0.00167	0.00145	6.19343e-05	2.53292e-05	2.50715e-05	7.98692e-05	4.24085e-05	4.24085e-05	0.000146604	9.30529e-05	0.000101563	3.51267e-05	-4.84034e-05	-5.38923e-05	9.08798e-05	7.94042e-05	7.3621e-05	9.38241e-05	0.000151301	0.000171998	0.00038625	0.000279361	0.000351497	0.000360412
	0.000572444	0.0014	0.0029	0.00521	0.00921	0.00182	0.00172	0.00158	0.00192	0.00191	0.00012539	0.000219951	0.000988605	0.00139	0.00138	0.00123	0.000844822	0.00066639	0.000630231	0.000324615	0.000181342	0.000331666	1.9476e-05	0.000167833	0.000651776	0.00165	0.00132	6.77907e-05	3.44392e-05	4.59298e-05	6.25743e-05	3.15079e-05	3.15079e-05	0.000173683	6.66419e-05	0.000160794	5.15445e-05	-4.75026e-05	-3.05395e-05	3.73163e-05	7.05872e-05	8.53976e-05	0.000114937	0.00016121	0.000166278	0.00018449	0.00021269	0.000426577	0.000359455
	0.000567598	0.00124	0.00253	0.00515	0.00922	0.00181	0.00177	0.00158	0.00192	0.00186	0.000123765	0.000207488	0.0011	0.00147	0.00141	0.00122	0.000854894	0.000673125	0.000575684	0.000370029	0.000189836	0.000292386	8.70248e-07	0.000168466	0.000587462	0.00164	0.0014	5.92061e-05	5.81894e-05	2.51328e-05	4.63022e-05	2.17812e-05	2.17812e-05	0.000158747	4.29741e-05	0.00016423	7.00375e-05	-1.56717e-05	-3.98739e-05	-2.0652e-05	4.85596e-05	9.71859e-05	0.000130304	0.000159241	0.000119108	0.000151126	0.00014865	0.000273022	0.000368235
	0.000394141	0.00116	0.00282	0.00551	0.00911	0.00181	0.00178	0.00157	0.00191	0.00182	0.000145305	0.000214882	0.00111	0.00143	0.00147	0.00124	0.000934602	0.000768995	0.000523576	0.000383498	5.8857e-05	0.000265741	-6.32056e-05	0.000226545	0.000610176	0.00163	0.00141	4.60821e-05	7.31248e-05	4.4002e-06	3.38126e-05	2.711e-05	2.711e-05	0.000138676	4.58503e-05	0.000138099	6.50974e-05	1.47283e-05	-2.49532e-05	-4.48352e-05	6.89711e-05	9.15786e-05	0.000134401	0.000167815	7.30915e-05	0.000214017	1.52023e-05	0.000170996	0.000317983
	0.000547914	0.00123	0.0032	0.00546	0.00916	0.00181	0.00176	0.00158	0.00188	0.00178	0.000137963	0.000166436	0.00109	0.00137	0.00144	0.0012	0.00098699	0.000876951	0.000563149	0.000326701	2.40098e-05	0.000262536	-6.96922e-05	0.000228873	0.000589552	0.00161	0.00144	4.4094e-05	8.35706e-05	2.73568e-05	3.47663e-05	5.33571e-05	5.33571e-05	0.000122981	2.51705e-05	0.000122123	6.89658e-05	2.46432e-05	5.8755e-06	3.22053e-06	0.000106513	0.000110038	0.000142835	0.000159556	3.96141e-05	0.000568994	-8.82328e-05	0.00024671	0.000239561
	0.000737422	0.00133	0.00281	0.00528	0.00922	0.00183	0.00174	0.00156	0.00188	0.00176	0.000111908	0.000164264	0.00107	0.00145	0.00143	0.00115	0.001	0.000950378	0.000562841	0.000345672	4.43547e-05	0.000282552	-3.29439e-05	0.000206488	0.000581272	0.00164	0.00144	5.01525e-05	5.37041e-05	6.83518e-05	5.01332e-05	4.75834e-05	4.75834e-05	8.6522e-05	3.05077e-05	0.000134918	5.90311e-05	2.25022e-05	3.33527e-05	3.36743e-05	0.000108479	0.00012395	0.000124199	0.000132549	4.72136e-05	0.000605241	9.02804e-05	0.000269591	0.000319142
	0.000652889	0.0013	0.00255	0.00512	0.00902	0.00186	0.00171	0.00158	0.00187	0.00175	7.38067e-05	0.00018976	0.000925923	0.00149	0.00142	0.00112	0.00102	0.000989451	0.000527858	0.00030431	0.000144235	0.000323862	1.17274e-05	0.000135884	0.000605779	0.00164	0.00144	5.6343e-05	2.97902e-05	9.10176e-05	8.10136e-05	2.71487e-05	2.71487e-05	3.50826e-05	3.6385e-05	0.000108512	6.61811e-05	4.40371e-05	7.58749e-05	6.41697e-05	0.00010433	0.000123022	0.000118769	0.000119168	7.65642e-05	0.000332101	0.000104786	0.000242493	0.000329801
	0.000341716	0.00125	0.00312	0.00518	0.00909	0.00192	0.00165	0.00159	0.00188	0.00187	5.92273e-05	0.000227916	0.00088972	0.0015	0.00137	0.0011	0.00101	0.000995196	0.000474212	0.000294414	0.000209187	0.000315322	7.97255e-06	0.000109987	0.000705115	0.00163	0.00144	4.19466e-05	7.9982e-06	8.75423e-05	0.00011075	4.26575e-05	4.26575e-05	4.3274e-06	2.51398e-05	8.45249e-05	0.000106182	6.79984e-05	9.52919e-05	0.000116673	0.000110218	0.000128327	0.000171104	0.000126219	0.000100621	-9.62314e-05	0.000469756	0.000400603	0.000364582
	0.000450562	0.00139	0.00314	0.00526	0.00942	0.00198	0.00161	0.00157	0.00188	0.00198	5.96833e-05	0.000233451	0.00102	0.00152	0.00136	0.00108	0.00105	0.000965193	0.00049783	0.000269494	0.000161781	0.00031303	-2.17401e-05	9.35442e-05	0.000717481	0.00166	0.00142	3.82596e-05	1.19596e-05	7.51595e-05	0.000130008	5.60145e-05	5.60145e-05	1.44732e-05	2.44455e-05	3.83501e-05	0.000118847	3.11411e-05	8.54911e-05	0.00013028	8.82534e-05	0.000106566	0.000182521	0.00012698	0.000107582	-0.000211849	0.000659296	0.00044142	0.000518197
	0.000380093	0.00146	0.00295	0.00531	0.00939	0.002	0.00155	0.00156	0.00186	0.002	5.91637e-05	0.000258253	0.00114	0.0015	0.0014	0.00105	0.00108	0.000944078	0.00055002	0.000256003	0.000156126	0.000256657	7.23276e-07	9.67348e-05	0.000636401	0.0017	0.00145	6.10423e-05	2.98778e-05	4.72142e-05	0.000148513	6.063e-05	6.063e-05	6.38216e-05	5.16295e-05	-6.1669e-06	0.000125056	-2.8977e-06	6.75344e-05	7.8855e-05	0.000122545	7.82549e-05	0.00017412	0.000150051	0.000104868	-0.000111268	0.000532447	0.000339217	0.000569879
	0.000355045	0.00144	0.00281	0.00535	0.00916	0.00199	0.00151	0.00152	0.00183	0.00196	6.65083e-05	0.000266116	0.00124	0.00139	0.00143	0.00103	0.00108	0.000890785	0.000649113	0.000316766	0.000226192	0.000182597	7.22207e-07	0.000164209	0.000554536	0.00173	0.00145	6.72931e-05	5.06469e-05	3.5215e-05	0.000172812	5.53358e-05	5.53358e-05	0.000110007	6.4332e-05	8.6789e-06	0.00011835	-2.27327e-05	4.42629e-05	5.1581e-05	0.000144111	6.21924e-05	0.000174027	0.000132037	7.94251e-05	0.000145785	0.000266851	0.000285765	0.00058992
	0.000340498	0.00117	0.00285	0.00541	0.00929	0.00193	0.0015	0.0015	0.0018	0.0019	0.000104002	0.000314908	0.00128	0.00131	0.0015	0.00103	0.000997639	0.000827393	0.000665543	0.000349517	0.000229572	8.86947e-05	-7.63951e-06	0.000222954	0.000613872	0.00178	0.00155	4.94316e-05	6.28711e-05	1.09766e-05	0.000179423	6.61996e-05	6.61996e-05	0.000125323	6.41428e-05	7.65999e-05	0.000112593	-5.77597e-05	3.07755e-05	5.1007e-05	0.000162254	5.82907e-05	0.000158987	0.000114986	5.53962e-05	0.000314953	0.000345276	0.000303413	0.000528584
	0.000446656	0.00104	0.00256	0.00533	0.00913	0.00184	0.00152	0.00148	0.00178	0.00187	0.000162868	0.000316752	0.00127	0.00127	0.00159	0.00103	0.000908699	0.000785135	0.000642021	0.000367757	0.000180879	0.000113433	-4.40102e-05	0.000233376	0.000665799	0.00181	0.00156	2.41674e-05	4.58134e-05	-1.09917e-05	0.00015324	7.20207e-05	7.20207e-05	0.000148783	5.47488e-05	8.5005e-05	0.000158097	-7.03053e-05	1.1845e-06	4.50905e-05	0.000122931	7.43431e-05	0.000178064	7.65218e-05	5.04373e-05	0.000446768	0.00051978	0.00040437	0.000640895
	0.000359953	0.000991486	0.00264	0.00523	0.00914	0.00179	0.00156	0.00149	0.00176	0.00191	0.000162058	0.000254702	0.00124	0.00127	0.00158	0.00104	0.000867391	0.000742903	0.000698488	0.000395632	0.000223989	0.000156001	-8.11046e-05	0.000252671	0.000710823	0.00178	0.00158	3.17195e-05	4.60411e-05	-1.12174e-05	0.000136401	6.91599e-05	6.91599e-05	0.000162525	5.9264e-05	7.4625e-05	0.000226184	-6.35988e-05	-1.10095e-05	6.80824e-05	0.000112453	8.09091e-05	0.000158179	6.04168e-05	5e-05	0.000446585	0.000486801	0.000457844	0.000582066
	0.000336421	0.00128	0.00284	0.00522	0.00938	0.00177	0.00159	0.00153	0.00177	0.00195	0.000201719	0.000249199	0.00117	0.00126	0.00147	0.00104	0.000854569	0.000724514	0.00076994	0.000317884	0.000323341	0.000155065	-8.3677e-05	0.000238476	0.000693212	0.00174	0.00163	4.3807e-05	4.34222e-05	9.9813e-06	0.000136773	9.11481e-05	9.11481e-05	0.000167152	8.25687e-05	5.51879e-05	0.000234369	-4.98696e-05	-1.61872e-05	8.67934e-05	9.37349e-05	9.5104e-05	0.000129849	6.46114e-05	3.89127e-05	0.000456405	0.000492994	0.000525743	0.000501044
	0.00042362	0.00131	0.00264	0.0052	0.00922	0.00178	0.00163	0.00155	0.00175	0.00194	0.000174879	0.000230545	0.00115	0.00131	0.00145	0.00112	0.000828807	0.000743858	0.000748189	0.000204667	0.000285339	0.000142972	-5.55536e-05	0.000258212	0.000682886	0.00171	0.00161	5.3486e-05	5.40141e-05	4.40693e-05	0.000144588	0.000108131	0.000108131	0.000130974	8.26883e-05	1.93703e-05	0.000200283	-6.07224e-05	-3.02607e-05	0.000104796	7.01497e-05	0.000108399	9.04783e-05	8.56667e-05	7.10283e-05	0.000237342	0.000367609	0.000482531	0.000428251
	0.00033691	0.00145	0.00299	0.00526	0.00884	0.00181	0.00163	0.00151	0.00172	0.00188	0.000179426	0.000246721	0.00105	0.00135	0.00145	0.00123	0.000823728	0.000774503	0.000700287	0.000233544	0.000285478	0.000158546	-1.07299e-05	0.00029666	0.000689094	0.00165	0.00154	5.64834e-05	7.41899e-05	7.92048e-05	0.00011954	8.24614e-05	8.24614e-05	8.02829e-05	8.50572e-05	-1.65383e-05	0.000166739	-8.70645e-05	-3.09698e-05	0.000102503	5.60918e-05	0.000106845	9.77547e-05	9.3346e-05	9.47952e-05	0.000183321	0.000215753	0.000463196	0.00045839
	0.000365224	0.0016	0.00289	0.00518	0.00899	0.00181	0.00165	0.00148	0.00171	0.00182	0.000198898	0.000240321	0.000923853	0.00136	0.00143	0.00133	0.000787507	0.000798072	0.000616064	0.000274881	0.000185139	0.000243978	4.15226e-05	0.000246199	0.000615328	0.00163	0.00151	0.000106387	8.00346e-05	8.80613e-05	0.00010589	4.13011e-05	4.13011e-05	3.4174e-05	8.59208e-05	-3.14609e-05	0.00016467	-5.83642e-05	-4.61629e-05	0.000123786	5.62624e-05	0.000135408	0.000119839	8.6044e-05	0.000134717	0.000190336	0.00014741	0.000496621	0.000440123
	0.000363859	0.00141	0.00317	0.00486	0.00906	0.00179	0.00169	0.00146	0.00174	0.00183	0.000191071	0.000195229	0.00102	0.00138	0.00139	0.00135	0.000791842	0.000806	0.000546216	0.000362069	0.000146293	0.000254321	6.70011e-05	0.000129275	0.000582551	0.00162	0.00149	0.000110925	8.86417e-05	7.87258e-05	0.000114666	-3.9386e-06	-3.9386e-06	9.5142e-06	0.000116141	3.30329e-05	0.000175193	-6.25808e-05	4.6018e-06	8.74842e-05	7.52215e-05	0.000135286	0.000113592	0.000103654	0.000168485	1.92816e-05	0.000170905	0.000549679	0.000363106
	0.000527006	0.00128	0.0029	0.00494	0.00912	0.00176	0.00171	0.00143	0.00177	0.00188	0.000174138	0.00015308	0.00112	0.0014	0.00141	0.0013	0.000794511	0.000782791	0.000537055	0.000414045	0.000111386	0.000200984	7.06705e-05	4.58964e-05	0.000611345	0.00161	0.00151	8.53731e-05	6.86243e-05	8.12489e-05	9.3713e-05	-4.3242e-06	-4.3242e-06	3.59852e-05	0.000123969	6.06872e-05	0.000162825	-7.62074e-05	6.12011e-05	5.49698e-05	6.88069e-05	0.000104745	9.92496e-05	0.000121557	0.000184945	0.000230894	0.000283742	0.000416012	0.000292838
	0.000559342	0.00149	0.00243	0.00534	0.00915	0.00174	0.0017	0.00144	0.00174	0.00189	0.00012543	0.000119556	0.00111	0.00143	0.00139	0.00125	0.00090834	0.000718891	0.000518178	0.000422036	0.000130681	0.000168484	7.52731e-06	3.06772e-05	0.000674619	0.00158	0.00152	9.52349e-05	6.53528e-05	3.8631e-05	5.45967e-05	1.01685e-05	1.01685e-05	8.85521e-05	8.94821e-05	3.49001e-05	0.000140915	-6.72776e-05	0.00012113	2.65446e-05	3.86665e-05	6.04201e-05	0.000117224	0.000149271	0.000172852	0.000577401	0.000353373	0.000274185	0.000309105
	0.000615114	0.00155	0.00271	0.00526	0.00884	0.00175	0.00169	0.00144	0.00169	0.00183	0.000121772	0.00014761	0.00105	0.00152	0.00138	0.00123	0.00103	0.000695263	0.000533855	0.000372484	0.000100698	0.000212148	5.4984e-05	0.000106589	0.00072649	0.00157	0.00147	9.47462e-05	6.98963e-05	8.4439e-06	3.49659e-05	-1.6615e-06	-1.6615e-06	0.00012185	2.0745e-05	2.76862e-05	0.000111865	-9.25539e-05	0.000123427	-4.54395e-06	9.23533e-06	4.39624e-05	0.00014974	0.000153636	0.000184887	0.000435277	0.000444968	0.000264502	0.000321302
	0.000593934	0.00128	0.00288	0.0053	0.00896	0.00177	0.00161	0.00144	0.00167	0.00186	8.88234e-05	0.00017816	0.000993187	0.00144	0.00138	0.00119	0.00105	0.000652881	0.000587726	0.000321371	0.000106367	0.000222476	7.77072e-05	0.000175956	0.000698525	0.00155	0.00143	0.00010941	7.93143e-05	-1.73917e-05	1.06477e-05	1.42986e-05	1.42986e-05	0.000140921	-6.4054e-06	3.27147e-05	8.51704e-05	-5.35881e-05	0.000106389	-1.87022e-05	3.89098e-06	5.05571e-05	0.00013888	0.000153105	0.000155479	0.000218227	0.000439346	0.000288446	0.000261569
	0.00055352	0.0011	0.00265	0.00534	0.00898	0.00181	0.00154	0.00143	0.00166	0.00188	0.000101703	0.00027073	0.00112	0.00134	0.00137	0.00126	0.000997536	0.000704454	0.000642389	0.000215671	0.000152226	0.000219043	4.91694e-05	0.000108809	0.000706279	0.00153	0.00139	0.000103275	7.37727e-05	-7.1473e-06	1.8884e-06	3.97483e-05	3.97483e-05	0.000138393	7.7912e-06	6.61422e-05	4.86952e-05	-3.19123e-05	7.5557e-05	-3.70714e-05	-3.39108e-06	7.50765e-05	0.000118905	0.000149763	0.000104743	4.03616e-05	0.000471887	0.000263264	0.000334471
	0.000579246	0.00105	0.00309	0.00545	0.00889	0.00182	0.00152	0.00143	0.00165	0.00194	9.66095e-05	0.000294688	0.00116	0.00127	0.00139	0.00132	0.00096744	0.000730424	0.000735537	0.000139931	0.000126826	0.000156237	6.55324e-05	7.84173e-05	0.000725601	0.00155	0.00141	8.26661e-05	8.18935e-05	-8.6604e-06	8.7952e-06	6.34752e-05	6.34752e-05	0.000156185	5.75647e-05	8.86686e-05	4.27694e-05	-3.4107e-05	4.30111e-05	-4.6716e-05	2.64948e-05	9.72782e-05	0.000112202	0.000135893	9.00928e-05	6.23764e-05	0.00057776	0.00021704	0.000393833
	0.000565299	0.000967929	0.00273	0.00537	0.0089	0.00178	0.00157	0.0015	0.00166	0.00192	0.000130734	0.000238883	0.0011	0.00125	0.00147	0.00134	0.000981301	0.000793395	0.000768531	6.38513e-05	0.000139712	0.000161522	2.29208e-06	5.27912e-05	0.000824884	0.00158	0.00144	5.6493e-05	7.02828e-05	1.13417e-05	1.69978e-05	7.19234e-05	7.19234e-05	0.00020208	6.92984e-05	8.93235e-05	5.1808e-05	1.86286e-05	1.02413e-05	-2.1094e-05	4.74617e-05	4.79957e-05	0.000109026	0.000113597	0.000106054	0.000121954	0.000580566	0.000172817	0.000439994
	0.000506486	0.000742466	0.0029	0.00521	0.00893	0.00181	0.00159	0.00153	0.00166	0.00197	0.000101338	0.000155003	0.0011	0.00124	0.00151	0.00139	0.000898645	0.000811603	0.000786268	5.06705e-05	0.000198884	0.000290342	2.84616e-05	9.58959e-05	0.000814766	0.00159	0.00143	4.40808e-05	2.346e-05	3.78674e-05	3.21618e-05	6.40364e-05	6.40364e-05	0.00017916	4.72395e-05	0.000101207	8.84056e-05	1.95848e-05	8.6765e-06	-9.54099e-06	0.000107173	2.54611e-05	8.98678e-05	8.22839e-05	0.0001136	0.0001088	0.00019816	0.000177445	0.000532345
	0.0004381	0.000937046	0.00324	0.00507	0.00899	0.00182	0.00167	0.00154	0.00167	0.00209	0.000116595	0.00018681	0.00113	0.00131	0.00151	0.00138	0.000892933	0.000767419	0.000730905	0.000128022	0.000215168	0.00028356	-7.00819e-05	0.000151192	0.000757507	0.00159	0.00143	6.66124e-05	1.59613e-05	4.22333e-05	3.81651e-05	8.525e-05	8.525e-05	0.000150551	2.75305e-05	0.000121554	0.000155713	2.7209e-06	1.55079e-05	2.84694e-05	0.000117074	4.04003e-05	7.91266e-05	0.000110796	8.59115e-05	-4.21972e-05	7.53349e-05	0.000226396	0.000475348
	0.000577634	0.0013	0.00318	0.00482	0.00869	0.0018	0.00173	0.00151	0.00165	0.00212	0.00018109	0.000233216	0.00124	0.00137	0.00152	0.00133	0.000928492	0.000721393	0.000698468	0.000153991	0.000221854	0.000234582	-0.000146456	0.000161458	0.000738162	0.00157	0.00133	4.97802e-05	2.65563e-05	1.65728e-05	7.06092e-05	7.66533e-05	7.66533e-05	0.000156736	1.33021e-05	0.000120593	0.000196104	-2.67513e-05	-2.7862e-06	8.42822e-05	0.000115088	6.86101e-05	5.0209e-05	0.000114418	8.18146e-05	-9.27537e-05	0.000168881	0.000165783	0.000431157
	0.000463093	0.00117	0.00259	0.00497	0.00865	0.00178	0.00176	0.00145	0.00163	0.0021	0.000135748	0.000272167	0.00141	0.00134	0.00148	0.00128	0.000946798	0.000660029	0.000680506	0.000156931	0.000175744	0.000165277	-0.000185889	0.000122845	0.000750987	0.00155	0.00131	5.01297e-05	3.99525e-05	9.6154e-06	6.70178e-05	0.000102448	0.000102448	0.000134481	2.15404e-05	7.57971e-05	0.000241287	-8.7062e-06	-1.13626e-05	0.000106812	5.9353e-05	9.40563e-05	3.72207e-05	0.000139855	0.000115498	8.63226e-05	0.0004034	0.00014846	0.000370909
	0.000466178	0.00129	0.00261	0.0047	0.00868	0.00184	0.00178	0.00137	0.00166	0.00211	4.17656e-05	0.000271386	0.00144	0.00129	0.00149	0.00128	0.000958948	0.000677644	0.000725659	0.000196566	0.000148153	8.25825e-05	-0.000198425	0.000127102	0.000675904	0.00154	0.00133	5.83447e-05	5.61795e-05	9.2608e-06	4.7426e-05	8.68478e-05	8.68478e-05	9.15078e-05	5.32833e-05	2.15036e-05	0.00023301	9.579e-06	-2.79957e-05	0.000117289	2.39621e-05	8.21713e-05	3.06325e-05	0.000137937	0.000130328	5.07742e-05	0.000350803	0.000213641	0.000360747
	0.000470056	0.00142	0.00314	0.00468	0.00884	0.00187	0.00181	0.00132	0.0017	0.00201	2.77315e-05	0.000294265	0.00138	0.00121	0.00145	0.00126	0.000938417	0.000728664	0.000741837	0.000206481	0.00020825	7.32111e-05	-0.000246502	0.000108146	0.000568886	0.00153	0.00143	5.69343e-05	4.15547e-05	2.47822e-05	6.12513e-05	4.0768e-05	4.0768e-05	9.39254e-05	0.000120831	2.61373e-05	0.00016311	1.40371e-05	-5.09741e-05	0.000123675	3.49804e-05	7.74001e-05	5.24393e-05	0.000145025	0.000139158	4.95517e-05	0.000216433	0.000246252	0.00038686
	0.000448949	0.00128	0.0031	0.00487	0.00882	0.0019	0.00178	0.00129	0.00174	0.00201	6.79112e-05	0.000340494	0.00129	0.0012	0.00137	0.00121	0.000975766	0.000749053	0.000798636	0.000252861	0.000205819	3.82025e-05	-0.000197607	0.000132281	0.000548886	0.00151	0.00138	4.4349e-05	3.0181e-06	4.23261e-05	3.97327e-05	1.8037e-05	1.8037e-05	7.3294e-05	0.000125417	2.19263e-05	9.7152e-05	-3.1403e-06	-3.04827e-05	0.000106162	4.41884e-05	8.21771e-05	6.94999e-05	0.000155536	0.000179138	9.47649e-05	0.000425181	0.000276675	0.000345214
	0.000627807	0.00126	0.00292	0.00481	0.00867	0.00194	0.00172	0.00133	0.0018	0.00203	0.000104743	0.00034078	0.00127	0.00129	0.00142	0.00118	0.000946596	0.000769619	0.000788014	0.000242796	0.000234236	9.46097e-05	-0.00015943	0.000111988	0.000643027	0.00148	0.00154	6.16896e-05	6.8934e-06	3.85792e-05	3.5432e-05	4.82814e-05	4.82814e-05	6.05452e-05	0.000111055	1.23527e-05	2.95717e-05	-3.25339e-05	3.19736e-05	0.000109305	4.97932e-05	7.6674e-05	0.000110432	0.000160579	0.000182657	8.45883e-05	0.000575081	0.000315506	0.000295611
	0.000637505	0.00119	0.00299	0.00486	0.00853	0.00195	0.00165	0.00136	0.00182	0.00202	8.29747e-05	0.000358607	0.00135	0.00128	0.0015	0.00119	0.00088308	0.000791392	0.000770952	0.000125775	0.000219444	0.000106564	-6.37792e-05	8.14218e-05	0.000600564	0.00145	0.00141	7.32636e-05	1.64902e-05	4.23661e-05	3.14887e-05	9.55859e-05	9.55859e-05	4.07256e-05	7.88977e-05	-9.3899e-06	-1.55549e-05	-1.93877e-05	4.3859e-05	7.81154e-05	1.62713e-05	5.39597e-05	0.000108741	0.000164944	0.000170567	7.26476e-05	0.000412108	0.000396823	0.000224797
	0.000511297	0.00127	0.00306	0.00493	0.00852	0.00195	0.00161	0.00138	0.00182	0.00198	0.000104804	0.000345761	0.00125	0.00125	0.00147	0.00119	0.00087376	0.000786215	0.000707493	-3.7154e-06	0.000190408	0.000138015	-4.99699e-05	2.51287e-05	0.00055853	0.00147	0.00138	8.30322e-05	5.47184e-05	4.04425e-05	2.93057e-05	9.25037e-05	9.25037e-05	4.31593e-05	6.58117e-05	-3.76172e-05	1.82832e-05	-2.1206e-06	6.99708e-05	6.82663e-05	1.36857e-05	5.9514e-05	9.89851e-05	0.00018692	0.000141158	6.48528e-05	0.000144574	0.000472205	0.000260091
	0.000393386	0.00134	0.00308	0.00498	0.00855	0.00197	0.00161	0.00139	0.00182	0.00202	0.00014273	0.000378076	0.00108	0.00128	0.00147	0.0012	0.000857389	0.000734753	0.000659874	6.3296e-06	0.00016126	0.000122091	-4.25716e-05	-1.68734e-05	0.000591986	0.0015	0.00135	5.22905e-05	5.45948e-05	2.97431e-05	4.92518e-05	8.61566e-05	8.61566e-05	5.11599e-05	1.02091e-05	-6.6307e-06	9.60347e-05	3.89356e-05	9.53851e-05	8.43467e-05	2.27635e-05	8.95678e-05	7.62677e-05	0.000190281	0.000121765	0.000170104	0.000387117	0.000440977	0.000365732
	0.000357281	0.00119	0.00286	0.00496	0.00889	0.00195	0.00161	0.00141	0.00182	0.00209	0.000215388	0.00032039	0.00104	0.00126	0.0014	0.00115	0.000854031	0.000768341	0.000667429	3.09467e-05	0.000142495	0.000175158	-1.64694e-05	7.61054e-05	0.000611977	0.00152	0.00135	5.24188e-05	2.02662e-05	3.65937e-05	4.0012e-05	5.00964e-05	5.00964e-05	6.07976e-05	-1.95629e-05	4.46339e-05	0.000145765	5.64376e-05	0.000115278	0.000122649	2.95505e-05	0.000115593	5.27647e-06	0.000204456	9.29795e-05	0.000217523	0.000408724	0.000489467	0.000350365
	0.000364226	0.00117	0.00267	0.00508	0.00903	0.00195	0.0016	0.00138	0.00185	0.00214	0.000305226	0.00024237	0.0011	0.0013	0.00135	0.00113	0.000880823	0.000845421	0.000687733	0.000121474	0.000207929	0.000222047	1.84934e-05	0.000171519	0.000615158	0.0015	0.00133	0.000113648	1.92696e-05	4.04624e-05	4.60927e-05	1.34466e-05	1.34466e-05	8.66145e-05	-5.011e-06	2.11115e-05	0.000146254	-6.8676e-06	0.000123529	0.000139634	4.85223e-05	0.000136674	1.48722e-05	0.000190605	7.80833e-05	0.000331048	7.8096e-05	0.000503648	0.0002257
	0.000305765	0.0011	0.0027	0.00522	0.00891	0.00192	0.00156	0.00138	0.00182	0.00206	0.000272601	0.000187395	0.00119	0.00128	0.00135	0.00109	0.00089052	0.000827641	0.000719059	0.000263166	0.000235467	0.000195597	3.8896e-05	0.000164746	0.000614586	0.00152	0.00132	0.000127288	1.42274e-05	3.74753e-05	5.52791e-05	1.41904e-05	1.41904e-05	4.83055e-05	1.636e-07	-2.71291e-05	0.000139134	-2.93511e-05	7.42775e-05	0.000111898	6.33406e-05	0.00013913	3.41933e-05	0.000197669	4.91138e-05	0.000273587	-6.12793e-05	0.000492516	0.00017699
	0.000415105	0.00088625	0.00288	0.00518	0.00879	0.0019	0.00155	0.00142	0.00177	0.00199	0.000213074	0.000183681	0.00121	0.00125	0.00135	0.00109	0.00093849	0.000736806	0.000740661	0.000326217	0.000284247	0.000198657	9.46218e-05	0.00019429	0.000633134	0.0015	0.00123	0.000115687	2.72047e-05	3.92051e-05	5.32542e-05	2.09115e-05	2.09115e-05	2.2802e-05	1.56714e-05	-7.4879e-05	0.000108015	-4.7557e-05	2.73249e-05	8.60856e-05	7.93245e-05	0.000115347	8.70776e-05	0.000222478	4.29063e-05	0.000190166	-0.000229419	0.000495058	0.000160345
	0.000460613	0.000936166	0.00306	0.00505	0.00884	0.00189	0.0016	0.00147	0.00173	0.00197	0.000138357	0.00017758	0.00134	0.00119	0.00139	0.00113	0.00094134	0.0007002	0.000704155	0.000280927	0.000277452	0.000224943	0.000149887	0.000168331	0.000688881	0.00148	0.00125	8.74431e-05	4.22268e-05	3.89893e-05	4.24467e-05	2.53476e-05	2.53476e-05	-1.2793e-06	3.3013e-05	-8.07969e-05	8.60164e-05	-3.65215e-05	3.6231e-05	4.71874e-05	0.000108273	8.97108e-05	9.09824e-05	0.00021866	7.82311e-05	0.000333867	-0.000281739	0.000507487	0.000180707
	0.000431224	0.000785948	0.00283	0.00499	0.00902	0.00187	0.00162	0.00147	0.0017	0.00203	0.000195425	0.00018569	0.00138	0.00115	0.00138	0.00108	0.000932322	0.000645894	0.000702245	0.000202797	0.000286115	0.000184473	0.000131107	0.000141881	0.00069931	0.00148	0.00129	5.33022e-05	4.8751e-05	3.3736e-05	1.87091e-05	7.5234e-06	7.5234e-06	-5.9811e-06	1.66363e-05	-9.82831e-05	6.65975e-05	-6.35167e-05	3.80088e-05	6.74684e-05	9.94127e-05	5.75541e-05	0.00010569	0.00021628	0.000119439	0.000218652	-0.000204446	0.000449798	0.000248879
	0.000413043	0.0011	0.00318	0.00496	0.0089	0.00187	0.0016	0.00148	0.00165	0.00203	0.000238444	0.000212074	0.0013	0.00116	0.00131	0.00104	0.000870501	0.000616862	0.000712346	0.000180574	0.000227195	0.000169702	3.60312e-05	8.19833e-05	0.000689944	0.00147	0.0013	5.06577e-05	4.4581e-05	5.83154e-05	8.8553e-06	-2.471e-06	-2.471e-06	1.28135e-05	3.48092e-05	-5.43891e-05	3.32019e-05	-6.27451e-05	1.1949e-05	0.000134059	9.14107e-05	7.00789e-05	6.36554e-05	0.000166366	0.000144102	-2.12687e-05	-0.00017408	0.000406421	0.000394008
	0.000528435	0.000800975	0.00304	0.00505	0.00894	0.00188	0.00162	0.00146	0.00165	0.002	0.000208467	0.000222336	0.00123	0.00115	0.00126	0.00104	0.000853039	0.0006365	0.000649202	0.000194229	0.000199462	0.000128081	-1.30764e-05	4.87479e-05	0.000697435	0.00146	0.00134	2.85307e-05	5.64154e-05	5.14041e-05	2.97273e-05	2.3141e-05	2.3141e-05	4.51721e-05	5.57105e-05	-1.09843e-05	1.45323e-05	-5.78064e-05	7.527e-06	0.000188108	8.66806e-05	7.31553e-05	4.29805e-05	0.000149964	0.000164796	-0.000144759	-0.000199327	0.00029051	0.00056619
	0.000478535	0.00107	0.00302	0.00491	0.00892	0.00188	0.00161	0.00137	0.00169	0.00201	0.000216751	0.000196974	0.00118	0.00112	0.00129	0.00105	0.000843191	0.000624525	0.000574156	0.000255366	0.00014814	0.000137805	3.86943e-05	9.89308e-05	0.000777464	0.00149	0.00126	4.0947e-06	5.41956e-05	1.56052e-05	2.10975e-05	4.12522e-05	4.12522e-05	7.28316e-05	2.11854e-05	1.37207e-05	4.31908e-05	-4.89178e-05	2.75637e-05	0.000175548	9.68409e-05	7.86329e-05	4.40335e-05	0.000156947	0.000151918	-0.000269748	-7.59206e-05	0.000227885	0.000601529
	0.000491185	0.00111	0.00328	0.00504	0.00892	0.00191	0.00154	0.00132	0.00172	0.00205	0.000205682	0.000233868	0.00113	0.00108	0.00123	0.00108	0.000801282	0.000608963	0.000583599	0.0003213	0.000169801	0.000120915	6.58161e-05	0.00011173	0.000851792	0.00151	0.00128	7.7453e-06	7.69005e-05	8.5976e-06	1.69615e-05	6.05354e-05	6.05354e-05	0.000101665	-1.29942e-05	3.4613e-05	0.000120227	-1.9808e-05	2.08792e-05	0.000120197	0.000113996	5.41879e-05	5.48259e-05	0.00014885	0.000151946	-0.000314615	8.12583e-05	0.000186838	0.000454323
	0.000426921	0.00111	0.00351	0.00514	0.00894	0.00192	0.00152	0.00134	0.0017	0.00207	0.000235553	0.000293979	0.00113	0.00106	0.00116	0.00111	0.000746261	0.000658692	0.000624542	0.000359777	0.000120356	0.000141547	2.81159e-05	0.000100133	0.000861245	0.00151	0.00128	1.63685e-05	7.41834e-05	-6.077e-07	5.94767e-05	6.39101e-05	6.39101e-05	0.000125005	-4.39095e-05	6.51752e-05	0.000157035	1.24794e-05	2.32297e-05	0.000101309	0.000118395	5.78308e-05	8.49426e-05	0.000150326	0.000161591	3.574e-05	0.000167275	0.00024926	0.000423421
	0.000544506	0.00125	0.00347	0.00491	0.00881	0.00192	0.00151	0.00138	0.00165	0.002	0.000223419	0.00027187	0.00117	0.00113	0.00116	0.00116	0.000718705	0.000700292	0.000656782	0.0003143	0.000123382	0.000186396	1.31053e-05	7.23664e-05	0.000855341	0.0015	0.00133	3.72553e-05	5.56966e-05	9.6489e-06	8.82987e-05	5.43633e-05	5.43633e-05	0.000138929	-3.74065e-05	7.87937e-05	9.98693e-05	2.30389e-05	5.0338e-06	0.000140872	0.000125829	7.46313e-05	6.68502e-05	0.000151996	0.000176623	0.00056258	-1.35232e-05	0.000181238	0.000440662
	0.000511983	0.00122	0.00349	0.00497	0.00904	0.00189	0.00151	0.00139	0.00166	0.00189	0.000173499	0.000296162	0.00118	0.00125	0.00123	0.00123	0.000713548	0.000687221	0.000643094	0.000252217	0.000128888	0.000220437	5.66602e-05	6.46878e-05	0.000834186	0.00147	0.00131	4.85336e-05	4.33972e-05	4.1731e-06	8.95556e-05	8.69458e-05	8.69458e-05	0.000121334	-2.03418e-05	6.43201e-05	6.47453e-05	-2.34558e-05	-3.0347e-06	0.000119004	0.000102055	8.75525e-05	5.10201e-05	0.000155998	0.000157652	0.000708454	-4.25445e-05	0.000259222	0.000375631
	0.00046923	0.00111	0.00344	0.00505	0.00919	0.00184	0.0015	0.00138	0.00169	0.00179	0.000191049	0.000304347	0.00121	0.00121	0.00124	0.0012	0.000735403	0.000734246	0.000616804	0.000189396	0.000145678	0.000202336	3.85992e-06	7.51756e-05	0.000803328	0.00147	0.00131	6.80603e-05	4.70752e-05	6.5743e-06	0.000148666	6.92473e-05	6.92473e-05	9.29507e-05	4.49384e-05	3.84424e-05	0.000118512	-2.34361e-05	-1.68958e-05	8.57246e-05	5.91079e-05	6.3583e-05	5.66159e-05	0.000148478	0.000119185	0.000560184	-6.78566e-05	0.00028432	0.000284579
	0.00039865	0.0013	0.0033	0.00518	0.00898	0.0018	0.00152	0.00136	0.00171	0.00182	0.000248109	0.000264483	0.00119	0.00121	0.00121	0.00116	0.000730142	0.000687362	0.000586339	0.000216025	0.000174817	0.000193857	-6.44184e-05	0.000141499	0.00084535	0.00148	0.00125	8.98362e-05	3.78128e-05	-2.42411e-05	0.000169903	4.51036e-05	4.51036e-05	6.88917e-05	8.08879e-05	3.5795e-05	0.000182669	-3.3469e-06	-3.72204e-05	7.01242e-05	1.07555e-05	6.71277e-05	8.33859e-05	0.000150567	0.000101621	0.000403064	3.1151e-06	0.000409914	0.000326403
	0.000501976	0.00126	0.00316	0.00526	0.00871	0.00178	0.00155	0.00137	0.00173	0.00179	0.000253227	0.000250023	0.00115	0.00122	0.00126	0.00106	0.000741262	0.000638491	0.000548849	0.000141642	0.000268246	0.000267309	-0.000109014	0.00014774	0.000789991	0.00148	0.00129	8.61482e-05	3.27834e-05	-1.98896e-05	0.000152761	6.28669e-05	6.28669e-05	3.14322e-05	8.06194e-05	4.84885e-05	0.0001944	-5.3429e-06	-3.92959e-05	5.69236e-05	-3.11316e-05	9.55157e-05	0.00010445	0.000127409	8.18889e-05	1.57601e-05	0.00017181	0.000540312	0.000260916
	0.000355642	0.00125	0.00317	0.00527	0.00881	0.00178	0.00155	0.00142	0.00172	0.00181	0.000208909	0.0002282	0.00117	0.00123	0.00129	0.00105	0.000779436	0.00061617	0.000535894	0.000126159	0.000314697	0.000303525	-8.12141e-05	0.000107314	0.00070614	0.00147	0.00124	7.90706e-05	3.2187e-05	2.87641e-05	0.000156574	0.000112637	0.000112637	4.61909e-05	0.000113562	4.72696e-05	0.000128343	-2.72076e-05	-4.97696e-05	6.94655e-05	-1.39141e-05	8.88379e-05	0.000118331	7.89016e-05	6.83141e-05	-0.000397244	0.000248985	0.000637745	0.000211415
	0.000329756	0.00107	0.00266	0.00516	0.00888	0.00177	0.00149	0.0014	0.00171	0.00184	0.000222397	0.000174907	0.00117	0.00126	0.00125	0.00105	0.000738498	0.000682661	0.000618737	0.000154854	0.000237181	0.000305315	-6.06336e-05	5.64138e-05	0.000625551	0.00144	0.00128	6.91947e-05	4.7268e-05	6.46889e-05	0.000155297	0.000121679	0.000121679	5.75365e-05	0.000155245	2.17861e-05	0.000100486	-5.41039e-05	-4.78098e-05	7.2005e-05	1.42857e-05	4.90375e-05	0.000144124	6.18363e-05	7.85077e-05	-0.000494077	4.68376e-06	0.00059099	0.000195244
	0.00047145	0.0011	0.00232	0.00508	0.00894	0.00177	0.00144	0.00134	0.00172	0.0018	0.000294547	0.000192004	0.00123	0.00133	0.00119	0.00108	0.000710865	0.000702462	0.000597769	0.000198208	0.000196177	0.000320296	-9.23582e-05	7.01495e-05	0.000628383	0.00141	0.00126	7.27591e-05	5.48537e-05	6.18774e-05	0.000116304	0.000116298	0.000116298	5.00187e-05	0.000119048	-1.55064e-05	6.83022e-05	-1.17369e-05	-5.13609e-05	3.752e-05	4.93705e-05	3.01097e-05	0.000113261	3.97682e-05	9.49882e-05	-0.000359246	-8.92838e-06	0.000470765	0.000274102
	0.000591965	0.00114	0.00205	0.00499	0.00894	0.00175	0.00144	0.00132	0.00169	0.00185	0.000357422	0.000174442	0.00115	0.00135	0.00128	0.00115	0.000772802	0.000677695	0.000524825	0.000217573	0.00012927	0.000332527	-5.7984e-05	9.86249e-05	0.000622369	0.00142	0.00125	9.76793e-05	3.85035e-05	4.1817e-05	0.000102466	9.66169e-05	9.66169e-05	6.39946e-05	0.0001154	-1.45133e-05	4.5782e-05	3.727e-05	-3.08077e-05	7.25013e-06	5.70703e-05	3.58839e-05	4.16647e-05	3.92668e-05	9.44021e-05	-0.000215811	0.000123671	0.000300814	0.000360499
	0.000461117	0.00124	0.00267	0.00507	0.00896	0.00172	0.0015	0.00134	0.00164	0.00186	0.000345546	0.00017543	0.00112	0.00132	0.0013	0.0012	0.000820797	0.000715108	0.000442218	0.000244696	4.57406e-05	0.000307106	-6.75024e-05	9.16275e-05	0.000642136	0.00142	0.00119	0.000107207	4.01144e-05	2.12437e-05	8.50479e-05	0.00010042	0.00010042	6.95645e-05	0.000127098	1.21813e-05	5.73215e-05	1.59054e-05	1.2848e-06	-7.42427e-06	8.11718e-05	4.0648e-05	2.25641e-05	6.37981e-05	8.60751e-05	-0.000209335	0.000221818	0.000289726	0.000306007
	0.000460236	0.00129	0.00288	0.00504	0.00898	0.00168	0.0015	0.0014	0.00164	0.00187	0.000220174	0.000191989	0.00114	0.00132	0.00129	0.00127	0.000796523	0.000743595	0.000398642	0.000180715	3.75959e-05	0.000300045	-9.63498e-05	5.21176e-05	0.000640524	0.00142	0.00117	9.61925e-05	5.90494e-05	3.56511e-05	5.40015e-05	0.000120932	0.000120932	6.02667e-05	0.000117493	2.75086e-05	8.7803e-05	-1.27495e-05	-1.00349e-05	-4.36883e-05	9.88323e-05	5.59592e-05	4.54675e-05	3.38902e-05	8.94715e-05	4.173e-05	0.000348702	0.000463733	0.000177526
	0.000550504	0.00109	0.00305	0.00509	0.00885	0.00167	0.00145	0.00147	0.00165	0.00193	0.000187918	0.00023011	0.00118	0.00136	0.00132	0.00125	0.00076875	0.000695802	0.000437264	0.000135395	8.50069e-05	0.00030244	-6.00209e-05	5.85517e-05	0.000607867	0.00146	0.00121	8.76835e-05	6.80749e-05	3.8903e-05	4.91461e-05	9.10346e-05	9.10346e-05	5.3607e-05	8.96732e-05	2.46416e-05	8.46179e-05	-3.36418e-05	3.07333e-05	-5.19109e-05	7.53781e-05	6.02968e-05	5.60938e-05	2.82039e-05	9.37863e-05	0.00015982	0.000314103	0.000478719	0.000150978
	0.000466476	0.000965709	0.00276	0.00497	0.00867	0.00169	0.0014	0.0015	0.00164	0.00195	0.000229312	0.000292006	0.00107	0.00132	0.00138	0.00126	0.000804293	0.000701984	0.000519186	0.000186448	0.000149549	0.000241977	-9.68243e-05	1.26247e-05	0.000626346	0.00147	0.00122	9.57154e-05	9.54842e-05	2.60163e-05	3.96379e-05	5.6361e-05	5.6361e-05	3.67192e-05	8.47808e-05	4.9633e-06	8.62045e-05	-1.02841e-05	6.65588e-05	-4.84116e-05	1.33812e-05	4.23663e-05	8.12975e-05	6.28972e-05	8.54076e-05	-3.25935e-05	0.000299516	0.000552499	0.000299394
	0.00024895	0.000930687	0.00283	0.00505	0.00878	0.00172	0.00145	0.00152	0.00166	0.00192	0.000221655	0.000337532	0.000994743	0.00132	0.00144	0.00117	0.000799004	0.000706923	0.00058374	0.000218212	0.000260952	0.000195467	-9.65109e-05	-7.32156e-05	0.000581812	0.00149	0.00125	8.51798e-05	8.05313e-05	1.8529e-06	2.83848e-05	1.44494e-05	1.44494e-05	3.01606e-05	6.63925e-05	2.18722e-05	0.000107003	4.12077e-05	6.41182e-05	-7.06601e-05	-7.23153e-06	6.43508e-05	8.36361e-05	0.000107476	9.85508e-05	-0.000246068	0.00029425	0.000529767	0.000504489
	0.000297927	0.00117	0.00293	0.00506	0.00882	0.00171	0.00147	0.00148	0.00169	0.0019	0.000171162	0.000293109	0.00103	0.00138	0.00147	0.00112	0.000770822	0.000695253	0.000529666	0.000225539	0.000226149	0.000189148	-0.000164949	-6.81462e-05	0.000568796	0.00151	0.00126	6.60009e-05	8.82085e-05	2.6264e-05	2.20342e-05	2.09438e-05	2.09438e-05	5.53113e-05	7.01521e-05	-4.1577e-06	0.00010301	7.0146e-05	6.76961e-05	-4.7895e-05	-7.56696e-06	7.10206e-05	6.36512e-05	0.000172541	0.00012712	-0.000171337	0.000226184	0.00036708	0.000591002
	0.000508683	0.00121	0.00261	0.00497	0.00861	0.00164	0.0015	0.0014	0.00169	0.00192	0.000140117	0.000240837	0.00103	0.00135	0.00153	0.00105	0.000748761	0.000643198	0.000473236	0.000199167	0.000267399	0.000221935	-0.000176261	-2.01304e-05	0.00060864	0.00153	0.00131	4.41989e-05	6.89665e-05	4.08002e-05	4.67682e-05	3.18157e-05	3.18157e-05	6.56318e-05	0.000101048	-4.057e-07	9.77545e-05	5.87969e-05	5.46526e-05	-3.51591e-06	-1.16049e-05	4.402e-05	2.14411e-05	0.00018414	0.0001519	-0.000202957	5.3857e-05	0.000357556	0.000515663
	0.000464953	0.00132	0.00241	0.00491	0.00859	0.00163	0.00152	0.00133	0.00167	0.00198	0.000142367	0.000225319	0.00109	0.00128	0.00153	0.000982537	0.000774885	0.000609571	0.000477519	0.000205668	0.000299948	0.000262184	-0.000211314	6.33741e-05	0.000576506	0.00153	0.00135	1.24197e-05	5.51704e-05	3.06841e-05	5.73104e-05	4.81145e-05	4.81145e-05	8.59282e-05	9.84396e-05	6.2837e-06	0.000127294	3.17766e-05	4.20105e-05	6.37277e-06	2.88672e-05	4.03495e-05	1.64777e-05	0.000151988	0.000185408	-0.000378558	0.00013397	0.000397661	0.000393802
	0.000412073	0.00124	0.00211	0.0048	0.0087	0.00167	0.00154	0.00127	0.00161	0.00204	0.000143309	0.000318964	0.00107	0.00131	0.00148	0.00102	0.000858567	0.000643488	0.000513421	0.000196569	0.000330485	0.000223159	-0.000216303	8.50565e-05	0.000568619	0.00157	0.00136	5.8189e-06	6.24452e-05	1.52948e-05	0.000111129	3.0653e-05	3.0653e-05	0.000102239	0.000118647	2.93079e-05	0.000155346	3.4685e-06	2.90734e-05	3.24015e-05	4.90373e-05	6.2812e-05	1.5382e-05	9.71095e-05	0.000190131	-0.000421854	0.000106045	0.000309587	0.000279973
	0.000281087	0.00111	0.00201	0.00495	0.00865	0.00171	0.00156	0.00127	0.00157	0.00206	0.00010182	0.000273905	0.00102	0.00131	0.00145	0.00103	0.000899604	0.000627035	0.000573044	0.000211325	0.000267622	0.000161435	-0.000114856	5.0153e-05	0.000532623	0.0016	0.00135	1.54e-06	6.40679e-05	2.97666e-05	0.0001227	4.24825e-05	4.24825e-05	0.000106773	0.000127817	5.32589e-05	0.000152457	1.24466e-05	2.99586e-05	4.43417e-05	5.68154e-05	9.25021e-05	2.69505e-05	8.1239e-05	0.000166509	-0.000106539	0.000163856	0.000298029	0.000327394
	0.000367098	0.00118	0.00214	0.00509	0.00868	0.00174	0.00154	0.00127	0.00155	0.00205	0.000151414	8.21906e-05	0.000984588	0.0012	0.0014	0.00103	0.000890905	0.000628752	0.000584018	0.000277305	0.00019893	0.000115498	-5.84561e-05	0.000109747	0.000550026	0.00156	0.00134	-4.6931e-06	6.75942e-05	2.94988e-05	0.000144365	6.82864e-05	6.82864e-05	0.000103854	0.000101612	5.3139e-06	0.000136149	2.2888e-06	3.06525e-05	5.94642e-05	4.38207e-05	7.63078e-05	2.69812e-05	8.1633e-05	0.000156523	0.000253837	0.000118508	0.000368239	0.000421417
	0.000495203	0.00131	0.00236	0.00498	0.00857	0.00177	0.00155	0.0013	0.00153	0.00196	0.000172346	3.49046e-05	0.000987246	0.00124	0.00137	0.0011	0.000837903	0.00063135	0.000582535	0.000304187	0.00013946	0.000113965	-4.2764e-05	0.000122338	0.000615281	0.00156	0.00127	2.28927e-05	6.00631e-05	4.3451e-06	0.00011232	7.24689e-05	7.24689e-05	0.000106214	6.41142e-05	-4.13341e-05	7.97025e-05	3.14492e-05	5.87379e-05	0.000102327	4.05206e-05	9.13251e-05	3.11375e-05	0.000104921	0.00014355	0.000593178	8.56119e-05	0.000400846	0.000391772
	0.000421121	0.00114	0.00209	0.00514	0.00846	0.0018	0.00157	0.00133	0.00156	0.00182	0.000147447	2.49255e-05	0.000949153	0.00124	0.00128	0.00106	0.000792705	0.000633562	0.000525563	0.000383055	0.000167036	0.000138475	-4.51954e-05	9.33934e-05	0.000654618	0.00155	0.0012	6.95849e-05	4.30519e-05	-3.53031e-05	0.000120916	4.37581e-05	4.37581e-05	0.000143612	5.01082e-05	-5.54974e-05	6.58509e-05	4.3406e-05	4.51745e-05	0.000113752	5.26123e-05	0.000113231	7.71021e-05	0.000105685	0.000154201	0.000991445	0.000302581	0.000286933	0.000410038
	0.000491874	0.00134	0.00198	0.00484	0.00864	0.00177	0.00158	0.00134	0.00157	0.00177	0.000158253	9.0534e-06	0.000925857	0.00127	0.00135	0.00102	0.000766704	0.000644722	0.000493539	0.000344927	0.000166312	0.000203674	-3.90683e-05	8.32068e-05	0.000680443	0.0015	0.00119	9.90266e-05	7.02097e-05	-1.51428e-05	0.00013762	5.96765e-05	5.96765e-05	0.000109349	4.53469e-05	-3.88371e-05	8.70443e-05	3.87757e-05	-8.9623e-06	5.7448e-05	8.5432e-05	0.000102	9.0683e-05	9.31685e-05	0.000188022	0.000894364	0.000362155	0.000178261	0.000399745
	0.000609552	0.00127	0.00279	0.00475	0.0088	0.00172	0.00159	0.00138	0.00156	0.00172	0.00020565	2.51717e-05	0.00103	0.00122	0.0014	0.000948225	0.000796852	0.000645664	0.000523436	0.000260788	0.000212866	0.000244278	-1.73899e-05	1.99237e-05	0.000748922	0.00148	0.00119	7.97745e-05	6.74725e-05	-1.23655e-05	0.00013144	7.72511e-05	7.72511e-05	0.000106604	2.3424e-05	-1.23365e-05	4.13834e-05	6.18815e-05	-2.97982e-05	2.33144e-05	7.23943e-05	8.40294e-05	6.46961e-05	8.99762e-05	0.000179398	0.000769235	0.000136579	0.000175457	0.000355229
	0.000519939	0.00118	0.00251	0.00498	0.00856	0.00172	0.00153	0.00141	0.00153	0.00172	0.000206023	0.000146208	0.00104	0.00122	0.0014	0.000881533	0.000843982	0.000646379	0.000546584	0.000263739	0.000223246	0.000172715	-4.47567e-06	4.20089e-05	0.000706365	0.00148	0.0012	4.41921e-05	6.35605e-05	-1.2953e-05	0.000138633	7.52702e-05	7.52702e-05	0.000108285	8.7765e-06	-1.09227e-05	5.3169e-06	6.90833e-05	5.1663e-06	3.1992e-05	3.44724e-05	9.18844e-05	4.71449e-05	9.80873e-05	0.000136986	0.000385598	3.2559e-05	0.000211489	0.000256224
	0.000489999	0.00104	0.00232	0.00499	0.00865	0.00173	0.00155	0.00143	0.00153	0.00165	0.00023256	0.000140162	0.000961371	0.00125	0.00138	0.00089494	0.000796016	0.000679013	0.000536485	0.000250939	0.000219204	9.98353e-05	1.12747e-05	6.063e-05	0.000762307	0.00148	0.00122	2.62471e-05	8.41555e-05	1.2264e-05	0.000114667	6.41448e-05	6.41448e-05	0.000107543	6.69582e-05	6.35e-06	4.30803e-05	0.000132446	5.66432e-05	3.63475e-05	-2.55251e-05	9.88057e-05	3.18317e-05	0.000100842	0.000126254	8.96546e-05	8.48825e-05	0.000285425	0.000173052
	0.000488725	0.00111	0.00223	0.00488	0.00859	0.00174	0.0016	0.00146	0.00152	0.00171	0.000232484	0.000165553	0.000892967	0.00121	0.00138	0.000981277	0.000805588	0.000664282	0.000511501	0.000264218	0.000190914	0.000125283	1.25831e-05	0.000114593	0.000747867	0.00146	0.00122	4.08884e-05	9.38109e-05	5.11715e-05	9.39374e-05	6.73209e-05	6.73209e-05	0.000112068	8.59899e-05	2.78177e-05	6.84076e-05	0.000139433	0.000110874	8.23418e-05	-3.47596e-05	0.000109298	4.13524e-05	8.52023e-05	0.000105413	-3.98008e-05	0.000177567	0.000258333	8.13174e-05
	0.000257975	0.000987251	0.00223	0.00496	0.00847	0.00178	0.00161	0.00145	0.00156	0.00181	0.000216152	0.000154272	0.00092685	0.00113	0.00138	0.00107	0.000838983	0.000626754	0.00049734	0.000249752	0.000189678	0.000219167	1.40066e-05	0.000109695	0.000717767	0.00141	0.00118	4.96622e-05	7.38627e-05	5.26614e-05	6.42249e-05	8.61896e-05	8.61896e-05	0.000101023	7.03624e-05	5.9934e-06	4.58674e-05	8.29278e-05	8.36221e-05	8.19098e-05	1.18924e-05	9.4898e-05	6.23811e-05	5.04114e-05	0.000104654	-0.000195566	0.000498596	0.0002156	0.000132797
	0.000471393	0.00083534	0.00245	0.00488	0.00853	0.00179	0.00162	0.00142	0.00158	0.00195	0.00020476	0.000178818	0.00101	0.00112	0.00139	0.00113	0.000808575	0.000675048	0.000486036	0.00015079	0.00021181	0.000213376	8.06127e-05	0.000119805	0.000695091	0.00138	0.00119	3.90202e-05	6.28383e-05	6.35534e-05	5.67598e-05	9.86765e-05	9.86765e-05	0.000100931	8.01403e-05	4.21547e-05	1.18461e-05	8.15766e-05	5.49046e-05	8.85324e-05	6.36288e-05	8.01664e-05	0.000112728	3.944e-05	0.000121216	-0.000496984	0.000407248	0.000204984	0.000253448
	0.000252355	0.00113	0.00265	0.00494	0.00854	0.00183	0.00159	0.00136	0.00161	0.00199	0.000264997	0.000179091	0.00116	0.00115	0.00148	0.00124	0.000796002	0.00061953	0.000439466	9.80499e-05	0.000172415	0.000166353	6.3717e-05	0.000146855	0.000729336	0.00136	0.00124	3.6935e-05	7.39643e-05	3.1751e-05	3.16921e-05	0.000114155	0.000114155	0.000101067	7.86396e-05	0.000129633	2.93559e-05	0.000103241	5.80194e-05	7.76812e-05	5.15325e-05	7.19694e-05	0.0001392	6.68376e-05	0.000129007	-0.00066718	0.000295578	0.000264966	0.000348547
	0.000298568	0.00123	0.00267	0.00504	0.00884	0.00188	0.0016	0.00135	0.00164	0.00194	0.000246622	0.000129485	0.00121	0.00118	0.0015	0.00121	0.000829209	0.000623941	0.00042763	0.000164012	0.000124347	0.000103529	9.92214e-05	0.000150703	0.000682683	0.00136	0.00123	4.54239e-05	6.8593e-05	3.32623e-05	6.9951e-06	0.000115543	0.000115543	0.000112956	5.39062e-05	0.000146216	8.39381e-05	9.92149e-05	3.59786e-05	4.39578e-05	1.8439e-05	8.89794e-05	0.000109629	9.97209e-05	0.000141092	-0.000446659	0.000172039	0.000259211	0.000343164
	0.000391115	0.00103	0.00226	0.00486	0.0089	0.00188	0.00158	0.00136	0.00162	0.00199	0.000305022	0.000229751	0.00125	0.0013	0.00145	0.00121	0.000847511	0.000673426	0.00041483	0.000266242	8.47437e-05	0.000119401	4.72554e-05	9.11602e-05	0.000573063	0.00136	0.00124	3.74551e-05	7.25431e-05	6.21086e-05	1.433e-05	0.00010479	0.00010479	0.000143532	4.24469e-05	0.000111579	0.000155873	7.2372e-05	2.5411e-05	4.04762e-05	2.66429e-05	0.000126676	0.000107701	0.000115077	0.000136133	-0.000333156	0.00021805	0.000279534	0.000262078
	0.000368267	0.00112	0.00258	0.00488	0.00879	0.00183	0.00158	0.00135	0.00161	0.00204	0.000359521	0.000312316	0.00114	0.00129	0.00136	0.00123	0.000808271	0.000657139	0.000363407	0.000271823	0.000109164	0.000158443	-3.40011e-05	-1.1039e-05	0.000487837	0.00136	0.00122	1.44409e-05	8.31547e-05	4.49493e-05	5.307e-05	4.79869e-05	4.79869e-05	0.000111824	5.41307e-05	4.38205e-05	0.000196324	7.96285e-05	1.80367e-05	7.72832e-05	5.84535e-05	0.000112913	8.78078e-05	7.42479e-05	0.000148867	-0.000333871	0.000206597	0.000269532	0.000238676
	0.000442008	0.00126	0.00279	0.00478	0.00861	0.00185	0.00161	0.00131	0.00162	0.00203	0.000334346	0.000345182	0.000959166	0.00125	0.00127	0.0012	0.000752201	0.000682217	0.000384679	0.000217653	9.8729e-05	0.000134407	-9.04281e-05	-3.37617e-05	0.00044407	0.00134	0.00126	-8.5483e-06	8.59166e-05	5.92951e-05	8.65537e-05	4.80425e-05	4.80425e-05	8.6709e-05	4.89133e-05	-1.31906e-05	0.000211049	9.20695e-05	-3.87792e-05	9.04373e-05	9.17179e-05	7.88781e-05	5.44578e-05	7.34948e-05	0.000156416	-0.000225695	0.000125947	0.000349053	0.000138008
	0.000287489	0.00123	0.0024	0.00477	0.00865	0.00183	0.00159	0.00129	0.00163	0.00194	0.000351998	0.000358991	0.00104	0.00125	0.00119	0.00109	0.000711148	0.000673337	0.000452369	0.000173576	0.000116274	9.08696e-05	-8.69147e-05	8.76388e-05	0.000494812	0.00132	0.0013	9.0432e-06	4.09353e-05	5.83163e-05	8.76896e-05	2.54109e-05	2.54109e-05	6.63918e-05	5.9842e-05	-5.71041e-05	0.000186812	8.91247e-05	-4.8587e-05	9.84149e-05	7.40175e-05	6.03286e-05	7.15779e-05	7.47236e-05	0.000144615	-0.000276855	4.75941e-05	0.00034395	8.85459e-05
	0.000322858	0.00137	0.00325	0.00473	0.00884	0.00183	0.00162	0.0013	0.00162	0.00194	0.000361038	0.000346054	0.000990214	0.00138	0.0012	0.00109	0.000669637	0.000720159	0.000453899	0.000213262	0.00013436	0.000143505	6.48543e-06	0.000177825	0.000559315	0.00129	0.00126	3.05899e-05	6.47477e-05	4.97411e-05	9.27601e-05	1.3295e-06	1.3295e-06	3.32328e-05	3.27987e-05	-4.86759e-05	0.000153688	8.16522e-05	5.159e-07	9.91105e-05	7.34281e-05	4.08409e-05	7.38375e-05	6.09889e-05	0.000156576	-0.000261923	3.65795e-05	0.000400258	0.000202631
	0.000365729	0.00143	0.00332	0.00483	0.00847	0.00183	0.00166	0.00129	0.00162	0.00197	0.000351958	0.000386131	0.000890787	0.00133	0.00121	0.0011	0.000678292	0.000813871	0.000474654	0.000220802	7.01211e-05	0.00019487	3.07112e-05	0.000179903	0.000631494	0.00128	0.0012	2.515e-05	9.70593e-05	3.78591e-05	8.32659e-05	-1.38411e-05	-1.38411e-05	7.68272e-05	1.37295e-05	-2.28046e-05	9.66725e-05	8.25549e-05	5.13565e-05	8.17596e-05	7.34407e-05	6.36997e-05	2.59178e-05	6.08117e-05	0.000120828	-0.000225446	0.000129822	0.000417911	0.000325401
	0.00025412	0.00125	0.00276	0.00492	0.00853	0.00178	0.00161	0.00129	0.0016	0.00196	0.000287743	0.000420905	0.000795886	0.00131	0.00125	0.00112	0.000776383	0.000774052	0.000477197	0.000244689	3.7354e-05	0.000218572	1.26509e-05	0.000140328	0.000651518	0.00128	0.00121	2.59187e-05	0.000122026	4.59311e-05	7.03903e-05	-2.34252e-05	-2.34252e-05	9.02174e-05	4.59618e-05	3.72172e-05	6.91341e-05	4.76979e-05	5.49743e-05	5.8568e-05	3.55825e-05	6.5337e-05	1.74067e-05	8.50335e-05	0.000105994	-0.000365713	0.000266352	0.000320916	0.000378529
	0.000210952	0.00136	0.0025	0.00501	0.00847	0.00179	0.00168	0.0013	0.00155	0.00194	0.000298294	0.000397563	0.000790448	0.00129	0.00127	0.00111	0.00081079	0.000759216	0.00043085	0.000171164	-1.00351e-05	0.00019598	5.76389e-05	0.00010644	0.000705755	0.00129	0.00122	1.82214e-05	0.000100873	2.80273e-05	9.41822e-05	8.0885e-06	8.0885e-06	9.0073e-05	9.24032e-05	7.54749e-05	5.72771e-05	7.6538e-06	3.11031e-05	2.58137e-06	2.07991e-05	7.10334e-05	4.11902e-05	6.89233e-05	0.000106631	-0.000448646	0.000232553	0.000264669	0.000426121
	0.00041935	0.00131	0.00243	0.00484	0.00855	0.00179	0.0017	0.00135	0.00155	0.00191	0.000284651	0.000377182	0.000764855	0.00124	0.00125	0.00115	0.000843692	0.000767154	0.000417641	0.000129269	-5.162e-05	0.000191952	3.6545e-05	4.75983e-05	0.000778155	0.00131	0.0012	3.22597e-05	6.62801e-05	1.37086e-05	0.000135338	7.8356e-06	7.8356e-06	4.94905e-05	0.000109195	6.25505e-05	4.53141e-05	-3.36632e-05	3.84446e-05	-3.76307e-05	4.72581e-05	6.2716e-05	7.37002e-05	8.6704e-05	9.84471e-05	-0.000307461	0.000178557	0.000359394	0.000403571
	0.000490115	0.0013	0.00274	0.00475	0.00852	0.00182	0.00165	0.00139	0.00157	0.00188	0.000329694	0.000303893	0.000891141	0.00121	0.00131	0.00115	0.000896709	0.000756317	0.00043184	0.000135115	-5.01209e-05	0.000184912	-4.41376e-05	6.55176e-05	0.000744987	0.00135	0.00118	5.02094e-05	6.51767e-05	2.86485e-05	0.000130973	-6.0203e-06	-6.0203e-06	3.61754e-05	9.28961e-05	3.84905e-05	3.43242e-05	-1.94631e-05	1.5625e-05	-7.68795e-05	5.4525e-05	7.58764e-05	7.47062e-05	5.10316e-05	0.000113932	1.71027e-05	-4.70851e-05	0.000378693	0.000287106
	0.000442692	0.00128	0.00288	0.00495	0.00847	0.00182	0.00161	0.0014	0.00158	0.00186	0.000328784	0.000273417	0.00101	0.00123	0.00133	0.00114	0.000855436	0.000752604	0.000439348	0.000130421	3.36164e-05	0.000234251	-5.66148e-05	-3.63573e-05	0.000724771	0.00135	0.00118	6.7138e-05	9.3848e-05	5.32416e-05	0.000119722	-1.58471e-05	-1.58471e-05	2.12704e-05	8.10752e-05	9.4179e-06	3.2323e-05	-1.28013e-05	4.60815e-05	-8.55868e-05	1.48667e-05	8.53323e-05	5.66383e-05	6.7504e-05	9.07496e-05	0.000316173	-8.70869e-05	0.000391284	0.000199351
	0.000450431	0.00132	0.00317	0.00509	0.00847	0.00183	0.00157	0.00137	0.00156	0.00188	0.000302507	0.000270528	0.00104	0.00129	0.0014	0.00111	0.000787806	0.0007834	0.000435034	0.000159534	0.000100143	0.000244659	-0.000130737	-8.81305e-05	0.000736933	0.00139	0.00119	4.35971e-05	9.51928e-05	3.49471e-05	9.48083e-05	-2.99274e-05	-2.99274e-05	-1.19172e-05	9.21388e-05	1.18876e-05	6.02799e-05	-4.572e-06	7.73564e-05	-0.000107704	-1.27673e-06	8.97081e-05	6.09755e-05	8.62448e-05	0.000103062	8.48369e-05	-0.000165678	0.000269099	0.000123958
	0.000572653	0.00129	0.00314	0.00513	0.00835	0.00183	0.0015	0.00135	0.00153	0.00185	0.000259961	0.000261464	0.00114	0.00129	0.00138	0.00104	0.000746551	0.000785332	0.000426567	0.000210793	0.000216648	0.000187785	-0.000151371	-7.51912e-05	0.000694213	0.00141	0.0012	3.0595e-06	8.13743e-05	3.08223e-05	9.32341e-05	-2.1575e-05	-2.1575e-05	-8.2591e-06	0.000109784	1.28084e-05	6.45322e-05	-2.18807e-05	0.000101043	-0.000123687	-3.63762e-06	6.13292e-05	4.65661e-05	6.62614e-05	9.75534e-05	-9.3605e-05	6.65023e-06	0.000247726	2.96054e-05
	0.000551512	0.00129	0.00284	0.00488	0.00859	0.00185	0.00149	0.00137	0.00154	0.00179	0.00028799	0.000249868	0.00117	0.0013	0.00132	0.00101	0.000703395	0.000737819	0.000456131	0.000244106	0.000183083	8.37221e-05	-0.000131709	-2.16553e-05	0.000607502	0.00142	0.00118	-9.305e-07	4.78005e-05	4.1248e-05	9.36953e-05	1.43845e-05	1.43845e-05	5.17192e-05	6.94309e-05	2.45735e-05	7.85021e-05	-3.21256e-05	6.69376e-05	-0.000113091	2.12044e-06	4.05631e-05	5.14679e-05	6.78271e-05	5.25782e-05	-4.63094e-05	0.000101127	0.000282409	9.66629e-05
	0.000356926	0.00116	0.00264	0.00495	0.00853	0.00187	0.00144	0.00138	0.00156	0.00181	0.000274127	0.00025082	0.00101	0.00135	0.0012	0.000985641	0.000731707	0.000704217	0.000470465	0.00021903	0.000203543	0.000100248	-7.5598e-05	1.45424e-05	0.000614652	0.00141	0.0012	3.7403e-05	5.41956e-05	4.36492e-05	6.40822e-05	5.44522e-05	5.44522e-05	0.000111017	8.38534e-05	2.32365e-05	0.000118541	-3.18793e-05	6.72771e-05	-8.18198e-05	5.37972e-05	5.25703e-05	8.98964e-05	6.79874e-05	4.31015e-05	-2.60702e-05	5.04095e-05	0.000408582	0.000145428
	0.000485494	0.00104	0.00255	0.00488	0.00835	0.00188	0.00143	0.00141	0.00159	0.00175	0.000252137	0.000281399	0.001	0.00134	0.00117	0.000990826	0.000757159	0.000689728	0.000491699	0.0001854	0.000198599	0.000132302	-4.4229e-05	8.58596e-05	0.000634983	0.00138	0.00125	6.30301e-05	4.86351e-05	5.05088e-05	6.53203e-05	7.82193e-05	7.82193e-05	0.000121129	9.77377e-05	1.57035e-05	0.000109578	-7.27109e-05	4.91089e-05	-6.38956e-05	7.31904e-05	5.88786e-05	0.000121318	9.30453e-05	5.98075e-05	8.43056e-06	-3.72929e-05	0.000315962	0.00021887
	0.000271335	0.00107	0.00251	0.00478	0.00825	0.00189	0.00148	0.00144	0.00159	0.0017	0.000206608	0.000247666	0.00108	0.00127	0.0011	0.00106	0.000788869	0.000531798	0.000466457	0.000242043	0.000168131	0.000110663	1.62079e-05	0.000110978	0.000687986	0.00133	0.00125	5.91091e-05	4.70991e-05	6.85771e-05	8.24344e-05	7.73443e-05	7.73443e-05	0.000168873	8.42529e-05	-4.31711e-05	9.57343e-05	-0.000102746	4.36878e-05	-2.53353e-05	9.05736e-05	4.54228e-05	0.000126238	9.63099e-05	5.64806e-05	-4.81152e-05	-0.000100514	0.000261207	0.000302803
	0.000352916	0.000980144	0.00247	0.00482	0.00838	0.00188	0.00145	0.00145	0.00154	0.00178	0.000197464	0.000245103	0.00116	0.00128	0.00109	0.0011	0.000819123	0.000522182	0.00046413	0.000249972	0.000138538	0.000163256	-3.55566e-05	7.36019e-05	0.000746525	0.00129	0.00121	3.61504e-05	3.76712e-05	5.28224e-05	8.11627e-05	6.00589e-05	6.00589e-05	0.000162091	6.14091e-05	2.722e-07	7.2025e-05	-6.67629e-05	6.36473e-05	-1.04854e-05	7.33402e-05	4.04868e-05	0.00013204	9.85399e-05	9.66602e-05	-0.000118514	-9.53185e-05	0.000282873	0.000352891
	0.000170785	0.000897438	0.00289	0.00458	0.00825	0.00189	0.00142	0.00147	0.0015	0.00188	0.000223431	0.000304299	0.00119	0.00134	0.00121	0.0011	0.000826308	0.000561999	0.000400903	0.000244878	0.000164321	0.000173431	1.53917e-05	7.80609e-05	0.000746868	0.00129	0.00124	1.2855e-05	4.05237e-05	2.91268e-05	9.53529e-05	6.79488e-05	6.79488e-05	0.000111621	4.68586e-05	6.38709e-05	5.6813e-05	-2.06495e-05	7.13666e-05	8.24312e-06	3.94965e-05	2.8497e-05	0.000133857	0.000127042	9.09887e-05	-8.42607e-05	-0.000214478	0.00032275	0.000434049
	0.000409951	0.00101	0.00299	0.00458	0.00822	0.00188	0.00146	0.0015	0.00149	0.00191	0.000269707	0.000303686	0.00118	0.00146	0.00129	0.000991398	0.000833223	0.000591718	0.00036644	0.000271942	0.000199081	0.000229021	5.23894e-05	0.000100476	0.000818623	0.00131	0.00125	1.9415e-06	4.02993e-05	1.60908e-05	0.00011955	0.000108253	0.000108253	0.000128822	3.24843e-05	9.12254e-05	4.61747e-05	2.33882e-05	3.70862e-05	1.7641e-06	4.07031e-05	2.21467e-05	8.45334e-05	0.000130734	7.09059e-05	2.74646e-06	-0.000266905	0.000372488	0.000422862
	0.000348366	0.00112	0.0028	0.00483	0.00824	0.00184	0.00148	0.00154	0.00151	0.00186	0.000263754	0.000252163	0.00125	0.00144	0.00125	0.000938502	0.000835345	0.00061697	0.000385205	0.000257829	0.000161139	0.000283939	2.33042e-05	0.00019373	0.000839403	0.00132	0.00124	4.9145e-06	5.28174e-05	2.55481e-05	0.000126694	0.000141852	0.000141852	0.000214294	3.28331e-05	4.02492e-05	4.86952e-05	3.75049e-05	1.5135e-05	-5.21331e-05	1.87757e-05	4.1638e-05	5.67075e-05	0.000127235	7.3395e-05	0.000260218	-0.000247294	0.000438366	0.00041096
	0.000349886	0.00116	0.00286	0.00467	0.00823	0.00184	0.00145	0.00159	0.00156	0.00183	0.000180112	0.00023016	0.00125	0.00142	0.00119	0.00092899	0.00083976	0.000676435	0.000364549	0.000216206	0.000189187	0.000233983	3.36592e-05	0.000204354	0.000839035	0.00135	0.00125	3.07543e-05	3.9166e-05	4.10332e-05	9.8399e-05	0.000152241	0.000152241	0.000222618	1.77478e-05	7.88463e-05	4.8711e-05	5.69682e-05	2.576e-07	-8.75839e-05	3.80577e-05	6.44196e-05	5.32436e-05	0.000155636	8.35949e-05	0.000296469	-0.000150767	0.000431958	0.000322681
	0.000429679	0.00136	0.00288	0.00469	0.00819	0.0018	0.00148	0.0016	0.00159	0.0019	0.000153786	0.000196855	0.00125	0.00133	0.00118	0.000949964	0.000847747	0.000649483	0.000420418	0.000207929	0.000234306	0.000201222	6.70817e-06	0.000236239	0.000777138	0.00137	0.00125	4.3197e-05	1.90104e-05	1.59878e-05	0.000113576	0.000139503	0.000139503	0.000230772	1.90616e-05	0.000159298	6.65788e-05	4.08604e-05	-1.77506e-05	-7.05953e-05	4.74489e-05	9.17426e-05	7.07531e-05	0.000153106	6.75266e-05	0.000306909	2.44253e-05	0.000480185	0.00034197
	0.000374279	0.00141	0.00319	0.00486	0.00817	0.00176	0.00151	0.00157	0.00159	0.00189	7.81027e-05	0.000139794	0.00123	0.00125	0.00123	0.000935575	0.00083758	0.000604481	0.000473796	0.000233151	0.000149126	0.000235862	-3.30834e-05	0.000176674	0.000714591	0.00133	0.00124	5.33663e-05	1.3719e-05	1.8889e-05	0.000105358	0.000103252	0.000103252	0.000146984	1.60376e-05	0.000141957	2.77609e-05	4.13808e-05	-4.64454e-05	6.19023e-06	7.68709e-05	0.000120866	5.61428e-05	0.000123762	3.3806e-05	0.000468684	0.000179174	0.000555825	0.000382877
	0.000270131	0.00122	0.0031	0.00499	0.00842	0.00173	0.00154	0.00156	0.00158	0.00188	0.000153956	0.00018486	0.00118	0.00124	0.00132	0.000954076	0.000819422	0.000636536	0.000502878	0.000319216	0.000121312	0.000266025	-5.1123e-05	6.4094e-05	0.000662971	0.00131	0.0012	7.83589e-05	2.92246e-05	1.42733e-05	8.51664e-05	8.09596e-05	8.09596e-05	9.34088e-05	1.573e-06	0.000119256	2.2487e-05	5.56128e-05	-5.27373e-05	7.65985e-05	0.000122247	0.000169142	6.96934e-05	0.000127508	4.29651e-05	0.000592197	0.000285665	0.000493843	0.000478586
	0.000339857	0.00141	0.0029	0.00494	0.00832	0.00172	0.00157	0.00156	0.00156	0.00183	0.000247322	0.000183967	0.00123	0.00123	0.00138	0.000880264	0.000838817	0.000626529	0.000504545	0.00033417	0.000119182	0.000285581	6.55612e-06	1.65908e-05	0.000637123	0.00133	0.0012	9.76705e-05	5.88309e-05	1.1834e-06	7.07149e-05	7.44895e-05	7.44895e-05	6.16289e-05	-9.5622e-06	0.000146433	4.13378e-05	7.95799e-05	-6.43659e-05	7.6469e-05	0.000122614	0.000185753	8.52851e-05	0.000117236	6.25365e-05	0.000609538	0.000344013	0.000406681	0.000527537
	0.000489008	0.00121	0.0027	0.00502	0.00847	0.00179	0.00154	0.00154	0.00156	0.00183	0.000288978	0.00024999	0.00122	0.00124	0.00133	0.000817157	0.00081371	0.00066479	0.000444964	0.000292929	0.000142565	0.000248698	6.42437e-05	-2.2873e-05	0.000630639	0.00136	0.00117	0.000113314	7.21042e-05	1.89296e-05	5.26835e-05	6.50738e-05	6.50738e-05	9.31996e-05	2.27553e-05	0.000116303	6.71183e-05	8.50238e-05	-5.90208e-05	3.59243e-05	0.000104856	0.000201871	8.94292e-05	0.000116887	6.15921e-05	0.000425381	0.00034887	0.000326295	0.000626821
	0.000399465	0.00142	0.00263	0.00487	0.00844	0.00179	0.00153	0.00148	0.00154	0.00186	0.000305227	0.000263401	0.00122	0.00119	0.00132	0.000877524	0.000782752	0.000734373	0.000420121	0.000362423	0.00019644	0.000210198	0.000151789	-1.01693e-05	0.000624403	0.00138	0.00118	9.5974e-05	8.47468e-05	7.1897e-06	3.24303e-05	7.52401e-05	7.52401e-05	8.01061e-05	6.27296e-05	4.59297e-05	0.000123307	6.43847e-05	-3.8767e-06	4.38013e-05	8.08689e-05	0.000151278	7.76293e-05	0.000125673	5.07028e-05	0.000159227	0.000333293	0.000232549	0.000533252
	0.000411332	0.00127	0.00246	0.00487	0.00833	0.00174	0.00154	0.00148	0.00151	0.0019	0.000302103	0.000292307	0.00109	0.00109	0.00127	0.000963413	0.000800179	0.000752362	0.000411436	0.000399309	0.000130324	0.000156147	0.000119193	-3.60436e-05	0.000624606	0.00138	0.00112	8.37851e-05	9.09299e-05	6.9847e-06	2.39061e-05	8.87805e-05	8.87805e-05	1.13463e-05	3.76648e-05	-1.05691e-05	0.000125569	0.000111634	3.51804e-05	8.21526e-05	5.96094e-05	9.70661e-05	5.89754e-05	9.21564e-05	6.68059e-05	-4.66051e-05	0.000261579	0.00027605	0.000513178
	0.00027149	0.00131	0.00241	0.00484	0.00847	0.00173	0.00152	0.00153	0.00149	0.0019	0.000305534	0.000262121	0.00102	0.00103	0.00126	0.000979284	0.000783794	0.000740576	0.000451012	0.000361635	0.000159917	0.000141541	2.58296e-05	1.81482e-05	0.000671152	0.00139	0.00116	6.0871e-05	8.5575e-05	-9.8687e-06	4.1313e-05	8.66528e-05	8.66528e-05	-1.93967e-05	2.45281e-05	-1.99205e-05	0.000140416	8.72809e-05	7.10595e-05	7.95306e-05	3.25878e-05	8.13246e-05	5.28064e-05	5.93668e-05	7.14998e-05	-0.000269212	0.000225472	0.000289382	0.000619016
	0.000429295	0.00145	0.00218	0.00488	0.00824	0.00173	0.00155	0.00157	0.0015	0.00191	0.000251386	0.00019148	0.00113	0.00104	0.00129	0.000949217	0.000739544	0.000707117	0.000467401	0.000378287	0.000156808	0.000143315	-9.12943e-06	1.04982e-05	0.000636493	0.00135	0.00119	2.49469e-05	9.30863e-05	-1.05335e-05	5.76069e-05	5.77711e-05	5.77711e-05	9.5321e-06	-1.29865e-05	-1.86996e-05	0.000122831	4.17618e-05	8.01379e-05	6.80433e-05	4.34589e-05	0.00010231	6.48266e-05	8.06991e-05	7.24129e-05	-0.000475149	8.23948e-05	0.000131942	0.000651957
	0.000171036	0.00144	0.00267	0.00479	0.00844	0.00172	0.00158	0.00154	0.00152	0.00196	0.000208596	0.000219604	0.0011	0.0011	0.00121	0.000859881	0.000694114	0.000650397	0.000493557	0.000373939	0.000177531	0.00013406	4.65304e-05	5.54474e-06	0.00060725	0.00132	0.00119	5.5492e-06	0.000101717	3.10702e-05	6.12871e-05	3.84898e-05	3.84898e-05	5.31277e-05	-7.3998e-06	1.42256e-05	0.000115421	3.272e-05	5.98713e-05	4.02404e-05	2.87573e-05	0.000110843	5.38214e-05	8.0887e-05	8.04873e-05	-0.000323049	5.07529e-06	0.000165198	0.000555109
	0.000205589	0.00125	0.00243	0.00464	0.00832	0.0017	0.00157	0.00148	0.00155	0.00193	0.000231325	0.000195695	0.00101	0.00111	0.00109	0.00084393	0.000683201	0.000558868	0.000489718	0.000303277	0.00016529	0.000128607	3.86446e-06	2.3017e-05	0.000602028	0.00127	0.00117	-5.2677e-06	0.000100414	3.44878e-05	7.00381e-05	3.53678e-05	3.53678e-05	8.07579e-05	-1.08731e-05	5.83439e-05	0.000135559	8.81254e-05	1.69595e-05	3.89159e-05	3.53074e-05	0.000107294	3.06372e-05	8.76224e-05	7.30445e-05	-0.000308006	-9.17221e-05	0.000236998	0.000440948
	0.000351381	0.00131	0.0027	0.00461	0.00819	0.00167	0.00156	0.00139	0.00159	0.00189	0.000235877	0.000185821	0.00098554	0.00101	0.00109	0.000872688	0.000729051	0.00047268	0.000508413	0.000282596	0.000116468	7.81893e-05	-9.97371e-06	6.7919e-05	0.000568545	0.00125	0.00116	-9.1345e-06	9.11108e-05	3.95485e-05	7.27035e-05	2.74008e-05	2.74008e-05	8.2355e-05	-1.9116e-05	5.1694e-05	0.000180619	8.34395e-05	-2.1472e-06	7.62528e-06	-1.07273e-05	7.02349e-05	2.9424e-05	0.000114091	8.90736e-05	-0.000331436	-0.000111792	0.000340462	0.000381426
	0.000476796	0.00126	0.00282	0.00477	0.00823	0.00169	0.00158	0.00134	0.00163	0.00197	0.00018808	0.000195036	0.00097427	0.000990863	0.00112	0.000935547	0.000750473	0.000446078	0.00049247	0.000307402	0.000132016	0.000117842	-4.78036e-05	0.000119364	0.000565984	0.00128	0.00123	-4.991e-06	7.89731e-05	4.02404e-05	9.14829e-05	-7.908e-07	-7.908e-07	3.51688e-05	9.1171e-06	1.85748e-05	0.000195831	3.66593e-05	-6.0659e-06	-2.96324e-05	-3.95748e-05	5.04174e-05	4.35898e-05	0.000111486	7.05753e-05	-0.000246451	1.98544e-05	0.000300227	0.000385008
	0.00038756	0.00126	0.00288	0.00462	0.00814	0.00175	0.00157	0.00129	0.00167	0.00188	0.000182205	0.000192451	0.000915706	0.00101	0.0012	0.00101	0.000780015	0.000528756	0.000512203	0.000319559	9.86959e-05	0.000117594	-6.5539e-05	7.13386e-05	0.000658796	0.00131	0.00125	1.193e-06	6.12697e-05	1.48671e-05	8.29223e-05	1.07138e-05	1.07138e-05	1.97324e-05	2.65355e-05	5.4277e-05	0.000167235	3.59099e-05	3.05588e-05	-5.0133e-05	-3.07026e-05	1.65157e-05	5.72564e-05	0.000111376	5.10979e-05	-6.67756e-05	6.24846e-05	0.000241611	0.000447617
	0.000395986	0.00101	0.00325	0.0049	0.00825	0.00179	0.00154	0.00129	0.00168	0.0018	0.000147367	0.000251768	0.000850373	0.00102	0.00121	0.00104	0.000752012	0.000554551	0.000473629	0.00023735	6.21635e-06	0.000137532	-5.81643e-05	5.92783e-05	0.000721738	0.00131	0.0012	2.02864e-05	8.36636e-05	1.49257e-05	7.28845e-05	1.16259e-05	1.16259e-05	-1.36734e-05	-8.0314e-06	8.89784e-05	0.000154594	5.64646e-05	0.000100352	-6.29525e-05	-4.55425e-05	5.13774e-06	5.77175e-05	0.000104922	6.51989e-05	-4.53029e-05	8.25038e-05	0.000203393	0.000493416
	0.000260123	0.00119	0.00309	0.00485	0.0081	0.0018	0.00155	0.00132	0.00168	0.00175	0.000181949	0.000215573	0.000915158	0.000986171	0.00126	0.00101	0.000737944	0.000581634	0.000428038	0.000191103	-5.4713e-06	0.000133941	-6.2775e-05	7.92565e-05	0.00069455	0.00128	0.00117	3.70193e-05	8.48042e-05	4.82009e-05	7.69164e-05	3.84285e-05	3.84285e-05	-9.6902e-06	-3.809e-07	8.20863e-05	0.000142625	5.04983e-05	0.000124593	-6.45171e-05	-3.21964e-05	-2.26689e-05	7.40836e-05	9.58776e-05	8.58032e-05	0.000120933	8.68004e-05	0.000227124	0.000414051
	0.000409315	0.00116	0.00278	0.00504	0.00834	0.00179	0.00156	0.00137	0.00165	0.00178	0.000246659	0.000203671	0.000938551	0.00108	0.00133	0.00101	0.000754027	0.000630188	0.000452171	0.000214752	-5.37994e-06	0.000186361	-0.000144691	6.05697e-05	0.000668396	0.00124	0.00119	4.13294e-05	7.92098e-05	5.63451e-05	7.59363e-05	4.67277e-05	4.67277e-05	8.9597e-06	4.11058e-05	8.14046e-05	0.0001255	1.39819e-05	0.000111012	-7.53167e-05	-9.13718e-06	-4.97973e-05	7.47376e-05	8.79042e-05	0.000120532	3.23965e-05	4.56346e-05	0.000274664	0.00036611
	0.000537486	0.00122	0.00279	0.00497	0.00854	0.00176	0.00154	0.00144	0.00159	0.00181	0.000246951	0.000205519	0.000992695	0.00108	0.00133	0.000970818	0.000764055	0.000696835	0.000502684	0.000314648	-0.000117169	0.000216391	-0.000214516	-2.09542e-05	0.000591046	0.00123	0.00124	4.62269e-05	6.03279e-05	8.09949e-05	6.65048e-05	4.50838e-05	4.50838e-05	4.96795e-05	4.99512e-05	5.40432e-05	0.000127055	1.16199e-05	0.00010826	-3.42949e-05	1.32412e-06	-5.11531e-05	5.17296e-05	8.75915e-05	0.000125843	8.29716e-05	0.000105537	0.000269192	0.000350624
	0.000632743	0.00122	0.00235	0.00474	0.00843	0.00174	0.0015	0.00148	0.00156	0.00179	0.000245732	0.000294048	0.00101	0.00105	0.00121	0.000932403	0.000793955	0.000701066	0.000507344	0.000345381	-0.000100799	0.000206923	-0.000210792	9.61709e-06	0.000536135	0.00122	0.00126	5.2577e-05	7.18004e-05	7.07859e-05	5.59515e-05	8.35464e-05	8.35464e-05	0.000128134	6.73493e-05	3.25058e-05	0.000166711	2.71806e-05	0.000108404	1.32733e-06	3.3403e-05	4.91889e-06	6.2099e-05	0.000103072	8.32512e-05	0.00017956	5.90684e-05	0.000266068	0.000263523
	0.000541638	0.00105	0.00255	0.00461	0.00833	0.00175	0.00147	0.00145	0.00156	0.00179	0.000270685	0.000305486	0.00104	0.00102	0.0012	0.000866537	0.000778018	0.000674443	0.000502415	0.000252367	7.40619e-06	0.000207731	-0.000135503	9.11367e-06	0.000603878	0.00126	0.00131	6.42751e-05	0.000100402	9.06539e-05	4.86249e-05	9.48074e-05	9.48074e-05	0.000109431	7.47955e-05	3.23747e-05	0.000196584	6.032e-07	0.000113329	4.09975e-05	5.81178e-05	4.37086e-05	8.98799e-05	0.000108062	8.14975e-05	0.000297663	-1.92015e-05	0.000321735	0.000307313
	0.000418055	0.00101	0.00287	0.00477	0.00825	0.00177	0.00143	0.00141	0.0016	0.00195	0.000300436	0.000200732	0.00106	0.000980835	0.00122	0.000896451	0.000742788	0.000684938	0.000536967	0.000187788	0.000180052	0.000209954	-6.73786e-05	-4.8038e-05	0.000604575	0.00128	0.0013	7.38044e-05	8.24082e-05	8.43792e-05	7.3516e-05	8.01054e-05	8.01054e-05	7.75057e-05	6.26848e-05	6.8677e-06	0.000140773	4.11398e-05	0.000127439	4.80207e-05	6.91071e-05	6.8817e-05	0.000111056	0.000105403	5.71644e-05	0.000201003	-4.4141e-06	0.000362688	0.000369165
	0.000394153	0.000993954	0.00253	0.00474	0.00834	0.00179	0.00136	0.00138	0.00165	0.00193	0.000314325	0.000150773	0.00103	0.00103	0.00131	0.000972929	0.000740705	0.000662716	0.000527411	0.000156622	0.000304107	0.000103182	-7.56896e-05	8.77865e-06	0.000569291	0.00127	0.00121	7.5112e-05	6.42525e-05	8.639e-05	5.99321e-05	8.20908e-05	8.20908e-05	9.98298e-05	3.4331e-05	6.934e-07	0.00010166	0.000115718	9.57426e-05	5.38741e-05	8.2324e-05	8.02459e-05	0.000105748	0.000106964	3.20864e-05	0.000107969	0.000138009	0.000359948	0.000405582
	0.000300077	0.00101	0.00257	0.00485	0.00835	0.0018	0.00129	0.00137	0.00165	0.00181	0.000267552	0.000178945	0.00114	0.00108	0.00131	0.000939758	0.000723303	0.000616855	0.000527028	0.000200607	0.000347998	6.2215e-05	-4.19157e-05	0.000133415	0.000533156	0.00128	0.00123	7.87202e-05	3.24275e-05	4.75768e-05	4.17356e-05	6.38034e-05	6.38034e-05	0.000122982	3.80275e-05	-6.22e-06	8.83449e-05	0.00010514	4.52804e-05	4.3125e-05	9.41658e-05	0.000112169	8.44715e-05	0.000115221	5.4539e-05	7.29746e-05	0.000113757	0.000288372	0.000424091
	0.000361694	0.000879632	0.00258	0.00493	0.00836	0.00178	0.00125	0.00136	0.00163	0.00179	0.000254478	0.00012504	0.00107	0.00113	0.00124	0.000943808	0.000735086	0.000614336	0.000554589	0.000269846	0.000325033	1.45609e-05	1.54605e-05	0.000180267	0.000521056	0.00128	0.00122	8.4176e-05	2.57121e-05	3.24821e-05	8.79605e-05	4.04925e-05	4.04925e-05	9.43178e-05	3.83729e-05	-4.8959e-06	9.03864e-05	3.16401e-05	2.51879e-05	3.38455e-05	7.16288e-05	0.000132861	8.23679e-05	0.000137558	5.65993e-05	-6.08772e-05	2.70109e-05	0.000309078	0.000464667
	0.000246302	0.000956295	0.00268	0.00507	0.00825	0.00179	0.00125	0.0014	0.00163	0.00174	0.000212822	0.00015246	0.00105	0.00109	0.00115	0.00101	0.000778249	0.000591706	0.000478341	0.000269914	0.000183372	9.00875e-05	-2.1121e-05	0.000150473	0.000637186	0.00129	0.00114	9.11459e-05	3.79571e-05	5.3569e-05	8.48644e-05	2.71181e-05	2.71181e-05	4.86965e-05	3.81972e-05	-3.94519e-05	8.83083e-05	5.82731e-05	-4.4387e-06	4.68122e-05	6.20172e-05	8.20487e-05	7.06484e-05	0.000105457	6.39667e-05	-9.92825e-05	2.90625e-05	0.000170542	0.000448143
	0.000404699	0.00108	0.00279	0.00486	0.00816	0.00179	0.00129	0.00144	0.00164	0.00175	0.000173046	0.000183357	0.000985901	0.00106	0.0011	0.00105	0.00076599	0.000646286	0.000450453	0.000162781	0.000135703	0.000110916	-4.00054e-06	0.000118994	0.000646028	0.00131	0.00115	6.81608e-05	4.16637e-05	3.86185e-05	8.99294e-05	4.35565e-05	4.35565e-05	4.85591e-05	8.13055e-05	-2.724e-05	9.35764e-05	9.16415e-05	2.41817e-05	7.70875e-05	4.77215e-05	3.43901e-05	9.08661e-05	0.000102102	6.58165e-05	3.65521e-05	3.63637e-05	0.00013583	0.000440072
	0.000514803	0.00118	0.0026	0.00465	0.0082	0.00179	0.00129	0.00143	0.00163	0.00182	0.000119989	0.000199933	0.000919273	0.00113	0.00112	0.00109	0.000751429	0.000661567	0.000523743	0.000217782	9.64246e-05	0.000162767	-1.35436e-05	0.000105823	0.00058568	0.00132	0.00118	4.81355e-05	5.21454e-05	2.21821e-05	4.27637e-05	6.05023e-05	6.05023e-05	5.39337e-05	9.06578e-05	-1.63583e-05	9.53412e-05	5.92678e-05	3.70445e-05	6.19571e-05	7.5167e-05	1.52238e-05	8.64184e-05	0.000113283	7.30474e-05	0.000216355	5.33318e-05	0.000217422	0.000391828
	0.000531831	0.00123	0.00219	0.00461	0.00829	0.00181	0.00132	0.00136	0.00164	0.0018	0.000100695	0.000208151	0.000884964	0.00119	0.00114	0.00104	0.000732688	0.000667955	0.000525348	0.000152724	-2.78193e-06	0.000161768	-1.27105e-05	9.36862e-05	0.000548435	0.00133	0.00117	4.20468e-05	5.33325e-05	-5.6371e-06	1.19468e-05	6.38406e-05	6.38406e-05	4.15709e-05	0.000106406	-2.2756e-06	8.47882e-05	2.31668e-05	5.56256e-05	2.09204e-05	8.25617e-05	-7.7571e-06	7.6136e-05	0.000134279	6.7822e-05	9.23356e-05	5.1795e-05	0.000309984	0.000411056
	0.00046074	0.00103	0.00243	0.00475	0.0082	0.00183	0.00139	0.00132	0.00168	0.00176	0.000108833	0.000194779	0.000889233	0.00123	0.00112	0.000962993	0.000655482	0.000696001	0.000468379	0.000113312	0.000103556	0.000161142	-1.75405e-05	2.02397e-05	0.000598347	0.00133	0.00115	3.61872e-05	3.24619e-05	-9.3187e-06	3.505e-07	8.98924e-05	8.98924e-05	5.58363e-05	0.000129615	1.75077e-05	0.000114261	1.87235e-05	2.63447e-05	5.49357e-05	4.86867e-05	1.16923e-06	6.14907e-05	0.00012214	6.94809e-05	2.94653e-06	0.000275427	0.000337585	0.000446027
	0.000465837	0.00087735	0.00221	0.0047	0.00832	0.0018	0.00145	0.00132	0.0017	0.00176	0.000151164	0.000153315	0.000809454	0.00117	0.00119	0.00096203	0.00067341	0.000697806	0.00049457	0.000162799	0.000171398	0.000149094	-2.38533e-05	-4.21505e-05	0.000623582	0.00131	0.00118	2.99445e-05	3.44402e-05	-3.4518e-06	5.2168e-06	0.000107535	0.000107535	2.45153e-05	0.00012976	3.56768e-05	0.000133664	2.97783e-05	2.4861e-06	5.03448e-05	3.88945e-05	1.68337e-05	2.66852e-05	9.37261e-05	3.14293e-05	6.43177e-05	0.000428372	0.00036737	0.000407428
	0.000487404	0.00103	0.00256	0.00472	0.00822	0.0018	0.00148	0.00132	0.00167	0.00177	0.000220155	0.000129769	0.000692508	0.00106	0.00123	0.000970609	0.00067436	0.000697329	0.000466685	0.000281817	0.000197831	0.000131046	-1.84097e-06	-3.1219e-05	0.000597581	0.00127	0.00114	4.65504e-05	5.29913e-05	2.6373e-06	1.99536e-05	9.6599e-05	9.6599e-05	1.04191e-05	0.000132103	0.000102108	0.000103748	1.22689e-05	-5.29074e-05	1.14858e-05	5.90274e-05	3.09152e-05	-1.38018e-05	9.7649e-05	2.15483e-05	0.000121915	0.000555839	0.000426369	0.000397912
	0.000429334	0.00103	0.00257	0.00467	0.00833	0.00181	0.00147	0.00134	0.00165	0.00182	0.000276062	7.62669e-05	0.000709158	0.000964747	0.0012	0.000942151	0.000682458	0.000724445	0.000445328	0.000354654	0.000165902	0.000202202	1.90487e-05	3.28417e-05	0.000630213	0.00126	0.00118	6.61531e-05	8.63548e-05	6.8905e-06	3.43261e-05	9.495e-05	9.495e-05	4.833e-06	0.000124101	0.000145722	2.07114e-05	8.6064e-06	-0.000110419	-1.83291e-05	2.11703e-06	2.21309e-05	2.86108e-06	0.000122197	5.08347e-05	0.000227665	0.000449399	0.000441464	0.000427922
	0.000310156	0.000794093	0.00273	0.00496	0.00828	0.0018	0.0015	0.00136	0.00161	0.00179	0.00027613	2.99044e-05	0.000929195	0.00090273	0.00125	0.000983325	0.000707779	0.000724996	0.000473128	0.000377621	0.000149021	0.0001736	6.94003e-06	9.60656e-05	0.000643132	0.00125	0.00112	4.69805e-05	9.2474e-05	1.99484e-05	1.74487e-05	9.51428e-05	9.51428e-05	-6.1736e-06	0.00012058	0.000147474	-1.41897e-05	-9.7371e-06	-0.00013359	-6.09354e-06	-1.08079e-05	1.66926e-05	2.2239e-05	0.000117968	6.16837e-05	-1.35277e-07	0.000314405	0.000370116	0.000469843
	0.000396752	0.000907573	0.00263	0.00474	0.00822	0.00178	0.00151	0.00141	0.00159	0.0018	0.000283598	3.11973e-05	0.00106	0.000902111	0.00125	0.00104	0.000696893	0.00071104	0.000392569	0.000346422	0.000166209	0.000116447	1.61838e-05	9.26133e-05	0.000683687	0.00127	0.00116	4.24228e-05	7.38223e-05	3.57083e-05	1.92931e-05	0.000133586	0.000133586	1.32528e-05	9.53802e-05	0.0001168	5.8207e-06	-8.511e-06	-8.94453e-05	-1.53646e-05	1.21315e-05	2.87925e-05	3.83712e-05	0.000113413	6.63918e-05	-9.44537e-05	0.000311796	0.000343794	0.000443419
	0.000521514	0.000991141	0.00256	0.00455	0.00825	0.00176	0.00152	0.00146	0.0016	0.00183	0.000267784	9.29442e-05	0.00106	0.000986379	0.00124	0.00103	0.000659493	0.000731517	0.000433257	0.000282326	0.000175744	6.14495e-05	5.881e-05	0.000108859	0.000647861	0.00126	0.00116	5.83196e-05	5.32797e-05	4.07521e-05	1.76637e-05	0.000158525	0.000158525	5.1953e-06	8.29525e-05	7.09559e-05	4.76134e-05	-2.22749e-05	-5.8167e-05	-4.53e-05	3.07812e-05	3.09243e-05	5.0821e-05	9.39346e-05	7.81581e-05	-5.2707e-06	0.000229778	0.000401958	0.000403755
	0.000519349	0.00104	0.00283	0.00471	0.00806	0.00173	0.00147	0.0015	0.0016	0.00181	0.000213432	0.000118081	0.00101	0.00106	0.00123	0.00101	0.000693356	0.00069793	0.000451372	0.000294844	0.000145761	0.000137549	3.86478e-05	0.00016934	0.000548404	0.00122	0.00116	6.18349e-05	6.00613e-05	4.1406e-05	2.91304e-05	0.000147119	0.000147119	1.6813e-05	3.24574e-05	3.19528e-05	0.000100363	-6.34724e-05	-4.19915e-05	-9.50488e-05	2.93913e-05	5.86897e-05	5.26018e-05	4.52044e-05	8.27354e-05	-0.000174372	0.000124799	0.000362115	0.000225127
	0.000556431	0.00115	0.00257	0.00475	0.00781	0.00172	0.00139	0.00147	0.00161	0.00188	0.000217651	0.000110041	0.000865002	0.00111	0.00122	0.000986463	0.000763623	0.00063084	0.000459731	0.000331443	9.32821e-05	0.000135429	1.36404e-05	0.000178507	0.00053566	0.00119	0.00116	5.32484e-05	8.24898e-05	4.28879e-05	6.44941e-05	0.000139033	0.000139033	2.21053e-05	-1.96176e-05	-2.20364e-05	0.00012246	-3.48767e-05	-2.89271e-05	-9.77496e-05	4.84493e-05	9.17379e-05	4.47623e-05	3.43149e-05	8.22293e-05	-0.00027321	-7.60139e-06	0.000358275	0.000196164
	0.000542071	0.00123	0.00279	0.00472	0.00815	0.00175	0.00138	0.00142	0.0016	0.00189	0.000261141	7.01916e-05	0.000887029	0.00116	0.00113	0.000959324	0.000775783	0.000582126	0.000472615	0.000297714	0.000170395	0.000171344	1.25365e-05	0.000126059	0.000531379	0.0012	0.00115	5.971e-05	0.000101082	5.33426e-05	7.29801e-05	0.000110597	0.000110597	8.8918e-06	-2.93436e-05	5.2991e-06	0.000110318	-3.87077e-05	-4.0497e-05	-7.53858e-05	6.62295e-05	0.00010952	1.08118e-06	5.21312e-05	7.66882e-05	-0.000107723	-0.000143635	0.000197123	0.000201747
	0.000538135	0.0014	0.00341	0.00468	0.00825	0.00177	0.0014	0.00136	0.00162	0.00191	0.000291257	9.06427e-05	0.000916524	0.00118	0.00115	0.000929823	0.000788945	0.000584397	0.000489029	0.000255199	0.000176849	0.000182028	3.33209e-05	0.000102981	0.000527958	0.00118	0.00115	6.54192e-05	8.66138e-05	6.78603e-05	7.34358e-05	4.80284e-05	4.80284e-05	3.0019e-05	-5.77526e-05	6.18309e-05	9.78085e-05	-8.23093e-05	-5.57367e-05	-6.65348e-05	6.53382e-05	0.000138496	1.1574e-05	6.84043e-05	0.000103437	3.5648e-05	-0.000270715	0.000148138	0.000124368
	0.000380734	0.00147	0.00295	0.00457	0.0082	0.00173	0.00144	0.0013	0.00161	0.00189	0.00029117	7.38123e-05	0.000911369	0.00119	0.00129	0.00097466	0.000804405	0.000578392	0.000397978	0.000245061	0.00012724	0.000154782	-2.17141e-05	7.78695e-05	0.000623959	0.00117	0.00117	5.27875e-05	7.44456e-05	3.53791e-05	5.91145e-05	2.03741e-05	2.03741e-05	-1.2224e-06	-5.68446e-05	0.000118686	9.18471e-05	-0.000101576	-4.50192e-05	-2.20361e-05	5.07869e-05	0.000119829	4.19677e-05	8.93504e-05	0.000123477	7.7527e-05	-0.000209224	2.11538e-05	0.000134264
	0.000382829	0.00127	0.00248	0.00452	0.00825	0.00164	0.00149	0.00126	0.00162	0.00191	0.000270057	5.88741e-05	0.000949656	0.00121	0.00137	0.000966268	0.000762207	0.000602196	0.000347614	0.000282246	8.35579e-05	0.000166768	-1.63829e-05	7.1785e-05	0.000640696	0.00118	0.00118	3.98163e-05	8.26449e-05	-1.4465e-06	3.73509e-05	6.30383e-05	6.30383e-05	-1.7242e-06	-7.46972e-05	0.000124118	9.00243e-05	-0.000104751	-1.76966e-05	1.62114e-05	5.0223e-05	0.000101362	7.96791e-05	7.52163e-05	0.000115982	2.24885e-05	-0.00018057	5.57896e-05	0.000201826
	0.00049037	0.00112	0.00275	0.00447	0.00802	0.0016	0.00152	0.00122	0.00161	0.00184	0.000235669	0.000116432	0.00102	0.00122	0.00138	0.000922072	0.000686522	0.00065395	0.000381874	0.000313906	3.67631e-05	0.000247145	-8.82735e-06	5.74048e-06	0.00067522	0.00116	0.00118	2.00986e-05	0.000109693	-3.3878e-05	1.50324e-05	5.6953e-05	5.6953e-05	2.02913e-05	-4.57221e-05	6.94111e-05	8.24082e-05	-5.5066e-05	2.42861e-05	2.65388e-05	7.73324e-05	9.86345e-05	0.000101054	6.63825e-05	0.000116293	0.000154017	-0.000178169	7.36509e-05	0.000312737
	0.000459366	0.00107	0.00271	0.00455	0.00821	0.0016	0.00151	0.00117	0.00161	0.00181	0.00022004	0.000174844	0.000926337	0.00118	0.00136	0.000924581	0.000691344	0.000674412	0.000344598	0.000337967	1.6397e-05	0.000288871	-0.00012289	-9.08249e-05	0.000650008	0.00115	0.00111	1.12328e-05	0.000113244	-3.72538e-05	1.9683e-05	4.92928e-05	4.92928e-05	7.91603e-05	8.6513e-06	2.89439e-05	8.67504e-05	-3.8104e-05	6.56502e-05	3.07589e-06	6.58075e-05	9.66178e-05	8.42217e-05	8.65386e-05	0.000116793	-4.22389e-05	-0.000173909	0.000146069	0.000340312
	0.000465119	0.00114	0.00303	0.00484	0.00812	0.00161	0.0015	0.00111	0.00159	0.00178	0.000214229	0.000247492	0.000874534	0.00109	0.00127	0.000960772	0.000682355	0.000687648	0.000368293	0.000300767	5.73613e-05	0.000295155	-0.000213903	-9.33558e-05	0.000654885	0.00116	0.00112	-4.1581e-06	8.9946e-05	-1.4319e-06	1.3244e-05	3.98774e-05	3.98774e-05	0.000105641	8.40414e-05	7.65585e-05	8.92298e-05	-3.54181e-05	5.31337e-05	6.89755e-06	1.1442e-05	9.25873e-05	6.03035e-05	0.000105396	6.88492e-05	-0.000243967	-0.0001207	0.000204696	0.000312655
	0.00051579	0.00128	0.00265	0.00478	0.00796	0.00158	0.00151	0.00106	0.0016	0.00174	0.000210201	0.000216579	0.00090487	0.00104	0.00128	0.000936704	0.000653496	0.000686746	0.000370427	0.000327263	5.04201e-05	0.000278232	-0.000221547	-8.26672e-05	0.000652754	0.0012	0.00113	-1.6157e-06	9.29956e-05	4.77087e-05	3.97296e-05	5.5418e-05	5.5418e-05	0.000119489	0.000105043	0.000141286	9.67035e-05	-6.04156e-05	1.58072e-05	1.76021e-05	-8.76222e-06	0.000112664	4.5845e-05	0.000120998	3.58113e-05	-0.000158821	-3.40752e-05	0.000140085	0.000346997
	0.000422751	0.00123	0.00269	0.00467	0.00823	0.00159	0.00149	0.00106	0.00159	0.00177	0.000216446	0.000230817	0.000974337	0.000997871	0.00125	0.000911577	0.000713478	0.00064972	0.000421256	0.000224678	5.08726e-05	0.000299872	-0.0001708	-1.94424e-05	0.000614431	0.0012	0.00117	1.51494e-05	9.80277e-05	6.26422e-05	5.66705e-05	7.07299e-05	7.07299e-05	0.000124134	0.00011288	0.000145513	8.30051e-05	-8.73753e-05	1.398e-05	6.14679e-05	-8.2754e-06	9.22894e-05	5.91994e-05	0.000107389	5.49513e-05	3.23714e-05	3.71582e-05	1.95686e-05	0.000369371
	0.000304386	0.00114	0.00293	0.00457	0.00825	0.00155	0.00146	0.00108	0.00158	0.00188	0.00027172	0.00027738	0.000930407	0.00102	0.00121	0.000920638	0.000778018	0.000629718	0.000430935	0.000192982	4.88015e-05	0.000236761	-0.000143666	-1.57736e-05	0.000595873	0.0012	0.00121	2.11198e-05	9.05465e-05	8.74672e-05	2.62325e-05	5.01071e-05	5.01071e-05	0.000136689	0.000100603	0.000107001	7.90567e-05	-8.2928e-05	7.45096e-05	9.36586e-05	1.57633e-05	5.9286e-05	6.95509e-05	0.000100582	9.02707e-05	0.000166824	3.75422e-05	2.61014e-06	0.000333716
	0.000365206	0.00109	0.00308	0.00454	0.00816	0.00151	0.00144	0.0011	0.00158	0.00193	0.000278501	0.000297702	0.000923181	0.00098165	0.00107	0.001	0.00074932	0.000627252	0.000413514	0.000252587	1.50254e-05	0.000166794	-0.000208782	5.17716e-05	0.000581639	0.00123	0.00122	2.38661e-05	9.58613e-05	6.73691e-05	4.38163e-05	4.9471e-05	4.9471e-05	0.000123662	8.0324e-05	4.27479e-05	5.08431e-05	-5.10929e-05	0.000108708	9.52449e-05	4.8754e-05	2.54765e-05	6.92522e-05	0.000134723	0.00010251	0.000388387	5.65596e-05	7.89404e-05	0.000315078
	0.000335155	0.00122	0.00299	0.00463	0.00831	0.00152	0.00138	0.00114	0.00157	0.00185	0.000220297	0.000219025	0.000916174	0.000972958	0.00105	0.00102	0.000729855	0.00063121	0.000419814	0.000224164	3.27548e-05	0.000182198	-0.000172368	0.000115286	0.000606301	0.00123	0.00122	2.24543e-05	9.56689e-05	1.83429e-05	5.48691e-05	6.00881e-05	6.00881e-05	0.000103687	5.62163e-05	3.73452e-05	2.33834e-05	-1.90751e-05	9.43225e-05	5.2518e-05	6.50633e-05	7.19407e-06	6.40101e-05	0.000133764	8.66377e-05	0.000408888	0.000205608	0.000167523	0.000357954
	0.00060759	0.00117	0.00233	0.0048	0.00823	0.00153	0.00134	0.00116	0.00157	0.0019	0.000208186	0.00018665	0.000953724	0.00108	0.00105	0.000990302	0.000689803	0.000676342	0.00041994	0.000299112	-2.14044e-06	0.000198144	-8.15681e-05	0.000162821	0.000658603	0.00122	0.00122	1.29326e-05	6.9343e-05	1.46577e-05	7.71776e-05	6.49879e-05	6.49879e-05	0.000107885	2.79914e-05	3.34139e-05	3.4348e-05	1.2475e-06	6.87966e-05	5.8072e-05	3.85656e-05	3.19342e-05	6.597e-05	0.00013197	7.70369e-05	0.000338458	0.000366481	0.000199971	0.000439518
	0.000606525	0.00108	0.00253	0.00478	0.00832	0.00155	0.00134	0.00119	0.00155	0.002	0.000266645	0.000172386	0.0009292	0.00116	0.00105	0.00104	0.00070297	0.000657934	0.000458118	0.000403638	1.29334e-05	0.000157319	-0.000174347	0.000174098	0.000648334	0.0012	0.00121	-4.394e-07	8.00282e-05	5.22446e-05	9.54662e-05	4.40429e-05	4.40429e-05	0.000127965	1.45994e-05	2.95155e-05	6.53133e-05	-9.6578e-06	5.80087e-05	3.69498e-05	1.88066e-05	4.65877e-05	6.71396e-05	0.000130337	8.34529e-05	0.000238399	0.00041074	0.000236425	0.000421701
	0.000461041	0.00109	0.00257	0.00488	0.00815	0.00157	0.00137	0.00116	0.00155	0.00197	0.000250864	0.000139811	0.000981956	0.0012	0.00107	0.00109	0.000730949	0.000577678	0.000522386	0.000401438	-2.88674e-05	0.000167675	-0.00019372	0.000133915	0.000673219	0.0012	0.00127	-5.8794e-06	6.74837e-05	3.97814e-05	0.000103553	2.3311e-05	2.3311e-05	9.38123e-05	1.62551e-05	4.06677e-05	7.16539e-05	-1.08503e-05	8.76745e-05	1.68417e-05	-1.11435e-05	3.18678e-05	4.35106e-05	0.000136735	9.03984e-05	0.000163375	0.00022054	0.000211022	0.00038366
	0.000404625	0.00111	0.0025	0.00481	0.00824	0.00157	0.00139	0.00118	0.00155	0.00193	0.000177581	0.000101118	0.00106	0.0012	0.00107	0.00108	0.000743664	0.000528095	0.000527602	0.000281415	1.37998e-05	0.000132263	-0.000204446	0.000130941	0.000672326	0.00122	0.00124	3.43248e-05	3.35713e-05	2.97477e-05	8.93689e-05	-7.2248e-06	-7.2248e-06	4.13693e-05	2.21554e-05	7.94903e-05	4.68589e-05	-2.93166e-05	7.31325e-05	1.87864e-05	-2.6038e-05	1.56063e-05	3.05425e-05	0.000156345	8.31187e-05	0.000129463	7.27833e-05	0.000103913	0.000414375
	0.000277202	0.000987477	0.00297	0.0047	0.00821	0.00159	0.00141	0.00121	0.00154	0.00198	0.000161172	0.000118449	0.00103	0.00129	0.00114	0.00107	0.000748016	0.000575692	0.000515573	0.00017873	-5.85786e-06	0.000113242	-0.000301063	0.000157517	0.000661436	0.00127	0.0012	6.68289e-05	3.0927e-05	-1.79298e-05	0.000102452	-7.3872e-06	-7.3872e-06	3.13117e-05	5.46306e-05	6.93731e-05	7.38486e-05	-1.565e-05	8.11987e-05	4.91578e-05	-3.97227e-05	-2.73492e-06	2.02575e-05	0.000173	9.42428e-05	0.000138837	5.97973e-05	0.000163877	0.000433913
	0.000296116	0.000840588	0.00308	0.00445	0.00827	0.0016	0.00145	0.00122	0.00156	0.00203	0.000158662	7.65146e-05	0.000916022	0.00127	0.00113	0.00107	0.000774727	0.000586737	0.000482065	0.00013792	-7.46493e-05	0.000109514	-0.00025	0.000205	0.000738934	0.00129	0.00119	5.20353e-05	1.18067e-05	-2.99865e-05	0.00011757	5.5308e-06	5.5308e-06	6.34981e-05	2.32778e-05	5.55139e-05	0.000123454	-2.39948e-05	7.69514e-05	4.7604e-05	-3.4364e-05	8.77791e-06	1.43495e-05	0.000161766	7.17859e-05	0.000175454	9.90547e-05	0.000259636	0.000283039
	0.000431593	0.000708122	0.00285	0.00448	0.00837	0.0016	0.00149	0.00125	0.00156	0.00188	0.000198662	5.09353e-05	0.00090542	0.00123	0.00116	0.00102	0.000848701	0.000612568	0.000491635	0.000147839	-3.39552e-05	0.000117229	-0.000196175	0.000208474	0.0007422	0.00128	0.00113	1.43705e-05	1.72251e-05	-2.4021e-06	0.00011997	4.37909e-05	4.37909e-05	7.64279e-05	4.11706e-05	2.43191e-05	9.33724e-05	-3.52489e-05	3.18518e-05	4.82366e-05	-5.30381e-06	3.22212e-05	-9.85909e-06	0.000139377	3.20961e-05	0.000348085	0.000163029	0.00017579	0.00016749
	0.000472028	0.00064293	0.00248	0.00454	0.0083	0.00163	0.00154	0.00128	0.00156	0.00188	0.000196876	6.50581e-05	0.000903587	0.00123	0.00114	0.001	0.000858892	0.000588647	0.00053971	0.000136193	5.75431e-05	3.99434e-05	-0.000140657	0.000236497	0.000743713	0.00124	0.0011	2.19299e-05	2.98996e-05	7.8731e-06	0.0001103	8.84583e-05	8.84583e-05	8.67371e-05	6.24639e-05	3.14477e-05	7.28468e-05	-6.19755e-05	-2.63342e-05	3.66112e-05	3.30811e-05	5.88808e-05	-2.27559e-05	0.000118246	-2.63432e-06	0.000273086	5.37502e-05	0.000140853	0.000172463
	0.000670801	0.000953326	0.00236	0.00465	0.00835	0.00164	0.00158	0.00128	0.00163	0.00193	0.000225391	0.000163075	0.000968172	0.00132	0.00117	0.00102	0.000847106	0.000579214	0.00054941	0.000144361	0.00018848	2.58628e-05	-5.34991e-05	0.000261057	0.000724699	0.00122	0.00106	3.65915e-05	4.7805e-06	-7.4691e-06	8.54274e-05	9.91833e-05	9.91833e-05	0.000125978	5.5631e-05	-7.7415e-06	2.05217e-05	-8.13855e-05	-1.87146e-05	5.28086e-05	7.17807e-05	8.82718e-05	1.24523e-06	8.85717e-05	1.10832e-05	0.000466025	-1.61364e-05	0.000292768	0.00010822
	0.000404774	0.00109	0.00229	0.0046	0.00824	0.00167	0.00159	0.00124	0.00164	0.00206	0.00027437	0.000270003	0.00105	0.00134	0.00122	0.00105	0.000781757	0.000578242	0.000527279	0.000190029	0.000245996	4.59682e-05	3.03783e-05	0.000127277	0.000669134	0.00121	0.00099819	4.65145e-05	1.565e-06	-2.75539e-05	4.44071e-05	9.83247e-05	9.83247e-05	0.000141165	4.26537e-05	2.69432e-05	8.00759e-05	-6.82285e-05	1.04532e-05	3.59807e-05	6.92588e-05	0.000146092	1.87435e-05	8.60725e-05	9.47444e-06	0.000353624	2.80514e-05	0.000389193	0.000145348
	0.000326687	0.00103	0.00253	0.00462	0.0082	0.00167	0.00154	0.00126	0.00162	0.00208	0.000302793	0.00026653	0.00112	0.00121	0.00126	0.00105	0.000657491	0.000576554	0.00053215	0.000248666	0.000241288	8.8232e-05	5.63889e-05	3.96414e-05	0.000637521	0.0012	0.000988222	3.86048e-05	2.67895e-05	-1.97537e-05	3.25417e-05	5.35037e-05	5.35037e-05	0.000179768	7.46002e-05	1.42777e-05	0.000113054	-2.52545e-05	-1.36787e-05	1.29794e-05	0.000108523	0.000151566	4.18458e-05	9.14071e-05	8.64238e-06	0.000219915	0.00030824	0.000283152	0.000162619
	0.000474198	0.00124	0.00225	0.00462	0.00834	0.00162	0.00148	0.00132	0.00162	0.00206	0.000272981	0.000206746	0.00102	0.00105	0.00125	0.00102	0.000580421	0.00056618	0.000534355	0.000298366	0.000196627	7.26777e-05	3.20277e-05	5.82812e-05	0.000620354	0.00116	0.00105	2.75322e-05	3.51304e-05	-6.5519e-06	5.23144e-05	-7.037e-07	-7.037e-07	0.000161004	5.0671e-05	1.24576e-05	8.43464e-05	4.77411e-05	-3.032e-07	1.34924e-05	0.000127367	0.000180034	7.20813e-05	0.000101234	3.16615e-05	0.000296559	0.000277682	0.000333648	0.000258718
	0.000360538	0.00133	0.00197	0.00473	0.00834	0.00159	0.00144	0.00138	0.00161	0.002	0.000183445	0.000113201	0.000946228	0.000990537	0.00119	0.000994083	0.000597196	0.000572173	0.000468943	0.000286804	0.00024883	4.94074e-05	-5.91683e-06	0.000105577	0.000645793	0.00113	0.00104	-5.572e-07	3.44796e-05	8.3376e-06	2.44684e-05	9.2161e-06	9.2161e-06	0.00016256	3.15279e-05	1.7295e-06	2.91654e-05	6.13784e-05	3.82508e-05	1.46443e-05	0.000128615	0.000186665	6.99728e-05	0.000122725	6.20422e-05	0.000373479	7.17644e-05	0.000473702	0.000349917
	0.000218407	0.00118	0.00213	0.00471	0.00836	0.00157	0.00145	0.00146	0.00159	0.00196	0.00013355	0.000108783	0.000927845	0.000905859	0.00125	0.000961653	0.000673067	0.000606038	0.000481837	0.000235473	0.000255587	0.000120596	4.72665e-05	0.000116447	0.000659409	0.0011	0.00105	5.5771e-06	1.97571e-05	8.753e-06	1.9328e-06	3.8749e-05	3.8749e-05	0.000190457	4.77734e-05	9.4027e-06	2.07546e-05	4.62349e-05	7.22576e-05	5.36853e-05	0.00013778	0.000175573	7.57241e-05	0.000151893	8.20654e-05	0.000294716	-3.56637e-05	0.00044892	0.000271071
	0.00010464	0.00118	0.00224	0.00467	0.00829	0.00154	0.00149	0.00148	0.00156	0.00187	0.000184437	0.000135561	0.000873041	0.000931647	0.00125	0.000945847	0.000717348	0.000613618	0.000522323	0.000209012	0.000200253	0.000172223	6.35758e-05	9.72089e-05	0.000667946	0.00111	0.000994996	3.9506e-06	2.42168e-05	3.69829e-05	1.6493e-05	5.95115e-05	5.95115e-05	0.000242261	2.88367e-05	5.46524e-05	7.84994e-05	2.08662e-05	6.25032e-05	6.0257e-05	0.000149395	0.000147826	8.77183e-05	0.000169244	5.47074e-05	0.000254953	-0.000123824	0.000333776	0.000183623
	0.00022549	0.00119	0.00247	0.00457	0.00816	0.00152	0.00155	0.00146	0.00155	0.00192	0.000266019	0.00013882	0.000871416	0.000985982	0.0012	0.000994221	0.000707854	0.000630244	0.000567866	0.000208874	0.000129203	0.000196755	1.49266e-05	0.000104699	0.000670415	0.00113	0.00105	1.36451e-05	7.23828e-05	3.04741e-05	3.47827e-05	6.45909e-05	6.45909e-05	0.000223364	4.81437e-05	1.05698e-05	0.000123282	1.61897e-05	2.54701e-05	8.00975e-05	0.000164612	0.000113699	8.07654e-05	0.00014656	7.37701e-05	0.00020808	-9.5695e-05	0.000304241	8.3729e-05
	0.0004233	0.00119	0.00239	0.00454	0.00823	0.00156	0.00162	0.0014	0.00153	0.00197	0.000243941	0.000135732	0.000841118	0.00108	0.00117	0.000975188	0.000732209	0.000621488	0.00057079	0.000182145	0.000187347	0.000211264	-3.51556e-05	9.99957e-05	0.000658472	0.00115	0.00107	2.80281e-05	9.31327e-05	-5.2329e-06	6.29535e-05	8.54755e-05	8.54755e-05	0.000142202	4.57505e-05	-9.2343e-06	0.000122984	5.20187e-05	2.52258e-05	6.57565e-05	0.000152737	9.56382e-05	6.10337e-05	0.000129087	8.95404e-05	5.79681e-05	-3.29972e-05	0.000182434	0.000119107
	0.000429609	0.00134	0.00214	0.00475	0.0082	0.00159	0.00168	0.00136	0.00151	0.00197	0.000233748	0.000101691	0.000825271	0.00108	0.00115	0.000880002	0.000745283	0.00064456	0.000608741	0.000168785	0.000201499	0.000229235	-6.49421e-05	4.77142e-05	0.000616568	0.00113	0.00104	3.38813e-05	6.04206e-05	-2.48359e-05	0.000107607	6.7012e-05	6.7012e-05	5.39416e-05	5.67227e-05	-2.86127e-05	0.000123565	4.57823e-05	4.03073e-05	3.26744e-05	0.000162066	9.15823e-05	4.29997e-05	0.000114974	0.000108122	-0.000200046	0.000213762	0.000333797	0.000234432
	0.000315678	0.00139	0.00242	0.00482	0.00833	0.00158	0.00169	0.00137	0.00149	0.00198	0.000226182	8.69639e-05	0.000878473	0.00106	0.00122	0.000813791	0.000718195	0.000638676	0.000603518	0.000191706	0.000105622	0.000291387	-6.38605e-05	0.000107606	0.000641891	0.0011	0.00099368	8.0798e-06	2.80587e-05	-3.70647e-05	0.000127779	5.15282e-05	5.15282e-05	4.48233e-05	-1.42191e-05	-1.0328e-06	9.64565e-05	3.36453e-05	6.05864e-05	-3.65212e-05	0.00016522	5.2324e-05	5.84003e-05	8.71816e-05	0.000111365	-9.9466e-05	0.000317234	0.000503658	0.000337347
	0.000304583	0.0014	0.00219	0.00446	0.00848	0.0016	0.00165	0.00136	0.00152	0.00195	0.000220541	0.00010048	0.000907811	0.00106	0.00122	0.000771037	0.00064554	0.000584872	0.000526685	0.000159846	2.96464e-05	0.00034462	2.12828e-05	0.000110846	0.000637728	0.00111	0.000976812	-3.696e-06	1.48757e-05	-1.63758e-05	0.000151834	7.07935e-05	7.07935e-05	5.35249e-05	1.17755e-05	5.58356e-05	3.20256e-05	4.11947e-05	7.03116e-05	-6.74029e-05	0.000177627	4.70254e-05	5.90782e-05	6.75304e-05	0.000131107	-0.000114329	0.000313951	0.000395613	0.000290809
	0.000185168	0.00133	0.00282	0.00467	0.00822	0.00161	0.00159	0.00132	0.00156	0.00195	0.000180002	7.58337e-05	0.000964273	0.00102	0.0012	0.000759018	0.00064109	0.000566328	0.000436504	0.000115806	-1.48177e-05	0.000297173	7.91266e-05	0.000117957	0.000698385	0.00116	0.000980525	1.57563e-05	3.99869e-05	2.30334e-05	0.000149204	7.20413e-05	7.20413e-05	7.73772e-05	1.73214e-05	3.83984e-05	-4.8708e-06	3.45167e-05	6.87429e-05	-8.38235e-05	0.000140395	6.22657e-05	5.09977e-05	6.23069e-05	0.000132246	-0.000299212	0.000262789	0.000240153	0.000155754
	0.000182678	0.00117	0.00267	0.00482	0.00822	0.0016	0.00154	0.00129	0.00154	0.00202	0.00015487	9.17205e-05	0.00103	0.00101	0.00111	0.000795981	0.000607471	0.000539886	0.000449114	0.00011111	-1.01341e-05	0.000298892	9.85509e-05	0.000148536	0.000660734	0.00122	0.000989467	2.42884e-05	7.69247e-05	3.40371e-05	0.000155846	5.85989e-05	5.85989e-05	0.000172787	-2.9977e-06	5.24206e-05	-1.55104e-05	4.81314e-05	6.77101e-05	-5.56673e-05	0.000116389	8.49765e-05	5.85264e-05	4.44306e-05	0.00012993	-0.000515918	0.000284996	0.000187399	0.00012617
	0.000261361	0.000989337	0.00267	0.00482	0.00834	0.00162	0.00148	0.00127	0.00152	0.00213	0.000139972	0.000105858	0.00101	0.00101	0.00104	0.000827286	0.000607974	0.000496631	0.000474147	0.000136365	2.39506e-05	0.000369463	9.46086e-05	0.000117881	0.000644148	0.00126	0.000987146	2.7591e-06	9.12566e-05	2.33762e-05	0.000128767	5.22824e-05	5.22824e-05	0.000242144	1.43473e-05	6.3106e-05	3.7585e-05	5.9345e-05	2.9956e-05	-3.82092e-05	0.000129817	0.000100071	3.73407e-05	3.5426e-05	0.000125586	-0.000564941	0.000286623	3.86623e-05	0.000159426
	0.00028767	0.00102	0.00257	0.00476	0.00805	0.00165	0.00144	0.00128	0.00151	0.00215	9.31226e-05	6.12236e-05	0.00101	0.00094576	0.000990616	0.000893988	0.000604122	0.000498322	0.000467045	0.000284671	7.14808e-05	0.000344234	3.14927e-05	7.83774e-05	0.000601962	0.00126	0.000975968	-9.8603e-06	7.80788e-05	4.32551e-05	0.000126795	5.00764e-05	5.00764e-05	0.000226259	1.78635e-05	0.000104406	9.76119e-05	3.69094e-05	-3.9951e-06	-1.65234e-05	0.000125625	0.000106187	3.14582e-05	3.03426e-05	0.00012524	-0.000589413	0.000213706	3.1707e-05	0.000189855
	0.000372605	0.00113	0.00306	0.00476	0.00822	0.00166	0.00141	0.00124	0.00153	0.00217	0.00017817	0.000105176	0.00113	0.001	0.00106	0.000997304	0.000596117	0.000546949	0.000461636	0.000280847	0.000141575	0.000273353	-4.88356e-06	0.000110483	0.000627685	0.00122	0.000966787	-1.81432e-05	4.57364e-05	6.77125e-05	8.1135e-05	3.5321e-05	3.5321e-05	0.000170259	3.37516e-05	8.79197e-05	0.000124326	2.9874e-05	-2.18697e-05	-1.15138e-05	9.64417e-05	0.000116622	4.32385e-05	4.45258e-05	0.000113137	-0.000433279	0.000312036	0.000147626	0.000133146
	0.000184945	0.00121	0.00273	0.00481	0.00838	0.00166	0.0014	0.00125	0.00155	0.00218	0.000245913	7.16627e-05	0.00118	0.00111	0.00117	0.00102	0.000642137	0.000592602	0.000474326	0.000226917	0.000173605	0.000150907	-5.88377e-05	0.000116972	0.000657424	0.00123	0.000940013	-2.73617e-05	2.44251e-05	4.78644e-05	9.21452e-05	1.26404e-05	1.26404e-05	0.000136866	9.9242e-06	0.000105554	0.00011019	2.8321e-05	-2.05743e-05	-1.25681e-05	8.57175e-05	0.000103464	6.02808e-05	7.60647e-05	7.20523e-05	-0.00038313	0.000253896	0.000170144	0.000171514
	0.000271124	0.00108	0.00244	0.00487	0.00851	0.00165	0.00144	0.00129	0.00154	0.00197	0.000251749	1.44898e-05	0.0011	0.0012	0.00119	0.000999556	0.000661898	0.000632577	0.000527683	0.000237739	0.000213983	0.000101988	-1.80098e-05	7.10648e-05	0.000631388	0.00126	0.000971905	-3.2269e-05	3.40322e-05	6.24951e-05	0.000101576	3.11273e-05	3.11273e-05	6.94324e-05	2.31128e-05	8.91738e-05	9.86268e-05	5.67764e-05	-1.83287e-05	1.14125e-05	0.00012203	7.19373e-05	0.000105813	9.05822e-05	5.08578e-05	-0.000246613	0.000220103	5.66351e-05	0.000268342
	0.000283895	0.00126	0.00256	0.00508	0.00839	0.00165	0.00149	0.00126	0.00151	0.00181	0.00024131	1.7531e-05	0.00104	0.0012	0.00129	0.000911354	0.000650455	0.000646993	0.000537503	0.000228286	0.000216202	0.000108274	4.56729e-05	1.70104e-05	0.00063611	0.00125	0.00101	-3.51345e-05	7.29394e-05	4.19634e-05	0.000103281	7.61627e-05	7.61627e-05	5.78769e-05	1.95748e-05	7.48414e-05	6.43111e-05	4.48425e-05	1.83489e-05	1.64751e-05	0.000117804	5.04475e-05	0.000141346	0.000116607	2.66628e-05	-9.43309e-05	0.0001544	0.000113278	0.000299527
	0.000326318	0.0012	0.00279	0.00489	0.00845	0.00166	0.00149	0.00126	0.00152	0.00177	0.000203904	3.81756e-05	0.00096517	0.00116	0.00125	0.000869696	0.00065534	0.0006042	0.000567697	0.000168266	0.000178936	0.000158021	8.34378e-05	-3.72008e-06	0.000731496	0.00123	0.00101	-1.69005e-05	9.07415e-05	4.12418e-05	0.000117597	8.98532e-05	8.98532e-05	6.17115e-05	3.16003e-05	5.90508e-05	7.03204e-05	-5.36942e-05	4.64073e-05	6.72994e-05	0.00013228	3.49698e-05	0.000129305	9.18856e-05	3.10502e-05	0.000134338	0.000100903	0.000150664	0.000334431
	0.000529047	0.00131	0.00245	0.00492	0.00836	0.00162	0.00149	0.00126	0.00154	0.00162	0.000167288	3.4511e-06	0.00101	0.00116	0.00121	0.000872939	0.000686648	0.000617239	0.000539033	0.000353901	0.000200526	0.000198138	5.11624e-05	2.7823e-07	0.00076189	0.00124	0.00103	-2.57058e-05	9.28861e-05	4.07053e-05	0.00015438	8.72393e-05	8.72393e-05	5.92941e-05	4.99103e-05	7.8702e-05	5.50064e-05	-7.27055e-05	3.11275e-05	8.57233e-05	0.000125045	3.74548e-05	0.000130681	8.21973e-05	4.01882e-05	0.000189333	0.000194666	0.000183835	0.000355511
	0.000540035	0.00118	0.0026	0.00467	0.00839	0.0016	0.00146	0.00129	0.00153	0.00159	0.000207332	3.0268e-06	0.000967835	0.00119	0.00117	0.000894749	0.000730895	0.000643334	0.000504275	0.000404217	0.000318821	0.000207469	1.52975e-05	-3.88283e-05	0.000737959	0.00127	0.00102	-3.5205e-06	8.30627e-05	3.83437e-05	0.000137518	7.03929e-05	7.03929e-05	2.43381e-05	4.33804e-05	8.16123e-05	2.58705e-05	1.1534e-06	3.52e-08	9.41168e-05	0.00015468	5.58629e-05	0.000112937	0.000110469	3.60819e-05	8.92031e-06	0.000176318	0.000180282	0.00037294
	0.00036123	0.000993513	0.00259	0.00432	0.00816	0.00159	0.00143	0.00128	0.00148	0.00157	0.000224254	1.43005e-05	0.000929312	0.00121	0.00109	0.000852779	0.000676863	0.000637018	0.000509058	0.000369187	0.000289423	0.000137	-4.52355e-05	-7.55513e-05	0.000841606	0.00127	0.00105	1.10236e-05	3.4037e-05	1.29532e-05	0.000138233	6.5875e-05	6.5875e-05	5.33646e-05	4.40676e-05	3.297e-07	4.31684e-05	8.52102e-05	-2.12848e-05	8.61979e-05	0.000152669	7.73982e-05	9.66036e-05	0.000103782	6.33207e-05	0.000276457	3.02974e-05	8.36589e-06	0.0003914
	0.000363463	0.00119	0.00282	0.0044	0.00804	0.00161	0.00138	0.0013	0.00149	0.00167	0.000237267	2.16352e-05	0.000928764	0.0012	0.00101	0.000839327	0.00069613	0.0006268	0.000488333	0.000304812	0.000176695	0.000140511	-3.82682e-05	-6.71509e-05	0.000876859	0.00126	0.00104	1.52554e-05	-1.5265e-06	1.94976e-05	0.000117702	1.50171e-05	1.50171e-05	7.25598e-05	7.41075e-05	1.85612e-05	7.18517e-05	7.02165e-05	-5.09467e-05	1.99328e-05	0.000102338	0.00010598	8.56687e-05	0.000109917	7.83851e-05	0.00027955	-8.6757e-05	1.80664e-06	0.000299219
	0.000541154	0.0012	0.00262	0.00465	0.00781	0.00158	0.00136	0.00136	0.0015	0.0017	0.000167332	1.46929e-05	0.00088748	0.0011	0.000992911	0.000900433	0.000699584	0.000642314	0.000475684	0.000185119	3.74596e-05	0.000222904	-5.46075e-05	-5.61192e-05	0.000952387	0.00124	0.00108	1.08976e-05	-2.81807e-05	1.20161e-05	0.000135663	-4.45823e-05	-4.45823e-05	9.07285e-05	9.26529e-05	2.39151e-05	0.000141011	1.64812e-05	-2.98161e-05	1.33098e-05	1.22653e-05	0.000105896	7.71075e-05	0.000104174	8.69629e-05	0.000108196	4.8544e-07	9.24571e-05	0.000203463
	0.000397382	0.000866527	0.00258	0.00452	0.00798	0.00152	0.00135	0.00141	0.00152	0.00172	0.000171571	-7.5701e-06	0.00080184	0.00104	0.00104	0.000960153	0.000670707	0.000599259	0.000468649	0.000207115	5.02092e-05	0.000283791	-3.73596e-05	-9.03517e-05	0.000938215	0.00123	0.00109	2.9798e-05	-2.57706e-05	3.40229e-05	0.000159405	-4.20597e-05	-4.20597e-05	0.000111525	9.53635e-05	5.09035e-05	0.000124566	-2.31392e-05	-5.62238e-05	3.74967e-05	-3.69982e-05	0.00011707	5.41223e-05	6.52709e-05	7.8498e-05	0.000110699	0.000145575	4.51578e-05	0.000106282
	0.000492794	0.000731931	0.00269	0.00464	0.00817	0.00145	0.00135	0.00139	0.00153	0.00176	0.000175783	-4.02715e-05	0.000799668	0.00109	0.00114	0.00104	0.00065808	0.000485997	0.000508409	0.000189202	7.48264e-05	0.000280184	-1.22875e-05	-6.60153e-05	0.000874672	0.00123	0.00104	3.4013e-05	-9.046e-07	1.92507e-05	0.000118662	-1.23138e-05	-1.23138e-05	8.51369e-05	8.02706e-05	4.36573e-05	0.000131325	-4.87585e-05	-1.72595e-05	-2.93664e-06	-3.04165e-05	0.000125013	5.75256e-05	4.73221e-05	6.04883e-05	0.000128448	0.000247201	-3.12957e-06	5.02469e-05
	0.000401264	0.00081376	0.00257	0.00474	0.00828	0.00143	0.00133	0.00137	0.0015	0.00183	0.00020807	6.13573e-05	0.000685861	0.0011	0.00118	0.00107	0.000625428	0.000452424	0.000532027	0.000201101	7.24333e-05	0.0002538	-8.55838e-05	-2.53638e-05	0.000753949	0.00124	0.00103	6.17313e-05	2.38141e-05	1.578e-05	9.62531e-05	4.95079e-05	4.95079e-05	8.85471e-05	5.9643e-05	3.12546e-05	0.000111861	-5.39331e-05	2.58084e-05	1.39364e-05	-2.21624e-06	0.000109494	4.30537e-05	4.04501e-05	8.7858e-05	-6.20268e-05	0.000252865	-1.27455e-05	2.22398e-05
	0.000402193	0.000955495	0.00263	0.00457	0.00809	0.00146	0.00132	0.00134	0.0015	0.00193	0.00020113	4.9145e-05	0.000698925	0.00112	0.00115	0.00102	0.000601562	0.000509118	0.000545856	0.000138037	9.09621e-06	0.000239216	-0.000105991	5.6392e-05	0.000664569	0.00124	0.00101	7.41315e-05	4.0083e-05	-6.1313e-06	9.60776e-05	5.12085e-05	5.12085e-05	0.000126505	5.27344e-05	3.45907e-05	9.8013e-05	8.178e-07	8.80034e-05	2.49739e-05	2.77155e-05	7.14484e-05	-1.9881e-06	4.02982e-05	6.93592e-05	0.000121659	3.11895e-05	0.000123837	5.93299e-05
	0.000258128	0.000886863	0.00268	0.00485	0.00811	0.00151	0.00135	0.00133	0.00151	0.00201	0.000195876	1.10276e-05	0.00075472	0.00106	0.00115	0.000916643	0.000532443	0.000616278	0.000607703	0.00010996	0.00014434	0.000215431	-7.60626e-05	8.54841e-05	0.000641079	0.0012	0.000987769	9.02621e-05	5.69366e-05	-2.26131e-05	6.078e-05	6.04997e-05	6.04997e-05	0.000153176	8.73755e-05	4.65334e-05	5.42561e-05	1.90988e-05	7.23959e-05	4.65548e-05	4.56712e-05	5.67837e-05	-3.43715e-05	3.90029e-05	7.53374e-05	0.000340261	-1.71407e-06	0.000241971	0.000137544
	0.000217592	0.00095863	0.00244	0.00457	0.00802	0.00156	0.00137	0.00133	0.00152	0.00203	0.000181998	2.97692e-05	0.000768674	0.0011	0.00116	0.000821741	0.000504667	0.000678736	0.0006114	0.000190352	0.00018241	0.000119185	5.79432e-06	4.68709e-05	0.000651613	0.00112	0.000979786	9.80194e-05	8.05329e-05	-1.60555e-05	4.1492e-05	6.56211e-05	6.56211e-05	0.000134294	0.000127974	6.40481e-05	4.33942e-05	-5.8123e-06	3.98595e-05	4.11646e-05	4.41063e-05	2.5347e-05	-2.82169e-05	1.66182e-05	7.8273e-05	0.000444157	-0.000144371	0.000281611	0.00021696
	0.000160032	0.000916138	0.00288	0.00456	0.00836	0.00158	0.00141	0.00131	0.00152	0.00205	0.000153597	-4.88825e-05	0.000793068	0.00121	0.00115	0.000723669	0.000545441	0.000702777	0.000588972	0.000156579	0.000171935	0.000100529	2.55978e-05	2.84119e-05	0.000730069	0.00107	0.00101	0.000105658	8.93792e-05	-1.1489e-06	5.01604e-05	4.57931e-05	4.57931e-05	0.000147137	9.77289e-05	5.95334e-05	2.34042e-05	-2.8692e-05	2.8513e-05	1.10046e-05	-3.49037e-06	3.54749e-05	-2.6467e-05	2.46923e-05	7.86595e-05	0.000121952	-0.000212473	0.000316343	0.000367229
	0.00032218	0.00098645	0.00224	0.00452	0.00837	0.00156	0.00146	0.00125	0.00151	0.00206	0.000141817	-2.16285e-05	0.000862658	0.00131	0.00122	0.000684419	0.000606644	0.000695669	0.000610943	5.17348e-05	0.000146912	8.15877e-05	2.02557e-05	1.35149e-05	0.000707391	0.00107	0.00104	0.000115211	9.13221e-05	3.91e-08	2.87933e-05	2.7486e-06	2.7486e-06	0.000140119	4.98251e-05	8.2378e-06	3.83616e-05	-4.53617e-05	2.26743e-05	-3.97205e-05	-1.21692e-06	6.70152e-05	-1.81828e-05	3.77889e-05	6.20034e-05	4.12731e-05	-0.000204554	0.000353771	0.000393289
	0.000306565	0.00111	0.00223	0.00444	0.00824	0.00157	0.00148	0.0012	0.00147	0.00206	0.000143947	-9.721e-07	0.000891125	0.00122	0.00115	0.000712647	0.000545016	0.00062012	0.000570242	9.68309e-05	0.00017056	0.000108439	1.99964e-05	-4.90629e-05	0.00071871	0.00108	0.00106	0.000117493	7.80778e-05	-1.26264e-05	5.07171e-05	1.26488e-05	1.26488e-05	0.000142463	0.000100957	9.766e-07	5.08138e-05	-2.92605e-05	-1.01794e-05	-1.39305e-05	-3.88201e-05	0.000107503	-4.70777e-05	5.33964e-05	8.35908e-05	0.000160711	0.000120275	0.000215033	0.00025587
	0.000247081	0.00131	0.00257	0.00442	0.00806	0.00157	0.00148	0.00121	0.00146	0.002	0.000127598	3.56639e-05	0.000862806	0.00116	0.00108	0.000809223	0.000557067	0.000592525	0.000538982	0.000105231	0.000175644	0.000162292	-0.000149761	1.22325e-05	0.000705456	0.00111	0.00108	0.000110667	4.64171e-05	1.41527e-05	5.78961e-05	6.56907e-05	6.56907e-05	0.00012512	0.00010219	-1.49476e-05	8.17005e-05	-1.00279e-05	6.2375e-06	-2.13355e-05	-3.67049e-05	0.000141737	-4.90802e-05	5.52359e-05	0.000106557	3.69692e-05	0.000346624	5.32696e-05	0.000233204
	0.000302707	0.00155	0.00286	0.00451	0.00813	0.00157	0.00151	0.00124	0.00146	0.00187	0.000196044	-5.97185e-05	0.000826315	0.00113	0.00105	0.000930266	0.000635896	0.000571459	0.00055454	8.95601e-05	0.000161925	0.000177849	-0.000124605	8.53849e-05	0.000787341	0.00113	0.00106	7.93828e-05	1.20278e-05	3.79482e-05	8.14304e-05	0.000109525	0.000109525	0.000102427	0.000134721	-1.59409e-05	0.000106582	-3.42516e-05	2.23617e-05	-6.27523e-05	2.22609e-05	0.000133603	-4.78455e-05	6.11706e-05	0.00010505	0.000130466	0.000258671	0.000248092	0.000183301
	0.000322231	0.00131	0.00242	0.00446	0.00807	0.00154	0.00156	0.00129	0.00145	0.00178	0.000181834	-2.91213e-05	0.000800831	0.00112	0.000982824	0.000940356	0.000680472	0.000550468	0.000555146	0.000126438	0.000157459	0.00018602	-5.35686e-05	0.000110077	0.000813254	0.00111	0.00109	4.19469e-05	-5.5128e-06	5.6512e-05	0.000127986	0.000111796	0.000111796	0.000110491	0.000106559	6.9359e-06	0.000119643	-1.59755e-05	2.00026e-05	-9.84872e-05	5.97e-05	8.25628e-05	-5.1718e-05	0.000102542	4.90131e-05	9.36752e-05	-6.31271e-05	0.000225614	0.000189298
	0.000200326	0.00138	0.00231	0.00468	0.00792	0.00149	0.00157	0.00131	0.00146	0.00172	0.000197553	2.73502e-05	0.000855195	0.00108	0.000971724	0.000924092	0.000635026	0.000546818	0.000559068	0.000195415	0.000202846	0.000140807	-6.69975e-06	2.4449e-05	0.000830329	0.0011	0.00104	4.8737e-06	1.55356e-05	3.42847e-05	0.00010802	6.56054e-05	6.56054e-05	3.93751e-05	0.000125011	-8.314e-07	0.000142063	2.96491e-05	2.89403e-05	-6.24387e-05	8.85074e-05	3.16187e-05	-2.67452e-05	0.000134544	2.08907e-05	0.0001619	-2.91694e-05	0.000108968	0.000396756
	0.000367521	0.0014	0.00251	0.00462	0.00797	0.00146	0.00153	0.00132	0.00147	0.00179	0.000136245	5.66817e-05	0.000883357	0.00102	0.000964536	0.000893266	0.000626141	0.000518449	0.000517203	0.000287303	0.000176977	0.000115233	0.000124324	1.81865e-05	0.000842985	0.0011	0.00101	-2.10349e-05	3.02219e-05	3.43785e-05	8.89964e-05	5.66484e-05	5.66484e-05	-5.2568e-06	0.000128041	3.61406e-05	7.9722e-05	5.72803e-05	5.96747e-05	-4.82867e-06	0.000106584	2.44058e-05	-2.62662e-05	0.00010753	7.36446e-06	8.1065e-05	0.000100648	5.99108e-05	0.000327792
	0.000394645	0.00138	0.00286	0.00464	0.00804	0.00145	0.0015	0.00132	0.00147	0.00188	0.000123005	3.61283e-05	0.000924373	0.000931876	0.00105	0.000884712	0.0006262	0.000496904	0.000554972	0.000327536	0.000226267	5.99403e-05	0.000133168	4.28732e-05	0.000755622	0.00112	0.00104	-2.42598e-05	4.72506e-05	2.45975e-05	9.3738e-05	8.49956e-05	8.49956e-05	-1.04173e-05	0.000127812	2.95284e-05	9.19076e-05	5.69372e-05	0.000107147	8.95753e-06	0.000100592	7.49179e-05	-2.63596e-05	8.10794e-05	2.14054e-05	7.63761e-05	0.000252617	4.46285e-05	0.000296196
	0.000439081	0.00119	0.00232	0.00479	0.00798	0.00148	0.00151	0.00132	0.00145	0.00188	0.000154759	0.000111637	0.000925723	0.000871368	0.00106	0.000836056	0.000651044	0.000484781	0.000520733	0.000331653	0.000264583	-1.40447e-05	0.000188289	3.90028e-05	0.000669672	0.00111	0.00108	1.89438e-05	5.01867e-05	3.30795e-05	8.45137e-05	0.000114597	0.000114597	-2.70494e-05	0.000149219	3.50705e-05	0.000108162	3.53408e-05	8.65146e-05	6.71905e-06	8.0584e-05	0.000106557	-2.58508e-05	6.79471e-05	1.54588e-05	4.39667e-05	0.000265511	-6.65487e-06	0.000195675
	0.000406868	0.000990413	0.00246	0.00462	0.00806	0.00152	0.00156	0.00128	0.00144	0.00182	0.000135918	0.000129707	0.00108	0.000908798	0.00112	0.000875137	0.000715741	0.000478683	0.000451035	0.000180226	0.000279569	3.06177e-05	0.000228017	3.91927e-05	0.000615596	0.00112	0.00112	5.40873e-05	4.18394e-05	4.45186e-05	7.06855e-05	9.82128e-05	9.82128e-05	4.3044e-06	0.000115249	1.66654e-05	0.000133994	1.74392e-05	7.46173e-05	3.37263e-05	5.01947e-05	0.000108702	-1.92172e-05	5.65259e-05	1.99648e-05	-4.60746e-05	0.000185375	7.57123e-05	0.000274939
	0.00029814	0.000931993	0.00257	0.00462	0.00799	0.00154	0.00154	0.00121	0.00143	0.00176	0.000133453	5.71413e-05	0.00116	0.00101	0.00115	0.000876485	0.000669645	0.000523595	0.000433692	0.000159691	0.000219857	0.000134444	0.000262384	8.5992e-05	0.00063103	0.00112	0.00112	7.33109e-05	7.53918e-05	2.41877e-05	8.85091e-05	5.39385e-05	5.39385e-05	5.05591e-05	9.32036e-05	8.3979e-06	0.0001297	1.17226e-05	6.26993e-05	6.79071e-05	3.2257e-05	6.26441e-05	-7.78291e-06	5.77694e-05	2.51472e-05	6.88304e-05	0.000100519	0.000160108	0.000376965
	0.000432619	0.001	0.00289	0.00476	0.00835	0.00155	0.00152	0.00119	0.00143	0.00183	9.31968e-05	-2.3107e-06	0.00122	0.00105	0.00118	0.00093249	0.000627287	0.000542236	0.000465514	0.000207396	0.00019943	0.000216872	0.000214023	2.59966e-06	0.00066753	0.00112	0.00115	7.07865e-05	6.68406e-05	2.13082e-05	0.00011168	4.272e-07	4.272e-07	1.89917e-05	8.38121e-05	5.06768e-05	0.000114134	1.24255e-05	6.10804e-05	5.69699e-05	1.17951e-05	4.66647e-05	-9.2774e-06	6.76514e-05	5.79908e-05	-5.93409e-05	6.94037e-05	0.000270732	0.000332569
	0.00044938	0.000736399	0.00263	0.00464	0.00831	0.00158	0.00146	0.0012	0.00144	0.00195	0.000116567	5.08301e-05	0.00114	0.00101	0.00118	0.000923647	0.000604278	0.000560671	0.00040478	0.000222859	0.000165775	0.000191109	0.00014164	4.5485e-05	0.000680073	0.00114	0.00117	4.70181e-05	6.22992e-05	3.05854e-05	0.000152675	-8.6932e-06	-8.6932e-06	1.02035e-05	0.000107721	1.53531e-05	0.000105326	-2.58651e-05	6.73264e-05	4.76483e-05	-1.40994e-05	6.8537e-05	2.53036e-05	6.37976e-05	7.01526e-05	-0.000241768	0.000119046	0.000320914	0.000322712
	0.000502763	0.00093558	0.00272	0.00465	0.00831	0.00159	0.00144	0.00121	0.00144	0.00194	0.000140943	6.07423e-05	0.00108	0.000995074	0.00127	0.000905954	0.00057901	0.000569239	0.000445912	0.000217399	9.26693e-05	0.000141257	2.21205e-05	8.92861e-05	0.00064336	0.00116	0.00118	5.19482e-05	4.62169e-05	3.96406e-05	0.000198666	2.86913e-05	2.86913e-05	2.79223e-05	0.000142463	-1.84282e-05	6.87314e-05	-2.79298e-05	5.70181e-05	-3.15885e-06	-3.85387e-06	8.41992e-05	3.61009e-05	2.52048e-05	7.07333e-05	-0.00013206	9.89236e-05	0.000240501	0.000399209
	0.000394155	0.000959737	0.00269	0.00443	0.00842	0.00161	0.00144	0.00121	0.00148	0.00179	0.000210139	0.000179059	0.000962789	0.00104	0.00128	0.000933721	0.000495854	0.000532935	0.000463088	0.000164058	0.00010022	0.00014133	-4.91675e-05	0.000117224	0.000587295	0.00113	0.00106	3.18562e-05	3.78444e-05	2.18287e-05	0.000174295	5.83505e-05	5.83505e-05	8.92161e-05	8.64187e-05	-3.76438e-05	3.08555e-05	3.99811e-05	3.56006e-05	-2.58287e-05	-8.91558e-06	7.34923e-05	3.40079e-05	-4.29517e-06	7.47588e-05	-0.000122421	-5.8092e-07	0.000279996	0.000479723
	0.000412795	0.000975601	0.00246	0.00461	0.00818	0.00163	0.0014	0.00117	0.00147	0.00171	0.000293236	0.000197964	0.000983211	0.00102	0.00135	0.000966997	0.000501934	0.000499428	0.0004236	0.000241758	9.76415e-05	0.000197282	-4.41961e-05	0.000152683	0.000524789	0.0011	0.00107	4.25886e-05	5.23022e-05	1.77615e-05	0.000127169	7.35505e-05	7.35505e-05	0.00011079	5.7171e-05	-1.38775e-05	1.48055e-05	8.89703e-05	4.63515e-05	-1.63071e-06	2.1109e-06	4.00496e-05	4.84057e-05	2.26384e-05	9.49288e-05	-5.94659e-06	0.000131746	0.000268174	0.000425381
	0.000303622	0.00116	0.00223	0.00472	0.00787	0.00162	0.00135	0.0012	0.00148	0.00179	0.000324882	0.000178448	0.000994801	0.000955863	0.0014	0.000995482	0.000572134	0.0005613	0.000454577	0.000230067	0.00017009	0.000215675	-9.21957e-05	0.000170833	0.000543537	0.00108	0.00104	6.00652e-05	6.21502e-05	1.1915e-05	0.000104331	4.1392e-05	4.1392e-05	7.40718e-05	7.06214e-05	1.637e-06	7.39659e-05	5.29883e-05	8.2558e-05	2.86999e-05	1.93027e-05	3.7252e-05	7.46788e-05	3.84979e-05	8.8938e-05	0.000284152	2.44202e-05	0.000495807	0.000460348
	0.000374156	0.0013	0.00236	0.00459	0.00803	0.00162	0.00131	0.00122	0.00148	0.00181	0.000314028	0.000118589	0.00093057	0.000966859	0.00141	0.000914504	0.000641176	0.000600989	0.000425941	0.000193301	0.000186013	0.000255386	-0.000110399	0.000132188	0.000541616	0.00106	0.00101	5.09707e-05	4.70854e-05	1.01502e-05	5.75635e-05	3.79264e-05	3.79264e-05	7.83801e-05	6.09808e-05	-7.2624e-06	7.39548e-05	1.3152e-06	8.85625e-05	2.2355e-05	4.6305e-05	4.99567e-05	7.73984e-05	3.0956e-05	6.71426e-05	0.000278432	-0.000111987	0.000483822	0.00035002
	0.000399051	0.00113	0.00275	0.00453	0.00806	0.00163	0.00127	0.00122	0.00145	0.00182	0.000278703	4.69096e-05	0.000835281	0.000999163	0.00133	0.00092884	0.00061224	0.000622947	0.000418747	0.000127029	0.000157696	0.000269983	-0.000130624	5.06314e-05	0.000574747	0.00108	0.00104	2.85327e-05	3.36663e-05	1.202e-07	2.68896e-05	5.73378e-05	5.73378e-05	7.06252e-05	7.55785e-05	4.91593e-05	7.79746e-05	1.32449e-05	6.2135e-05	-9.52508e-06	6.14064e-05	4.15345e-05	8.5519e-05	2.41923e-05	4.51879e-05	0.000114942	-4.18853e-05	0.000251941	0.000248941
	0.000374463	0.00106	0.00295	0.0047	0.00832	0.00164	0.00124	0.00118	0.00141	0.00189	0.000261214	-1.76733e-05	0.000718822	0.00112	0.00125	0.000946104	0.00062303	0.000576364	0.000436251	8.9403e-06	0.000145232	0.000295091	-8.65324e-05	4.6221e-05	0.000663021	0.00112	0.00105	1.60241e-05	5.9847e-06	-3.39541e-05	2.8914e-05	9.49283e-05	9.49283e-05	0.000112511	4.51115e-05	3.26682e-05	7.10997e-05	6.44089e-05	3.39252e-05	-2.9744e-05	1.95336e-05	2.13443e-05	0.00010311	4.0984e-05	5.63634e-05	-8.71611e-05	-1.65519e-05	0.000302264	0.00015714
	0.000368699	0.00116	0.00279	0.00455	0.00799	0.00159	0.00121	0.00115	0.00142	0.00186	0.000216278	-2.88917e-05	0.000842677	0.00111	0.00113	0.000920791	0.000678894	0.00054009	0.000413679	-3.40325e-05	0.000102655	0.000348031	-5.97287e-05	3.9155e-05	0.000703739	0.0012	0.00106	1.1927e-05	1.65246e-05	-7.35667e-05	3.65183e-05	0.000103703	0.000103703	0.000125718	4.12621e-05	7.3126e-06	6.51556e-05	5.73523e-05	-1.72697e-05	3.84276e-05	-1.04458e-05	1.49022e-05	8.42804e-05	3.86023e-05	8.71243e-05	-0.000244505	1.63718e-05	0.000302847	0.000198463
	0.000545143	0.000998647	0.00258	0.00457	0.00809	0.00154	0.00121	0.00117	0.00144	0.00186	0.000190227	7.7852e-06	0.00106	0.000988682	0.00105	0.000972321	0.000647993	0.000548866	0.000435805	-1.2383e-06	3.90825e-05	0.000302706	-9.79253e-05	2.94878e-05	0.000716247	0.00122	0.00106	2.28657e-05	2.84176e-05	-5.50774e-05	3.188e-05	9.8531e-05	9.8531e-05	0.000123296	-3.27916e-05	-2.14947e-05	7.15857e-05	2.35577e-05	-4.95998e-05	6.39832e-05	2.07416e-05	2.20605e-05	7.13617e-05	2.72116e-05	0.000126214	-2.83349e-05	-1.23882e-05	0.000241484	0.000297518
	0.000549455	0.000912979	0.00254	0.00456	0.00803	0.00148	0.00125	0.0012	0.00147	0.00195	0.000190244	-4.20622e-05	0.00115	0.000939133	0.00106	0.000966783	0.000666537	0.000614678	0.000424246	9.75346e-05	-4.24831e-06	0.000280175	-0.000179559	5.17355e-05	0.00067096	0.00123	0.001	6.04261e-05	3.82608e-05	-3.67747e-05	4.8271e-05	9.24563e-05	9.24563e-05	0.000146939	-4.39437e-05	-2.3611e-06	0.00014342	5.5067e-06	-2.84512e-05	2.14238e-05	6.74666e-05	4.79505e-05	4.03009e-05	2.89367e-05	0.000120447	0.000120536	-5.54963e-05	0.000256286	0.000291712
	0.000386289	0.000862844	0.00255	0.00467	0.00809	0.00146	0.00132	0.00124	0.00148	0.00196	0.000158938	-0.000131762	0.00108	0.000928865	0.00107	0.000982147	0.000622055	0.000573203	0.000380761	0.000111719	1.92524e-05	0.000317701	-0.000105746	3.42091e-05	0.000658354	0.00121	0.001	7.80926e-05	2.9933e-05	6.9847e-06	7.53377e-05	6.83439e-05	6.83439e-05	0.000162291	-2.8125e-06	3.47996e-05	0.000151111	1.24466e-05	1.40963e-05	-5.27051e-05	0.000110659	7.89621e-05	3.15839e-05	1.83423e-05	0.000108899	0.000295457	6.75313e-06	0.000434246	0.000119664
	0.0003964	0.000827524	0.00288	0.00461	0.00807	0.0015	0.00138	0.00131	0.00145	0.00191	0.000130829	-0.000140665	0.00115	0.000928812	0.00103	0.000963689	0.000648203	0.000519653	0.000423459	0.000178067	1.58188e-05	0.000261169	-8.16498e-05	5.53911e-05	0.000664841	0.0012	0.001	8.4916e-05	1.32905e-05	3.26191e-05	7.66707e-05	2.46619e-05	2.46619e-05	0.000107548	2.762e-05	3.15723e-05	0.000166899	8.0597e-06	8.32151e-05	-1.6865e-05	0.000106258	6.00012e-05	3.59485e-05	4.06263e-05	9.99373e-05	0.00029185	3.61088e-05	0.000454226	8.91834e-05
	0.0004738	0.00108	0.00253	0.00447	0.00782	0.00151	0.00138	0.0013	0.00141	0.00193	0.000138922	-0.000122172	0.00109	0.000968641	0.00101	0.000987332	0.000639739	0.000464919	0.000541366	0.000218	4.44514e-05	0.000276542	-5.47699e-05	9.65144e-05	0.000614739	0.00119	0.0009663	5.3196e-05	-2.53683e-05	4.21438e-05	7.00275e-05	1.0659e-06	1.0659e-06	3.84338e-05	6.08053e-05	6.62149e-05	0.000208053	-1.83918e-05	0.000102657	-1.51438e-05	8.27528e-05	2.35126e-05	3.8949e-05	1.20336e-05	9.15771e-05	0.000148286	0.000195646	0.000390827	0.000127477
	0.000415696	0.00122	0.0023	0.0046	0.00817	0.0015	0.0013	0.00125	0.00138	0.00177	0.000197617	-2.15023e-05	0.00103	0.000922648	0.00106	0.00097895	0.00060456	0.000492798	0.000606913	0.000240046	0.000169181	0.000263035	-6.91085e-05	3.98555e-05	0.000520375	0.00118	0.000949384	2.89385e-05	-2.94802e-05	5.05916e-05	7.51628e-05	6.4119e-06	6.4119e-06	1.83263e-05	0.000107276	9.51251e-05	0.000207171	-5.26551e-05	6.89763e-05	4.1474e-07	3.65222e-05	9.78821e-06	3.29289e-05	5.48579e-06	4.75636e-05	-4.15053e-05	0.000259665	0.000273465	0.000226155
	0.000368055	0.00114	0.0024	0.00456	0.00819	0.0015	0.00127	0.00116	0.00138	0.00169	8.43108e-05	6.12026e-05	0.00096795	0.000925613	0.00102	0.000970169	0.000623928	0.000574817	0.00055099	0.000296464	0.000212491	0.000163712	-7.40059e-05	-3.42305e-05	0.000462004	0.00119	0.000993526	3.44593e-05	1.8002e-06	2.44442e-05	0.000104741	7.7994e-06	7.7994e-06	3.34408e-05	0.000122497	6.28074e-05	0.000149682	-0.00011696	-4.9403e-06	-4.85248e-06	-1.59375e-05	1.88549e-05	6.51754e-05	2.31127e-05	4.73539e-06	-7.53165e-05	0.00014434	0.000267356	0.000136686
	0.00043528	0.00121	0.0024	0.00476	0.00804	0.00151	0.00133	0.00113	0.00141	0.00171	2.4135e-06	2.93466e-05	0.00103	0.00094259	0.000925439	0.000907126	0.000575229	0.00059429	0.00052024	0.00034481	0.000204368	0.000113223	-2.19806e-05	-2.20006e-05	0.000525089	0.0012	0.00101	2.10203e-05	2.15068e-05	-8.0946e-06	0.000109908	8.8076e-06	8.8076e-06	4.25377e-05	0.000118638	7.66865e-05	0.000113309	-8.75858e-05	-9.4908e-06	1.8034e-05	-4.47038e-05	5.50546e-05	8.79783e-05	1.8954e-05	9.39986e-06	-8.31062e-05	-0.000184472	0.000175872	3.73474e-05
	0.000380733	0.00102	0.00273	0.00475	0.00793	0.00154	0.00139	0.00117	0.00142	0.00177	8.39879e-05	3.72885e-05	0.000964065	0.000960247	0.00091693	0.000885487	0.000567328	0.000586097	0.000501848	0.000305383	0.000202914	0.000118768	-4.94284e-05	9.90203e-05	0.000599222	0.00119	0.00101	2.18962e-05	4.12098e-05	-1.85288e-05	0.00013779	1.44789e-05	1.44789e-05	4.2646e-05	9.29536e-05	3.87653e-05	9.05693e-05	-2.80988e-05	-3.92838e-05	3.54114e-05	-8.63136e-06	8.97056e-05	8.90306e-05	5.5529e-05	1.08049e-05	-0.00011062	-0.000373578	9.42482e-05	0.000102616
	0.000244212	0.00103	0.00235	0.0048	0.00818	0.00153	0.00146	0.00121	0.00138	0.00189	0.000155054	0.00010349	0.00091461	0.000911603	0.000920664	0.00082696	0.0005331	0.000595474	0.00045924	0.000303466	0.000197186	0.000161349	-0.00015069	4.02975e-05	0.000633538	0.00117	0.00106	-5.2e-09	3.54552e-05	-2.82156e-05	0.000163151	-5.7108e-06	-5.7108e-06	4.14218e-05	6.6115e-05	3.71414e-05	0.000105904	-2.62324e-05	-3.04627e-05	6.76823e-06	4.14675e-05	8.83866e-05	5.96242e-05	8.51654e-05	-1.66491e-05	-3.45115e-05	-0.000476239	1.02708e-05	0.000300017
	0.000378311	0.00115	0.00175	0.00494	0.00822	0.00152	0.00149	0.0012	0.00132	0.00196	0.000152082	0.00015031	0.000841094	0.000893385	0.00103	0.000829718	0.000464793	0.000530022	0.000451375	0.00036807	0.000243157	0.000192804	-0.000229521	6.20373e-05	0.000648952	0.00118	0.0011	-3.54253e-05	4.3643e-05	-7.7222e-06	0.000157596	-1.77455e-05	-1.77455e-05	4.19275e-05	8.12083e-05	-1.71151e-05	0.000112841	-6.89242e-05	3.2202e-06	3.58101e-06	6.94026e-05	8.91242e-05	3.5645e-05	0.000109382	6.14019e-06	5.54678e-05	-0.000394808	0.000198159	0.000416073
	0.000605414	0.00124	0.00203	0.00461	0.00808	0.00157	0.00149	0.00119	0.00127	0.0019	0.00015836	0.000100072	0.000837316	0.000928525	0.00111	0.000807666	0.000429217	0.000528995	0.000441438	0.000269432	0.000209618	0.000203015	-0.000198582	6.42767e-05	0.000685675	0.00118	0.00109	-1.73477e-05	6.75075e-05	3.97134e-05	0.000112704	-3.91232e-05	-3.91232e-05	6.35466e-05	9.38815e-05	-7.79169e-05	8.2563e-05	-8.44285e-05	-1.33431e-05	1.627e-05	7.48984e-05	7.64548e-05	2.35887e-06	0.000108016	4.75636e-05	0.000104637	-0.000293055	0.000285051	0.000368119
	0.000532142	0.00118	0.00234	0.00439	0.00803	0.00162	0.00146	0.00119	0.00127	0.00181	0.0001582	2.45888e-05	0.000859324	0.000882001	0.00118	0.000796467	0.000481806	0.000565702	0.000409965	0.00017849	0.000203474	0.000263452	-0.000130473	0.000102647	0.000661205	0.00117	0.00111	8.0775e-06	6.07656e-05	6.74878e-05	0.000106996	-1.6676e-06	-1.6676e-06	7.84594e-05	0.000128942	-2.74014e-05	8.19951e-05	-6.09989e-05	-3.38515e-05	-1.86849e-05	8.36148e-05	4.84873e-05	3.1884e-06	9.47756e-05	8.5086e-05	6.87133e-05	-0.000254066	0.000210006	0.000375817
	0.000407317	0.00116	0.0024	0.00442	0.00793	0.00167	0.00146	0.00119	0.0013	0.00177	0.000126396	1.6359e-05	0.000944355	0.000896919	0.00122	0.000776733	0.000479245	0.000528759	0.000380474	4.88301e-05	0.000135262	0.000287981	-5.81661e-05	0.000124045	0.00061219	0.00117	0.00108	6.7142e-06	6.90996e-05	4.99795e-05	0.000125754	3.39962e-05	3.39962e-05	3.07922e-05	0.000122643	2.45855e-05	2.36114e-05	-6.9736e-06	-3.51543e-05	-5.67686e-05	0.00010908	3.52234e-05	-1.90672e-05	9.97047e-05	8.9188e-05	2.95803e-05	-0.000242234	0.000199041	0.000479047
	0.000207475	0.000947005	0.00261	0.00469	0.00792	0.00165	0.00143	0.00121	0.00134	0.00179	0.000168415	1.49761e-05	0.000907499	0.000957051	0.00124	0.000836661	0.000476238	0.000547552	0.000328293	8.5212e-05	0.00011377	0.000290815	-2.86886e-05	0.00010566	0.000592614	0.00115	0.00105	2.9411e-06	5.56051e-05	4.75104e-05	0.000121283	6.26287e-05	6.26287e-05	-2.60232e-05	0.000115361	1.4717e-05	4.26062e-05	-2.9154e-06	-4.70624e-05	-8.31541e-05	9.14743e-05	3.35368e-05	-3.76146e-05	9.76809e-05	0.000101293	-3.24399e-05	-1.98713e-05	0.000189738	0.000514418
	0.000252283	0.00089829	0.00229	0.00471	0.00782	0.00163	0.00138	0.00123	0.00139	0.00181	0.000232859	4.81413e-05	0.000956623	0.00102	0.0013	0.000833452	0.000546862	0.000551791	0.000275274	0.000144867	0.00017464	0.000193544	5.3887e-05	0.000169126	0.000615016	0.00111	0.00105	1.49498e-05	2.29559e-05	3.95813e-05	0.00011951	7.49895e-05	7.49895e-05	-4.84959e-05	7.40766e-05	1.59959e-05	6.93559e-05	-3.32946e-05	-7.99881e-05	-4.73224e-05	5.33953e-05	5.00543e-05	-3.17269e-05	7.68259e-05	8.42032e-05	-7.37839e-05	0.000146765	0.000158977	0.000453265
	0.000328274	0.001	0.00213	0.0046	0.00799	0.00163	0.00136	0.00123	0.00141	0.00165	0.000269355	8.9026e-05	0.000946941	0.0011	0.00126	0.00084286	0.000525642	0.000602312	0.000303296	0.000199647	0.000177388	0.000155184	1.30476e-05	0.000118446	0.000618031	0.0011	0.00104	3.28385e-05	2.43145e-05	4.92976e-05	9.61162e-05	6.53386e-05	6.53386e-05	4.0391e-06	7.51089e-05	1.10812e-05	5.44027e-05	-4.4178e-06	-7.3332e-05	-2.47204e-05	3.03855e-05	9.37644e-05	-3.5868e-05	7.20222e-05	2.11193e-05	-0.000360407	0.000205386	0.000238373	0.000433389
	0.000314578	0.000864489	0.00226	0.00465	0.0079	0.00163	0.00138	0.0012	0.0014	0.00167	0.000206278	4.66046e-05	0.000968391	0.00104	0.00119	0.000812902	0.000441311	0.000603499	0.000364417	0.000237226	0.000140629	0.000164025	-4.91498e-05	0.000119142	0.000563506	0.00108	0.00106	6.77441e-05	5.97266e-05	5.61599e-05	5.97687e-05	8.75544e-05	8.75544e-05	2.30452e-05	9.90652e-05	2.38853e-05	8.8023e-05	1.62171e-05	1.60078e-05	3.55653e-06	-1.24556e-05	0.000103281	-3.63029e-05	8.45312e-05	4.31818e-05	-0.000301885	0.000319864	0.000313276	0.000360041
	0.000296945	0.000712797	0.00239	0.00471	0.00812	0.00161	0.00143	0.00115	0.00137	0.00173	0.000204266	1.91154e-05	0.00106	0.00104	0.00107	0.000735152	0.000425244	0.000574666	0.000388185	0.000241074	0.000176582	6.22788e-05	-0.000120859	0.000229305	0.00057328	0.0011	0.00112	6.57197e-05	8.41618e-05	7.13139e-05	4.22537e-05	8.86497e-05	8.86497e-05	3.35871e-05	0.000136499	-8.1701e-06	0.000115128	-3.23165e-05	9.76898e-05	5.20442e-05	-3.18766e-05	6.26009e-05	8.55573e-06	0.000106949	8.62743e-05	-0.000118574	0.000174449	0.000245217	0.00029601
	0.000246411	0.000533531	0.00195	0.00449	0.008	0.00161	0.00148	0.0011	0.00134	0.00177	0.000192738	-8.846e-06	0.00111	0.00103	0.00104	0.000685977	0.000406691	0.000550708	0.000397049	0.000249824	0.000196227	2.80811e-05	-0.000139876	0.000236774	0.000621095	0.00111	0.00112	5.70937e-05	0.000101738	7.19979e-05	1.77137e-05	6.44396e-05	6.44396e-05	7.79266e-05	0.000148386	1.85715e-05	8.35527e-05	-7.3885e-05	9.335e-05	1.252e-05	-2.94568e-05	1.82131e-05	4.62486e-05	0.000119105	0.000105524	0.000163077	-7.31734e-05	0.000254184	0.000313264
	0.000408891	0.000323877	0.00227	0.0045	0.00806	0.00159	0.00152	0.00106	0.00129	0.00183	0.000214203	-4.28868e-05	0.00105	0.00097035	0.00103	0.000721602	0.000463992	0.000505537	0.000390592	0.000308537	0.000265318	8.66852e-06	-8.35949e-05	0.000163849	0.000666814	0.00112	0.00109	4.9615e-05	7.84331e-05	4.328e-05	2.66185e-05	5.57962e-05	5.57962e-05	0.00014919	0.000148889	4.20123e-05	6.79846e-05	-5.06346e-05	7.17487e-05	2.97132e-05	-3.9114e-05	-6.16485e-06	6.61686e-05	0.000135836	7.73631e-05	0.000261621	-0.000188102	0.000193266	0.00041628
	0.000466983	0.000630949	0.00238	0.00457	0.00813	0.00154	0.00154	0.00109	0.00128	0.0018	0.000231853	-3.06739e-05	0.00102	0.000902713	0.00107	0.00078501	0.000498225	0.0004576	0.000412614	0.000271559	0.000368173	3.39451e-05	-4.29007e-06	0.000114356	0.000637675	0.0011	0.00105	4.27111e-05	6.11255e-05	2.2238e-06	5.05602e-05	6.04435e-05	6.04435e-05	0.000114095	0.000106464	-2.8769e-06	0.000117172	-2.22709e-05	1.75812e-05	2.40161e-05	-3.17068e-05	-1.18402e-05	7.2111e-05	0.000179318	3.76402e-05	0.000197925	-0.000174377	0.000220471	0.000531215
	0.000520105	0.000544203	0.00206	0.00467	0.00791	0.00153	0.00154	0.00117	0.00124	0.0018	0.000274102	2.00612e-05	0.000879197	0.00101	0.00111	0.000761057	0.000474812	0.000406573	0.000426806	0.000306492	0.000323584	5.80422e-05	5.63869e-05	0.000133137	0.000567548	0.00108	0.00103	2.70789e-05	6.60168e-05	-3.20059e-05	6.68656e-05	6.17941e-05	6.17941e-05	0.000101392	7.76856e-05	-4.07951e-05	0.000128382	-8.335e-07	-3.7022e-05	6.52547e-06	-2.90935e-05	3.54312e-05	2.36397e-05	0.000168068	3.14423e-05	0.0002756	-8.71407e-06	0.000288945	0.000508938
	0.000456907	0.0007045	0.00241	0.00499	0.00768	0.0015	0.00154	0.00122	0.00124	0.00176	0.000192957	2.94792e-05	0.000842777	0.00111	0.00111	0.000673864	0.000505979	0.00038443	0.00046937	0.00030653	0.000212023	8.5876e-05	8.95709e-05	0.000151126	0.000559904	0.00107	0.00099741	9.3242e-06	9.67845e-05	-1.65989e-05	5.61739e-05	7.51954e-05	7.51954e-05	0.000148879	9.8609e-06	-5.08303e-05	0.000121585	4.054e-06	-2.544e-05	-1.08952e-06	-6.37611e-05	0.000137356	2.89654e-05	0.000106444	7.5128e-05	3.94873e-05	0.000186068	0.000165265	0.000545967
	0.000239056	0.000959546	0.00266	0.00487	0.00784	0.00149	0.00155	0.00122	0.00124	0.00169	9.67018e-05	0.000101431	0.000802378	0.00112	0.00114	0.000644367	0.000544987	0.000465307	0.000527795	0.000273851	0.000239927	5.78114e-05	4.99998e-06	0.000173264	0.000628421	0.00106	0.000980589	-1.47278e-05	0.000103785	7.0662e-06	4.58701e-05	5.83942e-05	5.83942e-05	0.000141395	-1.09114e-05	-9.0484e-06	0.000131147	-1.03797e-05	2.27238e-05	2.66688e-05	-7.78829e-05	0.000164785	6.27108e-05	0.00010362	9.172e-05	-0.000226607	0.000204166	8.55749e-05	0.000529223
	0.000340015	0.00118	0.00256	0.00464	0.00784	0.00152	0.00155	0.00113	0.00126	0.00175	4.99681e-05	0.00015992	0.000744081	0.00116	0.00116	0.000732901	0.000579869	0.000570134	0.000583801	0.000208722	0.000191517	1.04931e-05	-9.69577e-06	0.000158899	0.000696535	0.00106	0.000982083	-1.26618e-05	8.38343e-05	5.2986e-06	5.09198e-05	5.81878e-05	5.81878e-05	0.000121116	-2.76291e-05	3.69326e-05	0.000193242	-3.61005e-05	4.60722e-05	1.635e-06	-7.68635e-05	0.000168734	6.70645e-05	0.000120663	9.69543e-05	-0.000260641	0.000211441	0.000133027	0.000430836
	0.000395664	0.00094882	0.00276	0.00458	0.00805	0.00153	0.00154	0.00111	0.00129	0.00181	8.07803e-05	0.000185532	0.000730652	0.00118	0.00111	0.000852876	0.000571194	0.000575335	0.000519014	0.000231866	0.000106152	6.72499e-05	-1.01043e-05	0.000103838	0.000719862	0.00107	0.00094921	-3.79103e-05	7.66825e-05	2.33039e-05	5.31883e-05	2.65796e-05	2.65796e-05	4.32069e-05	-1.87442e-05	3.2027e-05	0.000201972	-1.5515e-06	3.91112e-05	-3.07346e-05	-8.11209e-05	0.000126372	3.88016e-05	8.90249e-05	7.82583e-05	-0.00019919	3.7482e-07	0.000206117	0.000336982
	0.000258396	0.000860765	0.00222	0.00465	0.0077	0.00156	0.00149	0.00115	0.00131	0.00183	8.64062e-05	0.000162269	0.000703854	0.00116	0.00101	0.000843621	0.000600148	0.000523339	0.000492171	0.000246984	2.4783e-05	0.000127713	3.80813e-05	9.06988e-05	0.000763682	0.00107	0.000990762	-4.84116e-05	8.18248e-05	-7.874e-07	7.7411e-05	2.62313e-05	2.62313e-05	-4.12703e-05	-7.93577e-05	-2.5401e-05	0.000189593	5.318e-07	-1.673e-06	-4.40179e-05	-8.45619e-05	7.01084e-05	1.79316e-05	4.97701e-05	5.53262e-05	-0.000192448	-0.000120627	0.000220433	0.000329619
	0.000228292	0.000881935	0.00249	0.0046	0.00787	0.00161	0.00143	0.00116	0.00136	0.00187	0.000167468	6.85584e-05	0.000678248	0.00116	0.000987838	0.000796192	0.000665681	0.000476972	0.000514583	0.000237164	2.95506e-05	7.18755e-05	6.64404e-05	7.77742e-05	0.000713394	0.00108	0.00103	-5.08217e-05	7.66952e-05	-3.05098e-05	8.72139e-05	2.01687e-05	2.01687e-05	-1.46828e-05	-9.20263e-05	-7.93196e-05	0.000165242	1.9994e-05	-1.49827e-05	-4.01495e-05	-6.06357e-05	5.25289e-05	3.39765e-05	3.67567e-05	5.5758e-05	-8.89081e-05	-0.000152561	0.000158551	0.000295589
	0.000220517	0.000935236	0.00284	0.00449	0.00764	0.00163	0.00135	0.0012	0.0014	0.00184	0.00020115	9.3904e-06	0.000607191	0.00115	0.000982767	0.000752993	0.000661003	0.00040836	0.000503712	0.000239067	-3.24605e-05	9.28988e-05	7.87113e-05	4.48794e-05	0.000662766	0.00107	0.00103	-2.37232e-05	7.32481e-05	-2.92609e-05	6.44429e-05	-3.7253e-06	-3.7253e-06	6.46711e-05	-2.69991e-05	-9.35804e-05	0.000171299	-1.17538e-05	-6.5551e-06	-1.51886e-05	-4.51963e-05	4.32341e-05	4.9374e-05	5.21496e-05	8.98069e-05	-1.69204e-06	-0.000172536	0.000122265	0.000380146
	0.000342116	0.000978178	0.00262	0.00453	0.00771	0.00164	0.00133	0.00121	0.00144	0.00184	0.00029076	-1.92467e-05	0.000662223	0.0011	0.000881658	0.000722951	0.000601538	0.000442049	0.000472165	0.000295149	-8.59362e-05	0.000108802	3.01231e-06	0.000129692	0.000659624	0.00106	0.001	2.119e-06	7.69448e-05	-5.21924e-05	4.28002e-05	2.054e-07	2.054e-07	7.24029e-05	9.3921e-06	-4.31515e-05	0.000147559	-7.05235e-05	1.14411e-05	2.30015e-05	-2.18135e-05	3.90917e-05	5.68425e-05	7.18871e-05	9.55565e-05	-0.000132505	-0.000111995	4.09254e-05	0.000228075
	0.000300899	0.00116	0.00269	0.00454	0.00793	0.00162	0.0013	0.00122	0.00145	0.00185	0.000243445	2.54031e-05	0.000752467	0.000994592	0.000883082	0.000712659	0.000518184	0.000509491	0.000452207	0.000229368	-5.21266e-05	0.000106517	-2.73669e-06	0.000154044	0.000732996	0.00107	0.000966355	4.1802e-06	7.96796e-05	-4.52536e-05	4.00633e-05	4.84845e-05	4.84845e-05	4.29372e-05	-3.7453e-06	-1.4386e-06	0.000109778	-0.000123552	3.04642e-05	4.8076e-05	1.90732e-05	4.87265e-05	3.01065e-05	8.29854e-05	8.40189e-05	-0.000326304	-6.14158e-05	9.21362e-05	0.000149088
	0.000368856	0.00114	0.00272	0.00447	0.008	0.0016	0.0013	0.00125	0.00144	0.00192	0.000222813	0.000157503	0.00084154	0.000945708	0.00104	0.000660054	0.000531727	0.000571101	0.000468369	0.000207355	1.18805e-05	9.97571e-05	6.60419e-06	0.000141481	0.000766002	0.00113	0.000998535	-1.64396e-05	7.98975e-05	-1.17184e-05	3.02143e-05	4.92169e-05	4.92169e-05	4.05937e-05	1.15331e-05	6.396e-07	7.72103e-05	-8.26684e-05	-2.74e-08	8.44546e-05	4.08467e-05	3.70592e-05	2.61469e-05	7.98155e-05	8.8501e-05	-0.000210862	-0.000135282	0.000242607	0.000219017
	0.000347903	0.0011	0.00246	0.00444	0.00812	0.00157	0.00128	0.00127	0.00141	0.00202	0.000171425	0.000193414	0.000949498	0.000878447	0.00108	0.000608444	0.000545131	0.000614623	0.000424964	0.000200872	7.08e-05	7.64142e-05	-2.42713e-05	0.000149563	0.000676351	0.00117	0.000984758	-4.46623e-05	8.22953e-05	1.8824e-05	1.2897e-05	4.02696e-05	4.02696e-05	6.35083e-05	3.9791e-05	7.6056e-06	0.000110995	-4.78551e-05	-5.05722e-05	0.000130381	6.68638e-05	3.36224e-06	4.71338e-05	7.20206e-05	7.976e-05	8.86434e-05	-0.000113841	0.000184052	0.000285425
	0.00026125	0.0011	0.00239	0.00471	0.00812	0.00156	0.0013	0.00127	0.00144	0.00199	0.00016524	0.000168595	0.000923267	0.000902545	0.00115	0.000673527	0.000527012	0.000609678	0.000429983	0.000151557	3.96605e-05	2.72219e-05	-6.47255e-05	0.000128953	0.000663693	0.00119	0.00101	-4.74379e-05	7.08522e-05	2.80166e-05	4.28502e-05	7.98645e-05	7.98645e-05	6.31115e-05	7.84179e-05	8.0858e-06	0.000135931	-7.03893e-05	-5.43155e-05	0.000133493	0.00011154	8.89727e-06	3.34835e-05	7.54271e-05	9.03095e-05	7.65302e-05	-5.71308e-05	0.000114051	0.00033689
	0.000357615	0.000900706	0.00262	0.0045	0.00812	0.00159	0.00138	0.0013	0.00146	0.00189	0.000222739	0.000153466	0.00101	0.000945533	0.00111	0.00064735	0.000484464	0.000557799	0.000471486	0.000191026	2.23421e-05	4.40339e-05	-6.85234e-05	6.01784e-05	0.000698403	0.00118	0.000982811	-3.13327e-05	6.50968e-05	-1.37395e-05	5.80974e-05	9.78212e-05	9.78212e-05	6.77468e-05	8.15088e-05	2.88224e-05	0.000150603	-8.53638e-05	-5.62667e-05	0.000117151	0.000107188	2.59158e-05	3.66488e-05	0.000106904	8.343e-05	0.000156537	-2.5803e-05	0.000108064	0.000437942
	0.000340621	0.000947514	0.00272	0.00452	0.00803	0.00162	0.00142	0.00123	0.00146	0.00191	0.000281118	9.68727e-05	0.00109	0.00094705	0.00113	0.000645464	0.000469075	0.000520642	0.000470592	0.000113554	4.06809e-05	3.28524e-05	-1.2558e-05	-1.43089e-05	0.00064067	0.00119	0.000960255	-3.32387e-05	6.59768e-05	-4.72394e-05	4.75562e-05	9.93325e-05	9.93325e-05	8.2398e-05	9.06065e-05	6.17018e-05	0.000123609	-5.33189e-05	-2.54735e-05	4.36906e-05	6.22589e-05	4.3325e-05	4.55173e-05	8.01078e-05	5.30097e-05	-0.000262523	-9.32249e-05	6.13994e-05	0.000478247
	0.000276361	0.000884768	0.00232	0.00441	0.00766	0.00165	0.00137	0.00116	0.00145	0.00191	0.000328904	0.000130137	0.00111	0.000926032	0.00117	0.000716802	0.000497181	0.0004667	0.000466945	0.00018639	8.53719e-05	8.19777e-05	-0.000106686	-7.73174e-05	0.00057535	0.0012	0.000983718	-1.59508e-05	4.50492e-05	-4.27039e-05	4.60022e-05	7.60473e-05	7.60473e-05	3.21448e-05	9.61347e-05	5.73197e-05	0.000108182	-2.78959e-05	2.30023e-05	3.97782e-05	5.86741e-05	4.25784e-05	5.05748e-05	3.52176e-05	5.2686e-05	-0.000625034	0.000129305	-3.22593e-05	0.000420054
	0.000292323	0.000772553	0.00232	0.00439	0.00794	0.00165	0.00136	0.0012	0.0014	0.00177	0.000353729	0.000224806	0.00113	0.000957026	0.00122	0.000754865	0.000514505	0.000467695	0.00042947	0.000165675	0.000130608	0.000122407	-0.000155292	-8.84899e-05	0.000571026	0.00121	0.000959202	-1.67538e-05	3.65901e-05	1.49267e-05	7.0036e-05	5.97723e-05	5.97723e-05	3.36462e-05	5.68704e-05	3.66675e-05	0.000123547	5.86e-06	2.46566e-05	4.0408e-05	7.52295e-05	7.94136e-05	4.04604e-05	3.44092e-05	5.95783e-05	-0.00068293	0.000378458	5.53657e-05	0.000311028
	0.000215616	0.000756277	0.00198	0.00446	0.00803	0.00164	0.00137	0.00122	0.00138	0.00174	0.000301018	0.00027424	0.00104	0.000959066	0.00129	0.000816755	0.000574948	0.000495481	0.000393964	0.000180514	0.000130654	8.99279e-05	-0.000146591	-4.81113e-05	0.000531668	0.0012	0.000977087	5.302e-07	1.81698e-05	4.78222e-05	8.72641e-05	3.96676e-05	3.96676e-05	6.63427e-05	8.54599e-05	2.83257e-05	0.000116165	4.403e-06	-6.4631e-06	4.02924e-05	7.8841e-05	9.91498e-05	3.81534e-05	3.5368e-05	2.76963e-05	-0.000377836	0.0002709	-4.73531e-06	0.000130469
	0.000459421	0.000820636	0.00261	0.00447	0.00811	0.00163	0.00137	0.00119	0.00136	0.00183	0.0001834	0.000236147	0.000892435	0.000894601	0.00132	0.000788933	0.000586407	0.000545288	0.000306591	0.0001597	9.12588e-05	0.000137704	-0.000140934	-4.76562e-05	0.000486123	0.00115	0.000963344	3.01159e-05	8.2574e-06	4.06718e-05	8.98268e-05	4.43686e-05	4.43686e-05	7.11109e-05	7.21412e-05	-6.5571e-06	0.000148853	-6.4748e-06	-1.4505e-05	1.9096e-05	7.65994e-05	5.59288e-05	4.44754e-05	8.4945e-05	-1.10443e-05	-0.000175916	0.000197328	-3.31795e-05	8.46125e-05
	0.000309367	0.000819442	0.00262	0.00462	0.00794	0.00163	0.00137	0.00115	0.00135	0.00189	0.00019242	0.000212659	0.000704895	0.000877612	0.00124	0.000755883	0.000585579	0.000534937	0.000318786	0.000207509	-9.01949e-06	0.000170354	-9.08787e-05	-4.07349e-05	0.000532384	0.00115	0.000896944	4.02296e-05	-2.8225e-06	2.95755e-05	5.77394e-05	4.89475e-05	4.89475e-05	9.98043e-05	5.82705e-05	7.6737e-06	0.000171004	-3.54129e-05	-7.0542e-06	7.08659e-05	4.58892e-05	4.32667e-05	2.19584e-05	0.000116067	-3.66947e-05	-0.000109241	7.11401e-05	0.000106155	7.00685e-05
	0.000509036	0.00109	0.00235	0.0043	0.00776	0.0016	0.00139	0.0012	0.00135	0.00181	0.000273783	0.000251145	0.000680866	0.000871715	0.00121	0.000686119	0.000470879	0.000489285	0.000358298	0.000149738	-3.2633e-05	9.59977e-05	-5.28247e-05	3.68412e-05	0.000582939	0.00116	0.000841147	5.6109e-05	2.31617e-05	1.36925e-05	5.20992e-05	2.688e-05	2.688e-05	7.22585e-05	0.000102888	2.61026e-05	0.000151776	-5.95317e-05	-1.97823e-05	8.8694e-05	1.83581e-05	4.86477e-05	-2.36555e-06	0.00012031	4.04384e-05	-3.46044e-05	7.00083e-05	6.53893e-05	0.000105753
	0.000388922	0.000892712	0.00252	0.00437	0.00777	0.0016	0.00139	0.00123	0.00134	0.00168	0.000257701	0.000234776	0.000855609	0.000872204	0.0011	0.000659062	0.00044792	0.000553954	0.000381208	0.00012671	-6.67884e-05	5.18601e-05	-3.56664e-05	5.263e-05	0.000648653	0.00117	0.000860272	7.70939e-05	3.2907e-05	-1.5841e-06	5.91425e-05	2.63349e-05	2.63349e-05	2.52859e-05	0.000110764	6.44217e-05	0.000124053	-5.09883e-05	-2.59643e-05	5.73703e-05	3.99179e-06	7.6989e-05	2.26273e-05	0.000135598	8.57331e-05	0.00011401	0.000104393	9.71448e-06	0.000165826
	0.000340082	0.000855352	0.00234	0.00433	0.00783	0.00161	0.0014	0.00121	0.00131	0.00167	0.000230099	0.000241221	0.000939857	0.000837268	0.000992312	0.000589369	0.000450922	0.000590067	0.00045016	0.000130984	-7.18929e-05	-1.22893e-06	-0.000118733	4.22602e-05	0.00061747	0.00118	0.00088719	8.56033e-05	3.93319e-05	4.555e-06	6.15747e-05	7.10641e-05	7.10641e-05	1.38126e-05	8.17874e-05	6.8806e-06	0.00012605	-4.27534e-05	-3.93603e-05	-1.61719e-06	2.45541e-05	5.11274e-05	4.3991e-05	0.000156947	6.1352e-05	0.000138665	0.000142334	-8.71424e-06	0.000218426
	0.000434653	0.000737349	0.0025	0.00445	0.00776	0.00163	0.00142	0.00118	0.00131	0.00171	0.000176626	0.000270524	0.00101	0.000797546	0.000840316	0.000634195	0.000508799	0.00053685	0.000452425	0.00018016	-7.19231e-05	1.65933e-05	-0.000115577	3.86362e-05	0.000614321	0.00114	0.000862664	7.05604e-05	6.53693e-05	5.66889e-05	8.74908e-05	7.7929e-05	7.7929e-05	2.21888e-05	0.000111882	-1.67502e-05	0.000164526	-2.28487e-05	-4.98801e-05	-6.77085e-05	-5.36044e-06	4.65574e-05	1.63388e-05	0.000152042	2.77316e-05	-2.56552e-05	0.000210543	-0.000176802	0.000239398
	0.00041463	0.000861371	0.00287	0.00433	0.00773	0.00165	0.00144	0.00114	0.00133	0.00173	0.000155189	0.000220304	0.00103	0.00084744	0.000847889	0.000690449	0.000584725	0.000483056	0.000382721	0.000223173	-8.02768e-05	9.76709e-05	-7.44453e-05	7.82811e-05	0.000556503	0.00114	0.000859146	6.03898e-05	6.98513e-05	8.17721e-05	9.61313e-05	4.7733e-05	4.7733e-05	3.87316e-05	9.32852e-05	-6.1964e-06	0.000163953	3.729e-06	-2.48325e-05	-7.5465e-05	-2.04171e-05	4.0904e-05	3.2676e-06	0.000121686	2.8008e-05	-4.52489e-05	6.65429e-05	-0.000210278	0.000296479
	0.000318443	0.000690398	0.00235	0.00422	0.00765	0.00166	0.00146	0.0011	0.00134	0.00176	0.000200657	0.000161181	0.00102	0.000875628	0.000835481	0.000700809	0.000621226	0.000500204	0.000335889	0.000267904	6.10393e-05	0.000121841	-3.24627e-06	0.000113646	0.000510453	0.00113	0.000865683	7.77227e-05	7.65194e-05	8.47919e-05	0.000110962	5.53742e-05	5.53742e-05	1.21366e-05	4.18248e-05	1.8775e-06	0.000162385	-2.09545e-05	-2.2163e-05	-1.74513e-05	3.53485e-06	-1.20517e-06	4.98163e-05	0.000112058	5.87671e-05	0.000308864	5.48426e-05	-6.3071e-05	0.000244535
	0.000314355	0.0003949	0.00263	0.00437	0.0077	0.00165	0.00144	0.00103	0.00135	0.0018	0.000203643	0.000228405	0.000961464	0.000980551	0.000949938	0.000827575	0.000603291	0.00057062	0.000352896	0.000218275	0.000110101	0.000103277	0.000130123	0.000110863	0.00049912	0.00113	0.00085617	6.72999e-05	8.88528e-05	4.70178e-05	8.14983e-05	4.45908e-05	4.45908e-05	5.05374e-05	8.11225e-05	-1.44148e-05	9.03274e-05	-4.75707e-05	-1.70456e-05	3.04145e-06	5.06591e-05	-2.96335e-05	6.92036e-05	9.466e-05	0.000112903	0.00039019	-9.11858e-05	-0.000151151	0.000288944
	0.000268673	0.000299296	0.00311	0.00451	0.00779	0.00162	0.00141	0.00102	0.00138	0.00185	0.000154848	0.000228879	0.000766209	0.000967866	0.00107	0.000940507	0.000576893	0.000550894	0.000326388	0.000210659	5.46991e-05	0.000119663	0.000212314	0.000107064	0.000519488	0.00113	0.000863919	4.4601e-05	9.04561e-05	4.9652e-06	6.88267e-05	2.43684e-05	2.43684e-05	5.52349e-05	0.000125715	1.28806e-05	4.36255e-05	-4.91273e-05	1.2098e-05	5.2945e-05	7.16343e-05	-1.5427e-05	0.000109146	6.84457e-05	0.000127003	0.000326441	0.000136401	-0.000114327	0.000271282
	0.000250567	0.000238208	0.0027	0.00446	0.00779	0.00159	0.00137	0.00106	0.00137	0.00184	0.000143734	0.000250717	0.000648528	0.000901186	0.00112	0.000965389	0.000529563	0.000477114	0.000345058	0.000189367	3.07853e-05	0.000198699	0.000158362	2.70823e-05	0.000457114	0.00114	0.000917153	5.65433e-05	7.40391e-05	-3.12766e-05	6.42875e-05	3.82435e-05	3.82435e-05	9.08786e-05	8.35022e-05	3.31028e-05	2.21762e-05	-5.25684e-05	8.2592e-06	8.21163e-05	5.58835e-05	1.11968e-05	7.53466e-05	5.48235e-05	0.000141889	0.000201287	0.000152974	-0.000220273	0.000372151
	0.000358638	0.000479776	0.00229	0.0046	0.00765	0.00158	0.00135	0.00114	0.00134	0.00178	0.000162158	0.000224702	0.000608948	0.000887471	0.00113	0.000995762	0.000430761	0.000419446	0.000374802	0.000259587	5.52325e-06	0.000208329	9.87247e-05	-9.89698e-06	0.000365655	0.00117	0.000897101	5.00566e-05	6.65882e-05	-1.11275e-05	5.59776e-05	5.6432e-05	5.6432e-05	8.6157e-05	7.18215e-05	2.47572e-05	6.73397e-05	-6.87236e-05	-1.15306e-05	0.000143905	3.52554e-05	3.73875e-05	4e-05	5.06668e-05	0.000105697	-7.0912e-05	8.14736e-05	-5.15597e-05	0.000349411
	0.000511487	0.000422619	0.0017	0.00452	0.00773	0.00157	0.00135	0.00117	0.00133	0.00172	0.000200804	0.000215758	0.000526545	0.000914664	0.00112	0.000967887	0.000451505	0.000417105	0.000412655	0.000308575	-3.30599e-05	0.000207517	2.5304e-05	1.65406e-05	0.00033895	0.00116	0.000937846	3.98092e-05	4.07913e-05	6.629e-07	6.2257e-05	1.64197e-05	1.64197e-05	9.51255e-05	3.65654e-05	-7.2533e-06	8.20409e-05	-5.35652e-05	-2.38396e-05	0.00016659	4.99581e-05	3.92425e-05	6.58604e-05	5.8659e-05	7.57382e-05	-3.5733e-05	2.45511e-05	5.54238e-05	0.000373982
	0.000483937	0.000513609	0.00165	0.00445	0.00791	0.00155	0.00136	0.00122	0.00131	0.00171	0.000195811	0.000137036	0.000682473	0.000979638	0.00109	0.000980201	0.000493285	0.000437783	0.000310822	0.000262041	-2.07296e-05	0.00018138	2.57442e-05	-3.0568e-06	0.000357725	0.00115	0.000947253	1.51548e-05	1.25705e-05	1.12561e-05	3.20009e-05	2.2497e-05	2.2497e-05	8.63595e-05	2.34394e-05	-6.8485e-05	7.22007e-05	-3.37772e-05	5.5978e-06	0.000109596	2.73728e-05	-5.4451e-07	7.27655e-05	9.04459e-05	0.000101453	-0.000202073	0.000126549	6.9857e-05	0.000227048
	0.000428637	0.000667055	0.00164	0.00455	0.00772	0.00154	0.00135	0.00117	0.0013	0.00177	0.000236593	0.000181205	0.000743337	0.000937994	0.00114	0.000952558	0.00052861	0.000547163	0.000301493	0.000239493	-3.56908e-05	8.85394e-05	3.36056e-05	5.82753e-05	0.000486759	0.00112	0.000965682	-1.14007e-05	1.8246e-05	1.38579e-05	2.50317e-05	4.09247e-05	4.09247e-05	4.26075e-05	8.52901e-05	-6.73524e-05	5.51628e-05	-3.64816e-05	1.9235e-05	5.31178e-05	4.40276e-05	-4.24203e-05	6.57892e-05	0.000114056	8.47982e-05	-0.000158728	0.000175585	8.92389e-05	0.000242448
	0.000386614	0.000780236	0.00195	0.00448	0.00758	0.00159	0.00137	0.00109	0.00127	0.00174	0.000243264	0.000206386	0.000816454	0.000901257	0.00116	0.000911467	0.000528272	0.000574345	0.000361098	0.00022094	-8.71041e-05	7.78767e-05	-4.24842e-05	0.000158589	0.000580997	0.00113	0.000992902	8.82e-07	1.86089e-05	1.09244e-05	7.6854e-06	6.91495e-05	6.91495e-05	4.12075e-05	0.000139352	-1.42985e-05	3.13962e-05	-3.7361e-05	5.5154e-06	2.04681e-05	5.9461e-05	-4.67678e-05	7.90924e-05	8.21622e-05	7.22147e-05	-3.49115e-05	0.000155993	-2.63704e-05	0.000229784
	0.000290974	0.000902409	0.00234	0.00462	0.0076	0.00162	0.00138	0.00102	0.00128	0.00182	0.000198553	0.00022495	0.000750237	0.000930514	0.00115	0.000856963	0.000498151	0.000496164	0.000456045	0.000188847	-3.09656e-05	0.000178277	-0.000107963	0.000213805	0.000648638	0.00117	0.000970677	9.6218e-06	5.2088e-06	-1.00498e-05	1.63995e-05	2.3186e-05	2.3186e-05	-7.2256e-06	0.000167507	5.9991e-06	3.7915e-05	-5.01798e-05	1.34477e-05	3.78692e-05	6.25816e-05	-2.50778e-05	8.45178e-05	5.15654e-05	0.000102437	0.000303343	4.717e-05	3.89273e-05	0.000183412
	0.000410092	0.000913819	0.0025	0.00457	0.00782	0.00164	0.00138	0.00101	0.0013	0.0019	0.000206485	0.000193942	0.000745157	0.00090025	0.00106	0.000764623	0.000544394	0.000476825	0.000456072	0.000157259	1.11078e-05	0.000139252	-0.000166406	0.000249149	0.000623131	0.00118	0.000970788	3.36354e-05	3.9585e-06	-2.26005e-05	6.2772e-06	4.32276e-05	4.32276e-05	-2.35258e-05	0.000193894	-1.45775e-05	7.32457e-05	-6.83034e-05	3.85944e-05	5.59321e-05	3.05055e-05	1.13173e-05	5.9055e-05	3.09749e-05	6.10672e-05	0.000351687	-0.000168708	0.000269131	0.000281524
	0.0005682	0.000936502	0.00228	0.00444	0.0076	0.00168	0.0014	0.00104	0.00134	0.00187	0.000279612	0.000188703	0.000728104	0.000856959	0.00102	0.000734041	0.000604984	0.000425174	0.000321271	0.000219177	0.000105295	0.000107345	-0.000120355	0.000218263	0.000644088	0.00118	0.000965938	6.06607e-05	-8.0592e-06	3.4889e-06	5.264e-07	0.000114623	0.000114623	-6.03997e-05	0.000165934	-6.35259e-05	8.35517e-05	-3.3656e-05	5.72446e-05	7.2166e-05	1.48822e-05	9.06695e-06	5.17748e-05	3.66238e-05	4.61553e-05	0.000302067	-0.000170307	0.000355616	0.000403077
	0.000447431	0.000969254	0.00269	0.00451	0.00756	0.0017	0.00141	0.00106	0.00137	0.0019	0.000351477	0.000211544	0.000647857	0.000790152	0.000981708	0.000730401	0.000589957	0.00040672	0.000277202	0.000281045	0.000111745	8.8386e-05	-9.13001e-05	0.000194325	0.000593085	0.0012	0.000944896	7.1923e-05	-1.92294e-05	1.4926e-05	3.97257e-05	0.000117446	0.000117446	-4.64691e-05	0.000104238	-7.80861e-05	7.53789e-05	-3.8357e-06	2.67013e-05	8.7625e-05	3.38201e-05	8.83693e-06	5.1964e-05	5.5791e-05	7.6097e-05	0.00014942	9.61203e-05	0.000332168	0.000423963
	0.000365391	0.000834097	0.00261	0.00446	0.00779	0.00173	0.00136	0.00108	0.00135	0.00187	0.00033517	0.00022144	0.000762148	0.000847179	0.000980526	0.000840871	0.000539277	0.00041603	0.0002837	0.000286262	8.64577e-05	0.000110397	-2.66876e-05	0.000116071	0.000634453	0.00121	0.000924961	6.64425e-05	-2.0656e-06	8.1866e-06	7.06007e-05	0.000119654	0.000119654	-4.2533e-06	5.89421e-05	-2.37946e-05	0.000106285	-1.21158e-05	-4.8207e-06	6.27093e-05	4.21794e-05	3.2589e-05	2.43894e-05	6.10251e-05	7.08413e-05	1.80564e-05	-2.10833e-05	0.00027863	0.000292079
	0.000316022	0.000661129	0.00265	0.00454	0.00792	0.00172	0.00135	0.00108	0.00132	0.00179	0.000263833	0.000147578	0.000852362	0.000927973	0.00103	0.000907552	0.000527187	0.000428801	0.00030185	0.000301634	0.000141616	0.000114768	-7.8579e-06	0.000104161	0.000671759	0.00121	0.000915902	3.81977e-05	2.05669e-05	3.98162e-05	0.000110321	0.000114162	0.000114162	-5.89956e-05	1.90718e-05	6.6585e-06	9.93687e-05	-1.45047e-05	-1.14653e-05	2.91119e-06	4.37482e-05	-9.83493e-06	3.3969e-05	4.5408e-05	8.79924e-05	5.80332e-05	1.0506e-05	0.000149845	0.000386917
	0.000412822	0.000585015	0.00248	0.00453	0.00798	0.0017	0.00134	0.00104	0.00128	0.00185	0.000231067	0.000104686	0.00092537	0.000989117	0.001	0.000922457	0.000560968	0.000400289	0.000349738	0.000276471	0.000217431	0.000162212	5.39055e-06	4.88122e-05	0.0006678	0.0012	0.000902682	5.51357e-05	3.74276e-05	6.83032e-05	0.000120103	0.000106673	0.000106673	-0.000103076	-1.7743e-06	7.7717e-06	0.000106633	-1.17973e-05	-4.8289e-06	-3.92747e-05	3.1214e-05	-3.79794e-05	4.9509e-05	5.96847e-05	0.000123882	-2.4993e-05	2.3801e-05	3.33589e-05	0.000427156
	0.000442969	0.000823219	0.00256	0.00439	0.00774	0.00165	0.00135	0.000992638	0.00126	0.00186	0.000222022	0.000138617	0.00089815	0.001	0.001	0.000911915	0.000578234	0.000389378	0.000369802	0.000203521	0.000293929	0.000165937	2.21617e-05	5.09789e-05	0.000661915	0.00119	0.000946387	4.72605e-05	4.28537e-05	5.45766e-05	0.000124379	0.00010684	0.00010684	-8.82605e-05	6.1652e-06	3.65232e-05	0.000120109	-1.1876e-05	5.61773e-05	-3.50059e-05	5.53884e-05	-3.97951e-05	7.3388e-05	9.21213e-05	0.000135676	-6.00279e-05	6.90479e-05	-3.86755e-05	0.000484917
	0.000601067	0.000796277	0.00251	0.0045	0.00767	0.00162	0.00137	0.00097807	0.00126	0.00181	0.000179395	0.000164348	0.000877436	0.000987886	0.000934463	0.000879733	0.00057344	0.000466856	0.000383249	0.000150658	0.000198331	0.000212405	5.39959e-05	5.7346e-05	0.000646613	0.0012	0.000919316	2.9497e-05	6.21291e-05	6.72569e-05	0.000125716	4.38559e-05	4.38559e-05	-6.5353e-05	1.62966e-05	8.91747e-05	0.000133568	1.3506e-06	5.66271e-05	1.63193e-05	0.000100931	-1.60698e-06	3.72844e-05	8.41197e-05	0.000112374	0.000243963	8.91551e-05	4.68256e-05	0.000312872
	0.000621033	0.000757364	0.0024	0.00445	0.00779	0.00162	0.00136	0.000956943	0.00133	0.00195	0.000172859	0.000164281	0.000974506	0.00104	0.000906789	0.000861737	0.000536971	0.000558995	0.000382262	0.000224502	5.37867e-05	0.000190277	3.39585e-05	0.00012964	0.000614772	0.00121	0.000899857	3.70212e-05	7.33804e-05	6.03729e-05	8.23916e-05	8.0137e-05	8.0137e-05	1.65757e-05	3.64788e-05	5.87187e-05	0.000106418	-2.35667e-05	-6.4681e-06	2.42122e-05	7.19418e-05	1.63545e-05	-4.47146e-06	7.82877e-05	8.62165e-05	0.000400631	0.000150462	5.52747e-05	0.000247705
	0.000532269	0.000756414	0.00243	0.0043	0.0079	0.00162	0.00131	0.000980182	0.00133	0.00202	0.000125657	0.000186721	0.00104	0.00111	0.000895025	0.000819546	0.000530601	0.000556137	0.000342868	0.000278092	-2.54334e-05	0.000173932	-2.85444e-05	0.000109232	0.000637831	0.0012	0.000904596	3.78342e-05	7.19034e-05	6.3372e-05	5.8029e-05	8.35217e-05	8.35217e-05	2.50308e-05	3.80369e-05	5.58984e-05	0.000106587	1.7822e-05	-4.72956e-05	-1.72839e-05	2.9428e-05	2.97844e-05	-3.88593e-05	8.89459e-05	9.48408e-05	0.000393407	0.000273435	0.000120039	0.000193552
	0.000296691	0.000724428	0.00228	0.00438	0.00789	0.00162	0.0013	0.00101	0.00132	0.00195	0.000141023	0.000207555	0.00113	0.00113	0.000885689	0.000819817	0.000540868	0.000498966	0.000394518	0.000334657	-5.70844e-05	0.000168497	-3.31405e-05	-5.80837e-06	0.000679706	0.00118	0.000946344	1.00402e-05	4.65274e-05	6.18406e-05	6.97602e-05	7.27911e-05	7.27911e-05	1.80722e-05	1.63409e-05	5.99727e-05	0.000124772	8.08667e-05	6.7598e-06	-3.42953e-05	3.86425e-05	4.16895e-05	-1.66514e-05	7.69732e-05	8.5902e-05	0.000269222	0.000198457	0.000147237	0.000280182
	0.000339721	0.000641003	0.00219	0.00426	0.00785	0.00161	0.00135	0.00102	0.00134	0.0019	0.000113931	0.000217925	0.000940227	0.0011	0.000844827	0.000816878	0.000566502	0.000485122	0.000441403	0.000244938	-8.95412e-05	0.000154523	4.21244e-06	8.9693e-05	0.00070675	0.00117	0.000895537	-6.0023e-06	3.77666e-05	5.06097e-05	6.48101e-05	5.93573e-05	5.93573e-05	2.34246e-05	3.24849e-05	4.29484e-05	0.000144677	0.000104348	2.06129e-05	-3.39844e-05	3.44669e-05	3.55792e-05	3.31323e-05	0.000108913	8.06633e-05	0.000369329	9.86468e-05	-1.13321e-05	0.000273977
	0.000366042	0.000677172	0.00262	0.00425	0.00777	0.00159	0.00137	0.00107	0.00137	0.00181	0.000119658	0.000247682	0.000954603	0.000962186	0.000839913	0.000847822	0.000543669	0.000497164	0.000373227	0.000189872	-2.23153e-06	8.86936e-05	3.63083e-05	0.0001748	0.000732181	0.00115	0.000888809	-2.22254e-05	3.03655e-05	5.31898e-05	5.30431e-05	6.36516e-05	6.36516e-05	7.4995e-05	4.36283e-05	5.1082e-06	0.000152337	9.61931e-05	1.90275e-05	-2.5794e-05	4.87583e-06	8.95486e-06	5.31043e-05	0.000114118	8.23692e-05	0.000410316	7.32277e-05	8.25497e-05	0.000325629
	0.000427708	0.000465777	0.00255	0.00392	0.00763	0.00156	0.0014	0.00111	0.00141	0.00177	0.000128658	0.000243599	0.000927426	0.000861431	0.000805018	0.000893977	0.000504127	0.000469494	0.000322122	0.000203306	0.000101999	0.000150786	-3.8384e-05	0.000240525	0.000653936	0.00116	0.000907568	-4.84886e-05	2.74606e-05	1.93242e-05	4.62299e-05	4.13979e-05	4.13979e-05	0.000133288	2.87847e-05	4.78559e-05	0.000134585	6.59534e-05	-1.95505e-05	-2.31061e-05	1.79545e-05	-3.30596e-05	5.96085e-05	0.000109094	0.000120055	0.000296529	6.80632e-05	0.000151455	0.000233829
	0.00041849	0.000506909	0.00254	0.00422	0.0076	0.00155	0.00143	0.00115	0.00137	0.00166	0.000156526	0.000265683	0.00083628	0.00080028	0.000831843	0.000916116	0.000505771	0.000468884	0.000346733	0.000256092	0.000123721	0.00017751	-2.62232e-05	0.000209258	0.000651552	0.00117	0.000936202	-4.37662e-05	3.92577e-05	1.98873e-05	3.40853e-05	4.56885e-05	4.56885e-05	0.000143868	6.22989e-05	7.17684e-05	0.000100902	1.96043e-05	-7.07524e-05	-1.87002e-05	2.69226e-06	-2.54845e-05	7.47658e-05	0.00010228	0.000148509	0.000456911	0.000212973	0.000266949	0.000263127
	0.000493867	0.000545254	0.00304	0.0043	0.00773	0.00155	0.0014	0.00122	0.00133	0.00171	0.000170949	0.000230142	0.000759702	0.000763959	0.000869189	0.000847916	0.000584183	0.000499836	0.000433632	0.000315147	0.000121939	0.000201375	2.65945e-05	0.000109215	0.000633345	0.00121	0.000908516	-5.28668e-05	4.82234e-05	1.843e-05	4.90595e-05	-1.2213e-06	-1.2213e-06	0.000150602	6.0179e-05	4.98717e-05	6.83782e-05	3.8965e-06	-6.82731e-05	-5.46708e-05	2.38712e-06	-1.42695e-05	9.2582e-05	0.000115549	0.000153792	0.00051457	0.000230454	0.000319661	0.000362955
	0.000451239	0.000496954	0.00304	0.00448	0.0077	0.00156	0.00133	0.00127	0.00136	0.00176	0.00022602	0.000173163	0.000826882	0.000828974	0.000914916	0.000786451	0.000649874	0.000476553	0.000431395	0.000351225	0.000160619	0.000146024	-8.97366e-06	8.33856e-05	0.000684356	0.00124	0.000932654	-4.75457e-05	3.60052e-05	1.5252e-06	7.12407e-05	3.07357e-05	3.07357e-05	0.000131984	6.9622e-06	2.87092e-05	3.93916e-05	-1.08094e-05	-2.21167e-05	-6.71286e-05	3.72486e-05	2.64753e-05	8.98537e-05	0.000147089	0.000155904	0.000467862	0.000301583	0.000456983	0.000428617
	0.000425896	0.000996029	0.00297	0.00455	0.00756	0.00155	0.00127	0.00128	0.00137	0.00179	0.000186128	0.000164634	0.00084484	0.000919966	0.000947297	0.000695505	0.000620812	0.000451154	0.000422837	0.000279311	0.000154113	6.63145e-05	1.19876e-05	6.66501e-05	0.000719256	0.00126	0.000953844	-2.63976e-05	1.76404e-05	-5.3817e-06	9.36889e-05	5.4334e-05	5.4334e-05	8.39836e-05	-8.8218e-06	-1.13078e-05	6.11071e-05	3.29156e-05	5.5026e-06	-5.966e-05	6.08374e-06	8.49107e-05	2.94734e-05	0.000138778	0.000151511	0.000269073	0.00024346	0.000403757	0.000492888
	0.000286967	0.000990796	0.00253	0.00451	0.00753	0.00155	0.00123	0.00125	0.00136	0.00178	0.000235244	0.000154057	0.000756383	0.000884941	0.000980476	0.000648516	0.000575284	0.00045654	0.000356466	0.000156835	0.000165293	-1.62713e-05	3.36548e-05	1.02792e-05	0.000605933	0.00126	0.000916225	-2.2629e-05	1.38375e-05	-1.9937e-06	9.58709e-05	2.91905e-05	2.91905e-05	7.48172e-05	-3.73874e-05	7.246e-07	1.21596e-05	6.43363e-05	8.0689e-06	-1.69681e-05	-2.47095e-06	0.000101059	-4.98494e-05	0.000123777	0.000131357	0.000174845	0.000130017	0.000328191	0.000445536
	0.000290703	0.00092974	0.00298	0.00448	0.00766	0.00154	0.00128	0.00123	0.00136	0.00169	0.00025503	0.000111429	0.000735996	0.000855106	0.000878872	0.000630435	0.000554096	0.000469979	0.000335829	0.000128991	0.000196337	-2.26519e-05	-5.45627e-05	3.22355e-05	0.000542866	0.00124	0.000929083	-5.5686e-06	1.24046e-05	-2.51836e-05	7.51949e-05	3.63307e-05	3.63307e-05	6.94596e-05	-2.97715e-05	1.15291e-05	8.4107e-06	9.6445e-06	-2.75293e-05	3.8768e-05	1.12627e-05	4.56239e-05	-6.91978e-05	7.03121e-05	6.47353e-05	0.000225332	2.54619e-05	0.000252771	0.000358929
	0.000427328	0.000871497	0.00258	0.00447	0.00785	0.00154	0.00136	0.00122	0.00138	0.00169	0.000249532	8.47535e-05	0.000656121	0.000789786	0.000802156	0.000590891	0.000547641	0.000468817	0.000324926	9.49461e-05	0.000195967	4.9807e-05	-0.000118271	4.22427e-06	0.000549953	0.00123	0.000930471	1.22869e-05	4.548e-05	-2.42144e-05	7.03168e-05	5.02649e-05	5.02649e-05	3.90004e-05	6.0669e-06	2.14927e-05	-1.2908e-05	-1.80854e-05	-5.76148e-05	6.53189e-05	-9.68935e-06	1.26107e-06	-6.40137e-06	3.94096e-05	2.27763e-05	0.000160954	-0.00013762	0.000238845	0.000232348
	0.000342116	0.000879417	0.00264	0.00428	0.00782	0.00155	0.00136	0.0012	0.00136	0.00176	0.000155894	0.000127744	0.000650343	0.00075382	0.00076027	0.00061452	0.000513266	0.000436998	0.000309027	8.15288e-05	0.000180805	8.85307e-05	-0.000129885	6.89603e-05	0.00050009	0.00124	0.000960976	-1.25567e-05	6.38685e-05	-7.08042e-05	8.30384e-05	6.43217e-05	6.43217e-05	-2.58217e-05	4.90487e-05	4.34418e-05	2.47916e-05	-2.88023e-05	-7.91247e-05	3.26487e-05	9.35697e-06	-1.68937e-06	5.8721e-05	3.4979e-05	1.81632e-05	9.33857e-05	-1.30533e-05	0.000248574	0.000148053
	0.000285215	0.000671543	0.00252	0.00448	0.00765	0.00151	0.0013	0.00117	0.00138	0.00184	0.000148659	8.39176e-05	0.000597597	0.000762512	0.000821961	0.00058296	0.000478645	0.000446832	0.000279634	0.000133852	0.000205321	0.000108308	-4.05893e-05	0.000106953	0.000471317	0.00124	0.000962874	-2.14271e-05	8.10383e-05	-0.000102758	0.000111719	8.03248e-05	8.03248e-05	-5.07712e-05	3.98806e-05	2.1677e-05	6.58955e-05	-1.91557e-05	-7.47752e-05	2.11087e-05	1.73582e-05	3.71853e-05	8.57692e-05	6.51893e-05	2.01598e-05	-1.1838e-05	4.45031e-05	0.000192926	0.000263715
	0.000419008	0.000771646	0.00277	0.00435	0.00754	0.00151	0.00128	0.00116	0.00136	0.00186	0.000148955	7.8506e-05	0.000775224	0.000723815	0.000867707	0.000626079	0.000479687	0.000476	0.000240042	0.000138131	0.00023834	8.6951e-05	-6.23734e-05	0.000162094	0.000512623	0.00124	0.00098256	-3.81696e-05	4.95155e-05	-0.000131342	0.000128791	7.25917e-05	7.25917e-05	-4.59054e-05	1.12033e-05	1.96792e-05	0.000128409	2.32257e-05	-5.67549e-05	1.84301e-05	-1.27951e-05	3.63922e-05	0.000101352	0.00010781	5.11311e-05	-8.76252e-05	2.12883e-05	3.86515e-06	0.000390058
	0.000287962	0.000662227	0.00281	0.00432	0.00741	0.00151	0.00136	0.00114	0.0013	0.0018	0.000183223	0.000116708	0.000996447	0.000615778	0.00091883	0.000697333	0.000484136	0.000477126	0.000273119	0.000167535	0.000213435	0.000150909	1.04744e-05	0.00012854	0.000583509	0.00125	0.001	-3.58624e-05	1.7202e-05	-0.00010668	0.000106447	5.52192e-05	5.52192e-05	-4.50882e-05	3.66593e-05	-3.6698e-06	0.000150366	6.73465e-05	-6.46525e-05	3.4848e-07	2.92481e-05	-2.38306e-05	8.92412e-05	0.000113861	6.45882e-05	-0.0001715	-4.02443e-05	3.26476e-05	0.00060489
	0.000351738	0.000342627	0.00271	0.0045	0.00752	0.0015	0.0014	0.0011	0.00128	0.00176	0.000183046	0.000158973	0.000954619	0.000643006	0.000924357	0.000635633	0.000433009	0.000582232	0.000293134	0.000169137	0.000161412	0.000157567	2.99771e-05	8.7428e-05	0.000536205	0.00127	0.001	-3.43579e-05	-5.9248e-06	-7.99118e-05	0.000104023	4.97925e-05	4.97925e-05	-3.89558e-05	8.35264e-05	-7.0524e-06	0.000169021	5.75683e-05	-4.19609e-05	-1.6592e-05	4.12212e-05	-5.41329e-05	5.16999e-05	0.000100425	7.67882e-05	-6.58955e-05	-4.88833e-05	0.000103978	0.000575558
	0.000371187	0.000359857	0.00262	0.00441	0.00768	0.00156	0.00135	0.00107	0.00127	0.00189	0.000278794	0.000242915	0.0011	0.000753922	0.000947506	0.000588918	0.000386315	0.000688568	0.000244141	0.000262875	4.85604e-05	0.00012557	3.98009e-05	6.04449e-05	0.000582046	0.00127	0.000982821	-2.779e-07	-8.8925e-06	-3.09393e-05	0.000102086	4.12249e-05	4.12249e-05	-4.0459e-05	5.09815e-05	3.9419e-05	0.000125688	3.16284e-05	3.84632e-05	2.18e-06	1.42976e-05	-3.29049e-05	-2.60615e-05	6.26913e-05	5.28351e-05	0.000137636	5.04194e-05	0.00016823	0.000571154
	0.000301694	0.000447889	0.00207	0.00434	0.00768	0.00157	0.00131	0.00109	0.00129	0.002	0.000243914	0.000297238	0.00113	0.000787712	0.000896343	0.000594289	0.000368906	0.000699334	0.000249744	0.000301428	6.6746e-06	3.79226e-05	4.30922e-05	-2.01395e-05	0.000581416	0.00131	0.000981196	1.1335e-05	1.90365e-05	5.5752e-06	8.54123e-05	3.98276e-05	3.98276e-05	-1.73848e-05	5.01707e-05	4.64912e-05	0.000124851	-9.2964e-06	8.18661e-05	-7.613e-06	1.7997e-05	4.36211e-05	-3.12142e-05	5.70705e-05	8.0278e-06	0.000279622	-8.15445e-05	0.000237724	0.00039055
	0.00025771	0.000378154	0.00279	0.00453	0.00787	0.00154	0.00132	0.00106	0.0013	0.00198	0.000164996	0.000274898	0.00107	0.000866134	0.000782775	0.000557444	0.000369704	0.000592559	0.000257471	0.000287575	3.90966e-05	-5.74141e-05	4.12897e-05	-3.46289e-06	0.000571007	0.0013	0.00101	4.70606e-05	3.5175e-05	2.68027e-05	0.000101522	3.42582e-05	3.42582e-05	1.49662e-05	4.50186e-05	0.000122398	0.000108091	1.57592e-05	4.47028e-05	-7.42383e-05	4.66747e-05	9.43332e-05	-3.10799e-05	2.29386e-05	2.0821e-06	0.000152079	-0.000257056	0.000206578	0.000231034
	0.00028779	0.000304482	0.00258	0.00444	0.00797	0.00154	0.00135	0.00103	0.00128	0.00191	5.27525e-05	0.000281956	0.000980239	0.000877439	0.000759863	0.000651419	0.000317527	0.000461294	0.000271512	0.000254006	7.55451e-05	-4.94095e-05	9.77283e-05	-3.44547e-05	0.000642166	0.00126	0.001	8.31232e-05	4.10943e-05	2.11715e-05	0.000123187	3.07185e-05	3.07185e-05	4.09921e-05	0.000106514	0.000122638	7.05992e-05	7.8011e-06	-2.58384e-05	-3.34e-05	7.60628e-05	0.000113032	-5.73727e-05	1.60503e-05	5.47053e-05	-3.69901e-05	-0.000225999	0.000108296	0.000159157
	0.000308669	0.000242414	0.00252	0.00429	0.00784	0.00156	0.00133	0.00106	0.0013	0.00183	0.00011858	0.000258197	0.000963098	0.000885077	0.000815194	0.000719235	0.000367303	0.000412996	0.000244693	0.000230341	6.55007e-05	1.8899e-05	0.000143048	-0.000188076	0.000685424	0.00127	0.00102	9.93439e-05	2.99245e-05	1.59166e-05	0.00014647	3.7117e-05	3.7117e-05	9.03887e-05	0.000121249	9.63809e-05	5.64516e-05	1.30386e-05	-4.99085e-05	1.71257e-06	5.27013e-05	0.00010797	-9.39911e-05	5.00255e-05	6.12774e-05	-0.000354799	-0.000156536	8.46721e-05	0.00019783
	0.000323319	0.000249492	0.00277	0.00403	0.00794	0.00159	0.00131	0.00111	0.00129	0.00181	0.000249767	0.000271077	0.000906493	0.00084137	0.000819869	0.000645508	0.000407314	0.000416131	0.000283095	0.000281976	9.02089e-05	0.000114957	0.000150841	-0.000184639	0.000708933	0.00126	0.00102	9.61583e-05	3.55997e-05	-7.3582e-06	0.00014274	6.62476e-05	6.62476e-05	6.03545e-05	6.29191e-05	4.26158e-05	8.04745e-05	-3.61792e-05	-5.40265e-05	-2.2091e-05	4.46002e-05	6.59814e-05	-0.000113775	5.78474e-05	5.78456e-05	-0.000134283	-0.000145105	5.4486e-05	0.000472988
	0.000416373	0.000372652	0.00283	0.0043	0.0081	0.00162	0.00133	0.0011	0.0013	0.00178	0.000202079	0.000221133	0.000824914	0.000778768	0.000886748	0.000573729	0.000447887	0.000498872	0.000349813	0.000350066	4.93171e-05	0.000131561	0.000124993	-0.00012627	0.000727401	0.00124	0.00107	8.01071e-05	3.17668e-05	-9.123e-06	9.248e-05	6.04741e-05	6.04741e-05	4.51071e-05	4.55858e-05	2.62579e-05	0.000166296	-6.05058e-05	-3.73574e-05	-7.6214e-07	2.43455e-05	2.22986e-05	-8.28163e-05	4.50638e-05	3.04857e-05	-0.000122897	-7.02798e-06	0.000225912	0.000527391
	0.000468591	0.000819014	0.00279	0.0042	0.00774	0.00164	0.00137	0.0011	0.00129	0.00188	0.00011616	0.000179717	0.000789108	0.000795911	0.000917162	0.000583701	0.000454776	0.000523188	0.000359177	0.000326023	0.000108597	6.67519e-05	0.000176954	-2.40242e-05	0.00072155	0.00121	0.00106	5.13451e-05	3.5568e-05	-4.37099e-05	6.98055e-05	5.66654e-05	5.66654e-05	2.88296e-05	8.83597e-05	4.47816e-05	0.000178822	-5.14516e-05	-3.91283e-05	3.45647e-05	2.60385e-05	-1.26748e-05	-2.71192e-05	4.37709e-05	8.22635e-06	-0.00011702	-0.000126036	0.000295957	0.000374744
	0.000295349	0.000769509	0.00235	0.00432	0.00791	0.00162	0.00137	0.0011	0.00131	0.00194	0.000154779	0.000150346	0.000746161	0.000877125	0.000969302	0.000572368	0.00047098	0.000605347	0.000354232	0.000273085	0.000188393	9.16584e-05	0.000175348	-1.92686e-05	0.000655094	0.00121	0.00108	2.48881e-05	5.34219e-05	-5.21864e-05	7.05948e-05	4.59352e-05	4.59352e-05	5.39133e-05	0.000109812	5.22689e-05	0.000173798	-1.22882e-05	-2.97138e-05	-1.50925e-05	-1.05232e-05	-3.15276e-05	5.72426e-06	7.57933e-05	1.22114e-06	2.44332e-06	-0.000371648	0.000435678	0.000150853
	0.000301387	0.000801121	0.00291	0.00437	0.00801	0.0016	0.00128	0.00112	0.00131	0.00196	0.000147047	0.000137632	0.000670074	0.000960544	0.00103	0.000583778	0.000461818	0.000675722	0.000388615	0.000255323	0.000150818	0.00012641	6.12544e-05	2.75386e-06	0.00058835	0.0012	0.00105	3.15073e-05	6.04482e-05	-5.75714e-05	6.70531e-05	7.145e-07	7.145e-07	6.59245e-05	0.00010787	5.10244e-05	0.000135435	-2.8418e-05	-3.01217e-05	-4.83462e-05	-2.7774e-05	-1.45646e-05	4.2068e-05	0.000123611	2.90595e-05	-0.000266704	-0.000259503	0.00043585	0.00021647
	0.00044864	0.000859749	0.00281	0.00435	0.00785	0.00157	0.00125	0.00116	0.00131	0.00191	0.000200567	0.000139854	0.000626558	0.000928174	0.00104	0.000579653	0.00050141	0.000600648	0.000434999	0.000250276	7.32746e-05	0.000101761	-1.8106e-05	-1.6501e-05	0.00056744	0.00116	0.00103	1.86699e-05	4.95485e-05	-2.84044e-05	3.65569e-05	-6.388e-06	-6.388e-06	8.55619e-05	0.000110902	5.81587e-05	0.000111612	-6.37549e-05	-2.14024e-05	1.13387e-05	-5.85607e-05	6.07468e-05	6.14647e-05	0.000131802	4.50197e-05	-0.000481947	2.11283e-05	9.24622e-05	0.00026963
	0.000407088	0.00079409	0.00276	0.00443	0.00762	0.00154	0.00127	0.00118	0.00134	0.00184	0.000308839	0.000133037	0.000707078	0.000893944	0.00107	0.000628882	0.000546722	0.00053718	0.000434658	0.000286023	3.74751e-05	0.00012208	-7.31838e-05	-3.2639e-05	0.000527817	0.00117	0.001	-2.52139e-05	6.56117e-05	1.10268e-05	1.37516e-05	4.29924e-05	4.29924e-05	7.54442e-05	8.58144e-05	4.71403e-05	9.45005e-05	-8.5368e-05	-4.9408e-06	-3.59539e-06	-3.94078e-05	8.31921e-05	4.72778e-05	0.000114354	5.81392e-05	-0.000517948	1.77647e-05	-8.2789e-05	0.000208984
	0.000472999	0.000836547	0.00278	0.0043	0.00765	0.00154	0.00126	0.00116	0.00132	0.00181	0.000297963	0.000140271	0.00074027	0.000843695	0.00104	0.000715704	0.000484479	0.000422745	0.000444945	0.000236306	0.000128657	0.00021327	-0.000122016	-5.36969e-05	0.000473	0.00119	0.001	-2.84459e-05	8.08017e-05	2.40231e-05	1.97118e-05	5.28171e-05	5.28171e-05	3.24584e-05	6.85928e-05	3.80238e-05	9.11089e-05	-7.44668e-05	1.19251e-05	-1.32627e-05	1.31025e-05	4.0601e-05	4.92395e-05	8.55622e-05	4.5715e-05	-0.00020186	-0.000116721	-4.54665e-05	0.000313345
	0.000341474	0.00050536	0.00252	0.0045	0.00762	0.00156	0.00117	0.00109	0.00129	0.0019	0.000393156	0.000116681	0.000801602	0.000810893	0.00104	0.000812355	0.000451555	0.000409304	0.000468843	0.000244496	0.000107176	0.000245149	-9.05809e-05	-4.46347e-05	0.000482418	0.00117	0.00104	-6.9732e-06	5.95414e-05	1.20318e-05	4.27039e-05	4.80335e-05	4.80335e-05	1.84333e-05	5.80976e-05	-2.67115e-05	8.40354e-05	-8.3517e-06	-3.0421e-06	4.79717e-06	4.67943e-05	1.78605e-06	1.83152e-05	4.95331e-05	6.66824e-05	-0.000188812	-0.000108358	4.39496e-05	0.00036471
	0.000258375	0.000487742	0.00219	0.0045	0.00782	0.00157	0.00109	0.00102	0.00129	0.00199	0.000426423	0.000133994	0.000862496	0.000843655	0.00102	0.000840227	0.000461966	0.000396609	0.000429168	0.000251381	0.000140134	0.000114439	2.13804e-05	2.45819e-05	0.000505845	0.00114	0.00106	-1.27394e-05	1.25353e-05	-7.5965e-06	3.77947e-05	3.26603e-05	3.26603e-05	3.04571e-05	4.32616e-05	1.666e-06	8.22968e-05	-3.66502e-05	3.48011e-05	-2.18599e-05	9.113e-05	-5.08909e-05	3.3275e-07	4.35165e-06	5.95309e-05	-0.000331427	-9.95738e-05	0.000281235	0.000517883
	0.000164967	0.000300029	0.00249	0.00438	0.0075	0.00157	0.00112	0.000973071	0.00127	0.0021	0.000375474	0.000167695	0.000721578	0.000896675	0.00102	0.000907673	0.000458731	0.000459355	0.000393147	0.000156203	0.000154185	2.61683e-05	3.6715e-05	5.23376e-05	0.000518456	0.00115	0.00107	-3.10181e-05	-3.1676e-06	-1.93487e-05	6.70244e-05	3.96387e-05	3.96387e-05	1.40902e-05	-9.5821e-06	6.96334e-05	8.49543e-05	-7.7386e-05	8.5961e-05	2.67944e-05	8.46196e-05	-3.20161e-05	-1.86385e-05	-1.82018e-05	7.97481e-05	-1.91457e-05	-9.26444e-05	0.000252023	0.000632469
	0.000374635	0.000256252	0.00282	0.0043	0.00764	0.00156	0.00125	0.000980781	0.00126	0.00201	0.000292272	0.0002092	0.00053144	0.00091602	0.0009307	0.000862238	0.000478646	0.000531934	0.000380283	0.000145672	0.00022802	-1.14366e-05	-2.19012e-05	4.85617e-05	0.000485749	0.00115	0.00107	-4.65854e-05	1.15597e-05	-2.39532e-05	8.8409e-05	2.02029e-05	2.02029e-05	1.78498e-05	9.8346e-06	0.000107774	9.27942e-05	-4.58387e-05	0.000101827	4.74079e-05	6.70514e-05	9.94666e-06	-2.1463e-05	4.13143e-06	7.47069e-05	0.000249299	9.85603e-05	0.000172064	0.000472961
	0.000361889	0.000529464	0.00317	0.00434	0.00766	0.00154	0.00134	0.00101	0.00128	0.00175	0.000226857	0.000223782	0.000501737	0.000977245	0.00095227	0.000791698	0.000421191	0.00054	0.000369529	0.000246301	0.000231723	1.66997e-06	-0.00010738	2.1771e-05	0.000545211	0.00116	0.00105	-4.67467e-05	1.92953e-05	-1.62092e-05	7.92698e-05	2.92235e-05	2.92235e-05	1.94762e-05	2.30753e-05	0.000109785	6.93422e-05	-1.00874e-05	8.40011e-05	4.64658e-06	2.62732e-05	5.72477e-05	-2.30709e-05	2.00832e-05	7.80325e-05	0.000259323	0.000138076	0.00023361	0.000374122
	0.000237626	0.000601498	0.00283	0.00439	0.00815	0.00153	0.00139	0.00107	0.00129	0.00169	0.00016247	0.000212537	0.00053387	0.000943936	0.00102	0.000723743	0.000397783	0.000477622	0.000373519	0.000319029	0.000286856	2.83835e-05	-9.385e-05	5.73779e-05	0.000556457	0.00118	0.00105	-4.33187e-05	1.48054e-05	-2.65335e-05	9.02314e-05	4.99912e-05	4.99912e-05	1.80541e-05	2.73329e-05	6.0895e-06	7.54956e-05	-7.726e-07	7.96873e-05	-1.92366e-06	2.33986e-05	7.61206e-05	-6.34037e-06	3.762e-05	6.17485e-05	0.000399034	0.000144832	0.00027298	0.000306747
	0.00028479	0.000600371	0.00271	0.00471	0.00778	0.00148	0.00139	0.00111	0.00132	0.00156	0.00012178	0.000203602	0.00061631	0.000894434	0.00104	0.000721434	0.000373145	0.00046222	0.000317567	0.000282451	0.000227353	7.19082e-05	-1.97726e-05	7.63315e-05	0.000532321	0.0012	0.00105	-3.91072e-05	4.01455e-05	1.04874e-05	9.5066e-05	2.33821e-05	2.33821e-05	-1.89399e-05	8.5742e-06	-3.27923e-05	9.14121e-05	-3.86242e-05	4.61533e-05	-6.80016e-06	2.27565e-05	5.90389e-05	2.75522e-05	3.72537e-05	4.09618e-05	0.000108774	0.000118944	0.000357319	0.000124115
	0.000275656	0.000401055	0.00247	0.00457	0.00753	0.00147	0.00139	0.00108	0.00136	0.00159	9.31262e-05	0.000213126	0.000643725	0.000816668	0.000981895	0.00068981	0.000365184	0.000429872	0.000282385	0.000145431	0.000120256	5.75933e-05	2.3041e-05	8.49105e-05	0.000531227	0.00119	0.00104	-4.59576e-05	5.93136e-05	1.82062e-05	5.48665e-05	9.4853e-06	9.4853e-06	-1.44948e-05	-1.02836e-05	-3.82401e-05	9.83114e-05	-1.88789e-05	6.60264e-05	-3.88095e-05	-1.28328e-05	2.1507e-05	3.04972e-05	4.17511e-05	4.38364e-05	0.000100109	0.000123348	0.00015046	0.000161349
	0.000349252	0.00050653	0.00209	0.00453	0.00751	0.00148	0.00131	0.00101	0.00133	0.0016	7.55233e-05	0.000125744	0.000647194	0.000834707	0.000941887	0.000730033	0.000395091	0.000458085	0.000246978	0.000162432	0.000103563	5.256e-05	3.64313e-05	9.82247e-06	0.000478009	0.00119	0.00109	-5.66955e-05	8.35019e-05	7.9111e-06	4.85338e-05	2.99876e-05	2.99876e-05	1.19742e-05	-3.12029e-05	-5.70671e-05	8.23176e-05	1.51971e-05	6.0875e-05	-2.39541e-05	-4.02691e-05	-2.1932e-05	2.72073e-05	7.1428e-05	9.10357e-05	0.000152741	0.000236495	-2.37548e-05	0.000138008
	0.000399509	0.000587951	0.00235	0.00451	0.00757	0.00148	0.00125	0.000962676	0.0013	0.00161	8.46354e-05	0.000125709	0.000692967	0.000948607	0.000901625	0.000794082	0.000402032	0.000456534	0.000245654	0.000156056	0.000115675	4.64799e-05	-5.8115e-05	3.9931e-05	0.000517789	0.00118	0.00112	-2.38697e-05	7.61576e-05	7.576e-07	2.49695e-05	3.26053e-05	3.26053e-05	5.57285e-05	-7.1983e-06	-7.7244e-06	6.88633e-05	-1.8759e-06	4.5551e-05	1.15298e-05	-6.54465e-05	-1.14573e-05	2.2849e-05	8.66469e-05	0.000103731	0.000105858	0.000190549	2.79188e-05	0.000254872
	0.000315909	0.000608824	0.00271	0.00442	0.00749	0.00147	0.00123	0.000988924	0.00132	0.00165	0.00021081	0.000227745	0.00073785	0.000996086	0.000788253	0.000869488	0.000380401	0.000439638	0.000198379	0.000149911	8.10417e-05	5.49068e-05	8.32458e-06	8.49705e-05	0.000515158	0.00118	0.00112	-3.04106e-05	4.67526e-05	-4.9351e-06	5.02545e-05	1.0002e-05	1.0002e-05	6.82753e-05	-1.65259e-05	2.1143e-05	7.40678e-05	-5.5225e-06	-7.4012e-06	-1.59067e-05	-7.2948e-05	1.52362e-05	1.71468e-05	0.00012013	9.80228e-05	6.75277e-05	0.000156802	4.20044e-05	0.000337524
	0.000438259	0.000439582	0.00242	0.00456	0.00752	0.00142	0.00124	0.00107	0.00135	0.0017	0.000276422	0.000288368	0.000885442	0.000965354	0.000769128	0.00083175	0.000407796	0.000377435	0.000167268	0.000158953	7.2955e-07	6.03095e-05	0.000117978	9.12362e-05	0.000525175	0.00118	0.00108	-6.15165e-05	-7.8249e-06	-3.8634e-06	7.21724e-05	-3.3933e-05	-3.3933e-05	8.37345e-05	-3.35363e-05	4.96139e-05	7.11421e-05	1.95916e-05	-4.5847e-05	-1.02727e-05	-4.9024e-05	1.78181e-05	1.50633e-05	0.000131289	0.000122227	3.88572e-05	-1.44477e-05	2.11618e-06	0.000472609
	0.000358558	0.000343536	0.00206	0.00422	0.00744	0.00137	0.00123	0.00116	0.00136	0.00184	0.000376309	0.000275943	0.00105	0.000903597	0.00069071	0.000793732	0.000402209	0.000456887	0.000244086	0.000146773	5.03695e-06	7.15366e-05	0.000124689	4.86584e-05	0.000524393	0.0012	0.00105	-6.0161e-05	-3.2555e-06	-4.3893e-06	7.83e-05	-4.78991e-05	-4.78991e-05	5.91332e-05	-2.5696e-05	3.19078e-05	9.60975e-05	1.91135e-05	-6.997e-06	3.22635e-05	-9.38294e-06	1.18456e-05	7.47774e-06	9.72484e-05	8.3111e-05	2.36836e-05	5.26423e-05	-2.87739e-05	0.000292759
	0.000378778	0.000405928	0.00182	0.00448	0.00737	0.00139	0.00121	0.0012	0.00134	0.00194	0.000277677	0.000210571	0.00105	0.000827454	0.000645305	0.000860577	0.000427562	0.00056669	0.000288913	0.000178152	6.40788e-06	8.63602e-05	1.8148e-05	4.74091e-05	0.000619696	0.00124	0.00105	-4.40348e-05	1.73489e-05	-8.3374e-06	5.0174e-05	-3.62408e-05	-3.62408e-05	4.16884e-05	-3.75659e-05	-2.80687e-05	8.2429e-05	1.39028e-05	2.51444e-05	2.36939e-05	3.48708e-05	2.02456e-05	-1.56541e-06	7.85522e-05	2.76833e-05	-2.09676e-05	0.00013108	-0.000106248	0.000119662
	0.000240641	0.000358545	0.00199	0.00428	0.00764	0.00139	0.0012	0.00119	0.00129	0.00197	0.000166162	0.000164352	0.000965471	0.000818295	0.00059387	0.000878392	0.000455465	0.00057734	0.000273749	0.000198083	7.08345e-05	0.000173372	-3.16272e-05	0.000130713	0.000676531	0.00124	0.00102	-5.53335e-05	1.92884e-05	-4.61065e-05	1.51116e-05	-2.76515e-05	-2.76515e-05	4.48229e-05	-2.22452e-05	-2.88675e-05	7.48067e-05	3.43954e-05	-1.04378e-05	-3.64674e-05	3.25845e-05	3.08056e-05	8.18627e-06	3.85342e-05	-5.6787e-07	0.00022465	0.000306172	-6.24084e-06	8.23284e-05
	0.000255381	0.000390531	0.00205	0.00439	0.00762	0.00138	0.00117	0.00116	0.00123	0.00205	0.000116459	0.000196698	0.000772677	0.000842785	0.000692631	0.000821127	0.000484401	0.000562497	0.000309406	0.000236015	-2.19352e-06	0.000143573	1.58838e-06	0.000130636	0.000690189	0.00123	0.00101	-3.60011e-05	1.27781e-05	-3.48855e-05	4.05558e-05	1.2577e-05	1.2577e-05	4.53767e-05	4.26323e-05	-2.57185e-05	8.30561e-05	3.01769e-05	-5.69959e-05	-5.25607e-05	1.72816e-05	4.79687e-05	3.89605e-05	2.34588e-05	2.2751e-05	9.36431e-05	0.000154484	0.000244867	0.000103627
	0.000242692	0.000337537	0.00248	0.00437	0.00751	0.00138	0.00115	0.00113	0.00119	0.00208	0.000173685	0.000220202	0.000657552	0.00087561	0.000861199	0.000795727	0.000457262	0.00045074	0.000302925	0.000153775	-7.87929e-05	3.289e-05	1.21618e-05	6.84779e-05	0.000588847	0.00121	0.00104	-2.27744e-05	2.8381e-06	-3.46206e-05	3.87621e-05	2.20916e-05	2.20916e-05	7.01339e-05	3.83819e-05	-5.465e-07	4.44495e-05	-9.3031e-06	-1.0817e-06	8.1282e-07	-1.29625e-05	6.10736e-05	5.6786e-05	1.31082e-05	5.24247e-05	-0.000301498	7.48631e-05	0.000265472	0.000173579
	0.000111942	0.000203407	0.00206	0.00436	0.00747	0.00142	0.00115	0.0011	0.0012	0.00205	0.000245482	0.000171447	0.000701413	0.000877327	0.00098248	0.000750988	0.000433856	0.000370858	0.000322959	0.000104786	-1.15214e-05	3.94212e-05	1.65421e-05	2.62976e-06	0.000494047	0.00121	0.00101	-3.68866e-05	3.8723e-06	-2.46204e-05	3.77103e-05	2.32315e-05	2.32315e-05	8.30197e-05	9.05317e-05	-2.70813e-05	-8.4473e-06	-3.70286e-05	4.93899e-05	3.93933e-05	-1.05262e-05	7.40077e-05	4.41645e-05	3.32716e-05	7.69239e-05	-0.000129968	0.000264957	0.000218753	0.000197699
	0.000249441	0.000489936	0.00219	0.00421	0.00765	0.00142	0.00115	0.00112	0.00123	0.00196	0.000278168	0.00012129	0.000811324	0.000824847	0.00109	0.000706178	0.000445001	0.000348762	0.000295741	0.000178829	1.58457e-05	4.53851e-05	-3.35038e-06	1.89063e-05	0.000411563	0.00123	0.001	-3.99787e-05	-2.4959e-06	-1.16806e-05	3.64844e-05	3.8907e-05	3.8907e-05	5.41652e-05	9.66585e-05	-4.48985e-05	5.3155e-05	-6.41012e-05	6.68289e-05	5.25452e-05	2.07423e-06	0.000110151	1.49561e-05	4.34214e-05	9.46314e-05	0.000212498	0.000125789	0.000283697	0.000281924
	0.000241466	0.000769384	0.00224	0.00446	0.00759	0.00137	0.00115	0.00112	0.00125	0.00198	0.000242512	0.000156433	0.000832939	0.000752878	0.00107	0.000675132	0.000492546	0.000329866	0.000255376	0.000248642	4.32323e-05	0.000114588	-3.57704e-05	5.02959e-05	0.000494737	0.00126	0.00101	-2.40109e-05	-9.76e-07	-1.5818e-06	3.04787e-05	4.36713e-05	4.36713e-05	6.81463e-05	5.18832e-05	4.153e-07	0.00010655	-6.46607e-05	2.49671e-05	5.88239e-05	3.48591e-05	0.000141515	3.03222e-05	7.11121e-05	0.000124578	-1.81716e-05	5.06238e-06	0.000329241	0.000314943
	0.000359199	0.000906761	0.00234	0.00461	0.00762	0.00135	0.00113	0.00111	0.00124	0.00205	0.00021432	0.000187602	0.000816509	0.000810294	0.00101	0.000713733	0.000475298	0.000330667	0.000267114	0.000403463	5.69812e-05	0.000143908	-1.58213e-05	0.000139992	0.000617074	0.00128	0.00101	-2.36666e-05	1.6074e-06	2.50773e-05	4.07049e-05	5.8042e-05	5.8042e-05	0.000102551	1.66257e-05	3.62007e-05	6.30262e-05	-4.03673e-05	7.9034e-06	5.75301e-05	2.42766e-05	0.000138599	3.33295e-05	6.5739e-05	9.18589e-05	-0.000159316	4.19916e-05	0.000155991	9.79997e-05
	0.000413173	0.000696756	0.00253	0.00439	0.00749	0.00136	0.00113	0.00109	0.00128	0.00205	0.000200761	0.000257912	0.000875744	0.000872676	0.000914472	0.000672713	0.000485869	0.000364788	0.000287912	0.000315072	7.19082e-05	0.000112285	4.18321e-06	0.000194837	0.000658732	0.00128	0.000980773	-2.62493e-05	3.35059e-05	4.4179e-05	2.77423e-05	4.09341e-05	4.09341e-05	0.000106094	1.99694e-05	-1.0455e-06	2.6781e-06	-1.60054e-05	-4.5377e-06	2.72581e-05	2.77286e-06	9.60509e-05	4.32518e-05	5.21188e-05	4.13972e-05	-7.14024e-05	-7.6372e-05	0.000162232	-3.41115e-05
	0.000164798	0.000785217	0.00229	0.00431	0.00741	0.00138	0.00116	0.00111	0.00131	0.00201	0.000173146	0.000251189	0.000841558	0.000830986	0.000878705	0.000673104	0.0004359	0.00035741	0.000319024	0.000291519	0.000168423	0.000129992	-1.67977e-05	0.000160142	0.000612954	0.00125	0.000996544	-3.90857e-05	1.82289e-05	1.84318e-05	-1.939e-06	1.24775e-05	1.24775e-05	8.93657e-05	-3.311e-06	-4.81086e-05	-4.5882e-06	5.46972e-05	-1.95797e-05	2.19594e-05	-1.33059e-05	3.56235e-05	3.52673e-05	3.73855e-05	3.20788e-05	0.000182255	1.75674e-06	0.000217495	0.00017662
	0.00030083	0.000543266	0.00255	0.00448	0.00743	0.0014	0.00121	0.00113	0.00131	0.00196	0.000100282	0.000239816	0.000746375	0.00081086	0.000820647	0.000676623	0.000381896	0.000313969	0.000283351	0.000270299	0.000104653	8.42235e-05	-5.48953e-05	0.000128621	0.000651032	0.00123	0.00102	-3.47949e-05	1.35988e-05	-1.16968e-05	5.376e-06	1.00709e-05	1.00709e-05	8.87151e-05	9.485e-06	-7.19915e-05	1.18545e-05	3.32917e-05	-5.4069e-06	2.7282e-05	-3.19124e-05	-8.01095e-06	3.28848e-05	2.9523e-05	1.98758e-05	0.000115442	0.000218057	2.28761e-05	0.000295814
	0.000418136	0.00061158	0.00244	0.0045	0.00766	0.0014	0.00126	0.00114	0.00131	0.00194	0.00013576	0.000255418	0.000588002	0.000815925	0.000810178	0.000666465	0.000376464	0.000367787	0.00026491	0.00026313	0.000100972	0.00011361	-8.49798e-05	0.000159686	0.000649964	0.00122	0.00105	-1.39274e-05	3.68404e-05	-2.14513e-05	1.28182e-05	-3.50611e-05	-3.50611e-05	7.46487e-05	6.35382e-05	-0.000100353	1.72312e-05	3.03985e-05	-2.31153e-05	5.66995e-06	-4.31968e-05	-6.71384e-06	4.3757e-07	6.18337e-05	-4.04933e-06	-2.23328e-05	0.00019085	0.000135648	0.000288599
	0.000465712	0.000628641	0.0023	0.00455	0.00773	0.00142	0.00133	0.00115	0.00131	0.00181	0.000192164	0.000265741	0.000567841	0.000860388	0.000811224	0.000695965	0.000431229	0.000411981	0.000268409	0.000296601	0.000131844	0.000154853	2.11897e-06	0.000100376	0.000557785	0.00122	0.00107	-1.93975e-05	4.91523e-05	-3.89747e-05	-2.1574e-06	-3.35514e-05	-3.35514e-05	3.98461e-05	9.16788e-05	-0.000101134	7.90327e-05	9.69733e-05	-2.91808e-05	-2.44611e-05	-1.51888e-05	-7.89132e-06	-4.3991e-05	9.53314e-05	-9.27543e-06	0.000158057	2.9205e-05	3.47766e-05	0.000200057
	0.000415214	0.00063461	0.00228	0.00459	0.00767	0.00143	0.00136	0.00118	0.00132	0.00177	0.000203568	0.000275112	0.00058757	0.000797307	0.000820509	0.000666024	0.000435627	0.000367079	0.00025889	0.000287163	0.000222126	0.000230421	0.000100074	1.32548e-05	0.000590254	0.0012	0.00108	4.9052e-06	4.84994e-05	-3.54365e-05	-9.5464e-06	9.6773e-06	9.6773e-06	2.84119e-05	8.36673e-05	-6.1727e-05	8.46788e-05	8e-05	-3.09456e-05	2.58675e-05	1.31579e-05	-2.05047e-05	-3.2017e-05	0.000104789	2.15069e-05	0.000185587	7.22901e-06	-4.31616e-05	0.000277743
	0.000373196	0.00063065	0.00259	0.00468	0.00781	0.00146	0.0014	0.00122	0.00133	0.0018	0.000130126	0.000262033	0.000616895	0.000868634	0.000806981	0.000654596	0.000424068	0.000334982	0.000281697	0.000328604	0.000230948	0.000225043	0.000156092	-7.576e-05	0.000584266	0.00123	0.00107	-5.3973e-06	4.82732e-05	-3.571e-07	-2.44498e-05	5.33029e-05	5.33029e-05	4.99558e-05	9.39525e-05	-5.37798e-05	5.38104e-05	2.73677e-05	1.185e-07	3.24006e-05	6.85215e-06	-1.65634e-05	-5.30688e-06	6.58187e-05	6.12396e-05	0.000259587	3.68683e-05	2.84907e-05	0.000109786
	0.000117599	0.000765028	0.00232	0.00448	0.00752	0.00149	0.00144	0.00119	0.00131	0.00182	9.9341e-05	0.000258688	0.000626801	0.000932155	0.000772955	0.000645221	0.00033008	0.000385542	0.000279446	0.00023117	0.000156226	0.000225387	7.60354e-05	-7.74509e-05	0.00055492	0.00126	0.00108	-1.1602e-05	5.38667e-05	-1.40923e-05	-1.7696e-05	6.08894e-05	6.08894e-05	4.6643e-05	0.000127077	-3.30386e-05	6.52905e-05	1.96792e-05	-1.34372e-05	4.9675e-05	1.13074e-05	-2.85567e-05	-3.93264e-06	5.89275e-05	7.79468e-05	0.000183738	1.12795e-05	1.75267e-06	4.75031e-05
	0.000143889	0.000947117	0.00249	0.00459	0.00744	0.00149	0.00142	0.00111	0.00132	0.00178	8.44194e-05	0.000219684	0.00063713	0.00092451	0.000742828	0.000626287	0.000306189	0.000419059	0.000292978	0.000194059	0.000131226	0.000158225	7.72465e-05	-4.35271e-06	0.000484965	0.00126	0.00107	-1.12351e-05	5.32183e-05	-2.15732e-05	2.51263e-05	7.50668e-05	7.50668e-05	1.45749e-05	0.000179319	2.89345e-05	5.92486e-05	1.86603e-05	-2.8022e-06	4.98812e-05	3.526e-07	-1.73896e-05	1.38581e-05	5.21073e-05	5.28739e-05	0.000269723	0.000169689	-4.05245e-05	0.000224045
	0.000234483	0.00083322	0.00239	0.00439	0.00774	0.00151	0.00141	0.00105	0.00135	0.00177	0.00013556	0.000223561	0.000694668	0.000936234	0.000799097	0.00060695	0.000309065	0.000397533	0.000339155	0.000225875	0.000157837	0.000167433	0.000160943	-1.87238e-05	0.000522253	0.00122	0.00108	-2.9104e-06	3.71921e-05	1.098e-07	5.84308e-05	7.53221e-05	7.53221e-05	1.2948e-05	0.00014922	8.31748e-05	4.26274e-05	3.11843e-05	2.5872e-06	6.96307e-05	-3.43427e-05	-1.89446e-05	2.4659e-05	6.65292e-05	5.88506e-05	0.000322852	0.000392378	-1.47332e-05	0.000332975
	0.000353278	0.000870809	0.00269	0.00462	0.00764	0.00151	0.00138	0.00104	0.00138	0.00182	0.000241492	0.000243615	0.000718391	0.00102	0.000781989	0.000672695	0.000362505	0.000383239	0.000348184	0.000120119	0.000109365	0.000224318	0.000231875	-8.56248e-05	0.000564193	0.00117	0.00107	5.09189e-05	3.3855e-05	-1.21358e-05	4.11998e-05	6.34004e-05	6.34004e-05	1.92901e-05	0.00012322	0.000116997	2.7545e-05	1.98416e-05	-1.23969e-05	9.82784e-05	-8.63611e-06	-4.35193e-05	1.54957e-05	8.41462e-05	8.15476e-05	7.83855e-05	0.000218337	0.00024162	0.000464204
	0.000393218	0.000628698	0.00226	0.00457	0.00785	0.00153	0.00126	0.00106	0.00139	0.00181	0.000211004	0.000207607	0.000760157	0.00093579	0.000724597	0.000670023	0.000478044	0.000428482	0.000317023	7.6247e-05	9.54022e-05	0.000207218	0.000141964	-4.53457e-05	0.000607174	0.00117	0.00105	8.16802e-05	4.51102e-05	7.612e-06	4.50977e-05	4.45756e-05	4.45756e-05	1.99446e-05	0.000115055	0.00011065	2.7767e-05	-9.3412e-06	-7.40874e-05	0.000126067	1.50439e-05	-3.03161e-05	1.43601e-05	0.000108256	7.78577e-05	-1.7972e-05	6.66141e-05	0.000364454	0.000589521
	0.000276311	0.000603293	0.00202	0.00458	0.00786	0.00154	0.00122	0.00105	0.00138	0.00196	0.000143858	0.000181676	0.00081739	0.000805241	0.000692483	0.000696483	0.000471259	0.000449508	0.000257476	0.000101999	0.000105369	9.5755e-05	4.7185e-05	-6.26768e-06	0.000599439	0.00116	0.00104	7.35678e-05	5.33056e-05	3.47761e-05	6.82647e-05	2.83639e-05	2.83639e-05	6.832e-05	0.000107865	0.000100678	-2.9546e-06	-3.9392e-06	-0.000118443	0.000152752	4.93585e-06	-3.1047e-05	2.18989e-05	8.63912e-05	5.54674e-05	0.000255637	0.000117574	0.000504456	0.000340936
	0.00027922	0.000557678	0.00207	0.00457	0.00766	0.00152	0.00125	0.00103	0.00136	0.00206	7.05541e-05	0.000181357	0.000928128	0.000750829	0.000682454	0.000771721	0.000469022	0.000391399	0.000145597	0.000137672	0.000101173	0.000109995	7.22494e-05	2.22737e-05	0.000656166	0.00116	0.00107	2.93799e-05	5.05466e-05	4.6652e-06	5.20866e-05	2.08106e-05	2.08106e-05	7.26903e-05	0.000109855	8.37906e-05	3.05726e-05	-4.934e-07	-0.000115438	0.000191442	-1.90119e-05	-6.63457e-06	4.1945e-05	3.79185e-05	5.66404e-05	0.000273255	0.00019715	0.000257625	0.000232931
	0.00033193	0.00077103	0.00262	0.00427	0.0077	0.00153	0.00131	0.00104	0.00131	0.00202	2.9937e-05	0.000174926	0.000893481	0.000670475	0.000700727	0.000799054	0.000465598	0.000320016	9.4516e-05	0.000185826	0.000103038	0.000197916	0.000120192	-3.12788e-05	0.000670241	0.00117	0.00109	1.02371e-05	3.34408e-05	-3.20025e-05	7.0712e-06	3.09233e-05	3.09233e-05	5.33727e-05	0.000103198	4.75536e-05	4.44495e-05	-3.21678e-05	-0.000106661	0.000211908	6.14394e-06	2.74685e-05	5.01741e-05	1.34454e-05	6.86107e-05	0.000311345	0.000307093	0.000108948	0.000321333
	0.000266856	0.000658602	0.00286	0.00433	0.00756	0.00152	0.0014	0.00105	0.00125	0.00198	0.000121994	0.000204876	0.000825118	0.000687167	0.000789552	0.000689047	0.000442247	0.000333414	6.90594e-05	0.000206539	0.000121392	0.000199938	0.000102598	1.70327e-05	0.00061324	0.00117	0.0011	6.34707e-05	4.15979e-05	-1.05757e-05	-9.5592e-06	5.88792e-05	5.88792e-05	7.0592e-05	8.13231e-05	5.60393e-05	4.70886e-05	-2.38384e-05	-9.20726e-05	0.000160413	1.8554e-05	7.07865e-05	1.3023e-05	-8.67798e-06	7.2253e-05	0.000342245	0.000139633	-1.8685e-05	0.000257659
	0.000410064	0.000702262	0.00281	0.00455	0.00791	0.00153	0.0014	0.00103	0.00125	0.00177	0.000240419	0.000198126	0.000872971	0.000674759	0.000812836	0.000638939	0.000424125	0.000319505	8.56848e-05	8.28632e-05	8.32527e-05	0.000177235	2.25426e-05	6.57188e-05	0.00054239	0.00117	0.00116	8.39494e-05	5.17017e-05	7.78e-08	-1.26599e-05	8.15008e-05	8.15008e-05	7.52662e-05	4.94835e-05	8.25277e-05	5.23702e-05	-4.53942e-05	-5.09283e-05	0.000109393	-3.21304e-05	9e-05	2.74204e-05	-1.93032e-06	5.91308e-05	0.000491553	1.77893e-05	-9.97855e-05	0.000190402
	0.000581204	0.00071387	0.00278	0.00463	0.0079	0.00152	0.00134	0.00103	0.00128	0.00159	0.000278637	0.000197565	0.000948078	0.000683854	0.00082503	0.000657515	0.000384151	0.000309922	0.000130837	8.73095e-05	2.64446e-05	0.00015039	-0.000107528	3.59339e-05	0.000455112	0.00117	0.00119	6.54449e-05	4.55723e-05	-4.85532e-05	-3.1882e-06	7.506e-05	7.506e-05	8.35331e-05	8.234e-07	8.69807e-05	8.61873e-05	3.0885e-06	2.205e-07	3.73176e-05	-1.99427e-05	8.29235e-05	5.46716e-05	4.88523e-06	6.56569e-05	0.000596916	-0.000108886	-0.000118793	0.000257724
	0.000574106	0.00067676	0.00268	0.00443	0.00787	0.00153	0.00128	0.00101	0.00125	0.00149	0.000282712	0.000230996	0.000903642	0.000755497	0.00084104	0.000608147	0.00037061	0.000344467	0.000225793	9.62261e-05	-7.95985e-05	0.000171198	-0.00017067	5.57826e-05	0.00036405	0.00118	0.00119	4.10329e-05	9.3275e-06	-6.77283e-05	8.2285e-06	3.2273e-05	3.2273e-05	6.26049e-05	1.8505e-06	7.57285e-05	5.36308e-05	1.0659e-05	3.53756e-05	6.2202e-06	4.25295e-05	4.97308e-05	5.24032e-05	-3.231e-07	2.36562e-05	0.000430972	-0.000244984	5.9823e-05	0.000282439
	0.000206357	0.000609296	0.00261	0.00434	0.00791	0.00153	0.00127	0.00101	0.00125	0.00147	0.000225143	0.000241983	0.000842126	0.000719931	0.000832684	0.000580649	0.000372376	0.000394638	0.000238333	4.6562e-05	-9.51466e-05	0.000122218	-0.000219277	0.000115938	0.00033018	0.0012	0.00121	2.66789e-05	-1.3331e-05	-3.73557e-05	1.6401e-06	-8.198e-07	-8.198e-07	3.87027e-05	4.37573e-05	4.69039e-05	2.64869e-05	-8.9067e-06	6.47221e-05	2.91523e-06	4.03016e-06	2.39398e-05	3.26563e-05	-2.68056e-06	5.0423e-05	0.000300429	-0.000467732	3.25317e-05	0.00041433
	0.000218063	0.000975342	0.00222	0.00435	0.00779	0.00153	0.0013	0.00105	0.00125	0.00153	0.000169028	0.00022136	0.000905077	0.000646646	0.00076388	0.000629226	0.000359465	0.000431345	0.000283284	0.000133545	6.38184e-05	0.00015329	-0.000195199	0.000207086	0.000318419	0.00121	0.00125	2.57368e-05	-9.3566e-06	-1.07848e-05	2.89514e-05	1.1062e-06	1.1062e-06	1.90038e-05	9.46982e-05	4.81462e-05	3.21061e-05	-2.70075e-05	1.52469e-05	1.78125e-05	-1.43384e-06	2.28161e-05	2.87406e-05	-1.02793e-05	4.74558e-05	0.000170513	1.17427e-05	-5.43529e-05	0.000315151
	0.000281767	0.000807187	0.0018	0.00441	0.00797	0.00155	0.00138	0.00108	0.00125	0.00151	0.000154236	0.000214262	0.000889941	0.000689018	0.000696908	0.000728231	0.000347284	0.000418083	0.00038619	0.000209582	0.000164995	0.000164445	-0.00011133	0.000259689	0.000382367	0.00118	0.00125	2.77309e-05	-9.666e-06	9.6788e-06	8.36988e-05	3.8817e-06	3.8817e-06	4.74964e-05	0.00012862	5.9678e-06	2.18722e-05	-8.5653e-06	-2.34186e-05	4.52142e-05	3.0745e-05	4.10125e-05	6.70433e-05	-5.19739e-06	4.81412e-05	0.000318785	0.000244217	-5.6492e-05	0.000303505
	0.000253373	0.000771377	0.00248	0.0045	0.00768	0.00154	0.00144	0.00105	0.00123	0.00154	0.000123977	0.000228481	0.000894097	0.000858477	0.000681165	0.000777164	0.000339953	0.000372546	0.000424683	0.00022851	0.000230098	7.60291e-05	-9.88994e-05	0.000256275	0.000480656	0.00114	0.00124	2.23147e-05	2.77438e-05	-6.5704e-06	0.000125772	2.84521e-05	2.84521e-05	4.29226e-05	0.000102388	-5.99004e-05	-4.17506e-05	1.2779e-06	-7.5912e-06	4.12812e-05	6.59566e-05	3.98788e-05	5.1755e-05	3.45763e-05	3.05809e-05	0.000153384	-0.000179308	2.3757e-05	0.000262754
	0.000352506	0.000524846	0.00246	0.00453	0.00756	0.00155	0.00141	0.00102	0.00123	0.00165	0.000148748	0.000227063	0.00091089	0.000906565	0.000663661	0.000808325	0.000320601	0.000322365	0.000464576	0.000115297	0.000186729	8.15386e-06	-3.81985e-05	0.000226857	0.000508125	0.0011	0.0012	1.28614e-05	7.62468e-05	-3.9905e-06	0.000129635	5.58261e-05	5.58261e-05	-3.3436e-06	8.23345e-05	-8.4129e-05	-5.65385e-05	1.57563e-05	6.15947e-05	5.18323e-05	4.57913e-05	3.80166e-05	-1.51457e-05	8.33663e-05	-2.6891e-05	0.000217014	-0.000472057	0.000113613	0.000260607
	0.000342576	0.000518902	0.00213	0.00487	0.00778	0.00157	0.00138	0.00104	0.00123	0.00186	0.000172496	0.000261159	0.000955707	0.000835932	0.000651846	0.000796418	0.000336289	0.000397338	0.000494379	1.54791e-05	0.000161415	4.627e-07	-6.52665e-05	0.000135668	0.000483047	0.0011	0.00115	1.53426e-05	0.000100362	1.7684e-05	0.000103637	6.59435e-05	6.59435e-05	-4.6063e-06	9.14195e-05	-7.60752e-05	-3.38404e-05	7.2813e-06	8.54662e-05	2.59029e-05	7.72047e-06	4.16123e-05	-3.44772e-05	0.000107535	-4.2778e-05	3.60326e-05	-0.000177024	9.44308e-05	0.000288822
	0.000302071	0.000467625	0.00178	0.00475	0.00765	0.00156	0.00135	0.00109	0.00124	0.00185	0.000128537	0.000263608	0.000806133	0.000844568	0.000686281	0.000770487	0.000352784	0.000425144	0.000479004	2.38684e-05	0.000144782	4.27766e-05	-0.000148082	0.000108633	0.000530832	0.00111	0.00114	2.95929e-05	0.00011139	4.94057e-05	6.75718e-05	8.27342e-05	8.27342e-05	-1.8644e-06	4.69236e-05	-9.25074e-05	-2.11168e-05	-1.06976e-05	8.27565e-05	-1.33892e-05	2.29257e-05	2.74792e-05	3.65075e-06	0.000124903	-3.08343e-05	0.000128899	-0.000296094	1.62275e-05	0.000296173
	0.000373228	0.00049425	0.00182	0.0048	0.00768	0.00157	0.00131	0.00112	0.00128	0.00186	0.000133927	0.000271313	0.000887165	0.000846349	0.000752926	0.000747085	0.000393591	0.00043176	0.000411926	8.29785e-05	0.00017021	-2.41406e-06	-0.000229696	6.52594e-05	0.000553025	0.00111	0.00113	3.37072e-05	0.000111325	4.7805e-05	2.71199e-05	6.92296e-05	6.92296e-05	2.6984e-05	1.48366e-05	-7.96283e-05	-2.87256e-05	7.217e-06	0.000103338	-1.70776e-06	5.46943e-05	4.35174e-05	3.60561e-05	9.76688e-05	-2.53896e-05	0.000177765	-0.000163564	8.47388e-05	0.000305652
	0.000356565	0.000436968	0.0021	0.00472	0.00739	0.0016	0.00125	0.00111	0.00126	0.00182	0.00024127	0.000278557	0.000942163	0.000724341	0.00077728	0.000728704	0.000441035	0.00045921	0.000401135	0.000156533	0.000126397	-5.68908e-06	-0.000205261	-2.84961e-05	0.000502285	0.00112	0.00114	2.38367e-05	9.84901e-05	3.5765e-05	3.34023e-05	8.31233e-05	8.31233e-05	1.65773e-05	-8.2976e-06	-8.99063e-05	-1.37384e-05	2.53009e-05	6.90567e-05	1.48686e-05	4.06703e-05	4.1107e-05	3.24321e-05	8.04429e-05	1.70309e-05	8.29081e-05	-0.000136028	0.000206697	0.000439617
	0.000415698	0.000478215	0.0027	0.00459	0.00759	0.00161	0.00122	0.00109	0.00125	0.00185	0.00023348	0.000244818	0.000813605	0.000772417	0.000729092	0.000697947	0.000496088	0.000463622	0.00043776	0.000239609	0.000100147	-1.71645e-05	-0.000157173	-7.15459e-05	0.000511105	0.00114	0.00116	-9.9258e-06	0.000115854	6.9737e-06	2.97399e-05	7.95328e-05	7.95328e-05	-3.9661e-06	-1.89565e-05	-9.30925e-05	1.07607e-05	2.76811e-05	6.89728e-05	-2.00871e-05	1.35999e-05	4.57349e-05	1.73349e-05	0.000102552	4.97034e-05	2.78671e-05	-0.0003364	0.000369054	0.000467741
	0.000374231	0.000478541	0.00254	0.00444	0.00772	0.00161	0.00126	0.0011	0.00126	0.00194	0.000198705	0.0002423	0.000770274	0.000836877	0.00071713	0.000696792	0.000490496	0.000417318	0.00048975	0.000207597	6.07695e-05	-6.55179e-05	-8.59663e-05	-7.11281e-06	0.000515001	0.00118	0.00115	-2.64249e-05	0.000119638	1.65619e-05	5.1765e-06	9.91819e-05	9.91819e-05	-1.11084e-05	3.01225e-05	-6.95781e-05	6.04595e-05	2.50389e-05	2.31493e-05	-5.67109e-05	1.06565e-05	8.07885e-05	7.55717e-05	9.8383e-05	3.63084e-05	3.62485e-06	-0.000126422	0.00026257	0.000337523
	0.000344577	0.000473884	0.00237	0.00446	0.00748	0.0016	0.00131	0.00113	0.00126	0.00199	0.000160863	0.000239373	0.000748303	0.000881707	0.000661373	0.000733006	0.000502434	0.000335624	0.00048295	0.000202525	7.83128e-05	-6.60682e-05	-5.3629e-05	2.23924e-05	0.000486079	0.00117	0.00115	-3.02162e-05	9.72068e-05	1.98925e-05	-1.2513e-06	0.000102297	0.000102297	6.7787e-06	4.60534e-05	-5.51807e-05	2.85177e-05	1.38008e-05	-4.0419e-05	-3.28728e-05	2.91432e-05	0.000117626	7.62357e-05	8.9971e-05	-7.1824e-06	0.000210385	6.88774e-05	-7.54013e-06	0.000327823
	0.000230989	0.000469159	0.00268	0.00461	0.00766	0.00161	0.0013	0.00117	0.00126	0.002	0.000185266	0.000269549	0.000633377	0.000850369	0.000627089	0.000749057	0.000567218	0.000372117	0.000452682	0.00027711	4.9226e-05	-1.25131e-05	3.51721e-05	-3.12366e-05	0.000413409	0.00117	0.00112	-1.73593e-05	8.13176e-05	4.56947e-05	1.36164e-05	7.94365e-05	7.94365e-05	-3.6346e-06	7.09764e-05	-4.41381e-05	6.37579e-05	-1.29047e-05	-4.532e-05	2.78089e-05	3.98701e-05	9.66295e-05	7.45128e-05	8.02339e-05	-3.22667e-06	0.000316123	0.000196451	-0.000116924	0.000373708
	0.000398857	0.000368251	0.00299	0.00443	0.00813	0.00164	0.00127	0.00118	0.00128	0.00208	0.000177332	0.000220195	0.000578255	0.000784582	0.000698361	0.000793754	0.000548231	0.000389834	0.000388582	0.000298994	0.000120723	-1.00943e-05	-1.32526e-05	-4.45725e-05	0.000434115	0.00117	0.00114	1.05243e-05	6.80479e-05	5.44331e-05	3.54818e-05	7.7806e-06	7.7806e-06	-1.25697e-05	5.73223e-05	2.9805e-06	5.44536e-05	1.36485e-05	-3.82663e-05	5.98959e-05	1.87728e-05	9.51914e-05	5.03253e-05	6.96899e-05	-1.05666e-05	0.000211401	0.000264921	4.59303e-06	0.000560524
	0.000411936	0.000267944	0.00268	0.00445	0.00763	0.00163	0.00123	0.00115	0.00129	0.0021	0.000218852	0.000196045	0.000426752	0.000774347	0.000760356	0.000715876	0.000476545	0.000381218	0.000284057	0.000304443	0.000236353	4.776e-06	-6.20425e-05	-4.06598e-05	0.000487849	0.00117	0.00116	5.8556e-05	5.50443e-05	9.63917e-05	5.37513e-05	9.58e-08	9.58e-08	6.33555e-05	2.19371e-05	6.87732e-05	1.60983e-05	1.56992e-05	-1.53322e-05	6.24932e-05	-1.28196e-05	7.42816e-05	2.57534e-05	3.30666e-05	-4.19827e-05	0.000271547	0.000497441	0.000102356	0.000466609
	0.000319131	0.000525429	0.00277	0.00443	0.00747	0.00161	0.00127	0.00111	0.00128	0.00211	0.000266538	0.000198454	0.000401078	0.000846217	0.000865754	0.000628558	0.000477015	0.000366389	0.000199579	0.000338924	0.000209549	-5.25304e-05	-0.000156664	2.6875e-06	0.000504506	0.00118	0.00112	8.51904e-05	3.17631e-05	9.62427e-05	4.49454e-05	-7.6306e-06	-7.6306e-06	9.65566e-05	-2.15148e-05	6.69212e-05	6.84309e-05	2.70953e-05	6.0922e-05	3.62163e-05	2.00825e-05	5.10987e-05	3.11236e-05	-3.39686e-06	-9.69748e-06	-3.11182e-05	0.000444015	1.31311e-05	0.000127495
	0.000250838	0.000889725	0.0025	0.00434	0.00777	0.0016	0.00134	0.00108	0.00127	0.00205	0.000221622	0.000142132	0.000468882	0.000857433	0.000887023	0.000655248	0.000496088	0.00039472	0.000213873	0.00026546	0.00021643	-0.00012633	-0.00020518	3.5925e-05	0.000592735	0.00119	0.00113	9.59357e-05	1.6275e-06	9.33801e-05	4.0332e-05	1.57135e-05	1.57135e-05	0.000110131	-5.00859e-05	7.43533e-05	5.7481e-05	3.679e-05	9.74727e-05	4.12081e-05	-1.85515e-05	2.92529e-05	1.33624e-05	-2.52972e-05	1.60754e-05	-8.87311e-05	0.000184073	-0.000166951	8.55378e-05
	0.000260272	0.000889007	0.00251	0.00448	0.00777	0.00161	0.00134	0.00112	0.00127	0.00209	0.000141331	0.000163233	0.000651346	0.000780654	0.000868995	0.000649647	0.000460329	0.000494096	0.000219615	0.000243701	0.000146711	-0.000116934	-0.000151551	7.56528e-05	0.000643657	0.00123	0.00116	6.09651e-05	8.1275e-06	0.000102006	-8.9666e-06	6.81259e-05	6.81259e-05	7.57025e-05	-6.45649e-05	-1.29299e-05	6.25309e-05	-4.254e-07	9.4187e-05	4.71862e-05	-3.7642e-05	3.05697e-05	1.71423e-05	-1.5262e-05	3.58427e-05	-5.38254e-05	-0.000136749	-4.25785e-05	0.000283796
	0.000375502	0.000732028	0.0023	0.00453	0.00768	0.00159	0.00133	0.00118	0.00128	0.00214	0.000116874	0.000171311	0.000876742	0.000667132	0.000863845	0.000594098	0.000414155	0.000515765	0.00017687	0.000329668	0.000116371	-6.99898e-05	-4.08275e-05	-6.90761e-06	0.00067294	0.00126	0.00117	1.17735e-05	2.31476e-05	9.59144e-05	-8.8788e-06	8.91225e-05	8.91225e-05	7.04365e-05	-7.51213e-05	-3.31249e-05	2.73386e-05	-2.0763e-05	8.29686e-05	3.21424e-05	-2.34887e-06	4.11647e-05	-1.34169e-06	2.58158e-05	5.92428e-05	4.14185e-05	-0.000327966	0.000282805	0.000362201
	0.000366331	0.000444572	0.0026	0.00459	0.00775	0.00157	0.00132	0.0012	0.00129	0.00208	6.53878e-05	0.000209722	0.000904349	0.000686237	0.000873534	0.000548909	0.000392867	0.000469105	0.000213997	0.000417543	3.36703e-05	6.51758e-06	5.00434e-05	-5.57416e-05	0.000643216	0.00125	0.00116	9.4456e-06	3.54962e-05	8.78191e-05	-9.961e-07	0.000110026	0.000110026	4.81899e-05	-5.7483e-05	3.18182e-05	2.17167e-05	-4.35019e-05	5.72477e-05	2.4457e-05	2.43247e-05	3.09723e-05	-2.18532e-05	5.63004e-05	5.50442e-05	0.000321343	-0.000268924	0.000272485	0.000239582
	0.000227252	0.000373374	0.00279	0.0044	0.00787	0.00155	0.00129	0.0012	0.0013	0.00195	9.89399e-05	0.000224731	0.000910654	0.000665192	0.000826715	0.000507191	0.000350407	0.000480711	0.000324596	0.00036993	-1.00958e-06	7.63861e-05	3.35406e-05	-4.37637e-05	0.000643788	0.00121	0.0012	1.0086e-05	3.06715e-05	7.14282e-05	1.3464e-06	0.000121822	0.000121822	4.411e-05	-4.63285e-05	9.20839e-05	7.04046e-05	-6.64517e-05	3.6044e-05	3.63314e-05	4.2566e-05	3.55212e-05	-3.04312e-05	8.71761e-05	6.01965e-05	0.000229195	-0.000346898	0.000313321	0.000228343
	0.000173599	0.000322045	0.00258	0.00453	0.00777	0.00152	0.00132	0.00114	0.00131	0.00192	6.41897e-05	0.000217455	0.000795219	0.000573862	0.000817087	0.000539098	0.000268096	0.000510797	0.000329712	0.000358712	-7.92485e-06	0.000168256	1.92305e-05	-8.26493e-06	0.000657653	0.00117	0.00118	3.7287e-05	6.33879e-05	3.74505e-05	2.13947e-05	0.000134997	0.000134997	4.44303e-05	-1.55507e-05	3.22498e-05	5.70317e-05	-3.2244e-05	4.56539e-05	4.60634e-05	4.00315e-05	5.02023e-05	-9.3456e-06	0.00013928	4.58505e-05	0.000525552	-0.000285969	0.000299075	0.000210835
	0.0002448	0.000539489	0.00302	0.00455	0.00763	0.00151	0.00136	0.00103	0.00131	0.00196	5.23317e-05	0.000229886	0.000701975	0.000568691	0.000758929	0.000564076	0.000298087	0.00048697	0.000327516	0.00024983	2.25709e-05	0.00018211	-9.27578e-06	7.15223e-05	0.000611894	0.00112	0.00116	7.02735e-05	7.58242e-05	-1.67521e-05	3.44591e-05	0.000100226	0.000100226	3.60205e-05	-2.1088e-05	-1.81634e-05	3.262e-05	-2.9284e-06	-1.98152e-05	2.69909e-05	6.1744e-05	7.85909e-05	-1.41536e-05	0.000161423	2.02947e-05	0.000448523	-0.000280141	0.000205544	0.000211248
	0.000313766	0.000504857	0.00345	0.00461	0.00757	0.00154	0.00132	0.00101	0.00135	0.00194	0.000147571	0.000211373	0.000724217	0.000604975	0.000706433	0.000550713	0.000335633	0.000456827	0.000339822	0.000255952	0.000115278	0.000183847	-2.7744e-05	2.83156e-05	0.000525365	0.00114	0.0012	7.07067e-05	9.62654e-05	-3.6419e-06	3.12811e-05	4.62366e-05	4.62366e-05	1.64123e-05	8.4479e-06	-6.1758e-06	5.01113e-05	3.64193e-05	-5.8378e-05	5.39821e-06	3.56026e-05	0.000110594	1.35129e-05	0.000180829	9.38131e-06	0.000225488	-0.000396805	6.00824e-05	0.000254843
	0.000463287	0.000391238	0.00302	0.00454	0.00751	0.0016	0.00125	0.00106	0.00136	0.00183	0.00025176	0.000216364	0.000767416	0.00063146	0.000764461	0.000580645	0.00038934	0.000398279	0.00032328	0.000280367	0.000151167	0.000199613	-4.04247e-05	-4.42966e-05	0.000462172	0.00115	0.00123	6.52675e-05	7.25828e-05	2.19798e-05	4.78121e-05	5.29914e-05	5.29914e-05	4.3391e-06	1.55838e-05	-2.9394e-06	6.90007e-05	6.0843e-05	-3.88542e-05	-6.74125e-06	-3.49605e-05	0.000140815	3.21476e-05	0.000155566	-7.86722e-06	0.000217182	-0.00013395	4.51278e-05	0.00016723
	0.000437782	0.000649763	0.00259	0.00457	0.00745	0.00162	0.00124	0.0011	0.00139	0.0019	0.000304609	0.00022203	0.000800363	0.000624887	0.000787882	0.000712557	0.000346482	0.000320614	0.000285076	0.000216838	0.000149128	0.000207593	-4.17336e-05	-9.54863e-05	0.000457229	0.00117	0.00118	7.43263e-05	3.98849e-05	1.89891e-05	8.11983e-05	4.20009e-05	4.20009e-05	1.43315e-05	3.48829e-05	-4.97927e-05	5.43204e-05	6.75911e-05	3.6674e-06	1.42445e-05	-1.96707e-05	0.000126281	4.03035e-05	0.000114912	-7.48717e-06	-7.24666e-05	0.000150806	0.000170382	0.000174568
	0.000272339	0.000504243	0.00225	0.00448	0.00748	0.00162	0.00128	0.00109	0.00138	0.0019	0.000271402	0.000198295	0.000828426	0.000574349	0.000749974	0.00067221	0.000298298	0.000331825	0.000240301	0.000182115	5.82342e-05	0.000198475	3.00105e-05	-1.28027e-05	0.00045233	0.00117	0.00115	9.67749e-05	4.43475e-05	3.8181e-06	0.000121544	4.85983e-05	4.85983e-05	7.338e-06	1.96401e-05	-8.01506e-05	9.59531e-05	4.65408e-05	2.8612e-06	-5.45572e-06	6.14321e-06	0.000116514	3.51278e-05	8.44503e-05	-2.69789e-06	2.30128e-05	-0.000112035	0.000415826	0.000257628
	0.000473043	0.000353095	0.00275	0.00442	0.00756	0.0016	0.00131	0.00105	0.00136	0.00184	0.000238513	0.00023067	0.000757396	0.000573418	0.000744433	0.000654989	0.000333822	0.000354347	0.000221004	0.00021201	0.000125095	0.000157607	4.75572e-05	7.55165e-05	0.000502263	0.00115	0.00117	8.08089e-05	1.45633e-05	-1.17631e-05	0.000116588	6.59479e-05	6.59479e-05	4.24458e-05	2.46724e-05	-6.36927e-05	2.6019e-05	5.51432e-05	2.08733e-05	-1.28574e-05	-1.91562e-05	9.05768e-05	4.5349e-05	8.77246e-05	-7.10723e-06	0.000242215	-0.000171441	0.000561148	0.000199519
	0.000348358	0.000336314	0.00251	0.0044	0.00759	0.00157	0.00127	0.00104	0.00134	0.00164	0.000228762	0.000215297	0.00071702	0.000633564	0.00075981	0.00066237	0.00039086	0.000390128	0.00020881	0.000306247	0.000166475	6.93047e-06	1.16019e-05	8.35654e-05	0.000572005	0.00114	0.0012	7.52147e-05	3.00595e-05	1.73567e-05	0.000104583	3.9478e-05	3.9478e-05	7.23634e-05	5.48732e-05	4.9467e-06	-2.84759e-05	7.09898e-05	5.39318e-05	4.35529e-05	1.71623e-06	7.87402e-05	4.10733e-05	7.09279e-05	5.18598e-05	0.000309137	0.000145343	0.000562375	0.000371314
	0.000203675	0.000400831	0.00312	0.00444	0.00757	0.00157	0.00123	0.00096748	0.00132	0.0015	0.000110844	0.000190317	0.000745801	0.000814575	0.00074915	0.000696399	0.000374306	0.000402721	0.00028289	0.00031925	0.000102439	-6.24464e-05	2.90054e-05	0.000112952	0.000630121	0.00118	0.0012	6.85248e-05	5.21593e-05	4.12418e-05	8.30349e-05	8.5817e-06	8.5817e-06	9.7231e-05	6.77827e-05	3.19933e-05	-1.08789e-05	3.91534e-05	8.39877e-05	7.46636e-05	3.68108e-05	5.62706e-05	2.52802e-05	7.35366e-05	0.000102207	0.000425349	0.000292798	0.000416494	0.000337236
	0.000216098	0.000651564	0.00308	0.00435	0.00749	0.00154	0.00126	0.000945784	0.0013	0.00156	7.40696e-05	0.000174184	0.000754416	0.000937215	0.000706078	0.000723791	0.000362778	0.000380624	0.000277519	0.000234921	7.26136e-05	-3.76116e-05	3.84599e-05	0.000133932	0.000606186	0.00121	0.00129	7.00185e-05	3.23778e-05	4.693e-07	6.72617e-05	2.66812e-05	2.66812e-05	0.000113812	3.96079e-05	4.77285e-05	-2.1418e-06	-2.32009e-05	9.01272e-05	7.26083e-05	7.05939e-05	7.11418e-05	4.38267e-05	0.000106817	0.00010886	0.000270592	0.000156339	0.000314654	0.000402225
	0.000299021	0.000461851	0.00292	0.00428	0.0076	0.00152	0.00131	0.00096934	0.00128	0.00162	0.000129981	0.000135953	0.000811717	0.000949727	0.000664688	0.000760496	0.00037818	0.000439165	0.000191639	0.000316902	5.8358e-05	2.54992e-05	8.36031e-05	0.000113658	0.000674874	0.00122	0.0013	6.19067e-05	2.9224e-06	-2.90101e-05	7.4029e-05	4.50552e-05	4.50552e-05	9.3749e-05	5.60296e-05	8.05062e-05	4.861e-07	-9.0595e-06	5.8143e-05	3.78775e-05	6.43474e-05	4.04251e-05	3.14377e-05	0.000104631	6.81029e-05	3.42629e-05	-2.24127e-05	0.000213208	0.000365925
	0.000219507	0.000456519	0.0023	0.00437	0.00775	0.00154	0.00126	0.00104	0.00128	0.00168	0.000174833	0.000163757	0.000843476	0.000870922	0.000581502	0.000778535	0.000316194	0.000441252	0.000171149	0.000313475	1.98774e-05	8.49258e-05	1.09146e-05	5.03517e-05	0.000676137	0.00121	0.00129	7.20919e-05	3.85659e-05	-2.32066e-05	8.53558e-05	9.38701e-05	9.38701e-05	7.56551e-05	2.94445e-05	8.43953e-05	-4.09564e-05	1.73711e-05	1.77736e-05	8.14903e-05	3.38585e-05	2.20061e-05	3.02481e-05	0.000115301	7.25525e-05	0.000195972	3.2311e-07	0.000140194	5.8805e-05
	0.000308471	0.000374781	0.00268	0.00442	0.00746	0.00156	0.00118	0.00113	0.00133	0.00182	0.000257176	0.000197629	0.000766446	0.000739443	0.000570303	0.000690825	0.000288825	0.000402481	0.000174992	0.000271273	6.12708e-05	6.13495e-05	-9.00054e-05	5.81401e-05	0.000636305	0.0012	0.00125	8.09547e-05	7.74648e-05	-1.8673e-05	0.00011917	0.000107293	0.000107293	8.30197e-05	-2.04683e-05	7.86842e-05	-4.04356e-05	1.97261e-05	-3.12e-07	9.73381e-05	1.48632e-05	-1.59712e-05	1.38896e-05	8.84314e-05	0.000107772	-0.000139807	5.46926e-05	4.33827e-05	2.83765e-05
	0.000198404	0.000153932	0.00259	0.0044	0.00752	0.00155	0.00115	0.00118	0.00135	0.00194	0.000378253	0.00021511	0.000740407	0.000653032	0.000543997	0.000697992	0.000276222	0.000356829	0.000216925	0.000229513	2.55466e-05	-5.83134e-05	-0.000113607	-7.62163e-06	0.000626281	0.00124	0.00126	7.8835e-05	7.07059e-05	-2.46057e-05	0.000111779	8.39461e-05	8.39461e-05	0.000104302	-1.00474e-05	9.36921e-05	2.52156e-05	1.17829e-05	2.03758e-05	6.97253e-05	6.69888e-06	-3.83993e-05	-2.5251e-06	2.64325e-05	7.92969e-05	4.25085e-06	0.000276375	-5.54306e-05	0.00031704
	0.000227138	0.00024787	0.00233	0.00448	0.00781	0.00154	0.00118	0.00118	0.00139	0.0019	0.000417572	0.000209722	0.00065148	0.000573435	0.000571989	0.000704549	0.000275442	0.000241076	0.000243337	0.000219144	-3.52744e-05	-0.000144395	-8.76826e-05	-4.91951e-05	0.000537285	0.00129	0.0013	8.36987e-05	5.6753e-05	-4.61087e-05	6.11612e-05	9.61527e-05	9.61527e-05	0.000115112	1.9177e-05	0.000135875	3.99796e-05	6.359e-07	5.31355e-05	-1.588e-05	3.80989e-05	-8.51637e-06	-2.48023e-05	1.37015e-05	5.76508e-05	0.000356928	1.98624e-05	8.23134e-05	0.00053988
	0.000314612	0.000242136	0.00281	0.00445	0.00759	0.0015	0.00121	0.00116	0.0014	0.00189	0.000329472	0.000189776	0.000549797	0.000521986	0.000539881	0.000767322	0.000261188	0.000266555	0.000226568	0.000252091	8.2915e-05	-0.000100839	-3.47945e-05	5.45961e-06	0.000576522	0.00131	0.00132	7.23223e-05	6.5752e-05	-2.10704e-05	3.25009e-05	9.0395e-05	9.0395e-05	0.000171824	2.76471e-05	0.000123078	4.90979e-05	-3.60043e-05	8.19514e-05	-5.9789e-05	1.8193e-05	-1.30948e-05	-2.1224e-05	7.08562e-06	7.15695e-05	0.000456732	-4.01493e-05	0.000139593	0.000461835
	0.000446472	0.000286145	0.0022	0.00445	0.0076	0.00149	0.00125	0.00114	0.00141	0.00188	0.00026913	0.000185509	0.000524782	0.000552336	0.000516768	0.000772356	0.00030152	0.000263856	0.000228275	0.000257199	0.0001247	-4.53718e-05	2.1078e-05	0.000108466	0.000603878	0.00132	0.0013	5.35971e-05	7.42789e-05	2.80795e-05	5.33934e-05	6.75956e-05	6.75956e-05	0.000169533	3.87246e-05	0.000113303	8.24084e-05	-1.58903e-05	4.96605e-05	-2.30232e-05	-3.51592e-05	1.523e-07	-6.27344e-06	1.44158e-05	7.89523e-05	0.000254698	-0.000162752	0.00022878	0.000444476
	0.000572411	0.000307775	0.00239	0.0046	0.00735	0.00146	0.00133	0.00112	0.0014	0.00191	0.000267373	0.000220312	0.00062336	0.000587164	0.000588591	0.000917683	0.000355039	0.000259097	0.000190549	0.000235675	9.6605e-05	9.26327e-05	-5.78305e-05	0.000127093	0.000561123	0.00128	0.00122	3.43416e-05	4.17718e-05	3.76124e-05	7.14226e-05	3.147e-05	3.147e-05	0.000187981	7.47576e-05	0.000113077	6.41142e-05	2.348e-05	1.107e-07	6.31769e-05	-4.62219e-05	1.79408e-05	-8.1139e-06	3.72636e-05	6.82319e-05	8.60353e-06	-8.13519e-05	8.41172e-05	0.000387911
	0.00065324	0.000134993	0.00301	0.00471	0.00753	0.00146	0.00137	0.00111	0.00135	0.00198	0.000254542	0.000204617	0.000862603	0.000546759	0.00064564	0.000932147	0.000417165	0.000255579	0.000186677	0.000275583	8.89966e-05	0.000116315	-4.08056e-05	9.62927e-05	0.000576112	0.00126	0.00122	1.98874e-05	2.95219e-05	2.72018e-05	7.9142e-05	1.72586e-05	1.72586e-05	0.000151792	8.38255e-05	0.000105252	6.81429e-05	2.35041e-05	-5.00667e-05	7.86395e-05	-6.18872e-05	1.07247e-05	2.92483e-06	9.67742e-05	5.77883e-05	4.56416e-05	-1.78089e-05	-2.76706e-05	0.000311324
	0.000636033	-0.000258595	0.00279	0.00435	0.00741	0.00146	0.00134	0.00112	0.00136	0.00196	0.000247359	0.000242464	0.000860831	0.000565179	0.000646651	0.000865678	0.000423179	0.000237639	0.000218579	0.000278552	0.000118531	5.50107e-05	-2.8864e-05	9.03513e-05	0.000585037	0.00125	0.00116	1.92868e-05	3.98611e-05	5.1557e-05	6.69985e-05	4.01109e-05	4.01109e-05	0.000142465	7.32752e-05	7.42728e-05	4.90462e-05	1.5472e-05	-4.02518e-05	3.79107e-05	-5.84363e-05	1.28647e-05	1.29733e-06	0.000100697	4.31127e-05	6.15018e-05	2.45016e-05	6.5664e-07	0.000156787
	0.000531838	-0.000416195	0.00243	0.00458	0.00719	0.00147	0.0013	0.00113	0.00135	0.00189	0.000292826	0.000272599	0.000870184	0.000593559	0.00064677	0.00086689	0.000366767	0.00026263	0.000250096	0.000385231	9.86574e-05	9.21406e-05	-2.10623e-05	0.000117834	0.000639865	0.00121	0.00119	-4.85e-07	3.21652e-05	4.72139e-05	0.000106165	3.85905e-05	3.85905e-05	6.76821e-05	3.98949e-05	8.07168e-05	-1.01798e-05	-1.33215e-05	-2.47877e-05	2.04746e-05	-4.45731e-05	1.90383e-05	2.8467e-05	3.65773e-05	1.31242e-05	0.000235548	0.000319919	7.4572e-06	0.000214146
	0.000396458	-0.000376598	0.00237	0.00455	0.00747	0.00144	0.00129	0.00112	0.00132	0.00198	0.000389871	0.000258369	0.000796237	0.000613966	0.000648304	0.000828245	0.000347862	0.000271788	0.000291076	0.000434454	9.62611e-05	0.000160681	-4.3406e-05	0.000176096	0.000612541	0.00119	0.00122	-3.27964e-05	1.16357e-05	3.33902e-05	9.53932e-05	3.39507e-05	3.39507e-05	1.57487e-05	1.782e-05	6.23265e-05	1.47796e-05	-4.00282e-05	-2.20805e-05	4.16653e-05	1.36659e-05	7.86089e-05	2.87682e-05	4.2973e-05	2.29968e-06	0.000185166	0.000245641	0.00011903	0.000195561
	0.000613923	-0.000253272	0.00245	0.00457	0.00748	0.00143	0.00127	0.00111	0.00133	0.00192	0.000498169	0.000261716	0.000751644	0.000601159	0.000659518	0.000661788	0.000404802	0.000305589	0.000271545	0.000395864	0.000144745	9.5256e-05	-7.81079e-05	0.000188729	0.000608154	0.0012	0.00126	-5.60069e-05	1.84943e-05	5.578e-07	7.16722e-05	2.84406e-05	2.84406e-05	4.0226e-06	7.1156e-06	5.22443e-05	0.000128335	-2.24197e-05	-6.6942e-06	4.30763e-05	5.22388e-05	0.000125812	5.43948e-06	9.71356e-05	3.81123e-06	0.000307174	0.000315022	6.9635e-05	0.000197171
	0.000318513	-0.000142286	0.00295	0.00455	0.00759	0.00147	0.00118	0.00115	0.00133	0.00183	0.000550364	0.000256632	0.000620724	0.000694109	0.000677984	0.000615174	0.000388192	0.000296896	0.000266533	0.000318954	8.57434e-05	-2.5971e-06	-0.000100242	0.0001174	0.00061824	0.00123	0.00127	-5.7838e-05	2.48535e-05	-6.2246e-06	3.6306e-05	1.33547e-05	1.33547e-05	-1.89152e-05	5.97593e-05	4.85927e-05	0.000179355	1.62917e-05	3.0446e-06	2.41337e-05	9.08165e-05	0.000128449	-5.9274e-06	0.000107696	4.30428e-06	2.48895e-05	0.0002992	4.69153e-05	0.000178479
	0.000367404	-0.000117136	0.00308	0.00439	0.00765	0.00153	0.00116	0.00122	0.00134	0.00167	0.000518102	0.000229898	0.00051166	0.000816146	0.0006914	0.000562732	0.000380934	0.000377629	0.000285848	0.000242266	7.69297e-05	-5.4437e-05	-9.56562e-05	4.9903e-05	0.000619997	0.00126	0.00126	-2.30003e-05	3.33526e-05	1.28397e-05	2.09347e-05	4.3282e-06	4.3282e-06	-2.10586e-05	7.98629e-05	7.70279e-05	0.000121805	7.0452e-05	-2.31676e-05	-3.17089e-05	9.86118e-05	9.05863e-05	8.66882e-06	0.000111008	5.04308e-05	-0.000212948	-0.000314065	3.98412e-05	0.000412654
	0.000500695	-2.7786e-05	0.00269	0.00456	0.00742	0.0016	0.00121	0.00123	0.00129	0.00165	0.000460546	0.000247733	0.000568233	0.000883219	0.000733978	0.000526291	0.000391408	0.000407394	0.00029994	0.000260623	0.000131796	-9.82349e-06	-0.000157717	5.3677e-05	0.00054548	0.00127	0.00127	6.4069e-06	4.62215e-05	2.84777e-05	9.6917e-06	3.79407e-05	3.79407e-05	2.70283e-05	6.41336e-05	7.29977e-05	0.000119021	0.000158146	-3.16844e-05	-3.96205e-05	8.94565e-05	4.73681e-05	2.57811e-05	8.83576e-05	5.70692e-05	-0.000230514	-0.000419453	-0.000153305	0.000517519
	0.000468743	0.000151654	0.00248	0.00442	0.00745	0.00165	0.00122	0.00118	0.00133	0.00172	0.000373949	0.000230548	0.000582	0.000874524	0.000792806	0.000478378	0.000435736	0.000381603	0.00026724	0.000315759	0.000133186	-1.51774e-06	-8.59915e-05	9.08598e-06	0.000522171	0.00127	0.00124	2.15725e-05	3.99997e-05	4.0474e-05	-3.7052e-06	4.81866e-05	4.81866e-05	4.40239e-05	2.22669e-05	3.31772e-05	0.000123726	0.000118816	-2.7311e-05	1.74672e-06	7.08936e-05	2.65503e-05	2.16999e-05	0.000131189	2.84282e-05	1.44345e-05	-0.000367882	-0.000270102	0.000470016
	0.000395245	7.77e-07	0.00223	0.0045	0.00746	0.00166	0.00122	0.00122	0.00135	0.00169	0.000402053	0.000168404	0.000650163	0.000920777	0.000777934	0.000578002	0.000381076	0.000347706	0.000292925	0.000162292	8.26314e-05	5.13561e-05	-3.17985e-05	4.81623e-05	0.000479199	0.00127	0.00123	1.37795e-05	3.86332e-05	2.24655e-05	2.53202e-05	5.26522e-05	5.26522e-05	5.59104e-05	3.92907e-05	3.34623e-05	0.000126827	4.15333e-05	-3.79461e-05	5.5808e-05	6.1346e-05	2.37131e-05	-1.22649e-05	0.000128942	3.28002e-05	0.000303966	-0.00011939	-6.83143e-05	0.000446165
	0.00039668	0.00013084	0.00244	0.0044	0.00751	0.00162	0.00126	0.00123	0.00132	0.00166	0.000387762	0.000145178	0.000723189	0.000915249	0.000740405	0.000598556	0.000340251	0.000347503	0.000309171	4.18186e-05	7.50266e-05	1.05764e-05	-6.80545e-05	8.98811e-05	0.000503901	0.00127	0.00122	1.302e-07	3.70801e-05	4.4961e-05	4.85414e-05	6.55564e-05	6.55564e-05	4.4957e-05	1.88452e-05	3.38926e-05	0.00011454	4.9695e-05	-7.01512e-05	4.35726e-05	7.16499e-05	1.28992e-05	-3.27516e-05	0.000100268	4.82306e-05	0.000309678	-0.000101011	-3.45141e-05	0.000490293
	0.000389595	0.000214463	0.00272	0.00418	0.0074	0.00153	0.00129	0.00121	0.00134	0.00175	0.000346353	0.000211008	0.000715167	0.00083607	0.00071794	0.00065394	0.000338164	0.000401738	0.000269677	-3.51611e-05	9.01282e-05	7.10771e-05	-6.92896e-05	-1.46728e-05	0.000652957	0.00129	0.00119	-1.52308e-05	1.61695e-05	8.87374e-05	5.31808e-05	8.11978e-05	8.11978e-05	2.74759e-05	-1.07691e-05	4.49255e-05	7.55093e-05	5.60478e-05	-9.14584e-05	-2.00314e-05	6.47496e-05	1.57014e-05	-6.63955e-06	9.04053e-05	3.49578e-05	5.86417e-05	-9.14071e-06	-8.94767e-06	0.000313252
	0.000339118	0.000626417	0.0031	0.00433	0.00732	0.00149	0.00127	0.0012	0.00132	0.00191	0.000255864	0.000171273	0.000726899	0.000829597	0.000726748	0.000723221	0.000405702	0.000393606	0.00027815	-5.05536e-05	0.000167874	0.000142002	-6.48446e-06	-1.46097e-05	0.000655088	0.00129	0.00126	-2.63042e-05	1.21008e-05	7.00922e-05	7.60727e-05	5.51035e-05	5.51035e-05	5.74808e-05	1.59462e-05	7.30861e-05	4.25663e-05	4.00378e-05	-9.3062e-05	-4.05647e-05	4.64774e-05	5.99812e-05	6.08551e-05	9.80786e-05	2.59489e-05	-6.9895e-05	5.87669e-05	1.7283e-05	0.000201181
	0.000282764	0.000739496	0.00289	0.0043	0.00731	0.0015	0.00124	0.00118	0.00132	0.00196	0.000222821	0.000178601	0.000774251	0.00081073	0.000626577	0.000764197	0.000466527	0.000343059	0.000254724	2.5243e-06	0.000217685	0.000253202	9.90778e-06	-2.70045e-05	0.000686703	0.00127	0.00128	-1.69878e-05	4.02283e-05	3.61668e-05	7.5673e-05	8.68931e-05	8.68931e-05	3.98445e-05	3.98267e-05	7.28739e-05	3.91372e-05	-2.50263e-05	-6.53734e-05	-1.24539e-05	1.03015e-05	7.88611e-05	7.67343e-05	9.33718e-05	2.1372e-05	-1.03777e-05	7.75834e-05	1.92281e-05	0.000241353
	0.000268418	0.000683319	0.0031	0.00437	0.00734	0.00154	0.00125	0.0012	0.00135	0.00199	0.000185582	0.000201062	0.000835583	0.000771617	0.000586904	0.000767476	0.000495673	0.000278871	0.000253906	7.37523e-05	0.000184416	0.000309585	-5.29495e-06	-1.49962e-05	0.000758326	0.00124	0.00127	-1.59892e-05	4.73539e-05	4.6378e-06	8.25632e-05	8.3646e-05	8.3646e-05	-1.65554e-05	7.69508e-05	4.52675e-05	9.02373e-05	-5.35397e-05	-3.95429e-05	-1.39819e-05	-2.82492e-05	6.2743e-05	8.3322e-05	5.61279e-05	2.63664e-05	-0.000195572	-8.30867e-05	-9.0313e-05	0.000184348
	0.000205908	0.000402335	0.00256	0.00446	0.00744	0.00156	0.00126	0.00121	0.00133	0.00212	0.00018714	0.000224106	0.000744303	0.000769756	0.000638001	0.000714709	0.000475629	0.000351191	0.000193804	0.000159541	0.000113725	0.000298849	-2.15177e-05	-4.46846e-06	0.000691454	0.00122	0.00135	-7.2399e-06	5.38135e-05	-3.6324e-06	6.4719e-05	4.26075e-05	4.26075e-05	-1.924e-05	6.67672e-05	6.85849e-05	8.81946e-05	-5.19787e-05	9.8215e-06	-1.54571e-05	-4.26863e-05	6.03939e-05	9.77486e-05	5.45938e-05	5.65059e-06	-0.000266028	-9.81005e-05	-5.48224e-05	0.000281957
	0.000304789	0.000262397	0.00214	0.00446	0.00734	0.00159	0.00127	0.00121	0.00136	0.00209	0.000167069	0.000202964	0.000743818	0.00073265	0.000717464	0.000576955	0.000513199	0.000402999	0.000184585	0.000235332	-3.3986e-05	0.000253258	-6.06809e-05	-4.27663e-05	0.000661511	0.0012	0.0013	3.21293e-05	6.5773e-05	4.0772e-06	8.1896e-05	3.29693e-05	3.29693e-05	-6.6708e-06	3.994e-05	7.70711e-05	6.96396e-05	-6.52832e-05	3.78284e-05	5.07512e-06	-6.81147e-05	4.79421e-05	0.000102768	8.31418e-05	-1.83062e-05	-0.000327943	-2.92994e-05	-1.59495e-05	0.000239452
	0.000328883	0.000351754	0.00248	0.00428	0.00716	0.00155	0.00129	0.00113	0.00134	0.00209	0.000129951	0.000172158	0.000798872	0.000668662	0.000825795	0.000488984	0.000502484	0.000374204	0.000219759	0.000296798	-6.20663e-05	0.000129362	-1.43091e-05	1.76148e-05	0.000660955	0.0012	0.00121	5.50556e-05	4.3227e-05	2.63545e-05	6.01331e-05	4.93993e-05	4.93993e-05	-3.50038e-05	2.9367e-05	7.41502e-05	2.06022e-05	-7.22576e-05	3.58708e-05	-1.81121e-06	-5.05708e-05	2.79661e-05	7.84581e-05	7.43555e-05	-4.23726e-06	1.90604e-05	-3.85775e-05	0.000134386	8.06108e-05
	0.000308934	0.000422769	0.00266	0.00427	0.00721	0.0015	0.00128	0.00112	0.00135	0.0021	0.000174658	0.00015953	0.000820469	0.000670952	0.000807417	0.000501242	0.000438144	0.00031794	0.000222362	0.000301999	4.48021e-05	0.000158608	-2.8298e-06	0.00014432	0.000689927	0.0012	0.00117	6.03306e-05	3.73451e-05	3.43785e-05	7.27274e-05	6.23361e-05	6.23361e-05	2.3137e-06	-1.4508e-06	7.9195e-05	6.7242e-06	-2.9842e-05	5.48131e-05	-7.01858e-06	1.85705e-05	1.75806e-05	3.81772e-05	3.00201e-05	2.4434e-05	-0.000154978	0.000199779	0.000168246	7.50211e-05
	0.00023703	0.000492257	0.00259	0.0044	0.00709	0.00149	0.00127	0.00114	0.00138	0.00203	0.000236777	0.000165957	0.000886423	0.000713583	0.000824687	0.000620413	0.000369691	0.000364182	0.000262002	0.000285538	7.65452e-05	0.000140139	4.57633e-05	0.000164291	0.000719926	0.00123	0.00114	3.83563e-05	4.19179e-05	2.5625e-05	0.00010276	6.64883e-05	6.64883e-05	1.55563e-05	-2.9189e-05	7.15041e-05	1.62749e-05	1.59329e-05	6.07789e-05	-4.85098e-06	2.94886e-05	6.41253e-06	9.37349e-06	1.88717e-05	8.36943e-05	-0.00011434	0.000275048	0.000160673	0.000157818
	0.000272664	0.000497117	0.00255	0.00443	0.00733	0.00148	0.00124	0.00114	0.0014	0.00202	0.000318717	0.000164156	0.000841239	0.00068568	0.000776716	0.000694505	0.000300846	0.000379538	0.00020972	0.000313571	0.000106977	6.34564e-05	8.24108e-05	0.000134926	0.000790995	0.00122	0.00114	1.80931e-05	2.72994e-05	3.41738e-05	9.49305e-05	9.56099e-05	9.56099e-05	2.57816e-05	-3.08451e-05	3.14411e-05	4.16688e-05	1.52279e-05	2.15671e-05	-2.70426e-05	1.68698e-05	2.63461e-05	1.9167e-05	4.4469e-05	9.0472e-05	5.35483e-05	0.000264918	8.35192e-05	0.000157732
	0.000199232	0.000388328	0.00261	0.00453	0.00745	0.00147	0.00124	0.00118	0.00142	0.00203	0.000321167	0.000174253	0.000754378	0.000609429	0.000665835	0.000671013	0.000358523	0.000457738	0.000243768	0.000241292	7.96385e-05	-5.14039e-06	4.8002e-05	2.50189e-05	0.000823304	0.0012	0.00115	1.70781e-05	2.24967e-05	3.2605e-05	0.000100128	9.85516e-05	9.85516e-05	3.33772e-05	-2.40535e-05	3.34929e-05	7.01485e-05	-4.44526e-05	-4.064e-06	-5.56484e-06	-1.2033e-05	3.28053e-05	4.84108e-05	5.87464e-05	0.000116401	0.000296786	0.000310891	3.13404e-05	0.00033501
	0.000304714	0.000551325	0.0024	0.00456	0.00735	0.0015	0.0013	0.0012	0.00142	0.00192	0.000330032	0.000208896	0.000708581	0.000678005	0.000628408	0.000630046	0.0004026	0.000565229	0.000264106	0.000206271	0.000124115	-1.5579e-06	-3.21455e-05	-7.51506e-05	0.000742092	0.0012	0.00119	2.7573e-05	4.9018e-06	4.97133e-05	0.000108383	7.41619e-05	7.41619e-05	2.51583e-05	-2.2507e-05	5.58009e-05	8.17362e-05	-2.20813e-05	-2.01984e-05	-7.43819e-06	-1.88726e-05	3.83158e-05	7.71194e-05	6.59205e-05	0.00012974	0.000279275	0.000195501	7.7457e-06	0.00037912
	0.00037832	0.000927778	0.0029	0.00439	0.00718	0.00153	0.00135	0.00117	0.00139	0.00202	0.000310076	0.000210703	0.000837076	0.000782371	0.000640148	0.000622883	0.000381769	0.000516289	0.000262283	0.000211302	0.000142607	5.28603e-05	-1.93934e-05	-4.51052e-05	0.000613388	0.00123	0.00116	3.46959e-05	-2.9626e-06	4.75869e-05	8.27168e-05	4.8143e-05	4.8143e-05	4.74154e-05	-1.0431e-05	-1.431e-05	5.46001e-05	2.67598e-05	-3.37278e-05	-3.04761e-06	2.17928e-05	7.44173e-05	4.48844e-05	8.40229e-05	0.000122234	-0.000177335	0.000100792	0.000116844	0.000445403
	0.000392592	0.000867809	0.00277	0.00425	0.00727	0.00154	0.00135	0.00119	0.00141	0.00208	0.000310324	0.000186071	0.00101	0.000698742	0.000674046	0.000661372	0.000404639	0.000394931	0.000250055	0.000188273	0.000148288	9.96677e-05	-4.98599e-05	-1.62404e-05	0.000656296	0.00125	0.00117	3.58635e-05	1.8475e-05	4.18387e-05	6.78857e-05	3.8804e-05	3.8804e-05	3.67878e-05	3.70064e-05	-6.36634e-05	5.7929e-05	1.40175e-05	-4.9685e-05	-4.10189e-06	3.06354e-05	0.000103074	7.99153e-06	0.000123886	7.57434e-05	-0.000334811	0.000176327	0.000228344	0.0005069
	0.000311507	0.000752096	0.00244	0.0045	0.00721	0.00159	0.0013	0.0012	0.00144	0.00217	0.00031919	0.000167215	0.000970988	0.000630468	0.000661083	0.000708901	0.000410344	0.000349845	0.000227012	0.000208775	0.00013094	0.000114781	-0.000109938	8.13622e-05	0.000629476	0.00125	0.00117	5.57051e-05	6.2292e-05	4.39106e-05	5.05017e-05	1.96175e-05	1.96175e-05	2.76882e-05	1.08863e-05	-3.39144e-05	6.80627e-05	-1.53165e-05	-1.86819e-05	-1.85552e-05	8.75213e-06	0.000117705	-9.78732e-06	0.000133777	5.74665e-05	-0.000279903	7.92978e-05	0.000207007	0.000465332
	0.000479757	0.000830942	0.00301	0.00459	0.00733	0.00163	0.00129	0.00119	0.00142	0.00203	0.000267188	0.000129324	0.000899342	0.000671742	0.000711537	0.00068161	0.000387632	0.000355196	0.000256471	0.000168157	0.000130447	7.2599e-05	-5.10146e-05	0.000170642	0.000613124	0.00126	0.00119	6.72456e-05	6.48082e-05	5.917e-05	1.01371e-05	1.09645e-05	1.09645e-05	8.2414e-05	-1.10448e-05	-3.6886e-06	8.32204e-05	-2.40058e-05	-1.1606e-06	-3.94695e-05	1.36687e-05	0.00011253	-9.29227e-06	9.47232e-05	6.92725e-05	-0.000127559	0.000287929	0.000267735	0.000305108
	--	--	--	--	--	--	--	--	--	--	--	--	--	--	--	--	--	--	--	--	--	--	--	--	--	--	--	--	--	--	--	--	--	--	--	--	--	--	--	--	--	--	--	--	--	--	--	--	--
[truncated: 121 more columns]

## Sheet: Figure S32
Figure S32
		N-CP-D with cocatalyst		Fitting curve			N-CP-D without cocatalyst		Fitting curve
	-0.03	0.00492	-0.03	0.00449		-0.02	0.00438	-0.02	0.00449
	0.02	0.0045	0.0227	0.00448		0.08	0.00461	0.03155	0.00448
	0.07	0.00492	0.07541	0.00446		0.18	0.00446	0.0831	0.00447
	0.12	0.00463	0.12811	0.00445		0.28	0.00416	0.13465	0.00446
	0.17	0.00468	0.18081	0.00444		0.38	0.00431	0.18621	0.00445
	0.22	0.00472	0.23351	0.00442		0.48	0.00448	0.23776	0.00444
	0.27	0.0047	0.28622	0.00441		0.58	0.0045	0.28931	0.00442
	0.32	0.00452	0.33892	0.0044		0.68	0.00415	0.34086	0.00441
	0.37	0.00444	0.39162	0.00439		0.78	0.00458	0.39241	0.0044
	0.42	0.00405	0.44432	0.00437		0.88	0.00445	0.44396	0.00439
	0.47	0.00366	0.49703	0.00436		0.98	0.00443	0.49552	0.00438
	0.52	0.00355	0.54973	0.00435		1.08	0.00407	0.54707	0.00437
	0.57	0.00388	0.60243	0.00434		1.18	0.00413	0.59862	0.00436
	0.62	0.00426	0.65514	0.00433		1.28	0.00427	0.65017	0.00435
	0.67	0.00409	0.70784	0.00432		1.38	0.0043	0.70172	0.00434
	0.72	0.00427	0.76054	0.00431		1.48	0.00441	0.75327	0.00433
	0.77	0.00441	0.81324	0.0043		1.58	0.00437	0.80482	0.00431
	0.82	0.00455	0.86595	0.00428		1.68	0.00413	0.85638	0.0043
	0.87	0.00549	0.91865	0.00427		1.78	0.00383	0.90793	0.00429
	0.92	0.00512	0.97135	0.00426		1.88	0.00423	0.95948	0.00428
	0.97	0.00492	1.02405	0.00425		1.98	0.00435	1.01103	0.00427
	1.02	0.00416	1.07676	0.00424		2.08	0.00391	1.06258	0.00426
	1.07	0.00333	1.12946	0.00423		2.18	0.00423	1.11413	0.00425
	1.12	0.00356	1.18216	0.00423		2.28	0.00406	1.16569	0.00424
	1.17	0.00365	1.23486	0.00422		2.38	0.00395	1.21724	0.00423
	1.22	0.00405	1.28757	0.00421		2.48	0.00393	1.26879	0.00422
	1.27	0.00397	1.34027	0.0042		2.58	0.00378	1.32034	0.00421
	1.32	0.00474	1.39297	0.00419		2.68	0.00381	1.37189	0.0042
	1.37	0.00465	1.44568	0.00418		2.78	0.00376	1.42344	0.00419
	1.42	0.00369	1.49838	0.00417		2.88	0.00359	1.47499	0.00418
	1.47	0.00367	1.55108	0.00416		2.98	0.00363	1.52655	0.00417
	1.52	0.00361	1.60378	0.00416		3.08	0.00389	1.5781	0.00416
	1.57	0.00372	1.65649	0.00415		3.18	0.00376	1.62965	0.00415
	1.62	0.00363	1.70919	0.00414		3.28	0.00387	1.6812	0.00414
	1.67	0.00424	1.76189	0.00413		3.38	0.00379	1.73275	0.00413
	1.72	0.00484	1.81459	0.00412		3.48	0.00372	1.7843	0.00412
	1.77	0.00393	1.8673	0.00412		3.58	0.00389	1.83586	0.00411
	1.82	0.00396	1.92	0.00411		3.68	0.00398	1.88741	0.0041
	1.87	0.0043	1.9727	0.0041		3.78	0.0037	1.93896	0.00409
	1.92	0.00367	2.02541	0.0041		3.88	0.00386	1.99051	0.00408
	1.97	0.00358	2.07811	0.00409		3.98	0.00375	2.04206	0.00407
	2.02	0.00407	2.13081	0.00408		4.08	0.00326	2.09361	0.00406
	2.07	0.00392	2.18351	0.00408		4.18	0.00368	2.14517	0.00405
	2.12	0.00409	2.23622	0.00407		4.28	0.00395	2.19672	0.00404
	2.17	0.00434	2.28892	0.00406		4.38	0.00375	2.24827	0.00403
	2.22	0.00427	2.34162	0.00406		4.48	0.00352	2.29982	0.00402
	2.27	0.00391	2.39432	0.00405		4.58	0.00332	2.35137	0.00401
	2.32	0.00389	2.44703	0.00404		4.68	0.00335	2.40292	0.004
	2.37	0.00407	2.49973	0.00404		4.78	0.00349	2.45447	0.004
	2.42	0.00445	2.55243	0.00403		4.88	0.00357	2.50603	0.00399
	2.47	0.00427	2.60514	0.00403		4.98	0.00366	2.55758	0.00398
	2.52	0.00442	2.65784	0.00402		5.08	0.00382	2.60913	0.00397
	2.57	0.00333	2.71054	0.00401		5.18	0.00364	2.66068	0.00396
	2.62	0.00291	2.76324	0.00401		5.28	0.0036	2.71223	0.00395
	2.67	0.00454	2.81595	0.004		5.38	0.00388	2.76378	0.00394
	2.72	0.00444	2.86865	0.004		5.48	0.00367	2.81534	0.00393
	2.77	0.00414	2.92135	0.00399		5.58	0.00359	2.86689	0.00392
	2.82	0.00431	2.97405	0.00399		5.68	0.0034	2.91844	0.00391
	2.87	0.00405	3.02676	0.00398		5.78	0.00355	2.96999	0.00391
	2.92	0.00409	3.07946	0.00398		5.88	0.00384	3.02154	0.0039
	2.97	0.0038	3.13216	0.00397		5.98	0.004	3.07309	0.00389
	3.02	0.00434	3.18486	0.00397		6.08	0.00389	3.12464	0.00388
	3.07	0.00397	3.23757	0.00396		6.18	0.00387	3.1762	0.00387
	3.12	0.00382	3.29027	0.00396		6.28	0.00357	3.22775	0.00386
	3.17	0.00399	3.34297	0.00395		6.38	0.00355	3.2793	0.00385
	3.22	0.00436	3.39568	0.00395		6.48	0.00353	3.33085	0.00385
	3.27	0.00395	3.44838	0.00395		6.58	0.00306	3.3824	0.00384
	3.32	0.00361	3.50108	0.00394		6.68	0.00336	3.43395	0.00383
	3.37	0.00401	3.55378	0.00394		6.78	0.00343	3.48551	0.00382
	3.42	0.00411	3.60649	0.00393		6.88	0.00299	3.53706	0.00381
	3.47	0.00379	3.65919	0.00393		6.98	0.00363	3.58861	0.0038
	3.52	0.00367	3.71189	0.00392		7.08	0.00398	3.64016	0.0038
	3.57	0.00383	3.76459	0.00392		7.18	0.0037	3.69171	0.00379
	3.62	0.00353	3.8173	0.00392		7.28	0.0035	3.74326	0.00378
	3.67	0.00411	3.87	0.00391		7.38	0.00366	3.79481	0.00377
	3.72	0.0041	3.9227	0.00391		7.48	0.00363	3.84637	0.00376
	3.77	0.00386	3.97541	0.0039		7.58	0.00348	3.89792	0.00376
	3.82	0.00414	4.02811	0.0039		7.68	0.00319	3.94947	0.00375
	3.87	0.00414	4.08081	0.0039		7.78	0.00277	4.00102	0.00374
	3.92	0.00373	4.13351	0.00389		7.88	0.0026	4.05257	0.00373
	3.97	0.0045	4.18622	0.00389		7.98	0.00248	4.10412	0.00372
	4.02	0.00402	4.23892	0.00389		8.08	0.00275	4.15568	0.00372
	4.07	0.00378	4.29162	0.00388		8.18	0.00281	4.20723	0.00371
	4.12	0.00448	4.34432	0.00388		8.28	0.00301	4.25878	0.0037
	4.17	0.00463	4.39703	0.00388		8.38	0.00337	4.31033	0.00369
	4.22	0.00327	4.44973	0.00387		8.48	0.00335	4.36188	0.00369
	4.27	0.00381	4.50243	0.00387		8.58	0.00386	4.41343	0.00368
	4.32	0.00447	4.55514	0.00387		8.68	0.00333	4.46498	0.00367
	4.37	0.00387	4.60784	0.00386		8.78	0.00306	4.51654	0.00366
	4.42	0.00394	4.66054	0.00386		8.88	0.00331	4.56809	0.00366
	4.47	0.00383	4.71324	0.00386		8.98	0.00359	4.61964	0.00365
	4.52	0.00368	4.76595	0.00386		9.08	0.00334	4.67119	0.00364
	4.57	0.00445	4.81865	0.00385		9.18	0.00307	4.72274	0.00363
	4.62	0.00365	4.87135	0.00385		9.28	0.00273	4.77429	0.00363
	4.67	0.00367	4.92405	0.00385		9.38	0.00321	4.82585	0.00362
	4.72	0.0036	4.97676	0.00384		9.48	0.00265	4.8774	0.00361
	4.77	0.0037	5.02946	0.00384		9.58	0.00259	4.92895	0.00361
	4.82	0.00407	5.08216	0.00384		9.68	0.0028	4.9805	0.0036
	4.87	0.00376	5.13486	0.00384		9.78	0.003	5.03205	0.00359
	4.92	0.00364	5.18757	0.00383		9.88	0.00338	5.0836	0.00358
	4.97	0.0041	5.24027	0.00383		9.98	0.00348	5.13516	0.00358
	5.02	0.00359	5.29297	0.00383		10.08	0.00323	5.18671	0.00357
	5.07	0.00394	5.34568	0.00383		10.18	0.00323	5.23826	0.00356
	5.12	0.00436	5.39838	0.00382		10.28	0.0029	5.28981	0.00356
	5.17	0.00452	5.45108	0.00382		10.38	0.00253	5.34136	0.00355
	5.22	0.00416	5.50378	0.00382		10.48	0.00282	5.39291	0.00354
	5.27	0.00429	5.55649	0.00382		10.58	0.0032	5.44446	0.00354
	5.32	0.00364	5.60919	0.00381		10.68	0.00281	5.49602	0.00353
	5.37	0.00364	5.66189	0.00381		10.78	0.00255	5.54757	0.00352
	5.42	0.00353	5.71459	0.00381		10.88	0.00312	5.59912	0.00352
	5.47	0.00319	5.7673	0.00381		10.98	0.00314	5.65067	0.00351
	5.52	0.00385	5.82	0.0038		11.08	0.00295	5.70222	0.0035
	5.57	0.0038	5.8727	0.0038		11.18	0.00281	5.75377	0.0035
	5.62	0.00366	5.92541	0.0038		11.28	0.00285	5.80533	0.00349
	5.67	0.00396	5.97811	0.0038		11.38	0.00256	5.85688	0.00348
	5.72	0.00338	6.03081	0.0038		11.48	0.00264	5.90843	0.00348
	5.77	0.00438	6.08351	0.00379		11.58	0.00284	5.95998	0.00347
	5.82	0.00364	6.13622	0.00379		11.68	0.00264	6.01153	0.00347
	5.87	0.00365	6.18892	0.00379		11.78	0.00299	6.06308	0.00346
	5.92	0.00358	6.24162	0.00379		11.88	0.00289	6.11463	0.00345
	5.97	0.00308	6.29432	0.00379		11.98	0.00317	6.16619	0.00345
	6.02	0.00388	6.34703	0.00378		12.08	0.0029	6.21774	0.00344
	6.07	0.00443	6.39973	0.00378		12.18	0.00243	6.26929	0.00343
	6.12	0.00461	6.45243	0.00378		12.28	0.00271	6.32084	0.00343
	6.17	0.00432	6.50514	0.00378		12.38	0.00288	6.37239	0.00342
	6.22	0.00436	6.55784	0.00378		12.48	0.00265	6.42394	0.00342
	6.27	0.00446	6.61054	0.00377		12.58	0.00309	6.4755	0.00341
	6.32	0.00393	6.66324	0.00377		12.68	0.00273	6.52705	0.0034
	6.37	0.00405	6.71595	0.00377		12.78	0.0029	6.5786	0.0034
	6.42	0.00417	6.76865	0.00377		12.88	0.00324	6.63015	0.00339
	6.47	0.0042	6.82135	0.00377		12.98	0.00318	6.6817	0.00339
	6.52	0.0042	6.87405	0.00377		13.08	0.00259	6.73325	0.00338
	6.57	0.0041	6.92676	0.00376		13.18	0.00261	6.7848	0.00338
	6.62	0.00338	6.97946	0.00376		13.28	0.00314	6.83636	0.00337
	6.67	0.00423	7.03216	0.00376		13.38	0.0031	6.88791	0.00336
	6.72	0.00477	7.08486	0.00376		13.48	0.00292	6.93946	0.00336
	6.77	0.00333	7.13757	0.00376		13.58	0.00299	6.99101	0.00335
	6.82	0.00292	7.19027	0.00376		13.68	0.00306	7.04256	0.00335
	6.87	0.0028	7.24297	0.00375		13.78	0.00308	7.09411	0.00334
	6.92	0.00332	7.29568	0.00375		13.88	0.00286	7.14567	0.00334
	6.97	0.00338	7.34838	0.00375		13.98	0.00267	7.19722	0.00333
	7.02	0.00323	7.40108	0.00375		14.08	0.0027	7.24877	0.00333
	7.07	0.00348	7.45378	0.00375		14.18	0.00288	7.30032	0.00332
	7.12	0.00366	7.50649	0.00375		14.28	0.00306	7.35187	0.00331
	7.17	0.00338	7.55919	0.00375		14.38	0.00283	7.40342	0.00331
	7.22	0.00352	7.61189	0.00374		14.48	0.00318	7.45497	0.0033
	7.27	0.003	7.66459	0.00374		14.58	0.00304	7.50653	0.0033
	7.32	0.00329	7.7173	0.00374		14.68	0.00302	7.55808	0.00329
	7.37	0.004	7.77	0.00374		14.78	0.00328	7.60963	0.00329
	7.42	0.00452	7.8227	0.00374		14.88	0.00351	7.66118	0.00328
	7.47	0.00399	7.87541	0.00374		14.98	0.00347	7.71273	0.00328
	7.52	0.00406	7.92811	0.00374		15.08	0.00349	7.76428	0.00327
	7.57	0.00402	7.98081	0.00373		15.18	0.00344	7.81584	0.00327
	7.62	0.00342	8.03351	0.00373		15.28	0.0033	7.86739	0.00326
	7.67	0.0036	8.08622	0.00373		15.38	0.00316	7.91894	0.00326
	7.72	0.00362	8.13892	0.00373		15.48	0.00317	7.97049	0.00325
	7.77	0.00342	8.19162	0.00373		15.58	0.00266	8.02204	0.00325
	7.82	0.00399	8.24432	0.00373		15.68	0.00232	8.07359	0.00324
	7.87	0.00421	8.29703	0.00373		15.78	0.00205	8.12515	0.00324
	7.92	0.00386	8.34973	0.00373		15.88	0.00267	8.1767	0.00323
	7.97	0.00336	8.40243	0.00372		15.98	0.00288	8.22825	0.00323
	8.02	0.0033	8.45514	0.00372		16.08	0.00305	8.2798	0.00322
	8.07	0.00409	8.50784	0.00372		16.18	0.00276	8.33135	0.00322
	8.12	0.00475	8.56054	0.00372		16.28	0.00283	8.3829	0.00321
	8.17	0.00405	8.61324	0.00372		16.38	0.00293	8.43445	0.00321
	8.22	0.00345	8.66595	0.00372		16.48	0.00261	8.48601	0.0032
	8.27	0.0036	8.71865	0.00372		16.58	0.00241	8.53756	0.0032
	8.32	0.00446	8.77135	0.00372		16.68	0.00211	8.58911	0.00319
	8.37	0.00416	8.82405	0.00371		16.78	0.00201	8.64066	0.00319
	8.42	0.00394	8.87676	0.00371		16.88	0.00214	8.69221	0.00319
	8.47	0.00337	8.92946	0.00371		16.98	0.00236	8.74376	0.00318
	8.52	0.00385	8.98216	0.00371		17.08	0.00209	8.79532	0.00318
	8.57	0.00413	9.03486	0.00371		17.18	0.00198	8.84687	0.00317
	8.62	0.00385	9.08757	0.00371		17.28	0.00279	8.89842	0.00317
	8.67	0.00357	9.14027	0.00371		17.38	0.00251	8.94997	0.00316
	8.72	0.00343	9.19297	0.00371		17.48	0.00232	9.00152	0.00316
	8.77	0.00358	9.24568	0.00371		17.58	0.00223	9.05307	0.00315
	8.82	0.00392	9.29838	0.0037		17.68	0.00223	9.10462	0.00315
	8.87	0.00425	9.35108	0.0037		17.78	0.00245	9.15618	0.00315
	8.92	0.00405	9.40378	0.0037		17.88	0.00265	9.20773	0.00314
	8.97	0.00347	9.45649	0.0037		17.98	0.00267	9.25928	0.00314
	9.02	0.00341	9.50919	0.0037		18.08	0.00226	9.31083	0.00313
	9.07	0.00354	9.56189	0.0037		18.18	0.00258	9.36238	0.00313
	9.12	0.00311	9.61459	0.0037		18.28	0.00279	9.41393	0.00312
	9.17	0.00316	9.6673	0.0037		18.38	0.0024	9.46549	0.00312
	9.22	0.00353	9.72	0.0037		18.48	0.00325	9.51704	0.00312
	9.27	0.004	9.7727	0.0037		18.58	0.00332	9.56859	0.00311
	9.32	0.00328	9.82541	0.00369		18.68	0.00276	9.62014	0.00311
	9.37	0.00352	9.87811	0.00369		18.78	0.0025	9.67169	0.0031
	9.42	0.00333	9.93081	0.00369		18.88	0.00243	9.72324	0.0031
	9.47	0.00344	9.98351	0.00369		18.98	0.00274	9.77479	0.0031
	9.52	0.00326	10.0362	0.00369		19.08	0.00288	9.82635	0.00309
	9.57	0.00379	10.0889	0.00369		19.18	0.00317	9.8779	0.00309
	9.62	0.00396	10.1416	0.00369		19.28	0.00314	9.92945	0.00308
	9.67	0.00395	10.1943	0.00369		19.38	0.00284	9.981	0.00308
	9.72	0.00335	10.247	0.00369		19.48	0.00264	10.0326	0.00308
	9.77	0.00349	10.2997	0.00369		19.58	0.00255	10.0841	0.00307
	9.82	0.00403	10.3524	0.00369		19.68	0.00251	10.1357	0.00307
	9.87	0.00367	10.4051	0.00368		19.78	0.00247	10.1872	0.00306
	9.92	0.00359	10.4578	0.00368		19.88	0.00289	10.2388	0.00306
	9.97	0.00353	10.5105	0.00368		19.98	0.00299	10.2903	0.00306
	10.02	0.00377	10.5632	0.00368		20.08	0.0028	10.3419	0.00305
	10.07	0.00377	10.6159	0.00368		20.18	0.00286	10.3934	0.00305
	10.12	0.0035	10.6686	0.00368		20.28	0.00288	10.445	0.00305
	10.17	0.00279	10.7213	0.00368		20.38	0.00319	10.4965	0.00304
	10.22	0.00319	10.7741	0.00368		20.48	0.0031	10.5481	0.00304
	10.27	0.00375	10.8268	0.00368		20.58	0.0029	10.5996	0.00303
	10.32	0.00341	10.8795	0.00368		20.68	0.0027	10.6512	0.00303
	10.37	0.00284	10.9322	0.00368		20.78	0.00263	10.7027	0.00303
	10.42	0.00361	10.9849	0.00367		20.88	0.00246	10.7543	0.00302
	10.47	0.00416	11.0376	0.00367		20.98	0.00241	10.8058	0.00302
	10.52	0.00378	11.0903	0.00367		21.08	0.00218	10.8574	0.00302
	10.57	0.00352	11.143	0.00367		21.18	0.00267	10.9089	0.00301
	10.62	0.00335	11.1957	0.00367		21.28	0.00243	10.9605	0.00301
	10.67	0.00409	11.2484	0.00367		21.38	0.0027	11.012	0.00301
	10.72	0.00353	11.3011	0.00367		21.48	0.00282	11.0636	0.003
	10.77	0.00347	11.3538	0.00367		21.58	0.00288	11.1151	0.003
	10.82	0.00329	11.4065	0.00367		21.68	0.00325	11.1667	0.003
	10.87	0.004	11.4592	0.00367		21.78	0.00309	11.2182	0.00299
	10.92	0.0043	11.5119	0.00367		21.88	0.00278	11.2698	0.00299
	10.97	0.00297	11.5646	0.00367		21.98	0.00279	11.3213	0.00299
	11.02	0.00304	11.6173	0.00366		22.08	0.00235	11.3729	0.00298
	11.07	0.00386	11.67	0.00366		22.18	0.00255	11.4244	0.00298
	11.12	0.00399	11.7227	0.00366		22.28	0.00287	11.476	0.00298
	11.17	0.00341	11.7754	0.00366		22.38	0.00253	11.5275	0.00297
	11.22	0.0038	11.8281	0.00366		22.48	0.00257	11.5791	0.00297
	11.27	0.00359	11.8808	0.00366		22.58	0.00258	11.6306	0.00297
	11.32	0.00333	11.9335	0.00366		22.68	0.00268	11.6822	0.00296
	11.37	0.0038	11.9862	0.00366		22.78	0.00279	11.7338	0.00296
	11.42	0.00394	12.0389	0.00366		22.88	0.0026	11.7853	0.00296
	11.47	0.0039	12.0916	0.00366		22.98	0.00219	11.8369	0.00295
	11.52	0.00354	12.1443	0.00366		23.08	0.00243	11.8884	0.00295
	11.57	0.0035	12.197	0.00366		23.18	0.00221	11.94	0.00295
	11.62	0.00337	12.2497	0.00366		23.28	0.00256	11.9915	0.00295
	11.67	0.00376	12.3024	0.00365		23.38	0.00257	12.0431	0.00294
	11.72	0.00424	12.3551	0.00365		23.48	0.00273	12.0946	0.00294
	11.77	0.00359	12.4078	0.00365		23.58	0.00263	12.1462	0.00294
	11.82	0.00254	12.4605	0.00365		23.68	0.00256	12.1977	0.00293
	11.87	0.00306	12.5132	0.00365		23.78	0.00283	12.2493	0.00293
	11.92	0.00378	12.566	0.00365		23.88	0.00257	12.3008	0.00293
	11.97	0.00363	12.6187	0.00365		23.98	0.00279	12.3524	0.00292
	12.02	0.00334	12.6714	0.00365		24.08	0.00341	12.4039	0.00292
	12.07	0.00286	12.7241	0.00365		24.18	0.00295	12.4555	0.00292
	12.12	0.00304	12.7768	0.00365		24.28	0.00248	12.507	0.00292
	12.17	0.00407	12.8295	0.00365		24.38	0.00275	12.5586	0.00291
	12.22	0.00401	12.8822	0.00365		24.48	0.00271	12.6101	0.00291
	12.27	0.00342	12.9349	0.00365		24.58	0.00303	12.6617	0.00291
	12.32	0.00407	12.9876	0.00365		24.68	0.00265	12.7132	0.00291
	12.37	0.00344	13.0403	0.00364		24.78	0.00269	12.7648	0.0029
	12.42	0.00318	13.093	0.00364		24.88	0.00293	12.8163	0.0029
	12.47	0.00397	13.1457	0.00364		24.98	0.00308	12.8679	0.0029
	12.52	0.0035	13.1984	0.00364		25.08	0.00299	12.9194	0.00289
	12.57	0.00317	13.2511	0.00364		25.18	0.00233	12.971	0.00289
	12.62	0.0041	13.3038	0.00364		25.28	0.00253	13.0225	0.00289
	12.72	0.0038	13.3565	0.00364		25.38	0.00257	13.0741	0.00289
	12.82	0.00303	13.4092	0.00364		25.48	0.0025	13.1257	0.00288
	12.92	0.00313	13.4619	0.00364		25.58	0.00297	13.1772	0.00288
	13.02	0.00357	13.5146	0.00364		25.68	0.00308	13.2287	0.00288
	13.12	0.00475	13.5673	0.00364		25.78	0.00285	13.2803	0.00288
	13.22	0.00424	13.62	0.00364		25.88	0.00248	13.3318	0.00287
	13.32	0.00392	13.6727	0.00364		25.98	0.00236	13.3834	0.00287
	13.42	0.00436	13.7254	0.00364		26.08	0.00229	13.435	0.00287
	13.52	0.00389	13.7781	0.00363		26.18	0.00253	13.4865	0.00287
	13.62	0.00383	13.8308	0.00363		26.28	0.00225	13.5381	0.00286
	13.72	0.00326	13.8835	0.00363		26.38	0.00197	13.5896	0.00286
	13.82	0.00303	13.9362	0.00363		26.48	0.00213	13.6412	0.00286
	13.92	0.00392	13.9889	0.00363		26.58	0.00224	13.6927	0.00286
	14.02	0.00436	14.0416	0.00363		26.68	0.00247	13.7443	0.00285
	14.12	0.0037	14.0943	0.00363		26.78	0.00239	13.7958	0.00285
	14.22	0.00362	14.147	0.00363		26.88	0.00214	13.8474	0.00285
	14.32	0.00427	14.1997	0.00363		26.98	0.00242	13.8989	0.00285
	14.42	0.00363	14.2524	0.00363		27.08	0.00219	13.9505	0.00284
	14.52	0.00345	14.3051	0.00363		27.18	0.00282	14.002	0.00284
	14.62	0.00396	14.3578	0.00363		27.28	0.00267	14.0536	0.00284
	14.72	0.00367	14.4105	0.00363		27.38	0.00267	14.1051	0.00284
	14.82	0.00398	14.4632	0.00363		27.48	0.00257	14.1567	0.00284
	14.92	0.00331	14.516	0.00362		27.58	0.00306	14.2082	0.00283
	15.02	0.00367	14.5686	0.00362		27.68	0.00273	14.2598	0.00283
	15.12	0.00382	14.6213	0.00362		27.78	0.00244	14.3113	0.00283
	15.22	0.00298	14.674	0.00362		27.88	0.00256	14.3629	0.00283
	15.32	0.00335	14.7268	0.00362		27.98	0.00279	14.4144	0.00282
	15.42	0.00353	14.7795	0.00362		28.08	0.00245	14.466	0.00282
	15.52	0.00324	14.8322	0.00362		28.18	0.0026	14.5175	0.00282
	15.62	0.00371	14.8849	0.00362		28.28	0.00259	14.5691	0.00282
	15.72	0.00385	14.9376	0.00362		28.38	0.00282	14.6206	0.00282
	15.82	0.00369	14.9903	0.00362		28.48	0.00262	14.6722	0.00281
	15.92	0.0031	15.043	0.00362		28.58	0.00258	14.7237	0.00281
	16.02	0.00381	15.0957	0.00362		28.68	0.00269	14.7753	0.00281
	16.12	0.00309	15.1484	0.00362		28.78	0.00257	14.8269	0.00281
	16.22	0.00314	15.2011	0.00362		28.88	0.00263	14.8784	0.0028
	16.32	0.00383	15.2538	0.00362		28.98	0.00268	14.9299	0.0028
	16.42	0.00355	15.3065	0.00361		29.08	0.00244	14.9815	0.0028
	16.52	0.00336	15.3592	0.00361		29.18	0.00288	15.033	0.0028
	16.62	0.00382	15.4119	0.00361		29.28	0.00224	15.0846	0.0028
	16.72	0.00402	15.4646	0.00361		29.38	0.00223	15.1362	0.00279
	16.82	0.00462	15.5173	0.00361		29.48	0.00257	15.1877	0.00279
	16.92	0.00392	15.57	0.00361		29.58	0.00286	15.2393	0.00279
	17.02	0.00386	15.6227	0.00361		29.68	0.00242	15.2908	0.00279
	17.12	0.00312	15.6754	0.00361		29.78	0.00231	15.3424	0.00279
	17.22	0.00371	15.7281	0.00361		29.88	0.00251	15.3939	0.00278
	17.32	0.00379	15.7808	0.00361		29.98	0.00286	15.4455	0.00278
	17.42	0.00273	15.8335	0.00361		30.08	0.00232	15.497	0.00278
	17.52	0.0033	15.8862	0.00361		30.18	0.00246	15.5486	0.00278
	17.62	0.00371	15.9389	0.00361		30.28	0.00257	15.6001	0.00278
	17.72	0.0035	15.9916	0.00361		30.38	0.00289	15.6517	0.00278
	17.82	0.0033	16.0443	0.00361		30.48	0.00263	15.7032	0.00277
	17.92	0.00394	16.097	0.0036		30.58	0.00272	15.7548	0.00277
	18.02	0.00357	16.1497	0.0036		30.68	0.00269	15.8063	0.00277
	18.12	0.00367	16.2024	0.0036		30.78	0.00246	15.8579	0.00277
	18.22	0.00387	16.2551	0.0036		30.88	0.00223	15.9094	0.00277
	18.32	0.00294	16.3078	0.0036		30.98	0.00236	15.961	0.00276
	18.42	0.00403	16.3605	0.0036		31.08	0.00275	16.0125	0.00276
	18.52	0.00398	16.4132	0.0036		31.18	0.00295	16.0641	0.00276
	18.62	0.00393	16.4659	0.0036		31.28	0.00279	16.1156	0.00276
	18.72	0.0035	16.5187	0.0036		31.38	0.00258	16.1672	0.00276
	18.82	0.00394	16.5713	0.0036		31.48	0.00254	16.2187	0.00276
	18.92	0.00365	16.6241	0.0036		31.58	0.00255	16.2703	0.00275
	19.02	0.00364	16.6768	0.0036		31.68	0.00288	16.3218	0.00275
	19.12	0.00379	16.7295	0.0036		31.78	0.00253	16.3734	0.00275
	19.22	0.00418	16.7822	0.0036		31.88	0.0023	16.4249	0.00275
	19.32	0.00441	16.8349	0.0036		31.98	0.0024	16.4765	0.00275
	19.42	0.00454	16.8876	0.0036		32.08	0.0024	16.5281	0.00275
	19.52	0.0039	16.9403	0.00359		32.18	0.00273	16.5796	0.00274
	19.62	0.00411	16.993	0.00359		32.28	0.00235	16.6312	0.00274
	19.72	0.00315	17.0457	0.00359		32.38	0.00175	16.6827	0.00274
	19.82	0.00351	17.0984	0.00359		32.48	0.00203	16.7342	0.00274
	19.92	0.00326	17.1511	0.00359		32.58	0.00234	16.7858	0.00274
	20.02	0.00365	17.2038	0.00359		32.68	0.0024	16.8374	0.00274
	20.12	0.00375	17.2565	0.00359		32.78	0.00261	16.8889	0.00273
	20.22	0.00324	17.3092	0.00359		32.88	0.00229	16.9405	0.00273
	20.32	0.00308	17.3619	0.00359		32.98	0.00213	16.992	0.00273
	20.42	0.00336	17.4146	0.00359		33.08	0.00226	17.0436	0.00273
	20.52	0.00286	17.4673	0.00359		33.18	0.00239	17.0951	0.00273
	20.62	0.00377	17.52	0.00359		33.28	0.00195	17.1467	0.00273
	20.72	0.00433	17.5727	0.00359		33.38	0.00227	17.1982	0.00273
	20.82	0.00302	17.6254	0.00359		33.48	0.00238	17.2498	0.00272
	20.92	0.00328	17.6781	0.00359		33.58	0.00206	17.3013	0.00272
	21.02	0.00341	17.7308	0.00359		33.68	0.00241	17.3529	0.00272
	21.12	0.00398	17.7835	0.00358		33.78	0.00266	17.4044	0.00272
	21.22	0.00347	17.8362	0.00358		33.88	0.00256	17.456	0.00272
	21.32	0.00324	17.8889	0.00358		33.98	0.00276	17.5075	0.00272
	21.42	0.00271	17.9416	0.00358		34.08	0.00222	17.5591	0.00271
	21.52	0.00353	17.9943	0.00358		34.18	0.00249	17.6106	0.00271
	21.62	0.00335	18.047	0.00358		34.28	0.00284	17.6622	0.00271
	21.72	0.00305	18.0997	0.00358		34.38	0.00262	17.7137	0.00271
	21.82	0.00385	18.1524	0.00358		34.48	0.00269	17.7653	0.00271
	21.92	0.0032	18.2051	0.00358		34.58	0.00272	17.8168	0.00271
	22.02	0.00349	18.2578	0.00358		34.68	0.00246	17.8684	0.00271
	22.12	0.00356	18.3105	0.00358		34.78	0.00239	17.9199	0.00271
	22.22	0.00349	18.3632	0.00358		34.88	0.00262	17.9715	0.0027
	22.32	0.00374	18.4159	0.00358		34.98	0.00272	18.023	0.0027
	22.42	0.0032	18.4687	0.00358		35.08	0.00232	18.0746	0.0027
	22.52	0.00348	18.5214	0.00358		35.18	0.00232	18.1261	0.0027
	22.62	0.00351	18.574	0.00358		35.28	0.00198	18.1777	0.0027
	22.72	0.00329	18.6268	0.00357		35.38	0.00261	18.2293	0.0027
	22.82	0.00328	18.6795	0.00357		35.48	0.00262	18.2808	0.0027
	22.92	0.00307	18.7322	0.00357		35.58	0.00235	18.3324	0.00269
	23.02	0.00412	18.7849	0.00357		35.68	0.00252	18.3839	0.00269
	23.12	0.00383	18.8376	0.00357		35.78	0.00234	18.4355	0.00269
	23.22	0.00362	18.8903	0.00357		35.88	0.0025	18.487	0.00269
	23.32	0.00354	18.943	0.00357		35.98	0.00287	18.5386	0.00269
	23.42	0.00392	18.9957	0.00357		36.08	0.00235	18.5901	0.00269
	23.52	0.00364	19.0484	0.00357		36.18	0.00263	18.6417	0.00269
	23.62	0.00396	19.1011	0.00357		36.28	0.00311	18.6932	0.00269
	23.72	0.00428	19.1538	0.00357		36.38	0.0027	18.7448	0.00268
	23.82	0.00397	19.2065	0.00357		36.48	0.00229	18.7963	0.00268
	23.92	0.00372	19.2592	0.00357		36.58	0.0017	18.8479	0.00268
	24.02	0.00338	19.3119	0.00357		36.68	0.00165	18.8994	0.00268
	24.12	0.00369	19.3646	0.00357		36.78	0.00164	18.951	0.00268
	24.22	0.00345	19.4173	0.00357		36.88	0.00195	19.0025	0.00268
	24.32	0.00319	19.47	0.00356		36.98	0.00234	19.0541	0.00268
	24.42	0.00287	19.5227	0.00356		37.08	0.0025	19.1056	0.00268
	24.52	0.00323	19.5754	0.00356		37.18	0.00228	19.1572	0.00268
	24.62	0.00341	19.6281	0.00356		37.28	0.00269	19.2087	0.00267
	24.72	0.0032	19.6808	0.00356		37.38	0.00261	19.2603	0.00267
	24.82	0.00332	19.7335	0.00356		37.48	0.00265	19.3118	0.00267
	24.92	0.00283	19.7862	0.00356		37.58	0.00248	19.3634	0.00267
	25.02	0.00373	19.8389	0.00356		37.68	0.00256	19.4149	0.00267
	25.12	0.00328	19.8916	0.00356		37.78	0.00251	19.4665	0.00267
	25.22	0.00319	19.9443	0.00356		37.88	0.0024	19.518	0.00267
	25.32	0.00376	19.997	0.00356		37.98	0.00243	19.5696	0.00267
	25.42	0.0038	20.0497	0.00356		38.08	0.00228	19.6211	0.00267
	25.52	0.00425	20.1024	0.00356		38.18	0.00219	19.6727	0.00266
	25.62	0.0041	20.1551	0.00356		38.28	0.00262	19.7242	0.00266
	25.72	0.00429	20.2078	0.00356		38.38	0.00255	19.7758	0.00266
	25.82	0.00416	20.2605	0.00356		38.48	0.00254	19.8273	0.00266
	25.92	0.00352	20.3132	0.00355		38.58	0.00304	19.8789	0.00266
	26.02	0.00329	20.366	0.00355		38.68	0.00304	19.9305	0.00266
	26.12	0.00285	20.4186	0.00355		38.78	0.00297	19.982	0.00266
	26.22	0.00286	20.4714	0.00355		38.88	0.00253	20.0336	0.00266
	26.32	0.00368	20.524	0.00355		38.98	0.00298	20.0851	0.00266
	26.42	0.00403	20.5768	0.00355		39.08	0.00258	20.1367	0.00265
	26.52	0.00465	20.6295	0.00355		39.18	0.00264	20.1882	0.00265
	26.62	0.0045	20.6822	0.00355		39.28	0.00252	20.2398	0.00265
	26.72	0.00396	20.7349	0.00355		39.38	0.00277	20.2913	0.00265
	26.82	0.00358	20.7876	0.00355		39.48	0.00281	20.3429	0.00265
	26.92	0.00365	20.8403	0.00355		39.58	0.00271	20.3944	0.00265
	27.02	0.0036	20.893	0.00355		39.68	0.00262	20.446	0.00265
	27.12	0.00318	20.9457	0.00355		39.78	0.00207	20.4975	0.00265
	27.22	0.00278	20.9984	0.00355		39.88	0.00279	20.5491	0.00265
	27.32	0.00247	21.0511	0.00355		39.98	0.00258	20.6006	0.00265
	27.42	0.00271	21.1038	0.00355		40.08	0.00252	20.6522	0.00265
	27.52	0.00304	21.1565	0.00354		40.18	0.00277	20.7037	0.00264
	27.62	0.00252	21.2092	0.00354		40.28	0.00283	20.7553	0.00264
	27.72	0.00259	21.2619	0.00354		40.38	0.00279	20.8068	0.00264
	27.82	0.00268	21.3146	0.00354		40.48	0.00235	20.8584	0.00264
	27.92	0.00316	21.3673	0.00354		40.58	0.00291	20.9099	0.00264
	28.02	0.00347	21.42	0.00354		40.68	0.00281	20.9615	0.00264
	28.12	0.00332	21.4727	0.00354		40.78	0.00276	21.013	0.00264
	28.22	0.00341	21.5254	0.00354		40.88	0.00278	21.0646	0.00264
	28.32	0.00361	21.5781	0.00354		40.98	0.00252	21.1161	0.00264
	28.42	0.00332	21.6308	0.00354		41.08	0.00219	21.1677	0.00264
	28.52	0.00367	21.6835	0.00354		41.18	0.00249	21.2192	0.00264
	28.62	0.00364	21.7362	0.00354		41.28	0.00282	21.2708	0.00263
	28.72	0.00388	21.7889	0.00354		41.38	0.00317	21.3223	0.00263
	28.82	0.004	21.8416	0.00354		41.48	0.00283	21.3739	0.00263
	28.92	0.00427	21.8943	0.00354		41.58	0.00271	21.4255	0.00263
	29.02	0.00368	21.947	0.00354		41.68	0.00247	21.477	0.00263
	29.12	0.00341	21.9997	0.00353		41.78	0.00209	21.5285	0.00263
	29.22	0.00318	22.0524	0.00353		41.88	0.00235	21.5801	0.00263
	29.32	0.00315	22.1051	0.00353		41.98	0.00271	21.6317	0.00263
	29.42	0.00371	22.1578	0.00353		42.08	0.00242	21.6832	0.00263
	29.52	0.00364	22.2105	0.00353		42.18	0.00206	21.7347	0.00263
	29.62	0.0032	22.2632	0.00353		42.28	0.00182	21.7863	0.00263
	29.72	0.00282	22.316	0.00353		42.38	0.00199	21.8379	0.00263
	29.82	0.00337	22.3686	0.00353		42.48	0.00205	21.8894	0.00262
	29.92	0.00393	22.4214	0.00353		42.58	0.00248	21.941	0.00262
	30.02	0.00411	22.474	0.00353		42.68	0.00206	21.9925	0.00262
	30.12	0.00398	22.5268	0.00353		42.78	0.00219	22.0441	0.00262
	30.22	0.00377	22.5795	0.00353		42.88	0.00224	22.0956	0.00262
	30.32	0.00417	22.6322	0.00353		42.98	0.00234	22.1472	0.00262
	30.42	0.0046	22.6849	0.00353		43.08	0.00253	22.1987	0.00262
	30.52	0.00432	22.7376	0.00353		43.18	0.00229	22.2503	0.00262
	30.62	0.00355	22.7903	0.00353		43.28	0.00255	22.3018	0.00262
	30.72	0.00386	22.843	0.00353		43.38	0.00244	22.3534	0.00262
	30.82	0.00464	22.8957	0.00352		43.48	0.0023	22.4049	0.00262
	30.92	0.00446	22.9484	0.00352		43.58	0.00228	22.4565	0.00262
	31.02	0.00419	23.0011	0.00352		43.68	0.00259	22.508	0.00262
	31.12	0.0038	23.0538	0.00352		43.78	0.00232	22.5596	0.00262
	31.22	0.00308	23.1065	0.00352		43.88	0.00249	22.6111	0.00261
	31.32	0.00363	23.1592	0.00352		43.98	0.00239	22.6627	0.00261
	31.42	0.0038	23.2119	0.00352		44.08	0.00269	22.7142	0.00261
	31.52	0.00274	23.2646	0.00352		44.18	0.00226	22.7658	0.00261
	31.62	0.00289	23.3173	0.00352		44.28	0.00202	22.8173	0.00261
	31.72	0.00356	23.37	0.00352		44.38	0.00207	22.8689	0.00261
	31.82	0.00379	23.4227	0.00352		44.48	0.00262	22.9204	0.00261
	31.92	0.00384	23.4754	0.00352		44.58	0.00286	22.972	0.00261
	32.02	0.00313	23.5281	0.00352		44.68	0.00281	23.0235	0.00261
	32.12	0.00332	23.5808	0.00352		44.78	0.00278	23.0751	0.00261
	32.22	0.00285	23.6335	0.00352		44.88	0.00268	23.1267	0.00261
	32.32	0.003	23.6862	0.00352		44.98	0.00261	23.1782	0.00261
	32.42	0.00388	23.7389	0.00351		45.08	0.00222	23.2297	0.00261
	32.52	0.00319	23.7916	0.00351		45.18	0.0018	23.2813	0.00261
	32.62	0.00289	23.8443	0.00351		45.28	0.00248	23.3329	0.00261
	32.72	0.00289	23.897	0.00351		45.38	0.00246	23.3844	0.0026
	32.82	0.00273	23.9497	0.00351		45.48	0.00213	23.436	0.0026
	32.92	0.00288	24.0024	0.00351		45.58	0.00178	23.4875	0.0026
	33.02	0.00297	24.0551	0.00351		45.68	0.00182	23.5391	0.0026
	33.12	0.00357	24.1078	0.00351		45.78	0.0021	23.5906	0.0026
	33.22	0.00337	24.1605	0.00351		45.88	0.0027	23.6422	0.0026
	33.32	0.00214	24.2132	0.00351		45.98	0.00254	23.6937	0.0026
	33.42	0.00251	24.266	0.00351		46.08	0.00237	23.7453	0.0026
	33.52	0.00296	24.3187	0.00351		46.18	0.00268	23.7968	0.0026
	33.62	0.00262	24.3713	0.00351		46.28	0.00299	23.8484	0.0026
	33.72	0.0028	24.4241	0.00351		46.38	0.00268	23.8999	0.0026
	33.82	0.00373	24.4768	0.00351		46.48	0.00277	23.9515	0.0026
	33.92	0.0038	24.5295	0.00351		46.58	0.0025	24.003	0.0026
	34.02	0.00309	24.5822	0.00351		46.68	0.00251	24.0546	0.0026
	34.12	0.00327	24.6349	0.0035		46.78	0.0023	24.1061	0.0026
	34.22	0.00299	24.6876	0.0035		46.88	0.0026	24.1577	0.0026
	34.32	0.00376	24.7403	0.0035		46.98	0.00279	24.2092	0.00259
	34.42	0.00377	24.793	0.0035		47.08	0.00258	24.2608	0.00259
	34.52	0.00324	24.8457	0.0035		47.18	0.00302	24.3123	0.00259
	34.62	0.00315	24.8984	0.0035		47.28	0.00345	24.3639	0.00259
	34.72	0.00326	24.9511	0.0035		47.38	0.00302	24.4154	0.00259
	34.82	0.00333	25.0038	0.0035		47.48	0.00259	24.467	0.00259
	34.92	0.0036	25.0565	0.0035		47.58	0.00225	24.5185	0.00259
	35.02	0.0033	25.1092	0.0035		47.68	0.00275	24.5701	0.00259
	35.12	0.00319	25.1619	0.0035		47.78	0.00251	24.6216	0.00259
	35.22	0.00393	25.2146	0.0035		47.88	0.00312	24.6732	0.00259
	35.32	0.0038	25.2673	0.0035		47.98	0.00308	24.7247	0.00259
	35.42	0.00317	25.32	0.0035		48.08	0.00292	24.7763	0.00259
	35.52	0.0031	25.3727	0.0035		48.18	0.0023	24.8279	0.00259
	35.62	0.00316	25.4254	0.0035		48.28	0.00268	24.8794	0.00259
	35.72	0.00273	25.4781	0.00349		48.38	0.00259	24.9309	0.00259
	35.82	0.00289	25.5308	0.00349		48.48	0.00233	24.9825	0.00259
	35.92	0.00327	25.5835	0.00349		48.58	0.00281	25.0341	0.00259
	36.02	0.00314	25.6362	0.00349		48.68	0.0022	25.0856	0.00259
	36.12	0.00328	25.6889	0.00349		48.78	0.00239	25.1372	0.00259
	36.22	0.0031	25.7416	0.00349		48.88	0.00301	25.1887	0.00259
	36.32	0.00337	25.7943	0.00349		48.98	0.00279	25.2403	0.00258
	36.42	0.00404	25.847	0.00349		49.08	0.00243	25.2918	0.00258
	36.52	0.00316	25.8997	0.00349		49.18	0.00237	25.3434	0.00258
	36.62	0.00293	25.9524	0.00349		49.28	0.00245	25.3949	0.00258
	36.72	0.00334	26.0051	0.00349		49.38	0.00295	25.4465	0.00258
	36.82	0.00398	26.0578	0.00349		49.48	0.00308	25.498	0.00258
	36.92	0.00396	26.1105	0.00349		49.58	0.00269	25.5496	0.00258
	37.02	0.00326	26.1632	0.00349		49.68	0.00248	25.6011	0.00258
	37.12	0.0025	26.2159	0.00349		49.78	0.00223	25.6527	0.00258
	37.22	0.00258	26.2687	0.00349		49.88	0.00244	25.7042	0.00258
	37.32	0.00299	26.3213	0.00349		49.98	0.00272	25.7558	0.00258
	37.42	0.00339	26.3741	0.00348		50.08	0.0031	25.8073	0.00258
	37.52	0.00363	26.4268	0.00348		50.18	0.00289	25.8589	0.00258
	37.62	0.00491	26.4795	0.00348		50.28	0.0031	25.9104	0.00258
	37.72	0.00425	26.5322	0.00348		50.38	0.00256	25.962	0.00258
	37.82	0.00312	26.5849	0.00348		50.48	0.00214	26.0135	0.00258
	37.92	0.00287	26.6376	0.00348		50.58	0.00248	26.0651	0.00258
	38.02	0.00316	26.6903	0.00348		50.68	0.00266	26.1166	0.00258
	38.12	0.00455	26.743	0.00348		50.78	0.00259	26.1682	0.00258
	38.22	0.00327	26.7957	0.00348		50.88	0.00255	26.2197	0.00258
	38.32	0.00178	26.8484	0.00348		50.98	0.00261	26.2713	0.00258
	38.42	0.00227	26.9011	0.00348		51.08	0.0024	26.3228	0.00258
	38.52	0.00277	26.9538	0.00348		51.18	0.0029	26.3744	0.00257
	38.62	0.00278	27.0065	0.00348		51.28	0.00277	26.426	0.00257
	38.72	0.0032	27.0592	0.00348		51.38	0.00244	26.4775	0.00257
	38.82	0.00318	27.1119	0.00348		51.48	0.00301	26.5291	0.00257
	38.92	0.00336	27.1646	0.00348		--	--	26.5806	0.00257
	39.02	0.00322	27.2173	0.00347		--	--	26.6321	0.00257
	39.12	0.00306	27.27	0.00347		--	--	26.6837	0.00257
	39.22	0.00268	27.3227	0.00347		--	--	26.7353	0.00257
	39.32	0.00294	27.3754	0.00347		--	--	26.7868	0.00257
	39.42	0.00417	27.4281	0.00347		--	--	26.8384	0.00257
	39.52	0.00352	27.4808	0.00347		--	--	26.8899	0.00257
	39.62	0.00313	27.5335	0.00347		--	--	26.9415	0.00257
	39.72	0.00308	27.5862	0.00347		--	--	26.993	0.00257
	39.82	0.0034	27.6389	0.00347		--	--	27.0446	0.00257
	39.92	0.0032	27.6916	0.00347		--	--	27.0961	0.00257
	40.02	0.00319	27.7443	0.00347		--	--	27.1477	0.00257
	40.12	0.00398	27.797	0.00347		--	--	27.1992	0.00257
	40.22	0.00432	27.8497	0.00347		--	--	27.2508	0.00257
	40.32	0.00353	27.9024	0.00347		--	--	27.3023	0.00257
	40.42	0.00337	27.9551	0.00347		--	--	27.3539	0.00257
	40.52	0.00378	28.0078	0.00347		--	--	27.4054	0.00257
	40.62	0.00354	28.0605	0.00347		--	--	27.457	0.00257
	40.72	0.00299	28.1132	0.00346		--	--	27.5085	0.00257
	40.82	0.00344	28.1659	0.00346		--	--	27.5601	0.00257
	40.92	0.00449	28.2187	0.00346		--	--	27.6116	0.00257
	41.02	0.00381	28.2714	0.00346		--	--	27.6632	0.00257
	41.12	0.00327	28.324	0.00346		--	--	27.7147	0.00257
	41.22	0.00276	28.3768	0.00346		--	--	27.7663	0.00256
	41.32	0.00354	28.4295	0.00346		--	--	27.8178	0.00256
	41.42	0.00455	28.4822	0.00346		--	--	27.8694	0.00256
	41.52	0.0043	28.5349	0.00346		--	--	27.9209	0.00256
	41.62	0.00299	28.5876	0.00346		--	--	27.9725	0.00256
	41.72	0.00294	28.6403	0.00346		--	--	28.024	0.00256
	41.82	0.00367	28.693	0.00346		--	--	28.0756	0.00256
	41.92	0.00357	28.7457	0.00346		--	--	28.1272	0.00256
	42.02	0.00332	28.7984	0.00346		--	--	28.1787	0.00256
	42.12	0.00365	28.8511	0.00346		--	--	28.2303	0.00256
	42.22	0.00367	28.9038	0.00346		--	--	28.2818	0.00256
	42.32	0.00296	28.9565	0.00345		--	--	28.3333	0.00256
	42.42	0.00286	29.0092	0.00345		--	--	28.3849	0.00256
	42.52	0.00308	29.0619	0.00345		--	--	28.4365	0.00256
	42.62	0.00318	29.1146	0.00345		--	--	28.488	0.00256
	42.72	0.00279	29.1673	0.00345		--	--	28.5396	0.00256
	42.82	0.00202	29.22	0.00345		--	--	28.5911	0.00256
	42.92	0.00213	29.2727	0.00345		--	--	28.6427	0.00256
	43.02	0.00278	29.3254	0.00345		--	--	28.6942	0.00256
	43.12	0.0033	29.3781	0.00345		--	--	28.7458	0.00256
	43.22	0.00353	29.4308	0.00345		--	--	28.7973	0.00256
	43.32	0.00426	29.4835	0.00345		--	--	28.8489	0.00256
	43.42	0.0038	29.5362	0.00345		--	--	28.9004	0.00256
	43.52	0.0035	29.5889	0.00345		--	--	28.952	0.00256
	43.62	0.00339	29.6416	0.00345		--	--	29.0035	0.00256
	43.72	0.00228	29.6943	0.00345		--	--	29.0551	0.00256
	43.82	0.00276	29.747	0.00345		--	--	29.1066	0.00256
	43.92	0.00305	29.7997	0.00345		--	--	29.1582	0.00256
	44.02	0.00365	29.8524	0.00344		--	--	29.2097	0.00256
	44.12	0.00351	29.9051	0.00344		--	--	29.2613	0.00256
	44.22	0.00323	29.9578	0.00344		--	--	29.3128	0.00256
	44.32	0.00359	30.0105	0.00344		--	--	29.3644	0.00256
	44.42	0.00392	30.0632	0.00344		--	--	29.4159	0.00256
	44.52	0.00382	30.116	0.00344		--	--	29.4675	0.00256
	44.62	0.00334	30.1686	0.00344		--	--	29.519	0.00255
	44.72	0.00374	30.2214	0.00344		--	--	29.5706	0.00255
	44.82	0.00297	30.274	0.00344		--	--	29.6221	0.00255
	44.92	0.00338	30.3268	0.00344		--	--	29.6737	0.00255
	45.02	0.00367	30.3795	0.00344		--	--	29.7252	0.00255
	45.12	0.00316	30.4322	0.00344		--	--	29.7768	0.00255
	45.22	0.00278	30.4849	0.00344		--	--	29.8284	0.00255
	45.32	0.00285	30.5376	0.00344		--	--	29.8799	0.00255
	45.42	0.00306	30.5903	0.00344		--	--	29.9315	0.00255
	45.52	0.00331	30.643	0.00344		--	--	29.983	0.00255
	45.62	0.0033	30.6957	0.00343		--	--	30.0345	0.00255
	45.72	0.00303	30.7484	0.00343		--	--	30.0861	0.00255
	45.82	0.00282	30.8011	0.00343		--	--	30.1377	0.00255
	45.92	0.00357	30.8538	0.00343		--	--	30.1892	0.00255
	46.02	0.00391	30.9065	0.00343		--	--	30.2408	0.00255
	46.12	0.00306	30.9592	0.00343		--	--	30.2923	0.00255
	46.22	0.00306	31.0119	0.00343		--	--	30.3439	0.00255
	46.32	0.00325	31.0646	0.00343		--	--	30.3954	0.00255
	46.42	0.00354	31.1173	0.00343		--	--	30.447	0.00255
	46.52	0.00298	31.17	0.00343		--	--	30.4985	0.00255
	46.62	0.00287	31.2227	0.00343		--	--	30.5501	0.00255
	46.72	0.0034	31.2754	0.00343		--	--	30.6016	0.00255
	46.82	0.00371	31.3281	0.00343		--	--	30.6532	0.00255
	46.92	0.00348	31.3808	0.00343		--	--	30.7047	0.00255
	47.02	0.00421	31.4335	0.00343		--	--	30.7563	0.00255
	47.12	0.00307	31.4862	0.00343		--	--	30.8078	0.00255
	47.22	0.00302	31.5389	0.00343		--	--	30.8594	0.00255
	47.32	0.00325	31.5916	0.00342		--	--	30.9109	0.00255
	47.42	0.00403	31.6443	0.00342		--	--	30.9625	0.00255
	47.52	0.00342	31.697	0.00342		--	--	31.014	0.00255
	47.62	0.00309	31.7497	0.00342		--	--	31.0656	0.00255
	47.72	0.00321	31.8024	0.00342		--	--	31.1171	0.00255
	47.82	0.00327	31.8551	0.00342		--	--	31.1687	0.00255
	47.92	0.00381	31.9078	0.00342		--	--	31.2202	0.00255
	48.02	0.00403	31.9605	0.00342		--	--	31.2718	0.00255
	48.12	0.00327	32.0132	0.00342		--	--	31.3233	0.00255
	48.22	0.0035	32.066	0.00342		--	--	31.3749	0.00255
	48.32	0.00406	32.1187	0.00342		--	--	31.4264	0.00255
	48.42	0.00376	32.1713	0.00342		--	--	31.478	0.00255
	48.52	0.00322	32.224	0.00342		--	--	31.5296	0.00255
	48.62	0.00293	32.2768	0.00342		--	--	31.5811	0.00255
	48.72	0.00347	32.3295	0.00342		--	--	31.6327	0.00255
	48.82	0.00256	32.3822	0.00342		--	--	31.6842	0.00255
	48.92	0.00227	32.4349	0.00342		--	--	31.7358	0.00255
	49.02	0.00254	32.4876	0.00341		--	--	31.7873	0.00255
	49.12	0.00334	32.5403	0.00341		--	--	31.8389	0.00255
	49.22	0.00283	32.593	0.00341		--	--	31.8904	0.00254
	49.32	0.00303	32.6457	0.00341		--	--	31.942	0.00254
	49.42	0.00249	32.6984	0.00341		--	--	31.9935	0.00254
	49.52	0.00252	32.7511	0.00341		--	--	32.0451	0.00254
	49.62	0.00251	32.8038	0.00341		--	--	32.0966	0.00254
	49.72	0.00346	32.8565	0.00341		--	--	32.1482	0.00254
	49.82	0.0033	32.9092	0.00341		--	--	32.1997	0.00254
	49.92	0.00297	32.9619	0.00341		--	--	32.2513	0.00254
	50.02	0.00281	33.0146	0.00341		--	--	32.3028	0.00254
	50.12	0.00274	33.0673	0.00341		--	--	32.3544	0.00254
	50.22	0.00283	33.12	0.00341		--	--	32.4059	0.00254
	50.32	0.00238	33.1727	0.00341		--	--	32.4575	0.00254
	50.42	0.00292	33.2254	0.00341		--	--	32.509	0.00254
	50.52	0.00302	33.2781	0.00341		--	--	32.5606	0.00254
	50.62	0.00306	33.3308	0.0034		--	--	32.6121	0.00254
	50.72	0.00336	33.3835	0.0034		--	--	32.6637	0.00254
	50.82	0.00374	33.4362	0.0034		--	--	32.7152	0.00254
	50.92	0.0039	33.4889	0.0034		--	--	32.7668	0.00254
	51.02	0.00358	33.5416	0.0034		--	--	32.8183	0.00254
	51.12	0.00364	33.5943	0.0034		--	--	32.8699	0.00254
	51.22	0.00317	33.647	0.0034		--	--	32.9214	0.00254
	51.32	0.00364	33.6997	0.0034		--	--	32.973	0.00254
	51.42	0.00365	33.7524	0.0034		--	--	33.0245	0.00254
	51.52	0.00368	33.8051	0.0034		--	--	33.0761	0.00254
	51.62	0.00356	33.8578	0.0034		--	--	33.1277	0.00254
	51.72	0.00388	33.9105	0.0034		--	--	33.1792	0.00254
	51.82	0.00395	33.9632	0.0034		--	--	33.2308	0.00254
	51.92	0.00362	34.0159	0.0034		--	--	33.2823	0.00254
	52.02	0.00312	34.0686	0.0034		--	--	33.3338	0.00254
	52.12	0.00316	34.1213	0.0034		--	--	33.3854	0.00254
	52.22	0.00284	34.1741	0.0034		--	--	33.437	0.00254
	52.32	0.00246	34.2268	0.00339		--	--	33.4885	0.00254
	52.42	0.00258	34.2795	0.00339		--	--	33.5401	0.00254
	52.52	0.00335	34.3322	0.00339		--	--	33.5916	0.00254
	52.62	0.00285	34.3849	0.00339		--	--	33.6432	0.00254
	--	--	34.4376	0.00339		--	--	33.6947	0.00254
	--	--	34.4903	0.00339		--	--	33.7463	0.00254
	--	--	34.543	0.00339		--	--	33.7978	0.00254
	--	--	34.5957	0.00339		--	--	33.8494	0.00254
	--	--	34.6484	0.00339		--	--	33.9009	0.00254
	--	--	34.7011	0.00339		--	--	33.9525	0.00254
	--	--	34.7538	0.00339		--	--	34.004	0.00254
	--	--	34.8065	0.00339		--	--	34.0556	0.00254
	--	--	34.8592	0.00339		--	--	34.1071	0.00254
	--	--	34.9119	0.00339		--	--	34.1587	0.00254
	--	--	34.9646	0.00339		--	--	34.2102	0.00254
	--	--	35.0173	0.00339		--	--	34.2618	0.00254
	--	--	35.07	0.00339		--	--	34.3133	0.00254
	--	--	35.1227	0.00338		--	--	34.3649	0.00254
	--	--	35.1754	0.00338		--	--	34.4164	0.00254
	--	--	35.2281	0.00338		--	--	34.468	0.00254
	--	--	35.2808	0.00338		--	--	34.5195	0.00254
	--	--	35.3335	0.00338		--	--	34.5711	0.00254
	--	--	35.3862	0.00338		--	--	34.6226	0.00254
	--	--	35.4389	0.00338		--	--	34.6742	0.00254
	--	--	35.4916	0.00338		--	--	34.7257	0.00254
	--	--	35.5443	0.00338		--	--	34.7773	0.00254
	--	--	35.597	0.00338		--	--	34.8289	0.00254
	--	--	35.6497	0.00338		--	--	34.8804	0.00254
	--	--	35.7024	0.00338		--	--	34.932	0.00254
	--	--	35.7551	0.00338		--	--	34.9835	0.00254
	--	--	35.8078	0.00338		--	--	35.0351	0.00254
	--	--	35.8605	0.00338		--	--	35.0866	0.00254
	--	--	35.9132	0.00338		--	--	35.1382	0.00254
	--	--	35.9659	0.00337		--	--	35.1897	0.00254
	--	--	36.0187	0.00337		--	--	35.2413	0.00254
	--	--	36.0714	0.00337		--	--	35.2928	0.00254
	--	--	36.124	0.00337		--	--	35.3444	0.00254
	--	--	36.1768	0.00337		--	--	35.3959	0.00254
	--	--	36.2295	0.00337		--	--	35.4475	0.00254
	--	--	36.2822	0.00337		--	--	35.499	0.00254
	--	--	36.3349	0.00337		--	--	35.5506	0.00254
	--	--	36.3876	0.00337		--	--	35.6021	0.00253
	--	--	36.4403	0.00337		--	--	35.6537	0.00253
	--	--	36.493	0.00337		--	--	35.7052	0.00253
	--	--	36.5457	0.00337		--	--	35.7568	0.00253
	--	--	36.5984	0.00337		--	--	35.8083	0.00253
	--	--	36.6511	0.00337		--	--	35.8599	0.00253
	--	--	36.7038	0.00337		--	--	35.9114	0.00253
	--	--	36.7565	0.00337		--	--	35.963	0.00253
	--	--	36.8092	0.00337		--	--	36.0145	0.00253
	--	--	36.8619	0.00336		--	--	36.0661	0.00253
	--	--	36.9146	0.00336		--	--	36.1176	0.00253
	--	--	36.9673	0.00336		--	--	36.1692	0.00253
	--	--	37.02	0.00336		--	--	36.2207	0.00253
	--	--	37.0727	0.00336		--	--	36.2723	0.00253
	--	--	37.1254	0.00336		--	--	36.3238	0.00253
	--	--	37.1781	0.00336		--	--	36.3754	0.00253
	--	--	37.2308	0.00336		--	--	36.4269	0.00253
	--	--	37.2835	0.00336		--	--	36.4785	0.00253
	--	--	37.3362	0.00336		--	--	36.5301	0.00253
	--	--	37.3889	0.00336		--	--	36.5816	0.00253
	--	--	37.4416	0.00336		--	--	36.6332	0.00253
	--	--	37.4943	0.00336		--	--	36.6847	0.00253
	--	--	37.547	0.00336		--	--	36.7363	0.00253
	--	--	37.5997	0.00336		--	--	36.7878	0.00253
	--	--	37.6524	0.00336		--	--	36.8394	0.00253
	--	--	37.7051	0.00336		--	--	36.8909	0.00253
	--	--	37.7578	0.00335		--	--	36.9425	0.00253
	--	--	37.8105	0.00335		--	--	36.994	0.00253
	--	--	37.8632	0.00335		--	--	37.0456	0.00253
	--	--	37.916	0.00335		--	--	37.0971	0.00253
	--	--	37.9686	0.00335		--	--	37.1487	0.00253
	--	--	38.0213	0.00335		--	--	37.2002	0.00253
	--	--	38.074	0.00335		--	--	37.2518	0.00253
	--	--	38.1268	0.00335		--	--	37.3033	0.00253
	--	--	38.1795	0.00335		--	--	37.3549	0.00253
	--	--	38.2322	0.00335		--	--	37.4064	0.00253
	--	--	38.2849	0.00335		--	--	37.458	0.00253
	--	--	38.3376	0.00335		--	--	37.5095	0.00253
	--	--	38.3903	0.00335		--	--	37.5611	0.00253
	--	--	38.443	0.00335		--	--	37.6126	0.00253
	--	--	38.4957	0.00335		--	--	37.6642	0.00253
	--	--	38.5484	0.00335		--	--	37.7157	0.00253
	--	--	38.6011	0.00335		--	--	37.7673	0.00253
	--	--	38.6538	0.00334		--	--	37.8188	0.00253
	--	--	38.7065	0.00334		--	--	37.8704	0.00253
	--	--	38.7592	0.00334		--	--	37.9219	0.00253
	--	--	38.8119	0.00334		--	--	37.9735	0.00253
	--	--	38.8646	0.00334		--	--	38.0251	0.00253
	--	--	38.9173	0.00334		--	--	38.0766	0.00253
	--	--	38.97	0.00334		--	--	38.1281	0.00253
	--	--	39.0227	0.00334		--	--	38.1797	0.00253
	--	--	39.0754	0.00334		--	--	38.2313	0.00253
	--	--	39.1281	0.00334		--	--	38.2828	0.00253
	--	--	39.1808	0.00334		--	--	38.3344	0.00253
	--	--	39.2335	0.00334		--	--	38.3859	0.00253
	--	--	39.2862	0.00334		--	--	38.4375	0.00253
	--	--	39.3389	0.00334		--	--	38.489	0.00253
	--	--	39.3916	0.00334		--	--	38.5406	0.00253
	--	--	39.4443	0.00334		--	--	38.5921	0.00253
	--	--	39.497	0.00333		--	--	38.6437	0.00253
	--	--	39.5497	0.00333		--	--	38.6952	0.00253
	--	--	39.6024	0.00333		--	--	38.7468	0.00253
	--	--	39.6551	0.00333		--	--	38.7983	0.00253
	--	--	39.7078	0.00333		--	--	38.8499	0.00253
	--	--	39.7605	0.00333		--	--	38.9014	0.00253
	--	--	39.8132	0.00333		--	--	38.953	0.00253
	--	--	39.8659	0.00333		--	--	39.0045	0.00253
	--	--	39.9186	0.00333		--	--	39.0561	0.00253
	--	--	39.9714	0.00333		--	--	39.1076	0.00253
	--	--	40.0241	0.00333		--	--	39.1592	0.00253
	--	--	40.0768	0.00333		--	--	39.2107	0.00253
	--	--	40.1295	0.00333		--	--	39.2623	0.00253
	--	--	40.1822	0.00333		--	--	39.3138	0.00253
	--	--	40.2349	0.00333		--	--	39.3654	0.00253
	--	--	40.2876	0.00333		--	--	39.4169	0.00253
	--	--	40.3403	0.00333		--	--	39.4685	0.00253
	--	--	40.393	0.00332		--	--	39.52	0.00253
	--	--	40.4457	0.00332		--	--	39.5716	0.00253
	--	--	40.4984	0.00332		--	--	39.6231	0.00253
	--	--	40.5511	0.00332		--	--	39.6747	0.00253
	--	--	40.6038	0.00332		--	--	39.7263	0.00253
	--	--	40.6565	0.00332		--	--	39.7778	0.00253
	--	--	40.7092	0.00332		--	--	39.8293	0.00253
	--	--	40.7619	0.00332		--	--	39.8809	0.00253
	--	--	40.8146	0.00332		--	--	39.9325	0.00253
	--	--	40.8673	0.00332		--	--	39.984	0.00253
	--	--	40.92	0.00332		--	--	40.0356	0.00253
	--	--	40.9727	0.00332		--	--	40.0871	0.00253
	--	--	41.0254	0.00332		--	--	40.1387	0.00253
	--	--	41.0781	0.00332		--	--	40.1902	0.00253
	--	--	41.1308	0.00332		--	--	40.2418	0.00253
	--	--	41.1835	0.00332		--	--	40.2933	0.00253
	--	--	41.2362	0.00332		--	--	40.3449	0.00253
	--	--	41.2889	0.00331		--	--	40.3964	0.00253
	--	--	41.3416	0.00331		--	--	40.448	0.00253
	--	--	41.3943	0.00331		--	--	40.4995	0.00253
	--	--	41.447	0.00331		--	--	40.5511	0.00253
	--	--	41.4997	0.00331		--	--	40.6026	0.00253
	--	--	41.5524	0.00331		--	--	40.6542	0.00253
	--	--	41.6051	0.00331		--	--	40.7057	0.00253
	--	--	41.6578	0.00331		--	--	40.7573	0.00253
	--	--	41.7105	0.00331		--	--	40.8088	0.00253
	--	--	41.7632	0.00331		--	--	40.8604	0.00253
	--	--	41.816	0.00331		--	--	40.9119	0.00253
	--	--	41.8687	0.00331		--	--	40.9635	0.00253
	--	--	41.9213	0.00331		--	--	41.015	0.00253
	--	--	41.974	0.00331		--	--	41.0666	0.00253
	--	--	42.0268	0.00331		--	--	41.1181	0.00253
	--	--	42.0795	0.00331		--	--	41.1697	0.00253
	--	--	42.1322	0.00331		--	--	41.2212	0.00253
	--	--	42.1849	0.0033		--	--	41.2728	0.00253
	--	--	42.2376	0.0033		--	--	41.3243	0.00253
	--	--	42.2903	0.0033		--	--	41.3759	0.00253
	--	--	42.343	0.0033		--	--	41.4275	0.00253
	--	--	42.3957	0.0033		--	--	41.479	0.00253
	--	--	42.4484	0.0033		--	--	41.5305	0.00253
	--	--	42.5011	0.0033		--	--	41.5821	0.00253
	--	--	42.5538	0.0033		--	--	41.6337	0.00253
	--	--	42.6065	0.0033		--	--	41.6852	0.00253
	--	--	42.6592	0.0033		--	--	41.7368	0.00253
	--	--	42.7119	0.0033		--	--	41.7883	0.00253
	--	--	42.7646	0.0033		--	--	41.8399	0.00253
	--	--	42.8173	0.0033		--	--	41.8914	0.00253
	--	--	42.87	0.0033		--	--	41.943	0.00253
	--	--	42.9227	0.0033		--	--	41.9945	0.00253
	--	--	42.9754	0.0033		--	--	42.0461	0.00253
	--	--	43.0281	0.0033		--	--	42.0976	0.00253
	--	--	43.0808	0.00329		--	--	42.1492	0.00253
	--	--	43.1335	0.00329		--	--	42.2007	0.00253
	--	--	43.1862	0.00329		--	--	42.2523	0.00253
	--	--	43.2389	0.00329		--	--	42.3038	0.00253
	--	--	43.2916	0.00329		--	--	42.3554	0.00253
	--	--	43.3443	0.00329		--	--	42.4069	0.00253
	--	--	43.397	0.00329		--	--	42.4585	0.00253
	--	--	43.4497	0.00329		--	--	42.51	0.00253
	--	--	43.5024	0.00329		--	--	42.5616	0.00253
	--	--	43.5551	0.00329		--	--	42.6131	0.00253
	--	--	43.6078	0.00329		--	--	42.6647	0.00253
	--	--	43.6605	0.00329		--	--	42.7162	0.00253
	--	--	43.7132	0.00329		--	--	42.7678	0.00253
	--	--	43.7659	0.00329		--	--	42.8193	0.00253
	--	--	43.8186	0.00329		--	--	42.8709	0.00253
	--	--	43.8713	0.00329		--	--	42.9224	0.00253
	--	--	43.9241	0.00329		--	--	42.974	0.00253
	--	--	43.9768	0.00328		--	--	43.0256	0.00253
	--	--	44.0295	0.00328		--	--	43.0771	0.00253
	--	--	44.0822	0.00328		--	--	43.1287	0.00253
	--	--	44.1349	0.00328		--	--	43.1802	0.00253
	--	--	44.1876	0.00328		--	--	43.2317	0.00253
	--	--	44.2403	0.00328		--	--	43.2833	0.00253
	--	--	44.293	0.00328		--	--	43.3349	0.00253
	--	--	44.3457	0.00328		--	--	43.3864	0.00253
	--	--	44.3984	0.00328		--	--	43.438	0.00253
	--	--	44.4511	0.00328		--	--	43.4895	0.00253
	--	--	44.5038	0.00328		--	--	43.5411	0.00253
	--	--	44.5565	0.00328		--	--	43.5926	0.00253
	--	--	44.6092	0.00328		--	--	43.6442	0.00253
	--	--	44.6619	0.00328		--	--	43.6957	0.00253
	--	--	44.7146	0.00328		--	--	43.7473	0.00253
	--	--	44.7673	0.00328		--	--	43.7988	0.00253
	--	--	44.82	0.00328		--	--	43.8504	0.00253
	--	--	44.8727	0.00327		--	--	43.9019	0.00253
	--	--	44.9254	0.00327		--	--	43.9535	0.00253
	--	--	44.9781	0.00327		--	--	44.005	0.00253
	--	--	45.0308	0.00327		--	--	44.0566	0.00253
	--	--	45.0835	0.00327		--	--	44.1081	0.00253
	--	--	45.1362	0.00327		--	--	44.1597	0.00253
	--	--	45.1889	0.00327		--	--	44.2112	0.00253
	--	--	45.2416	0.00327		--	--	44.2628	0.00253
	--	--	45.2943	0.00327		--	--	44.3143	0.00253
	--	--	45.347	0.00327		--	--	44.3659	0.00253
	--	--	45.3997	0.00327		--	--	44.4174	0.00253
	--	--	45.4524	0.00327		--	--	44.469	0.00253
	--	--	45.5051	0.00327		--	--	44.5205	0.00253
	--	--	45.5578	0.00327		--	--	44.5721	0.00253
	--	--	45.6105	0.00327		--	--	44.6236	0.00253
	--	--	45.6632	0.00327		--	--	44.6752	0.00253
	--	--	45.7159	0.00327		--	--	44.7268	0.00253
	--	--	45.7687	0.00326		--	--	44.7783	0.00252
	--	--	45.8214	0.00326		--	--	44.8299	0.00252
	--	--	45.874	0.00326		--	--	44.8814	0.00252
	--	--	45.9268	0.00326		--	--	44.9329	0.00252
	--	--	45.9795	0.00326		--	--	44.9845	0.00252
	--	--	46.0322	0.00326		--	--	45.0361	0.00252
	--	--	46.0849	0.00326		--	--	45.0876	0.00252
	--	--	46.1376	0.00326		--	--	45.1392	0.00252
	--	--	46.1903	0.00326		--	--	45.1907	0.00252
	--	--	46.243	0.00326		--	--	45.2423	0.00252
	--	--	46.2957	0.00326		--	--	45.2938	0.00252
	--	--	46.3484	0.00326		--	--	45.3454	0.00252
	--	--	46.4011	0.00326		--	--	45.3969	0.00252
	--	--	46.4538	0.00326		--	--	45.4485	0.00252
	--	--	46.5065	0.00326		--	--	45.5	0.00252
	--	--	46.5592	0.00326		--	--	45.5516	0.00252
	--	--	46.6119	0.00326		--	--	45.6031	0.00252
	--	--	46.6646	0.00325		--	--	45.6547	0.00252
	--	--	46.7173	0.00325		--	--	45.7062	0.00252
	--	--	46.77	0.00325		--	--	45.7578	0.00252
	--	--	46.8227	0.00325		--	--	45.8093	0.00252
	--	--	46.8754	0.00325		--	--	45.8609	0.00252
	--	--	46.9281	0.00325		--	--	45.9124	0.00252
	--	--	46.9808	0.00325		--	--	45.964	0.00252
	--	--	47.0335	0.00325		--	--	46.0155	0.00252
	--	--	47.0862	0.00325		--	--	46.0671	0.00252
	--	--	47.1389	0.00325		--	--	46.1186	0.00252
	--	--	47.1916	0.00325		--	--	46.1702	0.00252
	--	--	47.2443	0.00325		--	--	46.2217	0.00252
	--	--	47.297	0.00325		--	--	46.2733	0.00252
	--	--	47.3497	0.00325		--	--	46.3248	0.00252
	--	--	47.4024	0.00325		--	--	46.3764	0.00252
	--	--	47.4551	0.00325		--	--	46.428	0.00252
	--	--	47.5078	0.00325		--	--	46.4795	0.00252
	--	--	47.5605	0.00324		--	--	46.5311	0.00252
	--	--	47.6132	0.00324		--	--	46.5826	0.00252
	--	--	47.666	0.00324		--	--	46.6341	0.00252
	--	--	47.7186	0.00324		--	--	46.6857	0.00252
	--	--	47.7713	0.00324		--	--	46.7373	0.00252
	--	--	47.824	0.00324		--	--	46.7888	0.00252
	--	--	47.8768	0.00324		--	--	46.8404	0.00252
	--	--	47.9295	0.00324		--	--	46.8919	0.00252
	--	--	47.9822	0.00324		--	--	46.9435	0.00252
	--	--	48.0349	0.00324		--	--	46.995	0.00252
	--	--	48.0876	0.00324		--	--	47.0466	0.00252
	--	--	48.1403	0.00324		--	--	47.0981	0.00252
	--	--	48.193	0.00324		--	--	47.1497	0.00252
	--	--	48.2457	0.00324		--	--	47.2012	0.00252
	--	--	48.2984	0.00324		--	--	47.2528	0.00252
	--	--	48.3511	0.00324		--	--	47.3043	0.00252
	--	--	48.4038	0.00324		--	--	47.3559	0.00252
	--	--	48.4565	0.00323		--	--	47.4074	0.00252
	--	--	48.5092	0.00323		--	--	47.459	0.00252
	--	--	48.5619	0.00323		--	--	47.5105	0.00252
	--	--	48.6146	0.00323		--	--	47.5621	0.00252
	--	--	48.6673	0.00323		--	--	47.6136	0.00252
	--	--	48.72	0.00323		--	--	47.6652	0.00252
	--	--	48.7727	0.00323		--	--	47.7167	0.00252
	--	--	48.8254	0.00323		--	--	47.7683	0.00252
	--	--	48.8781	0.00323		--	--	47.8198	0.00252
	--	--	48.9308	0.00323		--	--	47.8714	0.00252
	--	--	48.9835	0.00323		--	--	47.9229	0.00252
	--	--	49.0362	0.00323		--	--	47.9745	0.00252
	--	--	49.0889	0.00323		--	--	48.026	0.00252
	--	--	49.1416	0.00323		--	--	48.0776	0.00252
	--	--	49.1943	0.00323		--	--	48.1292	0.00252
	--	--	49.247	0.00323		--	--	48.1807	0.00252
	--	--	49.2997	0.00323		--	--	48.2323	0.00252
	--	--	49.3524	0.00322		--	--	48.2838	0.00252
	--	--	49.4051	0.00322		--	--	48.3354	0.00252
	--	--	49.4578	0.00322		--	--	48.3869	0.00252
	--	--	49.5105	0.00322		--	--	48.4385	0.00252
	--	--	49.5632	0.00322		--	--	48.49	0.00252
	--	--	49.6159	0.00322		--	--	48.5416	0.00252
	--	--	49.6686	0.00322		--	--	48.5931	0.00252
	--	--	49.7214	0.00322		--	--	48.6447	0.00252
	--	--	49.7741	0.00322		--	--	48.6962	0.00252
	--	--	49.8268	0.00322		--	--	48.7478	0.00252
	--	--	49.8795	0.00322		--	--	48.7993	0.00252
	--	--	49.9322	0.00322		--	--	48.8509	0.00252
	--	--	49.9849	0.00322		--	--	48.9024	0.00252
	--	--	50.0376	0.00322		--	--	48.954	0.00252
	--	--	50.0903	0.00322		--	--	49.0055	0.00252
	--	--	50.143	0.00322		--	--	49.0571	0.00252
	--	--	50.1957	0.00322		--	--	49.1086	0.00252
	--	--	50.2484	0.00321		--	--	49.1602	0.00252
	--	--	50.3011	0.00321		--	--	49.2117	0.00252
			50.3538	0.00321				49.2633	0.00252
			50.4065	0.00321				49.3148	0.00252
			50.4592	0.00321				49.3664	0.00252
			50.5119	0.00321				49.4179	0.00252
			50.5646	0.00321				49.4695	0.00252
			50.6173	0.00321				49.521	0.00252
			50.67	0.00321				49.5726	0.00252
			50.7227	0.00321				49.6241	0.00252
			50.7754	0.00321				49.6757	0.00252
			50.8281	0.00321				49.7272	0.00252
			50.8808	0.00321				49.7788	0.00252
			50.9335	0.00321				49.8304	0.00252
			50.9862	0.00321				49.8819	0.00252
			51.0389	0.00321				49.9335	0.00252
			51.0916	0.00321				49.985	0.00252
			51.1443	0.0032				50.0366	0.00252
			51.197	0.0032				50.0881	0.00252
			51.2497	0.0032				50.1397	0.00252
			51.3024	0.0032				50.1912	0.00252
			51.3551	0.0032				50.2428	0.00252
			51.4078	0.0032				50.2943	0.00252
			51.4605	0.0032				50.3459	0.00252
			51.5132	0.0032				50.3974	0.00252
			51.566	0.0032				50.449	0.00252
			51.6187	0.0032				50.5005	0.00252
			51.6713	0.0032				50.5521	0.00252
			51.724	0.0032				50.6036	0.00252
			51.7768	0.0032				50.6552	0.00252
			51.8295	0.0032				50.7067	0.00252
			51.8822	0.0032				50.7583	0.00252
			51.9349	0.0032				50.8098	0.00252
			51.9876	0.0032				50.8614	0.00252
			52.0403	0.00319				50.9129	0.00252
			52.093	0.00319				50.9645	0.00252
			52.1457	0.00319				51.016	0.00252
			52.1984	0.00319				51.0676	0.00252
			52.2511	0.00319				51.1191	0.00252
			52.3038	0.00319				51.1707	0.00252
			52.3565	0.00319				51.2222	0.00252
			52.4092	0.00319				51.2738	0.00252
			52.4619	0.00319				51.3254	0.00252
			52.5146	0.00319				51.3769	0.00252
			52.5673	0.00319				51.4284	0.00252
			52.62	0.00319				51.48	0.00252

## Sheet: Figure S33
Figure S33
		N-CP-A without cocatalyst		Fitting curve			N-CP-A with cocatalyst		Fittingcurve
	0.02	7.29561e-05	0.02	0.000115756		0.03	9.9506e-05	0.03	0.000110821
	0.07	0.00012936	0.0696	0.000114088		0.08	0.000105384	0.07905	0.000109791
	0.12	0.000129443	0.1192	0.000112484		0.13	0.000113412	0.1281	0.000108782
	0.17	0.000124021	0.1688	0.00011094		0.18	0.000108555	0.17715	0.000107794
	0.22	0.000112711	0.2184	0.000109455		0.23	0.000124268	0.2262	0.000106826
	0.27	0.000131465	0.268	0.000108025		0.28	9.82113e-05	0.27525	0.000105877
	0.32	7.31175e-05	0.3176	0.000106649		0.33	0.000112016	0.32429	0.000104948
	0.37	7.20309e-05	0.3672	0.000105324		0.38	0.000106898	0.37334	0.000104038
	0.42	7.63715e-05	0.4168	0.000104048		0.43	0.000121541	0.42239	0.000103146
	0.47	9.01705e-05	0.4664	0.00010282		0.48	0.000102468	0.47144	0.000102273
	0.52	0.000127817	0.516	0.000101636		0.53	0.00010057	0.52049	0.000101417
	0.57	0.000134635	0.5656	0.000100496		0.58	0.000104224	0.56954	0.000100578
	0.62	0.000115039	0.6152	9.93971e-05		0.63	9.88876e-05	0.61859	9.97568e-05
	0.67	0.000105519	0.66479	9.83379e-05		0.68	9.34412e-05	0.66764	9.89518e-05
	0.72	0.000121155	0.71439	9.73169e-05		0.73	9.27823e-05	0.71669	9.8163e-05
	0.77	0.000121929	0.76399	9.63324e-05		0.78	0.000102114	0.76574	9.739e-05
	0.82	0.000121695	0.81359	9.53828e-05		0.83	0.000120079	0.81478	9.66325e-05
	0.87	9.54643e-05	0.86319	9.44669e-05		0.88	9.48111e-05	0.86383	9.58902e-05
	0.92	5.48375e-05	0.91279	9.3583e-05		0.93	6.70531e-05	0.91288	9.51628e-05
	0.97	2.55852e-05	0.96239	9.27301e-05		0.98	9.60882e-05	0.96193	9.44498e-05
	1.02	7.16823e-05	1.01199	9.19066e-05		1.03	8.49571e-05	1.01098	9.3751e-05
	1.07	0.000121541	1.06159	9.11116e-05		1.08	9.95642e-05	1.06003	9.30661e-05
	1.12	0.000133151	1.11119	9.03436e-05		1.13	6.22653e-05	1.10908	9.23948e-05
	1.17	9.39024e-05	1.16079	8.96018e-05		1.18	0.000100493	1.15813	9.17368e-05
	1.22	0.00011589	1.21039	8.88849e-05		1.23	0.000115442	1.20718	9.10918e-05
	1.27	0.000103963	1.25999	8.8192e-05		1.28	0.000101287	1.25623	9.04594e-05
	1.32	0.000125647	1.30959	8.7522e-05		1.33	9.64877e-05	1.30528	8.98395e-05
	1.37	9.25149e-05	1.35919	8.6874e-05		1.38	6.73069e-05	1.35432	8.92318e-05
	1.42	3.32019e-05	1.40879	8.62472e-05		1.43	5.81814e-05	1.40337	8.86359e-05
	1.47	4.16589e-05	1.45839	8.56406e-05		1.48	8.23899e-05	1.45242	8.80517e-05
	1.52	6.25635e-05	1.50799	8.50535e-05		1.53	8.51608e-05	1.50147	8.74789e-05
	1.57	5.76811e-05	1.55759	8.4485e-05		1.58	4.76968e-05	1.55052	8.69172e-05
	1.62	5.38836e-05	1.60719	8.39343e-05		1.63	6.04986e-05	1.59957	8.63664e-05
	1.67	8.0168e-05	1.65679	8.34008e-05		1.68	8.10236e-05	1.64862	8.58262e-05
	1.72	7.28199e-05	1.70639	8.28837e-05		1.73	6.8943e-05	1.69767	8.52965e-05
	1.77	6.59669e-05	1.75599	8.23824e-05		1.78	8.33002e-05	1.74672	8.4777e-05
	1.82	7.13853e-05	1.80559	8.18962e-05		1.83	9.85011e-05	1.79577	8.42674e-05
	1.87	6.21732e-05	1.85519	8.14246e-05		1.88	0.000108246	1.84481	8.37676e-05
	1.92	8.14351e-05	1.90478	8.09668e-05		1.93	0.000125887	1.89386	8.32774e-05
	1.97	0.000107757	1.95438	8.05225e-05		1.98	8.09619e-05	1.94291	8.27965e-05
	2.02	0.000111085	2.00398	8.00909e-05		2.03	8.3965e-05	1.99196	8.23247e-05
	2.07	8.61947e-05	2.05358	7.96717e-05		2.08	9.90228e-05	2.04101	8.18619e-05
	2.12	9.78271e-05	2.10318	7.92643e-05		2.13	9.02836e-05	2.09006	8.14078e-05
	2.17	7.63715e-05	2.15278	7.88682e-05		2.18	6.56101e-05	2.13911	8.09623e-05
	2.22	5.84271e-05	2.20238	7.84829e-05		2.23	5.39404e-05	2.18816	8.05251e-05
	2.27	0.000127044	2.25198	7.81082e-05		2.28	5.41621e-05	2.23721	8.00961e-05
	2.32	0.000144171	2.30158	7.77434e-05		2.33	5.59036e-05	2.28626	7.96752e-05
	2.37	4.02821e-05	2.35118	7.73883e-05		2.38	7.79355e-05	2.33531	7.92621e-05
	2.42	9.14949e-05	2.40078	7.70424e-05		2.43	8.63711e-05	2.38435	7.88566e-05
	2.47	9.79345e-05	2.45038	7.67054e-05		2.48	8.29712e-05	2.4334	7.84587e-05
	2.52	8.24631e-05	2.49998	7.63769e-05		2.53	8.4463e-05	2.48245	7.80681e-05
	2.57	9.92559e-05	2.54958	7.60566e-05		2.58	9.23538e-05	2.5315	7.76847e-05
	2.62	5.40464e-05	2.59918	7.57442e-05		2.63	4.7094e-05	2.58055	7.73083e-05
	2.67	9.44443e-05	2.64878	7.54393e-05		2.68	5.92289e-05	2.6296	7.69388e-05
	2.72	0.000128127	2.69838	7.51416e-05		2.73	5.79995e-05	2.67865	7.65761e-05
	2.77	5.08775e-05	2.74798	7.48509e-05		2.78	5.28586e-05	2.7277	7.62199e-05
	2.82	5.68009e-05	2.79758	7.4567e-05		2.83	8.07545e-05	2.77675	7.58701e-05
	2.87	0.000100168	2.84718	7.42894e-05		2.88	0.000107881	2.8258	7.55267e-05
	2.92	5.62136e-05	2.89678	7.40181e-05		2.93	9.80364e-05	2.87484	7.51895e-05
	2.97	4.62081e-05	2.94638	7.37526e-05		2.98	9.96996e-05	2.92389	7.48582e-05
	3.02	7.87255e-05	2.99598	7.34929e-05		3.03	8.40294e-05	2.97294	7.45329e-05
	3.07	8.68561e-05	3.04558	7.32387e-05		3.08	0.000104072	3.02199	7.42134e-05
	3.12	4.34967e-05	3.09518	7.29898e-05		3.13	9.11138e-05	3.07104	7.38995e-05
	3.17	9.22735e-05	3.14477	7.2746e-05		3.18	9.56019e-05	3.12009	7.35912e-05
	3.22	9.85423e-05	3.19437	7.2507e-05		3.23	8.9964e-05	3.16914	7.32883e-05
	3.27	7.17343e-05	3.24397	7.22728e-05		3.28	8.3236e-05	3.21819	7.29907e-05
	3.32	5.63028e-05	3.29357	7.20431e-05		3.33	6.34581e-05	3.26724	7.26982e-05
	3.37	6.96176e-05	3.34317	7.18177e-05		3.38	8.55069e-05	3.31629	7.24109e-05
	3.42	6.82345e-05	3.39277	7.15965e-05		3.43	0.000104849	3.36534	7.21285e-05
	3.47	6.20209e-05	3.44237	7.13794e-05		3.48	0.000103558	3.41438	7.1851e-05
	3.52	5.68889e-05	3.49197	7.11661e-05		3.53	0.000103212	3.46343	7.15783e-05
	3.57	5.5306e-05	3.54157	7.09566e-05		3.58	7.10346e-05	3.51248	7.13102e-05
	3.62	1.02424e-05	3.59117	7.07507e-05		3.63	8.69591e-05	3.56153	7.10467e-05
	3.67	6.14767e-05	3.64077	7.05483e-05		3.68	6.84935e-05	3.61058	7.07876e-05
	3.72	0.000113797	3.69037	7.03492e-05		3.73	5.84509e-05	3.65963	7.0533e-05
	3.77	4.5202e-05	3.73997	7.01533e-05		3.78	6.16561e-05	3.70868	7.02826e-05
	3.82	3.4638e-05	3.78957	6.99605e-05		3.83	6.37254e-05	3.75773	7.00363e-05
	3.87	6.23159e-05	3.83917	6.97707e-05		3.88	6.97797e-05	3.80678	6.97942e-05
	3.92	5.55093e-05	3.88877	6.95838e-05		3.93	4.51388e-05	3.85583	6.95561e-05
	3.97	7.01583e-05	3.93837	6.93997e-05		3.98	6.65974e-05	3.90487	6.93219e-05
	4.02	6.71989e-05	3.98797	6.92183e-05		4.03	6.63084e-05	3.95392	6.90916e-05
	4.07	7.59389e-05	4.03757	6.90395e-05		4.08	4.24169e-05	4.00297	6.8865e-05
	4.12	4.52812e-05	4.08717	6.88631e-05		4.13	6.60468e-05	4.05202	6.86421e-05
	4.17	6.51289e-05	4.13677	6.86892e-05		4.18	7.64093e-05	4.10107	6.84229e-05
	4.22	3.73885e-05	4.18637	6.85176e-05		4.23	4.67463e-05	4.15012	6.82071e-05
	4.27	4.57831e-05	4.23597	6.83483e-05		4.28	5.56623e-05	4.19917	6.79948e-05
	4.32	9.07729e-05	4.28557	6.81812e-05		4.33	3.10985e-05	4.24822	6.77859e-05
	4.37	6.96159e-05	4.33517	6.80161e-05		4.38	2.19761e-05	4.29727	6.75803e-05
	4.42	5.71385e-05	4.38476	6.78531e-05		4.43	7.88106e-05	4.34632	6.7378e-05
	4.47	6.58687e-05	4.43436	6.7692e-05		4.48	5.49556e-05	4.39537	6.71788e-05
	4.52	7.15952e-05	4.48396	6.75329e-05		4.53	3.0575e-05	4.44441	6.69827e-05
	4.57	3.87252e-05	4.53356	6.73756e-05		4.58	7.83592e-05	4.49346	6.67897e-05
	4.62	6.53241e-05	4.58316	6.722e-05		4.63	6.7755e-05	4.54251	6.65997e-05
	4.67	8.75815e-05	4.63276	6.70662e-05		4.68	4.87163e-05	4.59156	6.64126e-05
	4.72	0.000103018	4.68236	6.69141e-05		4.73	5.28553e-05	4.64061	6.62283e-05
	4.77	0.000118756	4.73196	6.67636e-05		4.78	8.33848e-05	4.68966	6.60468e-05
	4.82	8.72817e-05	4.78156	6.66146e-05		4.83	6.68575e-05	4.73871	6.58681e-05
	4.87	8.91485e-05	4.83116	6.64672e-05		4.88	8.02157e-05	4.78776	6.56921e-05
	4.92	6.69028e-05	4.88076	6.63212e-05		4.93	5.01094e-05	4.83681	6.55187e-05
	4.97	0.000107359	4.93036	6.61767e-05		4.98	7.36114e-05	4.88586	6.53479e-05
	5.02	6.61155e-05	4.97996	6.60335e-05		5.03	9.20121e-05	4.9349	6.51796e-05
	5.07	1.53632e-05	5.02956	6.58917e-05		5.08	7.36749e-05	4.98395	6.50138e-05
	5.12	3.86903e-05	5.07916	6.57512e-05		5.13	4.74772e-05	5.033	6.48503e-05
	5.17	3.48947e-05	5.12876	6.56119e-05		5.18	7.24516e-05	5.08205	6.46893e-05
	5.22	6.14767e-05	5.17836	6.54739e-05		5.23	5.47927e-05	5.1311	6.45306e-05
	5.27	5.06251e-05	5.22796	6.53371e-05		5.28	7.24728e-05	5.18015	6.43742e-05
	5.32	5.52181e-05	5.27756	6.52015e-05		5.33	5.44123e-05	5.2292	6.42199e-05
	5.37	5.22124e-05	5.32716	6.50669e-05		5.38	6.01438e-05	5.27825	6.40679e-05
	5.42	3.86935e-05	5.37676	6.49335e-05		5.43	3.16513e-05	5.3273	6.3918e-05
	5.47	2.75852e-05	5.42636	6.48012e-05		5.48	5.62839e-05	5.37635	6.37702e-05
	5.52	2.10992e-05	5.47596	6.46699e-05		5.53	8.034e-05	5.4254	6.36245e-05
	5.57	2.97877e-05	5.52556	6.45396e-05		5.58	8.44421e-05	5.47444	6.34807e-05
	5.62	4.03553e-05	5.57516	6.44103e-05		5.63	7.8061e-05	5.52349	6.3339e-05
	5.67	5.66859e-05	5.62475	6.4282e-05		5.68	9.49828e-05	5.57254	6.31991e-05
	5.72	1.78689e-05	5.67435	6.41546e-05		5.73	6.40678e-05	5.62159	6.30612e-05
	5.77	3.76803e-05	5.72395	6.40281e-05		5.78	3.65562e-05	5.67064	6.29251e-05
	5.82	7.1104e-05	5.77355	6.39025e-05		5.83	5.62868e-05	5.71969	6.27908e-05
	5.87	3.28228e-05	5.82315	6.37778e-05		5.88	6.6097e-05	5.76874	6.26583e-05
	5.92	8.01547e-05	5.87275	6.3654e-05		5.93	8.43568e-05	5.81779	6.25276e-05
	5.97	6.06289e-05	5.92235	6.3531e-05		5.98	6.6567e-05	5.86684	6.23985e-05
	6.02	8.10539e-05	5.97195	6.34088e-05		6.03	8.20808e-05	5.91589	6.22712e-05
	6.07	9.24825e-05	6.02155	6.32874e-05		6.08	5.19941e-05	5.96493	6.21455e-05
	6.12	4.29316e-05	6.07115	6.31667e-05		6.13	3.92211e-05	6.01398	6.20213e-05
	6.17	4.94148e-05	6.12075	6.30469e-05		6.18	5.59936e-05	6.06303	6.18988e-05
	6.22	8.3708e-06	6.17035	6.29278e-05		6.23	7.84767e-05	6.11208	6.17778e-05
	6.27	1.10893e-05	6.21995	6.28094e-05		6.28	9.17137e-05	6.16113	6.16583e-05
	6.32	5.07529e-05	6.26955	6.26918e-05		6.33	6.33595e-05	6.21018	6.15404e-05
	6.37	2.3326e-05	6.31915	6.25748e-05		6.38	4.91734e-05	6.25923	6.14238e-05
	6.42	6.46341e-05	6.36875	6.24585e-05		6.43	6.34738e-05	6.30828	6.13087e-05
	6.47	0.000107029	6.41835	6.23429e-05		6.48	4.12292e-05	6.35733	6.1195e-05
	6.52	0.00011464	6.46795	6.2228e-05		6.53	3.68248e-05	6.40638	6.10827e-05
	6.57	0.000110218	6.51755	6.21137e-05		6.58	6.65454e-05	6.45543	6.09717e-05
	6.62	0.000122635	6.56715	6.20001e-05		6.63	7.04443e-05	6.50447	6.0862e-05
	6.67	0.000134806	6.61675	6.18871e-05		6.68	7.38024e-05	6.55352	6.07537e-05
	6.72	0.000140234	6.66635	6.17747e-05		6.73	5.33492e-05	6.60257	6.06466e-05
	6.77	9.57248e-05	6.71595	6.16629e-05		6.78	4.00768e-05	6.65162	6.05407e-05
	6.82	9.9596e-06	6.76555	6.15517e-05		6.83	5.33725e-05	6.70067	6.04361e-05
	6.87	1.43017e-05	6.81515	6.14411e-05		6.88	6.11901e-05	6.74972	6.03326e-05
	6.92	2.32441e-05	6.86474	6.13311e-05		6.93	6.17692e-05	6.79877	6.02304e-05
	6.97	8.05253e-05	6.91434	6.12216e-05		6.98	6.08782e-05	6.84782	6.01292e-05
	7.02	0.000125269	6.96394	6.11127e-05		7.03	6.01657e-05	6.89687	6.00293e-05
	7.07	0.000141006	7.01354	6.10044e-05		7.08	4.84858e-05	6.94592	5.99304e-05
	7.12	8.05236e-05	7.06314	6.08966e-05		7.13	4.98198e-05	6.99496	5.98326e-05
	7.17	6.58687e-05	7.11274	6.07893e-05		7.18	6.9328e-05	7.04401	5.97359e-05
	7.22	6.01465e-05	7.16234	6.06825e-05		7.23	7.00369e-05	7.09306	5.96402e-05
	7.27	7.99827e-05	7.21194	6.05763e-05		7.28	9.47376e-05	7.14211	5.95456e-05
	7.32	0.000103017	7.26154	6.04706e-05		7.33	7.44878e-05	7.19116	5.94519e-05
	7.37	0.000120771	7.31114	6.03654e-05		7.38	4.51949e-05	7.24021	5.93593e-05
	7.42	4.80344e-05	7.36074	6.02607e-05		7.43	4.11168e-05	7.28926	5.92676e-05
	7.47	4.77863e-05	7.41034	6.01564e-05		7.48	3.95735e-05	7.33831	5.91769e-05
	7.52	4.86197e-05	7.45994	6.00527e-05		7.53	6.60469e-05	7.38736	5.90871e-05
	7.57	3.20549e-05	7.50954	5.99495e-05		7.58	9.74024e-05	7.43641	5.89982e-05
	7.62	2.74488e-05	7.55914	5.98467e-05		7.63	8.74712e-05	7.48546	5.89103e-05
	7.67	1.87445e-05	7.60874	5.97444e-05		7.68	6.5593e-05	7.5345	5.88232e-05
	7.72	4.15904e-05	7.65834	5.96425e-05		7.73	6.57019e-05	7.58355	5.8737e-05
	7.77	8.84321e-05	7.70794	5.95411e-05		7.78	6.26321e-05	7.6326	5.86516e-05
	7.82	3.09997e-05	7.75754	5.94402e-05		7.83	4.09812e-05	7.68165	5.85671e-05
	7.87	5.22193e-05	7.80714	5.93397e-05		7.88	1.75495e-05	7.7307	5.84834e-05
	7.92	8.32933e-05	7.85674	5.92397e-05		7.93	4.32229e-05	7.77975	5.84005e-05
	7.97	7.15592e-05	7.90634	5.914e-05		7.98	3.18047e-05	7.8288	5.83184e-05
	8.02	9.38108e-05	7.95594	5.90409e-05		8.03	3.44074e-05	7.87785	5.82371e-05
	8.07	0.000149518	8.00554	5.89421e-05		8.08	5.74523e-05	7.9269	5.81565e-05
	8.12	8.91551e-05	8.05514	5.88438e-05		8.13	5.11867e-05	7.97595	5.80767e-05
	8.17	3.04232e-05	8.10473	5.87459e-05		8.18	2.81436e-05	8.02499	5.79977e-05
	8.22	3.39757e-05	8.15433	5.86485e-05		8.23	6.32572e-05	8.07404	5.79193e-05
	8.27	6.74527e-05	8.20393	5.85514e-05		8.28	0.000105081	8.12309	5.78417e-05
	8.32	4.34772e-05	8.25353	5.84547e-05		8.33	0.000114267	8.17214	5.77648e-05
	8.37	4.67397e-05	8.30313	5.83585e-05		8.38	2.68083e-05	8.22119	5.76885e-05
	8.42	6.71557e-05	8.35273	5.82627e-05		8.43	3.14155e-05	8.27024	5.7613e-05
	8.47	5.79093e-05	8.40233	5.81672e-05		8.48	5.87184e-05	8.31929	5.75381e-05
	8.52	1.57416e-05	8.45193	5.80722e-05		8.53	6.00538e-05	8.36834	5.74638e-05
	8.57	2.63307e-05	8.50153	5.79775e-05		8.58	4.38323e-05	8.41739	5.73902e-05
	8.62	3.99212e-05	8.55113	5.78833e-05		8.63	2.60883e-05	8.46644	5.73172e-05
	8.67	9.4784e-06	8.60073	5.77894e-05		8.68	5.59138e-05	8.51549	5.72449e-05
	8.72	3.04251e-05	8.65033	5.76959e-05		8.73	6.37916e-05	8.56453	5.71731e-05
	8.77	9.89428e-05	8.69993	5.76028e-05		8.78	8.96964e-05	8.61358	5.7102e-05
	8.82	4.29303e-05	8.74953	5.75101e-05		8.83	8.90978e-05	8.66263	5.70314e-05
	8.87	1.08463e-05	8.79913	5.74177e-05		8.88	7.73033e-05	8.71168	5.69614e-05
	8.92	3.666e-05	8.84873	5.73257e-05		8.93	8.37742e-05	8.76073	5.6892e-05
	8.97	6.37936e-05	8.89833	5.72341e-05		8.98	8.05897e-05	8.80978	5.68232e-05
	9.02	0.000107809	8.94793	5.71429e-05		9.03	7.86252e-05	8.85883	5.67549e-05
	9.07	0.000124421	8.99753	5.7052e-05		9.08	7.96389e-05	8.90788	5.66871e-05
	9.12	4.75343e-05	9.04713	5.69615e-05		9.13	6.77249e-05	8.95693	5.66199e-05
	9.17	4.26781e-05	9.09673	5.68713e-05		9.18	5.74522e-05	9.00598	5.65532e-05
	9.22	1.16737e-05	9.14633	5.67815e-05		9.23	5.93636e-05	9.05503	5.6487e-05
	9.27	3.53189e-05	9.19593	5.66921e-05		9.28	5.74728e-05	9.10407	5.64213e-05
	9.32	3.99231e-05	9.24553	5.6603e-05		9.33	6.0877e-05	9.15312	5.63561e-05
	9.37	9.45292e-05	9.29513	5.65142e-05		9.38	5.93189e-05	9.20217	5.62914e-05
	9.42	8.25129e-05	9.34472	5.64259e-05		9.43	7.16138e-05	9.25122	5.62272e-05
	9.47	0.000102613	9.39432	5.63378e-05		9.48	6.72489e-05	9.30027	5.61635e-05
	9.52	9.85752e-05	9.44392	5.62501e-05		9.53	6.66259e-05	9.34932	5.61003e-05
	9.57	6.46372e-05	9.49352	5.61628e-05		9.58	3.7062e-05	9.39837	5.60375e-05
	9.62	4.94585e-05	9.54312	5.60758e-05		9.63	3.56381e-05	9.44742	5.59751e-05
	9.67	6.57733e-05	9.59272	5.59891e-05		9.68	5.74036e-05	9.49647	5.59132e-05
	9.72	4.83692e-05	9.64232	5.59027e-05		9.73	2.51873e-05	9.54552	5.58518e-05
	9.77	6.68608e-05	9.69192	5.58167e-05		9.78	1.61574e-05	9.59456	5.57907e-05
	9.82	5.02519e-05	9.74152	5.57311e-05		9.83	3.61209e-05	9.64361	5.57301e-05
	9.87	7.09131e-05	9.79112	5.56457e-05		9.88	5.19853e-05	9.69266	5.567e-05
	9.92	4.64465e-05	9.84072	5.55607e-05		9.93	6.35098e-05	9.74171	5.56102e-05
	9.97	2.08945e-05	9.89032	5.54761e-05		9.98	6.60967e-05	9.79076	5.55509e-05
	10.02	5.18845e-05	9.93992	5.53917e-05		10.03	2.47728e-05	9.83981	5.54919e-05
	10.07	3.47423e-05	9.98952	5.53077e-05		10.08	3.55174e-05	9.88886	5.54334e-05
	10.12	-1.28199e-05	10.0391	5.5224e-05		10.13	4.69901e-05	9.93791	5.53752e-05
	10.17	4.2856e-05	10.0887	5.51406e-05		10.18	5.77139e-05	9.98696	5.53174e-05
	10.22	1.65208e-05	10.1383	5.50575e-05		10.23	5.54178e-05	10.036	5.526e-05
	10.27	3.06495e-05	10.1879	5.49748e-05		10.28	5.59976e-05	10.0851	5.5203e-05
	10.32	3.85452e-05	10.2375	5.48923e-05		10.33	7.40284e-05	10.1341	5.51463e-05
	10.37	8.06971e-05	10.2871	5.48102e-05		10.38	4.48122e-05	10.1831	5.509e-05
	10.42	6.81937e-05	10.3367	5.47284e-05		10.43	1.56801e-05	10.2322	5.50341e-05
	10.47	4.69888e-05	10.3863	5.46469e-05		10.48	6.19458e-05	10.2812	5.49785e-05
	10.52	4.88732e-05	10.4359	5.45658e-05		10.53	6.96198e-05	10.3303	5.49233e-05
	10.57	5.21323e-05	10.4855	5.44849e-05		10.58	5.14449e-05	10.3794	5.48684e-05
	10.62	5.21341e-05	10.5351	5.44043e-05		10.63	5.13529e-05	10.4284	5.48138e-05
	10.67	6.33012e-05	10.5847	5.43241e-05		10.68	3.5926e-05	10.4774	5.47596e-05
	10.72	5.89972e-05	10.6343	5.42441e-05		10.73	2.81139e-05	10.5265	5.47057e-05
	10.77	4.94987e-05	10.6839	5.41645e-05		10.78	3.07424e-05	10.5755	5.46521e-05
	10.82	-8.236e-07	10.7335	5.40851e-05		10.83	5.68273e-05	10.6246	5.45989e-05
	10.87	8.49245e-05	10.7831	5.40061e-05		10.88	5.8385e-05	10.6736	5.4546e-05
	10.92	8.65575e-05	10.8327	5.39273e-05		10.93	4.89111e-05	10.7227	5.44933e-05
	10.97	5.71617e-05	10.8823	5.38489e-05		10.98	4.92925e-05	10.7717	5.4441e-05
	11.02	4.35923e-05	10.9319	5.37707e-05		11.03	4.88295e-05	10.8208	5.4389e-05
	11.07	8.77099e-05	10.9815	5.36929e-05		11.08	6.12747e-05	10.8698	5.43373e-05
	11.12	4.1412e-05	11.0311	5.36153e-05		11.13	6.81005e-05	10.9189	5.42859e-05
	11.17	3.53867e-05	11.0807	5.3538e-05		11.18	4.166e-05	10.9679	5.42348e-05
	11.22	4.92455e-05	11.1303	5.3461e-05		11.23	2.21874e-05	11.017	5.4184e-05
	11.27	6.09241e-05	11.1799	5.33843e-05		11.28	3.19726e-05	11.066	5.41334e-05
	11.32	6.03801e-05	11.2295	5.33079e-05		11.33	4.7477e-05	11.1151	5.40832e-05
	11.37	0.000124581	11.2791	5.32318e-05		11.38	5.00126e-05	11.1641	5.40332e-05
	11.42	9.00665e-05	11.3287	5.3156e-05		11.43	1.60974e-05	11.2132	5.39835e-05
	11.47	6.31512e-05	11.3783	5.30805e-05		11.48	5.70489e-05	11.2622	5.3934e-05
	11.52	6.93855e-05	11.4279	5.30052e-05		11.53	6.299e-05	11.3113	5.38849e-05
	11.57	9.16972e-05	11.4775	5.29302e-05		11.58	6.47031e-05	11.3603	5.38359e-05
	11.62	0.000100645	11.5271	5.28555e-05		11.63	6.23012e-05	11.4094	5.37873e-05
	11.67	0.000113391	11.5767	5.27811e-05		11.68	7.32102e-05	11.4584	5.37389e-05
	11.77	7.15592e-05	11.6263	5.2707e-05		11.73	7.51092e-05	11.5075	5.36908e-05
	11.87	7.51233e-05	11.6759	5.26331e-05		11.78	4.2346e-05	11.5565	5.36429e-05
	11.97	7.31917e-05	11.7255	5.25595e-05		11.83	3.33939e-05	11.6056	5.35953e-05
	12.07	6.23547e-05	11.7751	5.24862e-05		11.88	4.442e-05	11.6546	5.35479e-05
	12.17	7.16144e-05	11.8247	5.24132e-05		11.93	5.71139e-05	11.7037	5.35007e-05
	12.27	7.30021e-05	11.8743	5.23405e-05		11.98	7.51092e-05	11.7527	5.34539e-05
	12.37	1.68761e-05	11.9239	5.2268e-05		12.03	4.88089e-05	11.8018	5.34072e-05
	12.47	3.02308e-05	11.9735	5.21958e-05		12.08	2.25658e-05	11.8508	5.33608e-05
	12.57	-3.7944e-06	12.0231	5.21238e-05		12.13	4.33792e-05	11.8999	5.33146e-05
	12.67	-1.19556e-05	12.0727	5.20521e-05		12.18	4.18845e-05	11.9489	5.32686e-05
	12.77	1.77555e-05	12.1223	5.19807e-05		12.23	4.41071e-05	11.998	5.32229e-05
	12.87	4.74839e-05	12.1719	5.19096e-05		12.28	3.53483e-05	12.047	5.31774e-05
	12.97	6.33435e-05	12.2215	5.18387e-05		12.33	5.63128e-05	12.0961	5.31321e-05
	13.07	4.42121e-05	12.2711	5.17681e-05		12.38	6.03871e-05	12.1451	5.3087e-05
	13.17	5.15083e-05	12.3207	5.16978e-05		12.43	6.15659e-05	12.1942	5.30422e-05
	13.27	6.39913e-05	12.3703	5.16277e-05		12.48	4.42384e-05	12.2432	5.29975e-05
	13.37	8.54701e-05	12.4199	5.15579e-05		12.53	2.47162e-05	12.2923	5.29531e-05
	13.47	8.59521e-05	12.4695	5.14883e-05		12.58	7.11629e-05	12.3413	5.29089e-05
	13.57	6.93319e-05	12.5191	5.1419e-05		12.63	6.09668e-05	12.3904	5.28649e-05
	13.67	8.19019e-05	12.5687	5.135e-05		12.68	7.3146e-05	12.4394	5.28211e-05
	13.77	7.21064e-05	12.6183	5.12812e-05		12.73	5.4978e-05	12.4885	5.27776e-05
	13.87	4.68581e-05	12.6679	5.12127e-05		12.78	5.11705e-05	12.5375	5.27342e-05
	13.97	4.82816e-05	12.7175	5.11444e-05		12.83	4.6539e-05	12.5866	5.2691e-05
	14.07	4.28679e-05	12.7671	5.10764e-05		12.88	3.69397e-05	12.6356	5.2648e-05
	14.17	5.05043e-05	12.8167	5.10086e-05		12.93	5.10558e-05	12.6846	5.26052e-05
	14.27	7.61353e-05	12.8663	5.09411e-05		12.98	3.3249e-05	12.7337	5.25627e-05
	14.37	5.97767e-05	12.9159	5.08739e-05		13.03	5.0827e-05	12.7828	5.25203e-05
	14.47	3.49757e-05	12.9655	5.08069e-05		13.13	6.13912e-05	12.8318	5.24781e-05
	14.57	4.75248e-05	13.0151	5.07401e-05		13.23	4.45927e-05	12.8809	5.24361e-05
	14.67	0.00010388	13.0647	5.06736e-05		13.33	4.52418e-05	12.9299	5.23942e-05
	14.77	9.74044e-05	13.1143	5.06074e-05		13.43	5.57561e-05	12.9789	5.23526e-05
	14.87	4.69793e-05	13.1639	5.05413e-05		13.53	9.8846e-06	13.028	5.23111e-05
	14.97	4.78175e-05	13.2135	5.04756e-05		13.63	4.12528e-05	13.077	5.22699e-05
	15.07	3.85401e-05	13.2631	5.04101e-05		13.73	4.99302e-05	13.1261	5.22288e-05
	15.17	3.01016e-05	13.3127	5.03448e-05		13.83	8.36284e-05	13.1752	5.21879e-05
	15.27	2.40945e-05	13.3623	5.02797e-05		13.93	7.47773e-05	13.2242	5.21472e-05
	15.37	-2.66668e-05	13.4119	5.0215e-05		14.03	8.28444e-05	13.2732	5.21066e-05
	15.47	-5.40293e-06	13.4615	5.01504e-05		14.13	6.97259e-05	13.3223	5.20662e-05
	15.57	5.21627e-06	13.5111	5.00861e-05		14.23	4.62139e-05	13.3713	5.2026e-05
	15.67	-9.5084e-06	13.5607	5.0022e-05		14.33	4.27841e-05	13.4204	5.1986e-05
	15.77	3.21207e-05	13.6103	4.99582e-05		14.43	7.63094e-05	13.4694	5.19461e-05
	15.87	9.10895e-05	13.6599	4.98946e-05		14.53	7.52838e-05	13.5185	5.19064e-05
	15.97	5.90428e-05	13.7095	4.98312e-05		14.63	7.51845e-05	13.5675	5.18669e-05
	16.07	6.28535e-05	13.7591	4.97681e-05		14.73	5.81421e-05	13.6166	5.18276e-05
	16.17	3.73089e-05	13.8087	4.97052e-05		14.83	3.83564e-05	13.6656	5.17884e-05
	16.27	7.91796e-05	13.8583	4.96426e-05		14.93	6.74579e-05	13.7147	5.17493e-05
	16.37	5.71153e-05	13.9079	4.95802e-05		15.03	5.06456e-05	13.7637	5.17105e-05
	16.47	7.53697e-05	13.9575	4.9518e-05		15.13	3.46965e-05	13.8128	5.16718e-05
	16.57	6.4238e-05	14.0071	4.9456e-05		15.23	4.50825e-05	13.8618	5.16332e-05
	16.67	9.03045e-05	14.0567	4.93943e-05		15.33	4.03845e-05	13.9109	5.15948e-05
	16.77	0.00012699	14.1063	4.93328e-05		15.43	4.11819e-05	13.9599	5.15566e-05
	16.87	6.64172e-05	14.1559	4.92715e-05		15.53	5.19549e-05	14.009	5.15185e-05
	16.97	5.39387e-05	14.2055	4.92105e-05		15.63	7.42476e-05	14.058	5.14806e-05
	17.07	1.55528e-05	14.2551	4.91497e-05		15.73	5.00586e-05	14.1071	5.14429e-05
	17.17	4.14484e-05	14.3047	4.90891e-05		15.83	8.06308e-05	14.1561	5.14052e-05
	17.27	6.95401e-05	14.3543	4.90288e-05		15.93	5.91852e-05	14.2052	5.13678e-05
	17.37	7.94467e-06	14.4039	4.89686e-05		16.03	7.65986e-05	14.2542	5.13305e-05
	17.47	3.85039e-05	14.4535	4.89087e-05		16.13	9.02841e-05	14.3033	5.12933e-05
	17.57	3.38861e-05	14.5031	4.8849e-05		16.23	4.97099e-05	14.3523	5.12563e-05
	17.67	2.4872e-05	14.5527	4.87896e-05		16.33	4.61358e-05	14.4014	5.12194e-05
	17.77	5.07976e-05	14.6023	4.87303e-05		16.43	6.09197e-05	14.4504	5.11827e-05
	17.87	2.62496e-05	14.6519	4.86713e-05		16.53	4.36835e-05	14.4995	5.11461e-05
	17.97	-8.66427e-06	14.7015	4.86125e-05		16.63	6.27006e-05	14.5485	5.11097e-05
	18.07	3.60053e-06	14.7511	4.85539e-05		16.73	6.96629e-05	14.5976	5.10734e-05
	18.17	3.49771e-05	14.8007	4.84955e-05		16.83	6.85064e-05	14.6466	5.10373e-05
	18.27	7.7226e-05	14.8503	4.84374e-05		16.93	5.19549e-05	14.6957	5.10013e-05
	18.37	7.34087e-05	14.8999	4.83795e-05		17.03	5.35994e-05	14.7447	5.09654e-05
	18.47	8.49211e-05	14.9495	4.83217e-05		17.13	3.09824e-05	14.7938	5.09297e-05
	18.57	0.000103234	14.9991	4.82642e-05		17.23	2.63279e-05	14.8428	5.08941e-05
	18.67	0.00011579	15.0487	4.82069e-05		17.33	6.85584e-05	14.8919	5.08587e-05
	18.77	6.91475e-05	15.0983	4.81499e-05		17.43	8.71618e-05	14.9409	5.08233e-05
	18.87	1.237e-05	15.1479	4.8093e-05		17.53	7.6788e-05	14.99	5.07882e-05
	18.97	5.88236e-05	15.1975	4.80363e-05		17.63	6.26784e-05	15.039	5.07531e-05
	19.07	2.306e-05	15.2471	4.79799e-05		17.73	3.96355e-05	15.0881	5.07182e-05
	19.17	1.32243e-05	15.2967	4.79237e-05		17.83	5.13839e-05	15.1371	5.06834e-05
	19.27	-1.21861e-05	15.3463	4.78676e-05		17.93	4.56509e-05	15.1862	5.06488e-05
	19.37	5.54999e-05	15.3959	4.78118e-05		18.03	2.35439e-05	15.2352	5.06143e-05
	19.47	3.00679e-05	15.4455	4.77562e-05		18.13	2.90358e-05	15.2843	5.05799e-05
	19.57	6.59253e-06	15.4951	4.77008e-05		18.23	6.17208e-05	15.3333	5.05456e-05
	19.67	2.26907e-05	15.5447	4.76456e-05		18.33	5.28513e-05	15.3824	5.05115e-05
	19.77	4.18157e-05	15.5943	4.75906e-05		18.43	4.7581e-05	15.4314	5.04775e-05
	19.87	-2.10507e-06	15.6439	4.75359e-05		18.53	5.23349e-05	15.4804	5.04437e-05
	19.97	4.61788e-05	15.6935	4.74813e-05		18.63	4.55448e-05	15.5295	5.04099e-05
	20.07	4.53429e-05	15.7431	4.74269e-05		18.73	3.65289e-05	15.5785	5.03763e-05
	20.17	4.88669e-05	15.7927	4.73727e-05		18.83	4.9907e-05	15.6276	5.03428e-05
	20.27	9.00735e-05	15.8423	4.73187e-05		18.93	6.99091e-05	15.6767	5.03094e-05
	20.37	8.49211e-05	15.8919	4.7265e-05		19.03	5.33552e-05	15.7257	5.02762e-05
	20.47	2.90051e-05	15.9415	4.72114e-05		19.13	3.75879e-05	15.7747	5.02431e-05
	20.57	5.49104e-05	15.9911	4.7158e-05		19.23	3.87171e-05	15.8238	5.02101e-05
	20.67	5.75917e-05	16.0407	4.71048e-05		19.33	3.87409e-05	15.8728	5.01772e-05
	20.77	4.12933e-06	16.0903	4.70519e-05		19.43	2.73996e-05	15.9219	5.01444e-05
	20.87	1.71871e-05	16.1399	4.69991e-05		19.53	1.868e-05	15.9709	5.01118e-05
	20.97	2.28932e-05	16.1895	4.69465e-05		19.63	4.77551e-05	16.02	5.00793e-05
	21.07	7.92371e-05	16.2391	4.68941e-05		19.73	5.89635e-05	16.069	5.00469e-05
	21.17	5.22596e-05	16.2887	4.68419e-05		19.83	3.80235e-05	16.1181	5.00146e-05
	21.27	1.49836e-05	16.3383	4.67899e-05		19.93	3.62399e-05	16.1671	4.99824e-05
	21.37	3.21851e-05	16.3879	4.67381e-05		20.03	-3.4258e-06	16.2162	4.99504e-05
	21.47	5.80477e-05	16.4375	4.66865e-05		20.13	1.62246e-05	16.2652	4.99185e-05
	21.57	2.97165e-05	16.4871	4.66351e-05		20.23	3.36112e-05	16.3143	4.98866e-05
	21.67	1.66424e-05	16.5367	4.65838e-05		20.33	3.12476e-05	16.3633	4.98549e-05
	21.77	1.36567e-05	16.5863	4.65328e-05		20.43	4.34498e-05	16.4124	4.98234e-05
	21.87	8.23179e-05	16.6359	4.64819e-05		20.53	5.74279e-05	16.4614	4.97919e-05
	21.97	9.95207e-05	16.6855	4.64313e-05		20.63	5.61393e-05	16.5105	4.97605e-05
	22.07	4.66851e-05	16.7351	4.63808e-05		20.73	5.95638e-05	16.5595	4.97293e-05
	22.17	5.41131e-05	16.7847	4.63305e-05		20.83	6.28801e-05	16.6086	4.96981e-05
	22.27	2.40964e-05	16.8343	4.62804e-05		20.93	8.9436e-05	16.6576	4.96671e-05
	22.37	1.50783e-05	16.8839	4.62305e-05		21.03	6.07878e-05	16.7067	4.96362e-05
	22.47	5.73451e-05	16.9335	4.61808e-05		21.13	4.85189e-05	16.7557	4.96054e-05
	22.57	1.88961e-05	16.9831	4.61312e-05		21.23	7.21284e-05	16.8048	4.95747e-05
	22.67	1.88961e-05	17.0327	4.60819e-05		21.33	4.15303e-05	16.8538	4.95441e-05
	22.77	7.95232e-05	17.0823	4.60327e-05		21.43	3.46e-05	16.9029	4.95136e-05
	22.87	5.55653e-06	17.1319	4.59837e-05		21.53	3.05681e-05	16.9519	4.94833e-05
	22.97	-4.27227e-06	17.1815	4.59349e-05		21.63	4.66538e-05	17.001	4.9453e-05
	23.07	6.10071e-05	17.2311	4.58862e-05		21.73	7.00688e-05	17.05	4.94229e-05
	23.17	3.67183e-05	17.2807	4.58378e-05		21.83	5.3923e-05	17.0991	4.93928e-05
	23.27	1.07555e-05	17.3303	4.57895e-05		21.93	4.43817e-05	17.1481	4.93629e-05
	23.37	4.13456e-05	17.3799	4.57414e-05		22.03	5.05137e-05	17.1972	4.9333e-05
	23.47	4.97879e-05	17.4295	4.56935e-05		22.13	6.20366e-05	17.2462	4.93033e-05
	23.57	2.84904e-05	17.4791	4.56458e-05		22.23	4.60302e-05	17.2953	4.92737e-05
	23.67	-1.71467e-07	17.5287	4.55982e-05		22.33	6.2235e-05	17.3443	4.92442e-05
	23.77	-5.89131e-05	17.5783	4.55509e-05		22.43	6.51942e-05	17.3934	4.92147e-05
	23.87	-4.74323e-05	17.6279	4.55037e-05		22.53	4.31363e-05	17.4424	4.91854e-05
	23.97	1.89749e-05	17.6775	4.54566e-05		22.63	6.94478e-05	17.4915	4.91562e-05
	24.07	1.59563e-05	17.7271	4.54098e-05		22.73	5.79169e-05	17.5405	4.91271e-05
	24.17	1.97788e-05	17.7767	4.53631e-05		22.83	5.66246e-05	17.5896	4.90981e-05
	24.27	1.70489e-05	17.8263	4.53166e-05		22.93	7.47138e-05	17.6386	4.90692e-05
	24.37	3.09973e-05	17.8759	4.52703e-05		23.03	4.70831e-05	17.6877	4.90404e-05
	24.47	3.4068e-06	17.9255	4.52241e-05		23.13	2.87558e-05	17.7367	4.90117e-05
	24.57	-2.06501e-05	17.9751	4.51781e-05		23.23	8.1479e-05	17.7858	4.8983e-05
	24.67	1.6504e-05	18.0247	4.51323e-05		23.33	5.17649e-05	17.8348	4.89545e-05
	24.77	6.62219e-05	18.0742	4.50866e-05		23.43	6.3708e-05	17.8838	4.89261e-05
	24.87	3.99963e-05	18.1239	4.50412e-05		23.53	4.78708e-05	17.9329	4.88978e-05
	24.97	8.21233e-05	18.1734	4.49959e-05		23.63	1.53565e-05	17.982	4.88696e-05
	25.07	8.72877e-05	18.2231	4.49507e-05		23.73	7.54045e-05	18.031	4.88415e-05
	25.17	5.77293e-05	18.2726	4.49057e-05		23.83	7.5636e-05	18.08	4.88135e-05
	25.27	1.12815e-05	18.3223	4.48609e-05		23.93	4.07158e-05	18.1291	4.87855e-05
	25.37	4.94524e-05	18.3718	4.48163e-05		24.03	4.43325e-05	18.1781	4.87577e-05
	25.47	9.41965e-05	18.4215	4.47718e-05		24.13	4.7859e-05	18.2272	4.873e-05
	25.57	8.71635e-05	18.4711	4.47275e-05		24.23	4.33786e-05	18.2763	4.87023e-05
	25.67	3.01285e-05	18.5206	4.46834e-05		24.33	2.6254e-05	18.3253	4.86748e-05
	25.77	3.31156e-05	18.5703	4.46394e-05		24.43	3.68447e-05	18.3743	4.86474e-05
	25.87	6.89031e-05	18.6198	4.45956e-05		24.53	2.59068e-05	18.4234	4.862e-05
	25.97	4.62191e-05	18.6695	4.45519e-05		24.63	1.82976e-05	18.4724	4.85927e-05
	26.07	1.18465e-05	18.719	4.45084e-05		24.73	3.13641e-05	18.5215	4.85656e-05
	26.17	3.09649e-05	18.7687	4.44651e-05		24.83	5.81154e-05	18.5705	4.85385e-05
	26.27	6.04627e-05	18.8182	4.44219e-05		24.93	2.96535e-05	18.6196	4.85115e-05
	26.37	6.23505e-05	18.8679	4.43789e-05		25.03	6.94907e-05	18.6686	4.84846e-05
	26.47	4.07619e-05	18.9174	4.43361e-05		25.13	3.1805e-05	18.7177	4.84578e-05
	26.57	-5.3528e-06	18.9671	4.42934e-05		25.23	-1.2131e-06	18.7667	4.84311e-05
	26.67	4.73915e-05	19.0166	4.42509e-05		25.33	2.12946e-05	18.8158	4.84045e-05
	26.77	2.14173e-05	19.0663	4.42085e-05		25.43	6.88171e-05	18.8648	4.8378e-05
	26.87	-8.36427e-06	19.1158	4.41663e-05		25.53	6.56141e-05	18.9139	4.83516e-05
	26.97	-1.38336e-05	19.1654	4.41242e-05		25.63	5.31565e-05	18.9629	4.83252e-05
	27.07	3.58469e-05	19.2151	4.40823e-05		25.73	6.21665e-05	19.012	4.8299e-05
	27.17	7.9824e-05	19.2646	4.40406e-05		25.83	4.05028e-05	19.061	4.82728e-05
	27.27	7.95792e-05	19.3142	4.3999e-05		25.93	2.32542e-05	19.1101	4.82467e-05
	27.37	4.41113e-05	19.3638	4.39576e-05		26.03	4.4113e-05	19.1591	4.82207e-05
	27.47	5.17651e-05	19.4134	4.39163e-05		26.13	4.4957e-05	19.2082	4.81948e-05
	27.57	2.30869e-05	19.463	4.38752e-05		26.23	5.22057e-05	19.2572	4.8169e-05
	27.67	-7.5288e-06	19.5126	4.38342e-05		26.33	4.37307e-05	19.3063	4.81433e-05
	27.77	-2.33753e-05	19.5622	4.37934e-05		26.43	2.93251e-05	19.3553	4.81177e-05
	27.87	2.53309e-05	19.6118	4.37527e-05		26.53	5.77412e-05	19.4044	4.80921e-05
	27.97	6.88089e-05	19.6614	4.37122e-05		26.63	4.55812e-05	19.4534	4.80667e-05
	28.07	6.71679e-05	19.711	4.36718e-05		26.73	3.04804e-05	19.5025	4.80413e-05
	28.17	5.23976e-05	19.7606	4.36316e-05		26.83	3.4287e-05	19.5515	4.8016e-05
	28.27	5.12599e-05	19.8102	4.35915e-05		26.93	3.81695e-05	19.6006	4.79908e-05
	28.37	2.96145e-05	19.8598	4.35516e-05		27.03	1.35182e-05	19.6496	4.79657e-05
	28.47	-1.65567e-05	19.9094	4.35118e-05		27.13	4.67591e-05	19.6987	4.79406e-05
	28.57	4.4072e-05	19.959	4.34722e-05		27.23	6.35502e-05	19.7477	4.79157e-05
	28.67	7.08917e-05	20.0086	4.34327e-05		27.33	6.41071e-05	19.7968	4.78908e-05
	28.77	5.88693e-05	20.0582	4.33934e-05		27.43	7.51303e-05	19.8458	4.7866e-05
	28.87	9.79127e-05	20.1078	4.33542e-05		27.53	4.88781e-05	19.8949	4.78413e-05
	28.97	0.000103922	20.1574	4.33152e-05		27.63	4.33243e-05	19.9439	4.78167e-05
	29.07	9.00201e-05	20.207	4.32763e-05		27.73	3.42626e-05	19.993	4.77922e-05
	29.17	2.27984e-05	20.2566	4.32375e-05		27.83	4.67144e-05	20.042	4.77677e-05
	29.27	4.43655e-05	20.3062	4.31989e-05		27.93	4.4472e-05	20.0911	4.77433e-05
	29.37	3.44987e-05	20.3558	4.31605e-05		28.03	1.50001e-05	20.1401	4.77191e-05
	29.47	-1.54213e-06	20.4054	4.31221e-05		28.13	4.6238e-06	20.1892	4.76949e-05
	29.57	-2.06573e-05	20.455	4.3084e-05		28.23	1.80407e-05	20.2382	4.76707e-05
	29.67	1.67621e-05	20.5046	4.30459e-05		28.33	9.7166e-06	20.2873	4.76467e-05
	29.77	3.67151e-05	20.5542	4.3008e-05		28.43	4.94305e-05	20.3363	4.76227e-05
	29.87	2.95843e-05	20.6038	4.29703e-05		28.53	6.86786e-05	20.3854	4.75988e-05
	29.97	1.67372e-05	20.6534	4.29327e-05		28.63	6.86362e-05	20.4344	4.7575e-05
	30.07	3.58801e-05	20.703	4.28952e-05		28.73	5.83191e-05	20.4835	4.75513e-05
	30.17	5.00409e-05	20.7526	4.28579e-05		28.83	9.39603e-05	20.5325	4.75277e-05
	30.27	6.09603e-05	20.8022	4.28207e-05		28.93	9.49445e-05	20.5816	4.75041e-05
	30.37	4.86976e-05	20.8518	4.27836e-05		29.03	8.30451e-05	20.6306	4.74806e-05
	30.47	-1.40941e-05	20.9014	4.27467e-05		29.13	7.01881e-05	20.6796	4.74572e-05
	30.57	1.27208e-05	20.951	4.27099e-05		29.23	4.84025e-05	20.7287	4.74339e-05
	30.67	9.19853e-06	21.0006	4.26733e-05		29.33	8.62071e-05	20.7778	4.74106e-05
	30.77	2.61253e-06	21.0502	4.26368e-05		29.43	5.17798e-05	20.8268	4.73874e-05
	30.87	7.63035e-05	21.0998	4.26004e-05		29.53	3.07212e-05	20.8758	4.73643e-05
	30.97	4.67663e-05	21.1494	4.25642e-05		29.63	2.96872e-05	20.9249	4.73413e-05
	31.07	1.69997e-05	21.199	4.25281e-05		29.73	3.2963e-05	20.9739	4.73184e-05
	31.17	3.98851e-05	21.2486	4.24921e-05		29.83	4.09521e-05	21.023	4.72955e-05
	31.27	2.32328e-05	21.2982	4.24563e-05		29.93	4.24662e-05	21.072	4.72727e-05
	31.37	4.91176e-05	21.3478	4.24206e-05		30.03	7.07555e-05	21.1211	4.725e-05
	31.47	7.36559e-05	21.3974	4.2385e-05		30.13	6.1584e-05	21.1701	4.72274e-05
	31.57	6.71119e-05	21.447	4.23496e-05		30.23	5.34803e-05	21.2192	4.72048e-05
	31.67	-1.38412e-05	21.4966	4.23142e-05		30.33	2.94513e-05	21.2682	4.71823e-05
	31.77	2.55031e-05	21.5462	4.22791e-05		30.43	2.47585e-05	21.3173	4.71599e-05
	31.87	3.36972e-05	21.5958	4.2244e-05		30.53	5.6254e-05	21.3663	4.71376e-05
	31.97	5.17232e-05	21.6454	4.22091e-05		30.63	7.47754e-05	21.4154	4.71153e-05
	32.07	6.81093e-05	21.695	4.21743e-05		30.73	6.0431e-05	21.4644	4.70931e-05
	32.17	5.93667e-05	21.7446	4.21397e-05		30.83	2.27016e-05	21.5135	4.7071e-05
	32.27	2.56093e-06	21.7942	4.21052e-05		30.93	1.71337e-05	21.5625	4.7049e-05
	32.37	1.26564e-05	21.8438	4.20708e-05		31.03	3.76115e-05	21.6116	4.7027e-05
	32.47	5.96185e-05	21.8934	4.20365e-05		31.13	7.37114e-05	21.6606	4.70051e-05
	32.57	4.56719e-05	21.943	4.20024e-05		31.23	6.22105e-05	21.7097	4.69833e-05
	32.67	-1.87485e-05	21.9926	4.19683e-05		31.33	4.42853e-05	21.7587	4.69615e-05
	32.77	3.75223e-05	22.0422	4.19345e-05		31.43	3.26962e-05	21.8078	4.69398e-05
	32.87	7.52079e-05	22.0918	4.19007e-05		31.53	8.9868e-06	21.8568	4.69182e-05
	32.97	3.53344e-05	22.1414	4.18671e-05		31.63	2.64347e-05	21.9059	4.68967e-05
	33.07	1.6764e-05	22.191	4.18335e-05		31.73	4.01136e-05	21.9549	4.68752e-05
	33.17	6.80575e-05	22.2406	4.18002e-05		31.83	4.08336e-05	22.004	4.68538e-05
	33.27	7.64928e-05	22.2902	4.17669e-05		31.93	1.08719e-05	22.053	4.68325e-05
	33.37	6.22525e-05	22.3398	4.17338e-05		32.03	-1.51181e-05	22.1021	4.68113e-05
	33.47	7.61912e-05	22.3894	4.17007e-05		32.13	-2.5455e-06	22.1511	4.67901e-05
	33.57	6.33421e-05	22.439	4.16678e-05		32.23	3.34434e-05	22.2002	4.6769e-05
	33.67	9.09467e-06	22.4886	4.16351e-05		32.33	3.26009e-05	22.2492	4.67479e-05
	33.77	5.11309e-05	22.5382	4.16024e-05		32.43	4.8678e-05	22.2983	4.6727e-05
	33.87	2.38353e-05	22.5878	4.15699e-05		32.53	1.92466e-05	22.3473	4.67061e-05
	33.97	-1.60251e-05	22.6374	4.15375e-05		32.63	-3.2781e-06	22.3964	4.66852e-05
	34.07	3.60667e-05	22.687	4.15052e-05		32.73	2.63915e-05	22.4454	4.66645e-05
	34.17	5.89784e-05	22.7366	4.1473e-05		32.83	5.02515e-05	22.4945	4.66438e-05
	34.27	4.20664e-05	22.7862	4.1441e-05		32.93	6.08978e-05	22.5435	4.66232e-05
	34.37	5.25573e-06	22.8358	4.14091e-05		33.03	5.28517e-05	22.5926	4.66026e-05
	34.47	3.93409e-05	22.8854	4.13773e-05		33.13	3.52974e-05	22.6416	4.65821e-05
	34.57	4.99557e-05	22.935	4.13456e-05		33.23	3.09645e-05	22.6907	4.65617e-05
	34.67	2.21435e-05	22.9846	4.1314e-05		33.33	6.52979e-05	22.7397	4.65413e-05
	34.77	2.37795e-05	23.0342	4.12825e-05		33.43	5.75866e-05	22.7888	4.65211e-05
	34.87	6.08655e-05	23.0838	4.12512e-05		33.53	1.45501e-05	22.8378	4.65008e-05
	34.97	5.73451e-05	23.1334	4.122e-05		33.63	2.70431e-05	22.8869	4.64807e-05
	35.07	4.53809e-05	23.183	4.11889e-05		33.73	5.12087e-05	22.9359	4.64606e-05
	35.17	3.44663e-05	23.2326	4.11579e-05		33.83	2.60295e-05	22.985	4.64406e-05
	35.27	2.16521e-05	23.2822	4.1127e-05		33.93	5.09891e-05	23.034	4.64206e-05
	35.37	2.87801e-05	23.3318	4.10962e-05		34.03	7.69804e-05	23.0831	4.64007e-05
	35.47	5.3112e-06	23.3814	4.10656e-05		34.13	3.87405e-05	23.1321	4.63809e-05
	35.57	4.40733e-05	23.431	4.10351e-05		34.23	1.61807e-05	23.1811	4.63612e-05
	35.67	4.76037e-05	23.4806	4.10046e-05		34.33	5.44095e-05	23.2302	4.63415e-05
	35.77	7.13877e-05	23.5302	4.09743e-05		34.43	0.000101566	23.2793	4.63218e-05
	35.87	6.26456e-05	23.5798	4.09441e-05		34.53	0.000102239	23.3283	4.63023e-05
	35.97	2.84607e-05	23.6294	4.09141e-05		34.63	5.72098e-05	23.3773	4.62828e-05
	36.07	6.58228e-05	23.679	4.08841e-05		34.73	3.47683e-05	23.4264	4.62634e-05
	36.17	7.48003e-05	23.7286	4.08542e-05		34.83	2.29609e-05	23.4754	4.6244e-05
	36.27	-2.03885e-05	23.7782	4.08245e-05		34.93	5.20601e-05	23.5245	4.62247e-05
	36.37	-3.72813e-06	23.8278	4.07948e-05		35.03	7.13968e-05	23.5735	4.62055e-05
	36.47	7.4784e-06	23.8774	4.07653e-05		35.13	6.70678e-05	23.6226	4.61863e-05
	36.57	5.11353e-05	23.927	4.07359e-05		35.23	5.2683e-05	23.6716	4.61672e-05
	36.67	5.10911e-05	23.9766	4.07066e-05		35.33	3.85908e-05	23.7207	4.61481e-05
	36.77	1.23488e-05	24.0262	4.06774e-05		35.43	2.44534e-05	23.7697	4.61291e-05
	36.87	9.94147e-05	24.0758	4.06483e-05		35.53	4.02981e-05	23.8188	4.61102e-05
	36.97	4.89504e-05	24.1254	4.06193e-05		35.63	3.93381e-05	23.8678	4.60913e-05
	37.07	1.45312e-05	24.175	4.05905e-05		35.73	3.58262e-05	23.9169	4.60725e-05
	37.17	6.82545e-05	24.2246	4.05617e-05		35.83	4.24429e-05	23.9659	4.60538e-05
	37.27	8.45024e-05	24.2742	4.0533e-05		35.93	-3.3315e-06	24.015	4.60351e-05
	37.37	2.50721e-05	24.3238	4.05045e-05		36.03	3.18311e-05	24.064	4.60165e-05
	37.47	1.22613e-05	24.3734	4.0476e-05		36.13	5.82755e-05	24.1131	4.5998e-05
	37.57	1.74219e-05	24.423	4.04477e-05		36.23	4.00095e-05	24.1621	4.59795e-05
	37.67	-1.68743e-05	24.4726	4.04195e-05		36.33	1.98873e-05	24.2112	4.5961e-05
	37.77	2.12599e-05	24.5222	4.03913e-05		36.43	4.4431e-05	24.2602	4.59427e-05
	37.87	5.666e-05	24.5718	4.03633e-05		36.53	6.25816e-05	24.3093	4.59244e-05
	37.97	3.92323e-05	24.6214	4.03354e-05		36.63	3.63304e-05	24.3583	4.59061e-05
	38.07	3.37843e-05	24.671	4.03076e-05		36.73	1.15732e-05	24.4074	4.58879e-05
	38.17	8.42533e-07	24.7206	4.02798e-05		36.83	4.53432e-05	24.4564	4.58698e-05
	38.27	8.58915e-05	24.7702	4.02522e-05		36.93	3.07766e-05	24.5055	4.58517e-05
	38.37	0.000118127	24.8198	4.02247e-05		37.03	8.2963e-06	24.5545	4.58337e-05
	38.47	6.51797e-05	24.8694	4.01973e-05		37.13	2.9431e-05	24.6036	4.58158e-05
	38.57	1.85852e-05	24.919	4.017e-05		37.23	2.31104e-05	24.6526	4.57979e-05
	38.67	-4.35697e-05	24.9686	4.01428e-05		37.33	2.63326e-05	24.7017	4.57801e-05
	38.77	-3.15739e-05	25.0182	4.01157e-05		37.43	5.80556e-05	24.7507	4.57623e-05
	38.87	4.60236e-05	25.0678	4.00887e-05		37.53	8.22191e-05	24.7998	4.57446e-05
	38.97	5.60725e-05	25.1174	4.00618e-05		37.63	6.42687e-05	24.8488	4.57269e-05
	39.07	9.74441e-05	25.167	4.0035e-05		37.73	5.33277e-05	24.8979	4.57093e-05
	39.17	6.12227e-05	25.2166	4.00083e-05		37.83	7.587e-06	24.9469	4.56918e-05
	39.27	3.39757e-05	25.2662	3.99817e-05		37.93	8.1611e-06	24.996	4.56743e-05
	39.37	2.41855e-05	25.3158	3.99552e-05		38.03	3.02761e-05	25.045	4.56569e-05
	39.47	4.15904e-05	25.3654	3.99288e-05		38.13	4.00051e-05	25.0941	4.56395e-05
	39.57	7.12109e-05	25.415	3.99025e-05		38.23	5.5883e-05	25.1431	4.56222e-05
	39.67	4.45267e-05	25.4646	3.98763e-05		38.33	4.08467e-05	25.1922	4.56049e-05
	39.77	3.95987e-05	25.5142	3.98501e-05		38.43	3.20276e-05	25.2412	4.55877e-05
	39.87	1.59775e-05	25.5638	3.98241e-05		38.53	4.00805e-05	25.2903	4.55706e-05
	39.97	2.84748e-05	25.6134	3.97982e-05		38.63	4.15531e-05	25.3393	4.55535e-05
	40.07	8.17824e-05	25.663	3.97724e-05		38.73	4.65178e-05	25.3884	4.55365e-05
	40.17	7.09631e-05	25.7126	3.97467e-05		38.83	4.51986e-05	25.4374	4.55195e-05
	40.27	3.75277e-05	25.7622	3.9721e-05		38.93	4.39964e-05	25.4865	4.55026e-05
	40.37	4.07733e-06	25.8118	3.96955e-05		39.03	2.26766e-05	25.5355	4.54857e-05
	40.47	1.6854e-05	25.8614	3.96701e-05		39.13	1.48721e-05	25.5846	4.54689e-05
	40.57	5.49409e-05	25.911	3.96447e-05		39.23	4.71538e-05	25.6336	4.54522e-05
	40.67	3.20531e-05	25.9606	3.96195e-05		39.33	6.85709e-05	25.6826	4.54355e-05
	40.77	4.40177e-05	26.0102	3.95943e-05		39.43	1.2926e-05	25.7317	4.54189e-05
	40.87	5.67173e-06	26.0598	3.95692e-05		39.53	2.57646e-05	25.7808	4.54023e-05
	40.97	7.93112e-05	26.1094	3.95443e-05		39.63	2.19702e-05	25.8298	4.53858e-05
	41.07	6.48816e-05	26.159	3.95194e-05		39.73	4.38071e-05	25.8788	4.53693e-05
	41.17	4.23128e-05	26.2086	3.94946e-05		39.83	3.79898e-05	25.9279	4.53529e-05
	41.27	4.17336e-05	26.2582	3.94699e-05		39.93	4.65306e-05	25.9769	4.53365e-05
	41.37	3.79655e-05	26.3078	3.94453e-05		40.03	4.63683e-05	26.026	4.53202e-05
	41.47	4.25264e-05	26.3574	3.94208e-05		40.13	2.80512e-05	26.0751	4.53039e-05
	41.57	2.60493e-06	26.407	3.93964e-05		40.23	2.81493e-05	26.1241	4.52877e-05
	41.67	5.14204e-05	26.4566	3.9372e-05		40.33	2.82969e-05	26.1731	4.52716e-05
	41.77	1.94439e-05	26.5062	3.93478e-05		40.43	8.51034e-05	26.2222	4.52555e-05
	41.87	1.43235e-05	26.5558	3.93237e-05		40.53	3.5609e-05	26.2712	4.52394e-05
	41.97	-9.0292e-06	26.6054	3.92996e-05		40.63	1.99626e-05	26.3203	4.52234e-05
	42.07	5.12949e-05	26.655	3.92756e-05		40.73	2.47674e-05	26.3693	4.52075e-05
	42.17	5.07516e-05	26.7046	3.92518e-05		40.83	4.31605e-05	26.4184	4.51916e-05
	42.27	3.17675e-05	26.7542	3.9228e-05		40.93	6.67789e-05	26.4674	4.51758e-05
	42.37	5.24703e-05	26.8038	3.92043e-05		41.03	5.82978e-05	26.5165	4.516e-05
	42.47	2.33812e-05	26.8534	3.91806e-05		41.13	2.1796e-05	26.5655	4.51442e-05
	42.57	8.6708e-06	26.903	3.91571e-05		41.23	4.23718e-05	26.6146	4.51286e-05
	42.67	3.33996e-05	26.9526	3.91337e-05		41.33	2.10417e-05	26.6636	4.51129e-05
	42.77	-3.94529e-05	27.0022	3.91103e-05		41.43	3.22939e-05	26.7127	4.50974e-05
	42.87	3.49867e-06	27.0518	3.90871e-05		41.53	4.51942e-05	26.7617	4.50818e-05
	42.97	1.05643e-05	27.1014	3.90639e-05		41.63	7.11718e-05	26.8108	4.50664e-05
	43.07	1.19339e-05	27.151	3.90408e-05		41.73	5.29262e-05	26.8598	4.50509e-05
	43.17	3.41975e-05	27.2006	3.90178e-05		41.83	3.78204e-05	26.9089	4.50356e-05
	43.27	5.64359e-05	27.2502	3.89949e-05		41.93	7.04989e-05	26.9579	4.50202e-05
	43.37	2.64999e-05	27.2998	3.8972e-05		42.03	5.81219e-05	27.007	4.5005e-05
	43.47	3.97771e-05	27.3494	3.89493e-05		42.13	2.26438e-05	27.056	4.49897e-05
	43.57	2.13035e-05	27.399	3.89266e-05		42.23	1.55428e-05	27.1051	4.49746e-05
	43.67	-2.84627e-06	27.4486	3.8904e-05		42.33	1.92365e-05	27.1541	4.49594e-05
	43.77	3.93443e-05	27.4982	3.88815e-05		42.43	1.24829e-05	27.2032	4.49444e-05
	43.87	6.28175e-05	27.5478	3.88591e-05		42.53	9.2359e-06	27.2522	4.49294e-05
	43.97	3.47281e-05	27.5974	3.88368e-05		42.63	3.40715e-05	27.3013	4.49144e-05
	44.07	1.09391e-05	27.647	3.88145e-05		42.73	3.40956e-05	27.3503	4.48995e-05
	44.17	-1.39565e-05	27.6966	3.87924e-05		42.83	4.89876e-05	27.3994	4.48846e-05
	44.27	2.85808e-05	27.7462	3.87703e-05		42.93	2.90257e-05	27.4484	4.48698e-05
	44.37	8.79427e-06	27.7958	3.87483e-05		43.03	4.08694e-05	27.4975	4.4855e-05
	44.47	3.72493e-05	27.8454	3.87263e-05		43.13	2.28321e-05	27.5465	4.48402e-05
	44.57	3.21163e-05	27.895	3.87045e-05		43.23	9.2357e-06	27.5956	4.48256e-05
	44.67	3.04917e-05	27.9446	3.86828e-05		43.33	2.32841e-05	27.6446	4.48109e-05
	44.77	9.93221e-05	27.9942	3.86611e-05		43.43	4.74539e-05	27.6937	4.47963e-05
	44.87	-2.04563e-05	28.0438	3.86395e-05		43.53	2.42639e-05	27.7427	4.47818e-05
	44.97	3.12911e-05	28.0934	3.8618e-05		43.63	2.30604e-05	27.7918	4.47673e-05
	45.07	6.37999e-05	28.143	3.85965e-05		43.73	1.48225e-05	27.8408	4.47529e-05
	45.17	2.12533e-05	28.1926	3.85752e-05		43.83	5.673e-06	27.8899	4.47385e-05
	45.27	4.94609e-05	28.2422	3.85539e-05		43.93	5.12477e-05	27.9389	4.47241e-05
	45.37	7.62608e-05	28.2918	3.85327e-05		44.03	7.2581e-05	27.988	4.47098e-05
	45.47	3.80429e-05	28.3414	3.85116e-05		44.13	5.45316e-05	28.037	4.46956e-05
	45.57	5.61683e-05	28.391	3.84905e-05		44.23	2.46112e-05	28.0861	4.46814e-05
	45.67	0.000102435	28.4406	3.84696e-05		44.33	3.5584e-05	28.1351	4.46672e-05
	45.77	7.42851e-05	28.4902	3.84487e-05		44.43	5.21201e-05	28.1841	4.46531e-05
[truncated: 425 more rows]

## Sheet: Figure S34
Figure S34

## Sheet: Figure S35
Figure S35
[truncated: 2,127 more rows]
