# Supplementary material for: Intermolecular cascaded π-conjugation channels for electron delivery powering CO2 photoreduction
Source: Nat Commun. 2020 Mar 2;11:1149. doi: 10.1038/s41467-020-14851-7 (PMC7051963; doi:10.1038/s41467-020-14851-7)
Supplement: Supplementary file 3 — Source Data [file 41467_2020_14851_MOESM3_ESM.zip › Source Data/Supplementary-Figure-(S1-S5)-souce-data.xlsx]

## Sheet: Figure S1
Figure S1

## Sheet: Figure S2
Figure S2

## Sheet: Figure S3
Figure S3

## Sheet: Figure S4
Figure S4
		L-CP-D	L-CP-A	N-CP-A	N-CP-D
	15.0021	57.997	84.9955	79.9951	189.99
	15.0061	63.7416	89.7827	63.7186	191.905
	15.0101	75.8896	77.1871	71.2302	180.096
	15.0141	72.6346	82.9737	67.6349	168.523
	15.0181	67.0334	82.3549	84.4384	162.05
	15.0221	67.5708	101.676	65.9527	160.204
	15.0261	67.9963	94.3357	62.2305	146.588
	15.0301	61.6783	90.697	66.5065	175.688
	15.0341	65.6063	90.3562	74.6078	176.841
	15.0381	68.3792	95.5479	58.2521	161.353
	15.0421	70.2937	86.9328	61.5055	168.053
	15.0461	63.488	80.1227	82.0358	173.268
	15.0501	56.9884	84.9504	80.7177	162.689
	15.0541	61.5708	78.1667	74.1233	162.586
	15.0581	65.9964	68.8253	71.5296	171.182
	15.0621	64.9118	77.6956	76.0956	168.906
	15.0661	61.4021	85.3575	90.152	171.774
	15.0701	58.2866	84.5676	65.9056	179.543
	15.0741	59.9323	83.4225	64.8676	172.289
	15.0781	61.4664	76.3348	70.9961	168.269
	15.0821	58.7133	83.0361	71.888	164.262
	15.0861	78.7387	89.8655	77.4384	185.157
	15.0901	68.3145	95.658	80.3591	201.589
	15.0941	72.9119	76.3744	70.912	180.801
	15.0981	69.0821	93.6083	67.0822	172.184
	15.1021	75.5472	93.9948	59.5095	152.338
	15.1061	76.9066	85.0817	59.0102	156.387
	15.1101	62.5314	87.3988	74.312	151.886
	15.1141	66.4625	88.8034	85.8863	151.8
	15.1181	67.2306	95.12	72.6829	165.007
	15.1221	70.6277	92.6775	68.0118	162.52
	15.1261	89.6917	86.9114	67.9963	170.881
	15.1301	85.2349	93.2892	71.1862	167.696
	15.1341	79.1864	95.6131	78.3543	171.326
	15.1381	81.1198	97.8871	73.7195	182.007
	15.1421	74.34	95.8908	74.6518	179.355
	15.1461	66.9963	84.9143	80.1245	170.184
	15.1501	71.6727	79.6962	73.3193	161.464
	15.1541	67.2968	84.6934	65.8634	147.903
	15.1581	56.4596	87.6346	72.4995	150.237
	15.1621	66.3187	82.0203	87.5076	171.908
	15.1661	63.0554	78.8192	81.1916	170.049
	15.1701	71.1625	85.9781	73.8626	172.869
	15.1741	69.6951	74.054	74.4475	151.521
	15.1781	77.1049	86.8316	63.651	161.282
	15.1821	69.8957	74.2815	74.0647	175.805
	15.1861	58.5432	97.9018	63.9965	162.865
	15.1901	70.9899	73.0084	63.9965	159.993
	15.1941	79.626	81.6264	50.612	160.985
	15.1981	80.9101	88.3967	65.5431	169.221
	15.2021	70.5334	88.9951	75.7148	180.453
	15.2061	73.9716	74.069	75.3373	172.039
	15.2101	70.292	89.8964	65.5709	184.979
	15.2141	66.7635	64.4817	62.9965	164.43
	15.2181	72.3108	63.8195	81.9398	183.354
	15.2221	66.429	66.6783	81.4282	193.012
	15.2261	65.0937	77.7268	83.7959	172.302
	15.2301	75.032	82.6994	73.6457	188.116
	15.2341	66.6487	90.5601	67.2474	181.358
	15.2381	58.3957	92.1521	73.4398	164.322
	15.2421	65.2427	92.1564	75.5668	179.618
	15.2461	67.9963	96.957	67.3248	175.262
	15.2501	66.1906	88.4671	62.136	168.353
	15.2541	62.678	88.1359	72.6775	183.39
	15.2581	60.9063	95.084	73.6692	165.581
	15.2621	60.5653	88.1271	74.4932	165.59
	15.2661	67.2783	83.1408	63.1874	165.763
	15.2701	62.3689	89.6261	63.4034	184.062
	15.2741	77.3895	100.182	61.5985	173.348
	15.2781	87.4137	108.096	74.9959	175.231
	15.2821	64.2648	80.0162	74.9339	164.053
	15.2861	76.7115	80.9737	72.0616	166.925
	15.2901	52.6738	67.8991	75.7379	161.378
	15.2941	68.8541	88.4246	58.1389	162.777
	15.2981	66.76	93.5671	53.4583	191.093
	15.3021	65.9964	79.4538	65.9225	191.95
	15.3061	67.5268	79.8219	67.4658	184.868
	15.3101	79.5579	81.7181	73.4997	162.034
	15.3141	75.1718	79.2933	84.1757	175.793
	15.3181	74.1841	85.6469	74.6056	171.325
	15.3221	66.4762	88.8051	58.6666	148.712
	15.3261	64.4156	90.757	65.7014	150.592
	15.3301	59.3422	98.6258	71.9334	177.367
	15.3341	52.8666	94.6472	61.9206	172.024
	15.3381	54.997	82.7212	61.7928	146.567
	15.3421	57.6718	87.1095	66.4106	152.87
	15.3461	59.9723	89.5427	64.7857	160.631
	15.3501	58.3738	75.293	74.5102	153.992
	15.3541	64.5055	77.5228	73.5411	162.899
	15.3581	65.1488	85.1737	80.7837	185.6
	15.3621	62.8582	95.8304	78.6579	177.606
	15.3661	66.3619	90.6294	72.5035	195.041
	15.3701	62.0808	94.1522	74.6477	160.991
	15.3741	64.1624	85.5366	60.7046	162.24
	15.3781	90.9707	97.9833	76.981	190.963
	15.3821	76.6654	76.9698	56.9229	166.159
	15.3861	77.824	96.1054	55.9969	147.624
	15.3901	67.5383	78.8226	76.9118	180.85
	15.3941	61.0233	79.3112	70.0496	172.728
	15.3981	64.7291	84.7325	60.1473	155.873
	15.4021	66.7402	102.359	69.1543	138.603
	15.4061	64.1915	101.683	72.996	140.304
	15.4101	65.6309	100.97	76.289	175.263
	15.4141	62.6845	87.2109	74.2998	186.446
	15.4181	58.8632	82.0286	64.5558	174.428
	15.4221	63.8375	91.367	70.1472	167.46
	15.4261	80.7167	95.0412	78.0422	157.712
	15.4301	81.8514	89.8747	72.4299	160.918
	15.4341	68.4151	88.8383	64.3816	166.947
	15.4381	63.5852	92.2734	62.6041	153.074
	15.4421	58.1325	99.9022	68.0419	161.99
	15.4461	66.1698	111.004	62.9659	178.368
	15.4501	67.2746	88.1507	62.2359	172.008
	15.4541	79.5196	83.1384	83.8999	148.517
	15.4581	81.2633	87.9952	76.031	184.258
	15.4621	55.9969	87.3636	83.1533	156.886
	15.4661	72.384	81.4484	91.5073	159.233
	15.4701	63.5028	73.1377	68.6317	205.794
	15.4741	87.4387	79.8398	51.3978	149.305
	15.4781	67.4236	104.307	85.5948	186.33
	15.4821	71.3511	78.3281	81.748	195.237
	15.4861	71.1624	97.1146	74.2135	168.832
	15.4901	67.7663	92.92	60.8843	156.724
	15.4941	57.0535	85.6412	73.2934	148.873
	15.4981	58.3303	74.6066	69.3292	159.269
	15.5021	67.4884	77.8105	63.972	185.103
	15.5061	69.7217	78.4467	66.1826	180.971
	15.5101	68.4016	78.7795	62.645	170.018
	15.5141	72.412	87.1712	57.3408	170.751
	15.5181	78.5611	93.0161	59.0672	172.52
	15.5221	76.7929	92.0609	61.9966	165.92
	15.5261	64.7821	99.9063	59.0262	149.656
	15.5301	63.0133	100.16	63.395	150.735
	15.5341	74.3003	80.6564	75.6393	175.025
	15.5381	74.2763	79.4204	74.1995	185.262
	15.5421	79.2003	80.0286	71.1513	192.366
	15.5461	69.3042	85.1493	54.843	167.664
	15.5501	61.6456	83.8531	59.3478	157.64
	15.5541	58.4246	94.028	64.9996	152.038
	15.5581	80.3182	100.827	60.1773	161.256
	15.5621	62.0378	98.5408	83.3354	184.876
	15.5661	62.9953	88.009	68.0164	159.025
	15.5701	63.9526	92.7755	70.8645	162.815
	15.5741	79.5436	93.9298	62.7892	169.424
	15.5781	68.8007	90.5106	67.223	177.83
	15.5821	62.8541	85.8528	76.2807	165.735
	15.5861	69.069	95.2111	62.2791	171.635
	15.5901	68.782	88.3523	56.5232	162.879
	15.5941	61.6889	79.3887	65.1076	177.913
	15.5981	59.655	78.9704	70.3126	199.812
	15.6021	56.9188	91.0762	61.7623	181.134
	15.6061	52.7167	98.017	63.4613	177.066
	15.6101	57.8947	93.2194	67.935	194.479
	15.6141	62.0446	94.8507	72.3639	200.037
	15.6181	67.1222	92.0875	81.5585	186.855
	15.6221	76.8191	75.3726	80.7764	166.583
	15.6261	68.9872	73.8428	65.7892	169.603
	15.6301	54.9034	78.6876	59.987	181.505
	15.6341	60.0972	72.9003	70.5942	160.642
	15.6381	63.2436	98.5517	62.0355	164.098
	15.6421	64.5668	98.1353	71.2356	162.132
	15.6461	64.6366	100.93	67.4063	167.728
	15.6501	51.3118	88.6805	66.0938	169.788
	15.6541	55.6155	86.182	83.3107	152.361
	15.6581	79.6167	88.6977	72.9134	172.712
	15.6621	60.4679	73.3787	68.1262	157.393
	15.6661	74.9516	83.2775	62.3882	155.122
	15.6701	53.6943	87.5636	70.9172	170.156
	15.6741	60.3411	76.9524	75.3938	179.636
	15.6781	60.3966	89.54	82.4696	181.838
	15.6821	76.8143	89.9371	58.7689	181.226
	15.6861	67.5591	88.2733	70.4864	155.726
	15.6901	74.9015	92.7496	71.2037	172.481
	15.6941	74.6459	86.101	72.4695	196.495
	15.6981	73.9671	96.4447	75.5901	171.496
	15.7021	78.2021	97.0657	78.7537	159.369
	15.7061	76.4329	88.4861	73.8701	159.356
	15.7101	68.8135	94.5473	71.2108	155.759
	15.7141	64.8444	91.8194	74.7239	157.871
	15.7181	67.9031	72.657	71.0893	170.626
	15.7221	71.3348	74.4969	75.1094	185.15
	15.7261	74.6795	89.3861	84.8668	169.659
	15.7301	77.6972	79.2941	72.205	177.916
	15.7341	66.0964	88.1507	65.8964	160.669
	15.7381	60.1761	86.3432	71.4796	156.372
	15.7421	65.5071	92.1335	65.3981	177.905
	15.7461	62.3305	85.9118	74.0776	178.743
	15.7501	65.6695	84.9545	64.5685	198.52
	15.7541	58.01	83.997	77.9726	210.967
	15.7581	65.6422	82.084	77.04	186.141
	15.7621	82.4315	89.3	65.126	188.642
	15.7661	70.0838	73.4728	66.6231	164.654
	15.7701	71.3085	81.7608	66.9963	178.38
	15.7741	71.2106	108.344	77.9924	188.274
	15.7781	71.7389	93.4519	75.053	163.248
	15.7821	72.7129	100.023	65.3079	136.516
	15.7861	84.8366	95.4691	69.2325	163.857
	15.7901	79.3063	75.2303	60.692	185.066
	15.7941	66.8428	74.5851	55.86	177.256
	15.7981	56.6486	86.3159	65.4327	175.862
	15.8021	54.8978	81.7311	76.8718	170.751
	15.8061	65.2261	70.2162	73.5413	174.23
	15.8101	64.9492	74.836	75.0667	182.333
	15.8141	58.0485	82.1351	82.2176	160.11
	15.8181	62.871	76.3611	64.5832	157.733
	15.8221	55.6453	74.9959	71.5675	179.144
	15.8261	59.7646	78.0131	77.0499	172.008
	15.8301	60.5279	90.102	64.3905	180.514
	15.8341	66.9963	98.7004	65.9964	171.196
	15.8381	66.265	96.0544	66.2053	157.185
	15.8421	59.873	88.8611	67.687	176.3
	15.8461	58.1658	101.998	63.5949	180.759
	15.8501	65.8253	101.041	92.3181	167.355
	15.8541	51.982	72.9658	64.9662	157.648
	15.8581	66.1556	88.8295	62.9965	165.908
	15.8621	64.6	108.825	67.2418	201.802
	15.8661	63.2044	100.726	68.8184	180.609
	15.8701	72.1651	95.7025	70.5243	165.586
	15.8741	69.2244	97.8805	70.9961	157.941
	15.8781	68.3539	88.8124	88.6452	161.422
	15.8821	67.0876	93.5383	78.545	161.446
	15.8861	58.8858	98.4233	59.1047	161.809
	15.8901	50.1387	101.302	61.2649	178.976
	15.8941	50.0488	99.4171	64.9448	180.292
	15.8981	66.0438	88.4714	70.3838	166.661
	15.9021	71.6956	83.979	83.8259	164.028
	15.9061	61.6634	92.9475	77.9476	168.943
	15.9101	66.673	98.9645	65.7483	174.622
	15.9141	70.0663	90.5591	70.7858	169.695
	15.9181	72.7331	77.7339	58.7963	164.469
	15.9221	65.575	73.1032	73.739	153.099
	15.9261	63.8284	87.0468	91.4305	162.504
	15.9301	63.4984	114.61	57.2593	172.375
	15.9341	67.3439	98.1001	78.9338	186.956
	15.9381	70.9152	98.0638	67.1582	164.76
	15.9421	69.0003	76.0427	70.9879	182.951
	15.9461	53.7116	96.0569	81.5043	161.018
	15.9501	51.1717	94.2566	81.0828	189.197
	15.9541	79.7281	85.3135	64.4787	182.46
	15.9581	56.6825	82.34	52.8923	160.298
	15.9621	61.2028	93.7712	73.7635	164.627
	15.9661	66.9662	85.8582	71.0864	188.521
	15.9701	61.0114	97.4151	75.0122	182.733
	15.9741	61.9413	93.4755	77.9957	167.786
	15.9781	68.9149	89.2248	69.3884	179.591
	15.9821	61.6966	95.1447	61.7077	175.113
	15.9861	63.0159	101.136	70.6064	170.386
	15.9901	68.5602	96.661	71.7135	173.067
	15.9941	66.4409	95.3298	66.5531	169.546
	15.9981	70.2119	92.3476	77.0253	156.128
	16.0021	68.9005	81.6091	82.0598	149.608
	16.0061	63.3677	88.6085	69.5946	168.151
	16.0101	68.4292	90.0156	60.7533	168.532
	16.0141	58.6627	92.7988	66.6202	185.93
	16.0181	80.5726	100.458	64.4406	171.221
	16.0221	65.718	91.9625	72.5191	179.418
	16.0261	63.151	82.366	58.8144	170.16
	16.0301	57.362	102.649	66.5646	172.829
	16.0341	78.2043	96.7688	75.013	185.299
	16.0381	87.7787	84.3221	75.013	198.703
	16.0421	61.8323	101.716	74.9788	166.265
	16.0461	65.3581	86.9748	66.9915	136.399
	16.0501	70.2559	81.6192	59.2203	159.339
	16.0541	56.4711	94.6798	75.7166	175.238
	16.0581	63.7004	77.3982	76.9592	165.049
	16.0621	54.7272	76.0256	64.4455	170.325
	16.0661	62.8987	85.4762	74.2573	174.03
	16.0701	56.9273	76.2948	72.1096	181.662
	16.0741	63.036	84.4033	71.7265	188.32
	16.0781	72.0125	87.3053	72.8098	187.279
	16.0821	63.8779	85.0813	65.4198	194.692
	16.0861	63.4332	100.148	72.0877	187.648
	16.0901	66.088	99.0548	86.0149	171.145
	16.0941	57.2229	83.02	73.8051	169.767
	16.0981	62.7685	87.0014	64.8234	176.208
	16.1021	70.9888	90.6302	80.3994	197.306
	16.1061	61.0049	100.433	67.9918	185.695
	16.1101	66.3807	90.6465	69.9607	182.298
	16.1141	63.8144	91.8014	67.1536	167.764
	16.1181	65.6376	86.8905	72.3872	148.526
	16.1221	83.7665	93.4296	67.3502	161.343
	16.1261	80.8575	96.737	60.4213	186.708
	16.1301	77.9852	67.0564	70.9531	180.963
	16.1341	51.2764	62.2371	67.1927	223.047
	16.1381	57.3087	73.8733	70.6616	190.364
	16.1421	65.8105	72.3698	82.2855	201.731
	16.1461	62.8752	80.2852	64.16	175.908
	16.1501	69.8267	70.9948	70.1806	180.149
	16.1541	72.0125	70.9799	71.5286	179.321
	16.1581	62.917	89.5037	69.613	185.727
	16.1621	68.1785	89.7477	74.2349	184.349
	16.1661	80.3856	78.0275	85.6151	193.091
	16.1701	63.2777	75.3007	83.0074	172.577
	16.1741	55.9828	75.9198	69.5697	163.599
	16.1781	68.3922	88.6431	66.9052	180.358
	16.1821	66.7641	89.6524	68.7602	180.288
	16.1861	64.2305	74.2173	72.0348	178.856
	16.1901	70.935	81.0415	82.0915	180.413
	16.1941	70.2457	85.546	82.7109	166.535
	16.1981	68.3558	78.7525	78.0963	171.947
	16.2021	58.5567	83.4679	71.6234	174.947
	16.2061	68.868	77.6205	71.3211	169.839
	16.2101	73.5019	90.4785	86.7968	177.446
	16.2141	52.5711	97.6269	69.3258	175.089
	16.2181	49.2528	85.4041	81.014	185.154
	16.2221	53.1026	76.4056	80.8645	186.845
	16.2261	57.8898	96.5118	73.205	177.271
	16.2301	63.5832	86.7065	74.8459	197.482
	16.2341	62.2293	80.6696	68.7768	173.199
	16.2381	63.6785	91.0019	72.221	175.888
	16.2421	66.4281	106.712	57.7052	158.501
	16.2461	68.5381	93.2272	64.6951	183.031
	16.2501	71.8621	72.8462	66.5399	168.172
	16.2541	69.6225	76.504	74.1478	160.384
	16.2581	67.3761	81.6497	76.7422	169.291
	16.2621	66.3882	93.2399	77.1641	180.471
	16.2661	60.5074	97.715	73.0598	178.978
	16.2701	58.0144	92.4353	67.4578	163.799
	16.2741	59.5452	91.4111	67.407	173.564
	16.2781	56.4735	87.5199	76.1993	193.075
	16.2821	58.6841	80.7372	72.6778	180.968
	16.2861	70.7122	87.7525	51.0088	168.367
	16.2901	73.0616	95.7704	53.6653	180.836
	16.2941	64.4674	86.2089	65.2816	196.577
	16.2981	62.7394	84.3728	80.3843	160.657
	16.3021	72.1439	95.97	78.6462	163.956
	16.3061	67.2636	92.0133	81.7648	169.403
	16.3101	61.7638	98.1118	78.697	170.301
	16.3141	59.3779	88.2118	64.0608	151.155
	16.3181	68.9522	93.9564	65.9757	155.942
	16.3221	54.6944	94.0163	76.511	160.799
	16.3261	58.5699	91.2799	69.7164	166.501
	16.3301	52.0291	99.6669	68.9805	171.299
	16.3341	67.5465	95.2293	71.4926	146.396
	16.3381	69.4118	94.7574	71.9796	165.265
	16.3421	60.8538	88.3416	65.3376	181.671
	16.3461	65.7019	88.1127	74.8983	149.37
	16.3501	71.6061	88.9748	74.0696	147.747
	16.3541	72.3986	85.9453	71.0123	187.57
	16.3581	69.6949	82.2627	83.5458	179.953
	16.3621	60.6087	79.4277	83.4979	172.776
	16.3661	59.8462	79.9591	69.1762	182.114
	16.3701	63.32	77.5412	67.4177	173.627
	16.3741	55.5976	89.2626	81.036	171.041
	16.3781	63.0008	103.898	84.0467	177.748
	16.3821	77.2334	84.2921	73.3516	168.524
	16.3861	58.1125	87.2031	78.9968	156.693
	16.3901	70.5953	91.1281	62.2901	179.411
	16.3941	73.5652	85.5796	59.2572	165.547
	16.3981	62.2813	88.453	58.1985	186.054
	16.4021	59.7358	90.3558	72.4229	190.812
	16.4061	75.013	85.0147	83.619	179.514
	16.4101	74.7203	85.033	61.9741	156.192
	16.4141	59.4013	85.9905	60.0593	164.809
	16.4181	71.1108	90.6401	63.7146	150.96
	16.4221	49.75	91.0158	75.5876	182.974
	16.4261	59.7015	107.08	65.111	215.767
	16.4301	54.7634	93.1085	78.3109	178.359
	16.4341	54.5349	98.1699	78.9627	161.163
	16.4381	69.385	88.7309	62.1373	184.156
	16.4421	58.072	90.791	60.7532	173.704
	16.4461	60.1727	91.4753	58.5642	181.815
	16.4501	62.4269	96.491	75.5335	183.652
	16.4541	71.0107	93.8673	85.1653	164.83
	16.4581	66.7909	93.0468	76.9051	166.129
	16.4621	62.8402	94.7635	77.5899	185.932
	16.4661	63.72	93.5501	75.5667	187.853
	16.4701	57.0583	95.4543	67.0182	175.672
	16.4741	71.3947	89.9817	73.3611	179.447
	16.4781	76.1513	94.8658	73.3296	187.764
	16.4821	62.477	114.471	69.027	177.816
	16.4861	57.1804	94.1783	72.7081	185.538
	16.4901	84.3079	90.6408	66.1488	160.788
	16.4941	63.8983	88.3939	75.3974	157.293
	16.4981	50.6467	84.0965	64.4206	140.645
	16.5021	68.6289	85.4447	68.8633	169.522
	16.5061	60.0119	96.934	65.9909	158.99
	16.5101	49.5151	95.1086	83.1855	196.238
	16.5141	60.8326	83.1266	83.9762	187.009
	16.5181	66.3551	92.4408	70.1125	183.426
	16.5221	62.8791	97.3222	70.4913	192.95
	16.5261	65.9007	98.7559	88.2201	175.354
	16.5301	70.7179	90.8633	64.8483	169.288
	16.5341	72.7113	101.993	85.0608	165.535
	16.5381	75.6034	94.849	82.8837	183.634
	16.5421	66.5816	86.788	68.263	189.738
	16.5461	69.6864	96.2498	63.9819	186.376
	16.5501	74.3713	90.2796	62.9543	174.407
	16.5541	76.8726	87.2477	62.9828	164.028
	16.5581	72.2272	95.1999	63.9819	173.703
	16.5621	66.022	90.2107	70.8243	176.814
	16.5661	71.7875	89.2404	78.1469	164.462
	16.5701	68.1901	92.7643	67.6151	181.152
	16.5741	68.0959	89.9273	62.5653	201.111
	16.5781	59.1299	95.4337	78.3652	165.963
	16.5821	74.516	97.2047	75.8314	149.22
	16.5861	77.8124	95.543	86.56	163.901
	16.5901	60.2155	81.7985	74.7947	171.211
	16.5941	72.0976	89.3169	48.7567	190.912
	16.5981	88.5735	94.113	76.2053	188.894
	16.6021	66.5524	101.772	88.652	186.022
	16.6061	63.2139	81.5027	76.893	177.64
	16.6101	73.6922	96.9259	65.3319	176.141
	16.6141	57.1862	100.666	71.6072	162.394
	16.6181	64.4727	96.1883	76.2321	155.198
	16.6221	58.6243	94.254	73.2009	179.189
	16.6261	61.0216	89.6555	71.26	198.461
	16.6301	63.0109	96.8195	80.4938	171.882
	16.6341	69.3262	107.95	80.5351	163.3
	16.6381	67.0925	103.139	73.8694	170.581
	16.6421	56.4154	80.528	77.0582	170.832
	16.6461	53.5195	85.2251	78.9361	175.54
	16.6501	55.5453	97.4451	76.0132	181.567
	16.6541	62.1836	99.4558	78.1232	185.251
	16.6581	70.0838	105.66	75.6689	195.496
	16.6621	66.0013	98.3639	63.3072	202.698
	16.6661	66.3332	103.911	59.2173	195.183
	16.6701	73.0186	105.486	73.5515	175.258
	16.6741	73.2943	86.0874	87.5784	162.355
	16.6781	61.6518	73.6484	68.8103	158.118
	16.6821	58.1073	67.7551	80.12	167.294
	16.6861	79.6063	75.3768	93.8752	156.413
	16.6901	74.0505	101.971	80.8223	171.603
	16.6941	51.072	101.971	76.9926	162.986
	16.6981	71.037	94.3879	72.2447	175.427
	16.7021	66.5143	90.3299	80.1775	157.733
	16.7061	66.8799	94.358	59.3018	158.632
	16.7101	68.6638	95.0165	69.2273	157.375
	16.7141	66.6307	91.0568	61.7973	166.355
	16.7181	74.161	79.6435	80.4953	177.92
	16.7221	74.1861	94.825	72.6186	166.988
	16.7261	63.1782	99.0841	62.0776	158.405
	16.7301	61.6895	81.0725	61.2369	160.707
	16.7341	69.1154	83.5286	65.9752	159.531
	16.7381	63.5085	86.152	75.348	158.083
	16.7421	56.4664	80.0139	79.0716	165.341
	16.7461	54.8842	85.7334	74.3215	170.18
	16.7501	55.8134	82.6061	62.6042	174.836
	16.7541	58.6917	75.2044	63.9299	176.367
	16.7581	53.8452	88.1247	90.5912	156.301
	16.7621	62.4652	84.2873	87.7428	151.753
	16.7661	68.5206	85.2058	69.8303	169.712
	16.7701	67.7617	89.2028	65.2613	179.781
	16.7741	69.2706	101.131	65.9294	185.209
	16.7781	60.4154	89.7699	87.8496	195.08
	16.7821	71.9943	88.6742	77.714	170.269
	16.7861	56.2059	98.7161	72.9452	174.241
	16.7901	68.6526	84.3545	71.0303	190.517
	16.7941	74.6046	101.725	84.9939	154.681
	16.7981	67.8953	99.459	59.3234	162.703
	16.8021	59.3592	76.1064	76.309	172.422
	16.8061	69.2728	76.0349	80.0139	168.399
	16.8101	69.7262	89.2068	84.5864	173.888
	16.8141	63.9457	89.3774	81.6601	162.284
	16.8181	74.1942	98.1681	73.9221	163.796
	16.8221	72.3692	97.8987	80.4901	172.659
	16.8261	77.4778	99.1578	71.8159	171.298
	16.8301	72.4806	98.173	66.9539	158.692
	16.8341	57.9183	95.9859	80.0949	160.072
	16.8381	53.0092	93.3048	76.9514	166.245
	16.8421	64.3562	85.6055	70.5629	164.638
	16.8461	75.0899	84.8017	76.0901	169.302
	16.8501	73.0664	92.3613	70.7028	166.975
	16.8541	82.0406	89.6895	74.5108	159.359
	16.8581	75.7664	83.7942	67.9986	175.303
	16.8621	74.0472	105.27	64.6466	186.649
	16.8661	58.1537	108.144	83.1552	168.459
	16.8701	55.7386	98.3996	70.8647	160.534
	16.8741	67.0126	93.8927	83.4922	159.698
	16.8781	56.0863	92.5184	77.7838	190.689
	16.8821	58.0011	80.0717	72.0392	182.072
	16.8861	56.1034	85.7339	80.5925	139.131
	16.8901	61.4471	88.7071	70.0512	166.097
	16.8941	73.296	94.224	69.012	179.446
	16.8981	75.013	91.7136	90.4804	166.994
	16.9021	59.3215	80.797	76.9672	170.999
	16.9061	63.8952	103.19	94.2267	172.29
	16.9101	57.9118	100.109	66.392	174.742
	16.9141	66.4589	97.6374	56.2508	164.891
	16.9181	62.5942	82.4702	69.4287	173.736
	16.9221	58.2642	75.3996	70.8484	185.228
	16.9261	58.9552	88.5659	75.9811	188.615
	16.9301	57.9836	91.6702	81.0676	179.766
	16.9341	61.9915	92.0928	76.6864	165.048
	16.9381	68.6116	96.6176	68.2131	162.828
	16.9421	64.9084	94.6174	65.8408	158.024
	16.9461	58.1012	92.9455	76.2367	151.782
	16.9501	65.6498	81.9071	71.2802	181.746
	16.9541	63.3596	105.689	74.0097	198.286
	16.9581	68.1989	86.8924	59.9977	176.592
	16.9621	68.9805	83.1311	84.677	175.631
	16.9661	67.891	88.2833	75.9943	155.008
	16.9701	58.3076	74.679	67.3092	148.465
	16.9741	63.1321	100.621	72.1796	186.547
	16.9781	71.7491	80.5152	83.6689	163.569
	16.9821	54.3099	93.9896	71.9023	155.575
	16.9861	69.9064	90.5698	86.1308	155.916
	16.9901	65.2078	101.825	71.0455	167.806
	16.9941	60.7947	84.7198	75.2486	168.421
	16.9981	62.2667	89.8735	86.1131	184.7
	17.0021	72.3561	87.2653	76.076	154.809
	17.0061	65.1897	85.6912	66.277	164.701
	17.0101	56.1813	85.9756	76.6543	162.644
	17.0141	54.0094	93.1097	84.0145	156.209
	17.0181	59.4978	95.2728	74.1353	160.869
	17.0221	66.0059	90.4437	68.5113	164.459
	17.0261	61.0576	82.4519	69.6215	152.975
	17.0301	55.5096	81.8692	69.6638	149.48
	17.0341	57.4967	84.7183	78.8232	167.434
	17.0381	59.7133	83.4049	81.2799	174.71
	17.0421	68.101	92.6957	68.6721	171.207
	17.0461	65.0084	80.5154	76.5033	159.54
	17.0501	62.8141	80.7293	67.2287	172.327
	17.0541	67.5011	77.6683	73.0056	169.864
	17.0581	71.3191	87.3693	78.7523	170.014
	17.0621	46.3521	95.9288	83.7354	175.103
	17.0661	62.1623	84.2798	80.7109	154.065
	17.0701	65.9921	90.9819	73.0514	155.022
	17.0741	64.1055	77.6746	72.0597	167.415
	17.0781	56.7011	87.8993	76.5301	168.863
	17.0821	62.0837	89.8831	77.0133	172.5
	17.0861	60.5076	97.3983	76.9782	176.25
	17.0901	66.2702	82.5852	87.968	161.381
	17.0941	61.351	93.5553	76.9542	182.19
	17.0981	74.3225	89.9078	78.2548	172.12
	17.1021	77.0849	91.9085	64.6428	179.09
	17.1061	62.1513	83.9922	69.4838	174.783
	17.1101	61.9593	93.497	92.2183	163.535
	17.1141	64.8484	103.909	80.3471	157.864
	17.1181	64.4043	99.5492	59.4986	172.878
	17.1221	63.9177	99.6688	62.5462	181.867
	17.1261	56.414	96.2246	69.4092	170.228
	17.1301	54.9099	90.2567	72.9793	171.238
	17.1341	67.6694	92.9871	73.0126	168.458
	17.1381	72.9424	89.6296	71.9247	169.652
	17.1421	53.9847	107.448	72.8757	180.574
	17.1461	55.5033	94.5353	86.5751	174.723
	17.1501	62.558	75.986	86.9602	169.096
	17.1541	65.1994	84.0444	76.0281	169.928
	17.1581	58.3057	101.013	84.4235	169.325
	17.1621	63.0473	84.9596	74.9462	173.739
	17.1661	66.877	84.0022	73.0313	161.292
	17.1701	67.9429	92.3965	50.6609	146.127
	17.1741	59.9844	108.078	58.7594	170.725
	17.1781	64.9328	74.4833	76.9322	159.647
	17.1821	68.4225	101.767	73.5842	151.401
	17.1861	75.0673	77.2521	75.7839	166.696
	17.1901	66.2363	91.4395	72.7025	187.836
	17.1941	69.4476	98.9893	82.5056	183.892
	17.1981	76.1455	95.4393	82.9092	177.05
	17.2021	76.241	102.288	77.0596	177.212
	17.2061	59.0868	98.6534	73.3348	170.826
	17.2101	49.5472	82.926	69.4844	171.601
	17.2141	57.1782	83.8142	73.0335	163.671
	17.2181	60.7213	93.553	74.5125	173.862
	17.2221	57.8763	96.796	67.0116	192.893
	17.2261	59.3657	101.004	72.7167	162.357
	17.2301	66.2741	97.2653	82.8052	160.954
	17.2341	67.5123	95.0126	84.5204	160.026
	17.2381	66.9053	85.7681	93.8219	158.408
	17.2421	62.643	87.987	78.3438	162.542
	17.2461	80.6458	99.9494	79.7684	156.5
	17.2501	76.7795	79.1763	77.8181	167.512
	17.2541	63.3859	92.4161	75.8632	173.768
	17.2581	72.9603	77.0971	72.0334	167.066
	17.2621	63.4871	87.4914	64.3921	152.741
	17.2661	80.2666	96.1624	76.7178	179.248
	17.2701	65.5352	70.13	81.4828	176.828
	17.2741	69.5779	79.1728	77.0299	166.056
	17.2781	61.6273	87.4888	68.9744	157.772
	17.2821	50.1339	100.111	75.1482	158.246
	17.2861	63.711	82.3682	67.5252	161.742
	17.2901	71.0123	75.6305	71.5189	180.044
	17.2941	64.2521	89.2105	77.2017	175.491
	17.2981	61.1488	95.8784	66.629	167.029
	17.3021	79.3963	97.1238	65.9126	171.77
	17.3061	75.6135	89.7761	68.6234	176.434
	17.3101	58.1007	83.9883	70.1935	169.523
	17.3141	56.0226	95.802	77.2151	159.629
	17.3181	56.9649	101.694	68.8511	156.104
	17.3221	70.9313	96.2141	64.1731	150.084
	17.3261	64.6938	103.683	81.4345	153.381
	17.3301	70.64	111.019	80.9288	169.859
	17.3341	67.875	105.615	85.1327	176.03
	17.3381	74.2564	83.2683	88.1089	172.219
	17.3421	63.4044	91.6225	77.9234	153.363
	17.3461	58.5974	96.2533	85.8974	181.211
	17.3501	67.7901	84.3416	83.6903	152.195
	17.3541	56.3009	106.363	66.4564	166.557
	17.3581	47.6313	107.019	77.1826	153.065
	17.3621	56.7557	101.641	79.7541	167.942
	17.3661	66.467	108.629	75.7854	170.029
	17.3701	64.7985	100.379	80.6362	167.619
	17.3741	66.2633	104.056	88.0605	154.025
	17.3781	64.8574	96.6834	74.2179	162.233
	17.3821	65.3625	90.3134	83.5526	175.137
	17.3861	67.8798	82.0135	92.2399	166.292
	17.3901	61.3361	85.6894	84.1593	164.342
	17.3941	54.3413	99.7359	81.8111	173.976
	17.3981	55.5353	103.987	80.4678	180.041
	17.4021	60.787	105.646	77.8645	179.18
	17.4061	63.5619	105.509	72.4176	164.77
	17.4101	61.1229	96.5066	71.073	151.424
	17.4141	59.6573	98.3251	85.3061	157.96
	17.4181	66.5192	104.68	85.7687	162.367
	17.4221	71.7634	98.5172	86.766	163.03
	17.4261	63.8466	91.7944	78.0138	147.958
	17.4301	71.6712	77.6135	78.8842	150.497
	17.4341	73.6672	103.449	66.0696	165.475
	17.4381	63.5844	85.6119	86.9416	183.664
	17.4421	59.3813	93.3872	74.9017	190.326
	17.4461	68.9557	102.962	72.0293	146.284
	17.4501	63.2702	86.7918	72.9313	162.138
	17.4541	48.4619	96.9267	68.4661	175.759
	17.4581	82.5521	101.485	71.4795	159.692
	17.4621	77.262	109.388	76.1	173.437
	17.4661	77.3581	114.146	76.2316	167.65
	17.4701	61.7488	106.148	84.8848	145.807
	17.4741	55.2877	96.7027	76.8317	168.908
	17.4781	55.0095	87.4756	80.5154	174.183
	17.4821	65.9864	94.9782	82.531	179.731
	17.4861	71.875	91.7787	78.1699	168.398
	17.4901	64.695	87.1732	76.0132	162.923
	17.4941	57.5325	93.3597	67.7573	163.181
	17.4981	57.7745	95.6932	74.8938	169.704
	17.5021	58.0163	90.0281	87.8377	178.258
	17.5061	62.1039	91.8077	84.0977	169.581
	17.5101	70.9364	102.569	90.7451	181.794
	17.5141	60.0872	93.3486	79.4149	180.47
	17.5181	55.0095	87.1886	83.0463	164.161
	17.5221	56.3113	86.407	75.4302	191.129
	17.5261	62.1256	108.681	84.4013	173.665
	17.5301	63.0109	100.715	76.121	170.317
	17.5341	63.4452	98.8405	85.3389	155.998
	17.5381	70.8419	112.741	75.1214	172.596
	17.5421	60.31	95.5068	81.8235	145.788
	17.5461	74.8991	117.35	68.9866	161.775
	17.5501	69.7646	101.212	60.8792	177.157
	17.5541	68.1666	104.934	86.2149	180.722
	17.5581	59.9826	86.7483	82.1837	157.747
	17.5621	54.9433	81.2167	90.6184	174.759
	17.5661	54.0094	96.0854	81.8156	187.773
	17.5701	55.3344	95.8975	73.604	157.554
	17.5741	49.0527	98.7082	77.7045	145.187
	17.5781	56.219	102.018	80.424	160.007
	17.5821	65.6235	97.5934	78.3357	161.838
	17.5861	62.973	91.997	87.1099	168.648
	17.5901	63.1722	94.1775	94.2422	175.945
	17.5941	66.3024	100.65	88.0371	167.015
	17.5981	69.2919	98.1142	87.7866	160.388
	17.6021	71.2907	97.6647	94.3077	163.646
	17.6061	55.9663	109.808	100.856	176.987
	17.6101	50.0105	104.513	105.286	159.301
	17.6141	48.8473	113.415	77.8391	125.1
	17.6181	56.0097	116.062	82.3852	146.448
	17.6221	54.9121	101.261	70.1096	177.689
	17.6261	49.2018	102.654	78.1361	200.541
	17.6301	74.5356	98.7234	79.5365	161.285
	17.6341	62.0889	91.0639	67.0898	167.987
	17.6381	77.2035	98.5847	86.9586	165.099
	17.6421	58.0172	93.5636	69.8367	171.391
	17.6461	58.6093	93.8826	71.4779	162.498
	17.6501	56.5122	112.094	76.0981	179.076
	17.6541	47.4154	126.958	66.8564	179.906
	17.6581	67.8794	86.3943	72.1049	165.657
	17.6621	84.366	92.5904	70.1405	174.949
	17.6661	79.5174	102.018	67.3581	175.802
	17.6701	71.3138	94.0303	67.5918	165.01
	17.6741	61.6222	89.5839	78.2438	177.081
	17.6781	59.166	101.063	80.7544	187.929
	17.6821	62.9489	104.204	81.777	174.833
	17.6861	60.0437	83.7922	79.1989	155.975
	17.6901	52.9945	80.5121	76.3382	144.571
	17.6941	57.8315	104.929	86.1707	153.826
	17.6981	67.9409	101.371	82.2668	169.827
	17.7021	57.9019	83.3849	83.6242	164.23
	17.7061	57.5171	96.1933	83.2053	184.055
	17.7101	65.2691	92.6136	95.5009	158.512
	17.7141	60.8406	101.83	97.5466	169.378
	17.7181	55.2134	90.9218	70.1093	191.82
	17.7221	66.3263	106.877	62.2699	155.221
	17.7261	72.0276	89.4685	67.1022	175.91
	17.7301	72.985	118.192	72.8469	168.25
	17.7341	68.3619	96.697	80.4539	189.423
	17.7381	59.995	102.072	62.3436	154.566
	17.7421	63.2348	81.8949	78.5986	173.684
	17.7461	71.2338	94.8666	84.4218	139.51
	17.7501	67.6615	105.809	87.255	188.459
	17.7541	63.8596	100.846	82.9942	180.496
	17.7581	62.3077	106.74	81.6515	151.067
	17.7621	65.171	107.859	78.8539	157.826
	17.7661	61.7046	97.1733	81.7307	159.953
	17.7701	72.201	94.802	76.2267	174.095
	17.7741	77.9613	95.9992	65.4809	183.475
	17.7781	68.2869	99.5125	64.752	182.951
	17.7821	61.4959	95.5383	70.1078	174.103
	17.7861	60.2709	89.3039	70.7518	153.534
	17.7901	62.312	95.6235	70.6547	159.629
	17.7941	62.5092	83.3467	77.1388	167.321
	17.7981	69.7664	89.0154	76.5081	170.272
	17.8021	69.2828	94.3397	77.8819	177.982
	17.8061	80.2107	112.397	66.5033	180.392
	17.8101	68.5577	99.2142	68.2538	168.681
	17.8141	52.3471	101.726	65.2151	147.623
	17.8181	67.8301	109.946	90.4708	176.396
	17.8221	63.0429	108.031	76.1092	133.311
	17.8261	45.8655	93.7056	85.4877	152.932
	17.8301	66.8126	88.4734	77.8381	151.301
	17.8341	55.1536	92.346	83.9425	162.286
	17.8381	62.0413	73.2145	82.506	149.134
	17.8421	72.6011	77.602	74.2051	145.244
	17.8461	68.3362	92.5244	69.0273	158.244
	17.8501	74.3595	99.7995	76.3599	153.984
	17.8541	66.2543	106.897	83.2803	153.946
	17.8581	53.8786	94.0974	80.0924	164.502
	17.8621	50.5767	87.9909	75.8772	171.166
	17.8661	55.1872	102.529	73.9283	175.628
	17.8701	63.3556	111.571	72.047	165.512
	17.8741	62.2862	108.698	78.94	166.441
	17.8781	57.7675	98.2229	89.7699	177.598
	17.8821	60.9452	84.6595	89.2398	166.449
	17.8861	63.3895	84.0145	79.7588	169.029
	17.8901	71.6295	85.596	65.4414	174.891
	17.8941	67.7842	95.0221	68.1074	183.751
	17.8981	64.7643	109.197	79.2059	163.019
	17.9021	59.1373	95.4511	68.2926	177.615
	17.9061	82.5153	87.2143	76.413	160.325
	17.9101	68.8091	97.0015	78.4356	188.005
	17.9141	65.982	81.2494	53.4211	156.351
	17.9181	64.0671	96.5684	80.2294	177.414
	17.9221	48.2051	105.385	80.0843	172.452
	17.9261	54.082	104.196	75.5428	181.707
	17.9301	76.9672	82.0603	71.6349	169.519
	17.9341	67.3485	91.6065	78.9967	167.754
	17.9381	69.3261	94.2572	84.0512	157.399
	17.9421	63.1264	99.0346	73.5443	180.552
	17.9461	62.0052	96.253	79.7654	157.917
	17.9501	61.1159	83.2779	77.4347	151.5
	17.9541	59.4211	94.6917	80.6733	168.813
	17.9581	61.7155	107.516	80.5113	167.114
	17.9621	63.003	98.4419	73.4929	172.133
	17.9661	61.9824	89.8972	68.6739	175.262
	17.9701	64.1048	88.5029	71.0372	156.071
	17.9741	72.2815	82.0034	83.6598	157.447
	17.9781	76.6406	83.6497	87.3029	171.945
	17.9821	67.7206	92.3578	74.5572	158.863
	17.9861	65.9877	82.2188	66.7581	159.929
	17.9901	65.8942	86.6328	58.9522	172.854
	17.9941	75.3777	89.8332	76.5414	175.049
	17.9981	66.3774	93.4905	68.6183	168.262
	18.0021	64.2039	88.9973	66.9514	157.437
	18.0061	89.189	77.6243	78.1573	172.772
	18.0101	67.1679	93.9008	81.987	139.262
	18.0141	64.1294	93.9734	69.6198	155.12
	18.0181	68.5518	91.2919	91.7155	166.017
	18.0221	53.4051	97.0313	91.3775	164.357
	18.0261	61.7066	91.4337	86.0783	179.664
	18.0301	60.1085	89.2351	62.3797	161.958
	18.0341	61.934	95.6138	84.0157	203.905
	18.0381	75.526	82.7207	87.7587	187.665
	18.0421	74.4851	85.8066	67.3865	158.666
	18.0461	68.5397	97.0747	68.3544	157.058
	18.0501	74.3912	97.6115	73.8777	170.678
	18.0541	70.5306	89.2001	70.8801	170.077
	18.0581	64.4229	82.0848	75.2835	170.747
	18.0621	70.5319	90.5748	78.0539	172.43
	18.0661	77.3619	94.8351	76.1569	162.762
	18.0701	76.4016	81.014	77.8208	164.931
	18.0741	70.8235	84.1382	70.4504	174.841
	18.0781	76.7086	89.0872	67.5202	174.479
	18.0821	72.8326	84.2417	71.5109	165.66
	18.0861	60.5078	85.8976	77.3967	191.627
	18.0901	57.8419	88.5961	64.45	174.192
	18.0941	79.3216	81.109	57.8967	157.027
	18.0981	64.0953	91.598	83.5792	158.543
	18.1021	65.9255	101.717	77.0706	184.402
	18.1061	60.1809	81.6107	80.9004	142.275
	18.1101	72.0589	93.9818	75.4036	192.05
	18.1141	61.4878	81.7186	87.4243	170.325
	18.1181	65.9193	98.5848	67.912	172.094
	18.1221	67.7823	82.7401	71.1935	176.957
	18.1261	74.083	93.1915	64.6647	149.952
	18.1301	82.4618	93.0014	69.1759	183.299
	18.1341	64.0922	95.0162	71.9796	179.06
	18.1381	68.5287	105.855	78.3252	182.917
	18.1421	77.5666	95.0809	76.0924	178.589
	18.1461	68.1847	89.475	72.5585	166.207
	18.1501	62.025	91.498	79.0565	158.999
	18.1541	62.1386	89.8964	84.9759	174.771
	18.1581	72.563	90.1789	80.8305	185.063
	18.1621	88.5115	89.0154	72.0047	165.901
	18.1661	78.6456	90.9739	63.9824	175.282
	18.1701	64.5927	97.3428	58.5916	192.218
	18.1741	64.9895	99.2516	64.1982	176.958
	18.1781	62.833	88.0152	72.2854	178.141
	18.1821	64.2165	87.5257	56.1306	187.833
	18.1861	54.5031	84.6149	66.1387	161.25
	18.1901	52.3338	82.4818	61.2574	195.826
	18.1941	68.7228	87.9086	76.1554	147.661
	18.1981	87.8715	85.0363	79.9851	191.703
	18.2021	51.8697	88.7765	69.5258	160.591
	18.2061	66.3482	93.5542	67.1964	159.028
	18.2101	61.0615	79.27	62.6565	148.576
	18.2141	69.0581	93.4637	80.1061	170.879
	18.2181	71.7924	98.5771	66.8517	180.711
	18.2221	62.3949	94.5483	76.7281	194.482
	18.2261	58.3153	84.6774	74.3704	186.526
	18.2301	61.2438	86.1934	84.0209	163.995
	18.2341	66.6689	88.4058	69.068	163.562
	18.2381	61.6374	82.3425	62.384	165.626
	18.2421	60.1795	88.4664	74.7983	176.589
	18.2461	66.4213	89.8224	81.014	176.5
	18.2501	72.0895	91.1259	66.9453	174.459
	18.2541	72.8041	98.8121	55.7317	190.137
	18.2581	64.8221	94.9143	69.91	180.338
	18.2621	59.2949	101.036	77.2898	158.955
	18.2661	64.3172	96.3254	77.206	162.527
	18.2701	76.9203	93.3244	71.3844	161.144
	18.2741	75.9306	99.8759	60.6388	132.794
	18.2781	61.9736	68.2577	67.1625	169.482
	18.2821	85.9157	92.628	63.0024	154.027
	18.2861	83.4553	79.8647	73.0497	155.702
	18.2901	58.1354	78.1528	91.0018	184.614
	18.2941	66.7524	87.7272	90.0444	155.891
	18.2981	67.9095	80.5469	76.9752	141.957
	18.3021	66.2395	87.9891	76.0132	165.836
	18.3061	70.2302	93.2341	84.4506	183.373
	18.3101	64.5727	87.5662	77.9666	161.92
	18.3141	59.9769	89.8074	73.7376	168.922
	18.3181	61.1586	83.1384	65.8514	155.127
	18.3221	66.0221	96.136	65.002	178.929
	18.3261	70.5353	93.9238	66.0114	164.382
	18.3301	72.5676	89.7392	67.7454	151.075
	18.3341	65.9192	87.1962	61.9185	161.12
	18.3381	61.5202	85.0211	59.5325	170.048
	18.3421	66.6655	88.2777	58.8384	171.109
	18.3461	77.2827	89.7617	65.7142	159.833
	18.3501	76.9712	89.1006	77.0994	158.589
	18.3541	62.6763	90.683	70.0103	179.029
	18.3581	68.948	89.7252	72.3029	174.642
	18.3621	74.5405	91.4504	76.9403	162.668
	18.3661	55.625	98.812	83.681	173.825
	18.3701	59.4751	97.3658	65.7782	170.914
	18.3741	65.5418	93.0139	80.0973	158.156
	18.3781	56.0952	85.7047	79.3855	148.903
	18.3821	68.9805	82.2891	60.4341	193.834
	18.3861	68.9805	90.906	72.8808	163.196
	18.3901	79.4592	72.0208	60.6659	189.621
	18.3941	67.3108	80.9933	66.3619	178.33
	18.3981	71.1684	76.7897	72.1681	161.389
	18.4021	53.1036	62.037	72.1905	155.739
	18.4061	63.0438	72.2658	72.0125	193.234
	18.4101	77.2975	77.4523	71.2427	187.731
	18.4141	71.291	80.097	68.9288	186.893
	18.4181	57.8578	80.9771	66.6774	170.7
	18.4221	66.4131	90.7623	67.8392	146.405
	18.4261	73.8792	95.3162	62.7763	139.858
	18.4301	71.9312	100.786	67.9402	153.488
	18.4341	63.7876	94.9774	74.6051	172.698
	18.4381	60.4023	84.6497	71.5732	180.274
	18.4421	64.7921	85.2002	66.6194	168.832
	18.4461	60.1787	83.8462	62.8426	160.337
	18.4501	58.7185	88.0413	72.026	176.798
	18.4541	69.1619	88.1652	75.1007	183.163
	18.4581	72.9754	93.3371	61.2742	155.858
	18.4621	64.1458	91.3413	69.7147	147.161
	18.4661	57.4213	90.4752	75.8359	158.721
	18.4701	65.6863	76.2569	90.4174	168.166
	18.4741	62.5076	87.456	67.2353	160.133
	18.4781	54.1718	78.0135	71.08	145.35
	18.4821	65.6611	78.0135	75.8672	168.329
	18.4861	65.9813	102.109	87.1161	161.527
	18.4901	76.6404	89.8461	71.1861	156.599
	18.4941	73.7967	88.0152	64.7952	162.774
	18.4981	72.9793	93.5786	66.3834	160.751
	18.5021	61.6408	91.2259	75.3509	169.125
	18.5061	55.8377	89.2592	71.5404	162.653
	18.5101	60.3926	93.0527	69.012	152.972
	18.5141	70.5769	76.7321	58.924	153.809
	18.5181	72.6281	67.7443	58.2738	160.657
	18.5221	71.0123	67.9214	55.4676	161.847
	18.5261	67.4922	78.0748	52.523	166.062
	18.5301	69.0422	91.7349	54.9844	161.831
	18.5341	77.1012	87.0813	63.7799	160.049
	18.5381	68.3588	82.7247	74.4793	159.334
	18.5421	49.6733	91.3571	71.0153	140.342
	18.5461	50.7188	90.9451	69.592	146.966
	18.5501	54.1877	99.7576	67.7667	144.623
	18.5541	61.6873	88.1726	62.9248	169.872
	18.5581	43.2806	81.014	79.0912	174.27
	18.5621	55.104	82.053	63.7428	158.281
	18.5661	56.2412	90.2471	61.4706	148.571
	18.5701	59.2235	92.5276	55.6706	178.297
	18.5741	65.9255	80.0809	74.8194	160.106
	18.5781	63.1634	102.799	63.6207	169.521
	18.5821	56.6621	77.7159	66.6388	138.286
	18.5861	46.4788	90.533	75.6223	155.701
	18.5901	64.7295	72.4727	64.6873	169.71
	18.5941	58.076	93.6841	57.3091	171.951
	18.5981	64.584	105.436	70.0032	168.347
	18.6021	63.8471	91.0539	73.6248	144.817
	18.6061	56.121	78.1148	69.0717	160.361
	18.6101	62.1424	81.7106	70.6649	163.07
	18.6141	62.3469	84.8819	71.8797	180.952
	18.6181	63.22	83.9762	69.409	184.234
	18.6221	66.0868	77.7582	70.4181	188.317
	18.6261	60.4746	75.364	65.088	193.912
	18.6301	56.8017	82.5981	63.3259	181.179
	18.6341	56.2419	83.9538	74.9523	179.838
	18.6381	60.4438	83.8415	74.5332	166.373
	18.6421	77.8185	83.9893	77.7451	166.247
	18.6461	77.3018	75.4987	77.6914	147.511
	18.6501	68.5302	83.2436	76.8636	153.575
	18.6541	71.1531	81.2808	64.7002	143.025
	18.6581	69.7273	86.4287	74.1953	147.66
	18.6621	49.2862	63.7884	66.5118	189.534
	18.6661	54.0357	77.0265	58.0626	164.068
	18.6701	55.9505	77.9839	61.8924	166.94
	18.6741	58.7674	93.7495	67.5489	148.398
	18.6781	59.0102	73.768	60.0436	162.962
	18.6821	53.9524	79.4419	67.4399	160.814
	18.6861	65.7869	88.1781	72.1809	177.557
	18.6901	66.7388	90.0156	73.0126	170.666
	18.6941	61.692	77.8215	75.124	159.804
	18.6981	71.4428	83.1001	70.6332	155.01
	18.7021	68.1919	84.2346	67.3817	157.807
	18.7061	62.3949	84.3258	72.2664	151.146
	18.7101	64.1902	87.6495	67.2952	150.474
	18.7141	53.9327	84.9586	59.481	146.924
	18.7181	54.4175	80.5544	56.712	150.055
	18.7221	59.4153	87.9416	61.1026	163.863
	18.7261	48.6078	89.2375	70.2311	164.953
	18.7301	57.3253	73.0126	70.34	175.321
	18.7341	61.6671	74.4608	70.1164	189.083
	18.7381	52.9598	78.965	69.6452	162.821
	18.7421	57.9883	83.8537	85.3146	140.338
	18.7461	52.5308	94.0435	64.3963	156.754
	18.7501	49.1782	109.542	53.1536	134.904
	18.7541	78.325	104.022	69.5493	136.403
	18.7581	58.0175	79.8417	75.6393	165.869
	18.7621	58.9749	76.0119	66.0649	191.72
	18.7661	59.9592	97.8394	67.9094	136.993
	18.7701	58.1972	90.8579	71.6381	164.847
	18.7741	77.8495	86.5196	52.1137	156.724
	18.7781	60.4804	88.4789	77.7556	169.811
	18.7821	60.6551	76.5188	55.1717	155.824
	18.7861	59.8024	71.5404	62.4665	144.401
	18.7901	61.0914	77.2558	55.5248	139.943
	18.7941	65.8877	83.8826	51.9385	146.12
	18.7981	57.6675	91.4913	57.2686	156.719
	18.8021	58.3389	89.8823	61.6799	155.298
	18.8061	64.0111	87.5847	66.1504	139.515
	18.8101	61.1259	94.7858	62.2799	143.929
	18.8141	65.4299	92.211	61.9927	152.07
	18.8181	72.2436	75.0796	63.891	152.311
	18.8221	65.1859	68.1309	58.661	163.79
	18.8261	58.7414	77.8771	68.3597	154.404
	18.8301	55.2057	91.8198	62.4555	154.778
	18.8341	55.0114	89.245	56.0652	166.529
	18.8381	63.1074	74.292	74.4545	168.009
	18.8421	66.608	80.0139	65.1166	152.412
	18.8461	57.7885	79.197	77.1001	164.222
	18.8501	56.5612	71.9573	69.012	138.804
	18.8541	65.769	71.1526	68.9226	135.049
	18.8581	47.5777	81.6845	62.2206	136.964
	18.8621	57.1875	68.9939	54.5636	177.765
	18.8661	61.5499	75.0915	59.3191	149.173
	18.8701	60.2982	67.5573	59.983	175.275
	18.8741	68.8074	74.0087	63.2093	164.237
	18.8781	64.9536	87.3732	60.9817	130.492
	18.8821	56.5517	76.6844	57.125	150.974
	18.8861	50.6488	83.7823	61.3865	172.438
	18.8901	44.6005	80.5699	76.6054	177.66
	18.8941	57.2467	80.2606	74.5863	174.428
	18.8981	58.2111	78.0253	70.1897	168.218
	18.9021	62.5267	79.5006	68.9698	151.409
	18.9061	69.502	84.1779	64.6337	156.853
	18.9101	65.0952	77.4288	63.0109	169.443
	18.9141	63.1186	73.598	64.4782	162.314
	18.9181	60.3155	78.6768	66.0167	172.698
	18.9221	69.536	85.4641	66.2921	168.197
	18.9261	62.3156	93.1039	70.5341	163.463
	18.9301	54.6808	75.217	66.4194	173.767
	18.9341	67.8524	80.1684	67.0138	157.087
	18.9381	61.6544	101.424	62.2483	140.824
	18.9421	58.6283	94.6492	64.1638	168.953
	18.9461	53.9847	66.9536	66.1489	167.483
	18.9501	53.9847	94.7193	70.9361	154.079
	18.9541	68.238	89.325	80.4981	167.307
	18.9581	71.6976	77.2003	68.2968	143.498
	18.9621	56.4723	76.0132	86.8685	152.248
	18.9661	60.577	67.8036	67.0289	154.027
	18.9701	77.5446	66.7594	65.873	148.51
	18.9741	64.3569	87.6118	61.8616	153.647
	18.9781	52.4634	79.0698	62.7837	167.814
	18.9821	60.3936	77.834	63.3314	155.388
	18.9861	52.6333	77.3655	67.8757	170.957
	18.9901	51.901	75.544	56.8486	171.12
	18.9941	60.6244	74.4446	68.491	160.073
	18.9981	69.2571	83.1026	78.9255	164.872
	19.0021	66.3507	93.9734	61.4163	164.576
	19.0061	54.4046	88.8782	62.4949	152.704
	19.0101	59.9494	76.0741	77.0133	143.025
	19.0141	64.3304	70.3911	75.4282	146.989
	19.0181	57.2207	77.4783	66.1249	160.577
	19.0221	65.5318	77.7766	55.8298	173.176
	19.0261	65.4701	86.0207	75.1013	170.565
	19.0301	70.6126	90.9567	71.0123	159.367
	19.0341	60.5252	69.3814	71.6599	183.324
	19.0381	46.8986	101.291	77.7397	160.67
	19.0421	45.1064	105.767	72.8007	188.565
	19.0461	54.6807	89.491	58.4391	157.927
	19.0501	67.987	80.6728	80.2571	164.443
	19.0541	76.0885	81.783	66.0919	159.721
	19.0581	64.3523	81.135	59.7732	137.07
	19.0621	67.6061	73.82	69.4016	161
	19.0661	54.63	89.4223	75.0403	172.571
	19.0701	56.4127	89.9744	80.2631	171.094
	19.0741	52.9648	79.283	77.3122	139.802
	19.0781	58.79	83.7829	64.288	157.037
	19.0821	69.2894	72.0075	69.7396	174.857
	19.0861	69.7481	64.9072	70.3963	156.619
	19.0901	69.4872	74.9954	65.9868	159.002
	19.0941	63.2942	91.1088	71.6826	152.629
	19.0981	62.5879	99.6861	81.0108	148.76
	19.1021	71.1214	89.3688	75.6456	171.861
	19.1061	66.9857	80.6763	58.9843	158.008
	19.1101	74.1136	83.9955	66.1159	159.051
	19.1141	71.0285	90.9834	64.9951	151.945
	19.1181	64.9577	92.9446	63.5324	162.957
	19.1221	53.7888	77.4605	50.9706	149.53
	19.1261	58.01	80.0139	75.4745	163.857
	19.1301	59.1498	79.178	64.619	168.51
	19.1341	72.6811	69.4113	71.5488	150.289
	19.1381	64.0641	81.8579	59.1021	159.863
	19.1421	59.2701	78.2215	59.9584	157.183
	19.1461	66.226	77.9779	59.983	168.725
	19.1501	67.8746	80.6024	60.0104	153.633
	19.1541	68.0118	77.7318	67.3955	155.129
	19.1581	54.7595	89.4217	67.425	147.401
	19.1621	56.8915	78.3095	79.5122	150.172
	19.1661	61.7532	79.2117	72.204	148.494
	19.1701	65.6113	91.7656	62.4609	167.828
	19.1741	67.6193	86.6858	67.3029	175.385
	19.1781	75.3239	85.6259	75.3688	161.089
	19.1821	67.4298	75.9089	79.0585	151.504
	19.1861	60.7705	74.0528	78.5736	159.668
	19.1901	63.0459	83.7895	65.61	168.952
	19.1941	53.6667	71.9325	58.9058	164.291
	19.1981	52.6187	69.2476	73.0919	171.74
	19.2021	67.6551	86.9195	67.1057	186.96
	19.2061	75.074	78.945	54.3606	148.003
	19.2101	67.8785	79.3441	76.1629	126.186
	19.2141	67.3725	88.1039	66.4687	160.297
	19.2181	55.3364	76.8278	80.6182	142.933
	19.2221	80.6222	85.9432	71.2056	165.405
	19.2261	68.0661	67.3378	63.0325	151.081
	19.2301	68.9805	73.083	46.3326	152.049
	19.2341	68.9805	81.6999	75.0557	159.709
	19.2381	54.1868	76.4548	67.674	144.276
	19.2421	55.6617	73.3606	82.0427	147.446
	19.2461	57.6668	71.2966	93.2309	146.275
	19.2501	59.6079	88.5891	86.2281	162.803
	19.2541	58.4973	66.5366	61.3179	159.463
	19.2581	55.1287	70.1167	68.9726	162.665
	19.2621	49.3101	83.7402	75.6843	142.875
	19.2661	54.5284	85.4612	70.9507	143.275
	19.2701	53.1493	88.1172	72.7005	151.198
	19.2741	63.1446	87.2099	75.4695	154.745
	19.2781	68.9685	82.9745	75.4796	158.959
	19.2821	61.6355	85.6819	75.5547	152.317
	19.2861	71.6203	87.4808	77.0568	141.544
	19.2901	76.8184	91.1059	75.9083	139.531
	19.2941	63.6343	94.416	66.6961	146.287
	19.2981	71.5228	80.7221	56.7985	156.889
	19.3021	62.7653	87.0683	48.9197	145.865
	19.3061	63.0268	75.9813	66.4497	169.779
	19.3101	66.8206	70.2259	74.8559	155.512
	19.3141	64.7136	78.5927	70.4277	151.683
	19.3181	56.5623	55.1639	80.0754	177.071
	19.3221	75.6857	81.8505	69.5687	153.634
	19.3261	66.1113	77.0633	85.8451	142.144
	19.3301	51.7945	81.7523	64.2156	141.077
	19.3341	60.94	81.0718	59.3623	135.53
	19.3381	59.4231	76.7012	59.8728	152.275
	19.3421	61.4707	90.7763	65.7516	155.027
	19.3461	55.7638	81.5361	60.7624	142.519
	19.3501	51.8045	80.2183	61.95	154.458
	19.3541	68.98	81.6691	71.9794	159.263
	19.3581	73.7648	72.2686	77.3126	170.722
	19.3621	64.7247	80.3725	58.5794	163.062
	19.3661	57.7251	85.0235	58.9698	159.601
	19.3701	60.1863	76.7934	73.1886	155.153
	19.3741	64.9705	73.9312	78.4524	144.147
	19.3781	60.7392	83.8417	72.9878	145.765
	19.3821	63.0819	97.5664	63.6166	167.805
	19.3861	66.4298	89.9612	64.3886	176.475
	19.3901	53.1926	71.5774	63.3009	154.21
	19.3941	69.6799	81.6131	55.0095	162.692
	19.3981	75.1863	75.6507	56.7763	149.526
	19.4021	71.3727	79.4663	62.2845	153.211
	19.4061	78.7854	84.4493	59.3995	146.624
	19.4101	60.1666	73.1821	60.8544	158.184
	19.4141	70.4186	57.0892	51.52	168.274
	19.4181	59.9162	75.8227	78.0224	154.455
	19.4221	54.1716	62.4185	81.8522	111.371
	19.4261	71.6067	76.8296	57.0074	122.059
	19.4301	63.291	77.1297	66.4988	160.141
	19.4341	52.7321	83.7057	67.9807	166.635
	19.4381	59.7929	81.8205	72.0046	140.677
	19.4421	58.9596	86.267	86.5821	146.053
	19.4461	54.4434	80.1687	71.0428	137.899
	19.4501	50.3255	90.432	65.0237	133.023
	19.4541	61.5478	95.7163	65.9813	142.384
	19.4581	71.3547	88.5738	74.7969	154.468
	19.4621	69.2095	88.9043	72.8644	169.35
	19.4661	57.9739	78.4602	55.9721	162.936
	19.4701	53.6732	71.3403	51.9629	164.058
	19.4741	59.6445	77.9012	70.1944	175.474
	19.4781	69.0947	80.2327	81.168	156.081
	19.4821	73.7441	92.9808	75.3258	138.711
	19.4861	57.2577	97.8077	78.5393	142.878
	19.4901	60.8561	86.5826	74.5226	159.389
	19.4941	82.1752	76.8245	67.1307	143.85
	19.4981	70.6599	78.8575	45.4274	149.677
	19.5021	67.836	75.1293	54.8906	142.79
	19.5061	58.6096	89.853	68.233	144.398
	19.5101	54.3006	76.272	59.5603	186.385
	19.5141	62.9175	83.9315	75.8367	167.237
	19.5181	59.2213	87.8042	62.7495	181.24
	19.5221	48.1286	85.2614	62.887	151.193
	19.5261	59.9407	78.9795	58.7001	168.718
	19.5301	75.0916	82.8939	57.9836	162.939
	19.5341	55.4823	78.576	59.5639	143.158
	19.5381	51.9467	82.8897	59.2758	141.697
	19.5421	61.9771	78.0589	52.0663	176.161
	19.5461	64.7128	89.9472	66.5399	165.71
	19.5501	61.5834	90.7339	73.5855	157.489
	19.5541	56.5985	84.8475	69.7233	172.8
	19.5581	62.8781	87.6664	71.6636	178.901
	19.5621	66.6703	83.7916	74.9788	157.275
	19.5661	53.2816	80.3777	71.0849	145.316
	19.5701	53.4352	80.498	66.0114	166.273
	19.5741	69.2238	76.5455	62.4691	172.817
	19.5781	59.526	78.5293	65.2746	145.836
	19.5821	49.5373	69.6064	82.5511	128.35
	19.5861	63.324	80.9512	68.731	142.959
	19.5901	68.7366	73.5351	56.5463	146.105
	19.5941	70.596	98.5432	67.4273	160.093
	19.5981	62.2027	73.8915	64.203	160.548
	19.6021	65.2971	99.6243	66.2794	157.206
	19.6061	87.814	75.0861	71.1302	177.606
	19.6101	73.4524	84.6605	84.5344	146.968
	19.6141	66.5321	85.9405	65.5732	151.58
	19.6181	62.4778	82.4813	59.5941	151.143
	19.6221	47.693	81.9768	56.4616	161.884
	19.6261	51.3931	86.8032	75.9638	160.836
	19.6301	59.7828	68.3368	78.7111	162.221
	19.6341	54.1685	73.4176	67.3196	145.918
	19.6381	57.0437	84.7189	77.7628	146.4
	19.6421	56.2168	89.2305	71.7943	144.936
	19.6461	62.2036	81.8213	68.1082	144.951
	19.6501	66.8958	78.6908	61.2156	146.958
	19.6541	64.5112	86.0147	58.0099	157.527
	19.6581	60.7225	86.4389	70.7915	152.926
	19.6621	56.7391	82.6364	76.6586	136.206
	19.6661	57.9891	83.8974	73.1298	139.886
	19.6701	68.6219	79.0437	72.0425	150.946
	19.6741	79.1157	69.2455	65.1197	164.081
	19.6781	74.5651	68.3344	66.4385	155.558
	19.6821	66.1731	94.5793	76.5742	150.755
	19.6861	64.6068	97.0168	73.0979	150.983
	19.6901	73.4814	95.0244	63.1281	159.191
	19.6941	75.7141	78.7877	64.7998	179.007
	19.6981	60.2022	65.066	74.9491	131.141
	19.7021	65.9468	96.6614	73.0342	164.652
	19.7061	64.1174	89.4407	74.9067	144.194
	19.7101	62.1735	92.5915	75.8829	155.618
	19.7141	71.4903	97.325	76.0132	146.686
	19.7181	63.971	91.4208	68.6081	153.967
	19.7221	52.6922	93.8983	70.1178	145.932
	19.7261	69.8309	85.4724	59.2658	151.101
	19.7301	55.5475	74.3723	63.9715	137.365
	19.7341	58.9864	80.0972	64.1182	139.756
	19.7381	69.6178	83.1577	59.5581	144.959
	19.7421	62.4298	84.269	61.3922	142.77
	19.7461	59.1799	78.1954	68.1815	147.801
	19.7501	69.6805	79.1136	69.5873	148.693
	19.7541	67.856	89.3234	64.8313	153.49
	19.7581	58.7654	89.0474	70.6716	168.997
	19.7621	59.4739	80.7132	80.8187	161.777
	19.7661	57.9442	70.087	72.5455	153.512
	19.7701	66.5901	68.7775	66.981	168.716
	19.7741	61.5728	75.03	68.1276	144.24
	19.7781	63.3953	88.2921	72.0125	139.47
	19.7821	50.436	83.0443	71.8416	149.822
	19.7861	72.4904	75.3135	70.2476	173.17
	19.7901	76.0027	114.318	63.1705	164.231
	19.7941	58.0043	84.0797	66.002	149.885
	19.7981	59.9191	93.6541	67.9169	143.183
	19.8021	62.7866	85.6877	55.9816	185.593
	19.8061	55.0392	87.6236	50.5717	175.708
	19.8101	64.9315	88.0152	76.0537	153.866
	19.8141	74.9893	75.2509	71.4408	153.217
	19.8181	66.4092	72.7345	57.6565	155.466
	19.8221	54.4604	84.4133	63.2724	161.015
	19.8261	53.6894	84.3244	60.9803	145.604
	19.8301	66.2759	84.486	56.729	160.171
	19.8341	62.4842	80.1657	60.1041	170.521
	19.8381	53.9003	71.6419	65.1504	159.279
	19.8421	49.5114	79.0047	73.5075	164.518
	19.8461	56.0684	87.2718	70.4107	167.428
	19.8501	71.2963	76.5162	66.4433	154.298
	19.8541	78.2455	73.4526	73.6648	145.329
	19.8581	76.7094	84.3296	69.2976	140.875
	19.8621	66.0114	81.8745	66.8497	153.019
	19.8661	64.056	84.5034	56.2093	147.537
	19.8701	61.4106	87.3867	64.7964	144.951
	19.8741	73.2618	91.1057	68.5101	148.825
	19.8781	63.7775	83.3502	53.9802	187.93
	19.8821	62.5002	98.1607	83.6803	172.469
	19.8861	68.9804	63.453	79.8876	178.652
	19.8901	68.0229	76.8571	76.0578	167.163
	19.8941	68.9269	94.0092	73.14	148.976
	19.8981	63.5893	83.2673	69.3975	159.775
	19.9021	78.5159	72.5389	62.9822	153.275
	19.9061	65.4247	64.4315	77.5348	140.497
	19.9101	77.5338	73.8771	60.834	147.338
	19.9141	64.4038	73.3445	64.5485	130.214
	19.9181	58.6745	81.6525	70.0535	146.456
	19.9221	61.6043	82.1237	62.5814	151.19
	19.9261	61.1651	83.6114	62.8291	174.608
	19.9301	66.2067	78.692	64.3215	161.052
	19.9341	68.9287	67.2827	61.4482	132.336
	19.9381	63.1565	65.3289	70.0223	133.222
	19.9421	62.0599	70.7546	73.6076	151.223
	19.9461	66.798	77.3388	65.9775	163.096
	19.9501	72.8869	78.3692	68.63	153.451
	19.9541	77.7015	73.2486	68.0118	151.338
	19.9581	69.3068	82.8543	66.3895	153.263
	19.9621	73.9039	79.9099	59.337	133.137
	19.9661	75.0286	90.5569	54.8802	138.106
	19.9701	67.2195	88.9838	75.8775	146.949
	19.9741	73.5851	65.0582	68.06	168.412
	19.9781	59.9307	75.5546	60.2919	134.852
	19.9821	59.0998	85.8158	83.7557	151.215
	19.9861	67.7168	66.667	58.8623	169.407
	19.9901	64.3118	62.3114	61.7101	159.854
	19.9941	68.3927	77.8613	54.043	151.016
	19.9981	48.8574	83.3729	69.8046	140.788
	20.0021	53.779	82.4198	69.8231	154.972
	20.0061	62.0204	66.886	74.2622	159.709
	20.0101	60.4503	71.2687	76.0132	146.497
	20.0141	56.3061	70.9629	69.9547	139.621
	20.0181	68.8016	78.4157	65.1309	146.547
	20.0221	68.2455	69.986	70.4409	159.209
	20.0261	72.2743	70.8166	70.1036	147.078
	20.0301	72.0268	74.0224	71.5036	133.521
	20.0341	57.5281	65.7273	70.1598	158.782
	20.0381	50.5715	66.7086	62.8105	169.971
	20.0421	53.7253	67.1808	69.9577	147.884
	20.0461	59.3254	63.258	76.0315	152.93
	20.0501	59.4422	74.3039	71.449	157.6
	20.0541	65.2073	79.0377	74.889	152.682
	20.0581	73.7904	76.3809	59.5869	133.767
	20.0621	76.091	79.284	62.9636	141.311
	20.0661	50.7072	86.597	67.7789	164.727
	20.0701	55.6163	90.6063	66.202	167.671
	20.0741	51.2271	85.5471	68.9184	139.211
	20.0781	57.9292	71.1856	66.0461	144.956
	20.0821	59.8751	84.2208	77.3306	145.905
	20.0861	60.0104	99.4689	69.883	141.508
	20.0901	72.9254	82.9365	62.985	137.58
	20.0941	52.0705	97.9767	70.9821	150.87
	20.0981	57.0931	78.7447	59.8247	157.905
	20.1021	49.7221	84.4392	68.4437	142.831
	20.1061	58.4375	77.2764	59.2021	147.382
	20.1101	54.289	88.216	73.7497	140.36
	20.1141	47.7755	83.656	72.2647	149.094
	20.1181	51.5114	82.8937	58.382	161.279
	20.1221	63.3378	80.6871	60.7761	149.495
	20.1261	67.1585	86.8318	68.8917	145.082
	20.1301	58.6581	92.4415	73.624	150.544
	20.1341	60.4413	79.1925	71.8765	149.491
	20.1381	67.1118	83.9643	65.7613	162.378
	20.1421	60.779	87.6326	65.6277	169.877
	20.1461	64.8625	70.1854	59.5724	150.924
	20.1501	61.6793	72.9051	65.5681	145.698
	20.1541	69.572	86.2348	67.7717	169.009
	20.1581	63.6681	73.3705	53.2594	138.882
	20.1621	66.6846	97.9839	55.7679	153.112
	20.1661	54.6601	69.3441	63.2939	171.34
	20.1701	66.9255	76.128	68.945	142.12
	20.1741	58.3086	87.6172	62.2429	151.695
	20.1781	53.387	88.9399	54.6138	135.383
	20.1821	55.6303	79.2753	50.4576	154.243
	20.1861	62.7247	91.4436	65.1175	146.955
	20.1901	60.0261	98.0012	57.6509	160.965
	20.1941	61.2457	78.61	70.8215	164.199
	20.1981	62.0107	86.9594	70.3191	164.028
	20.2021	77.3674	92.9737	69.9875	153.251
	20.2061	76.2434	86.1244	71.0123	138.001
	20.2101	72.1806	82.0142	65.7551	153.052
	20.2141	67.0251	73.8574	70.643	160.916
	20.2181	59.0173	70.005	70.0311	149.04
	20.2221	61.4568	72.0672	61.9824	150.712
	20.2261	67.5981	69.3576	63.6654	166.646
	20.2301	67.7542	75.1797	71.2093	164.892
	20.2341	65.3677	83.063	84.2469	147.601
	20.2381	61.7286	69.01	88.1534	146.45
	20.2421	70.525	67.4222	75.2822	134.292
	20.2461	67.5748	80.5884	75.5898	135.175
	20.2501	61.0602	88.0058	83.7971	147.867
	20.2541	57.371	76.0246	71.9796	146.843
	20.2581	67.6459	104.457	71.427	145.952
	20.2621	62.6106	72.2588	64.1035	144.686
	20.2661	50.1639	79.9183	66.9758	134.155
	20.2701	55.6581	62.9604	55.6364	132.071
	20.2741	75.8756	83.6827	67.6515	160.016
	20.2781	69.4074	95.4816	61.2665	159.586
	20.2821	59.8031	89.6127	67.3429	147.506
	20.2861	55.6839	89.566	68.2366	155.88
	20.2901	54.9844	82.6492	70.1783	132.584
	20.2941	51.5588	81.3941	69.632	151.317
	20.2981	60.3727	74.889	79.3759	149.778
	20.3021	51.4636	77.0289	77.7171	163.131
	20.3061	54.3826	83.2641	72.4501	164.093
	20.3101	60.8903	80.8537	74.093	145.705
	20.3141	57.029	73.1599	73.5921	145.597
	20.3181	55.5748	75.5353	69.7076	150.113
	20.3221	58.1208	84.3682	71.1171	155.544
	20.3261	51.8219	81.5182	71.4676	165.037
	20.3301	38.6871	77.7784	69.4635	154.177
	20.3341	56.7774	90.3223	69.9618	158.426
	20.3381	58.7882	100.914	40.3308	156.805
	20.3421	58.1628	78.1287	72.6209	158.106
	20.3461	59.9678	88.2888	69.3707	163.378
	20.3501	64.8785	88.3162	61.5593	136.006
	20.3541	54.5003	71.9796	84.7381	155.626
	20.3581	64.1212	72.0216	62.0291	167.781
	20.3621	75.6104	72.9791	63.944	141.93
	20.3661	66.7709	64.6946	59.39	124.388
	20.3701	60.693	52.5239	62.5088	150.288
	20.3741	78.4682	80.3735	67.2059	141.442
	20.3781	66.0539	74.8296	75.146	134.184
	20.3821	63.5182	84.0726	64.1995	145.837
	20.3861	66.8566	83.0357	67.8354	141.49
	20.3901	56.6159	83.6511	76.9966	152
	20.3941	50.3827	83.1363	74.3787	160.28
	20.3981	53.5111	83.7654	66.9261	152.272
	20.4021	49.4934	91.4667	75.8816	143.795
	20.4061	51.9838	92.5302	84.0209	163.46
	20.4101	61.35	84.7854	71.9522	166.721
	20.4141	63.0109	86.3866	59.5971	154.117
	20.4181	59.673	97.3542	61.6064	165.545
	20.4221	58.2492	98.0502	70.9019	157.049
	20.4261	64.7264	83.1592	80.1571	150.167
	20.4301	61.1996	71.0123	74.6079	153.784
	20.4341	63.772	71.982	68.391	130.376
	20.4381	50.4847	78.2255	83.9606	151.394
	20.4421	70.3626	89.9745	73.44	148.188
	20.4461	79.631	88.487	76.431	149.88
	20.4501	61.4635	69.1032	68.4647	148.482
	20.4541	44.2296	71.9755	51.2308	162.843
	20.4581	52.4925	76.7046	63.2705	139.329
	20.4621	74.6717	104.994	51.3746	153.368
	20.4661	61.5025	74.4387	80.0775	141.2
	20.4701	54.106	64.9251	53.9546	144.746
	20.4741	53.0092	57.0362	71.0326	149.125
	20.4781	56.6457	71.8236	51.621	170.457
	20.4821	60.769	86.2905	57.1817	155.959
	20.4861	59.4213	93.2524	63.3637	142.788
	20.4901	56.17	88.3234	70.2363	148.819
	20.4941	52.761	86.263	63.2084	159.648
	20.4981	61.3711	89.5329	59.1775	159.28
	20.5021	69.1047	100.554	61.6266	141.197
	20.5061	67.0116	87.9907	62.4862	137.319
	20.5101	58.3646	64.6417	67.7643	157.048
	20.5141	52.3424	72.5681	68.6627	158.043
	20.5181	67.5458	70.7737	67.398	149.321
	20.5221	68.6036	83.3149	63.869	156.843
	20.5261	62.0107	94.5899	63.3295	153.686
	20.5301	66.6312	77.3435	78.5796	157.054
	20.5341	84.4686	97.2434	65.4663	132.751
	20.5381	63.515	67.0116	80.1679	147.205
	20.5421	77.4662	68.158	71.7237	122.013
	20.5461	68.003	89.8575	66.915	159.791
	20.5501	67.0456	72.6236	56.3832	133.94
	20.5541	66.0878	95.1083	70.791	157.043
	20.5581	44.8376	80.2337	64.9317	143.097
	20.5621	59.6179	97.3013	70.7199	145.217
	20.5661	70.1439	67.5497	71.1838	161.078
	20.5701	78.7928	79.3511	65.7387	156.742
	20.5741	67.5055	76.7722	73.9647	145.495
	20.5781	53.2967	63.6255	69.9603	137.283
	20.5821	68.4065	62.1389	67.2629	148.79
	20.5861	61.9076	89.0464	72.061	146.463
	20.5901	49.549	92.4249	68.5269	157.942
	20.5941	58.4767	73.5383	68.9883	160.083
	20.5981	68.8021	69.2574	74.0682	144.593
	20.6021	68.9479	79.0315	67.6452	146.328
	20.6061	67.1229	78.2711	59.2694	145.839
	20.6101	65.3763	66.536	56.3453	145.48
	20.6141	58.01	76.876	57.0028	158.749
	20.6181	64.2863	73.1015	65.2841	147.473
	20.6221	78.2138	84.4147	61.8106	142.425
	20.6261	56.7435	76.2795	70.1154	130.229
	20.6301	67.244	67.0958	75.0601	143.452
	20.6341	74.6241	70.763	66.6362	155.896
	20.6381	44.4278	105.418	49.5787	166.939
	20.6421	57.8319	86.2694	67.77	164.067
	20.6461	71.208	94.4771	67.0361	144.117
	20.6501	69.3058	83.2877	62.5005	150.243
	20.6541	66.4023	89.7111	59.4043	144.082
	20.6581	57.8416	96.7346	69.631	144.659
	20.6621	73.0507	84.8489	64.2666	165.939
	20.6661	63.343	72.1961	71.4951	189.513
	20.6701	66.9717	76.5949	67.4301	142.953
	20.6741	69.7184	81.3078	57.5414	133.254
	20.6781	70.1887	80.7685	61.8383	154.855
	20.6821	64.8332	81.1373	77.1228	156.164
	20.6861	59.983	86.6468	78.2304	147.882
	20.6901	59.0574	90.0628	73.442	145.549
	20.6941	66.2581	78.1627	76.3153	143.289
	20.6981	69.9354	67.112	79.1517	135.091
	20.7021	59.0102	73.7568	72.2921	131.953
	20.7061	57.7592	79.7325	58.1263	140.205
	20.7101	59.7551	85.4876	61.1654	137.187
	20.7141	69.6939	82.0233	58.2222	140.494
	20.7181	57.2699	77.4764	66.5165	126.139
	20.7221	54.1454	88.0633	69.8281	149.754
	20.7261	55.0095	82.6696	74.264	148.306
	20.7301	55.6446	88.2638	68.4029	151.008
	20.7341	67.9698	75.0634	94.8654	151.909
	20.7381	63.1826	80.808	77.6315	138.505
	20.7421	65.7511	81.9	66.8253	140.73
	20.7461	70.4144	64.4023	64.2502	138.383
	20.7501	65.1448	94.7009	70.7168	157.303
	20.7541	67.1633	81.8827	71.1842	146.638
	20.7581	61.988	86.049	74.0242	156.578
	20.7621	60.0104	80.4884	63.6436	154.633
	20.7661	63.9894	87.662	73.0058	144.612
	20.7701	54.1298	87.388	69.3829	152.906
	20.7741	60.9668	86.8887	73.4672	158.207
	20.7781	71.5524	84.1544	71.8321	148.385
	20.7821	66.0398	81.0093	69.4861	138.038
	20.7861	63.1672	85.6158	71.7946	145.879
	20.7901	64.9491	83.0032	70.8992	153.665
	20.7941	61.2431	77.0454	75.718	144.11
	20.7981	60.6649	89.5779	75.7043	151.169
	20.8021	62.2956	97.3142	69.0245	159.78
	20.8061	60.8039	87.007	62.3716	132.352
	20.8101	55.2072	82.6171	75.2086	143.424
	20.8141	60.0104	76.6988	84.1718	146.126
	20.8181	59.5254	76.4659	84.5183	152.186
	20.8221	57.2339	88.0873	82.3102	154.387
	20.8261	72.4252	88.6248	98.1845	158.372
	20.8301	54.2339	77.1356	72.3337	139.223
	20.8341	70.061	92.1208	74.8451	153.187
	20.8381	60.1904	96.6234	84.9331	150.419
	20.8421	64.9961	85.8058	89.4115	131.06
	20.8461	52.1294	97.8966	72.8672	157.419
	20.8501	64.4925	81.6625	78.3024	151.641
	20.8541	68.2491	89.1429	70.7381	150.883
	20.8581	61.8111	75.4142	83.5468	147.893
	20.8621	55.7527	81.1957	73.529	143.374
	20.8661	54.6131	79.3557	74.8783	152.288
	20.8701	50.5188	75.258	67.4193	152.853
	20.8741	57.3566	79.5707	61.6876	155.736
	20.8781	65.1072	77.2531	67.4877	146.364
	20.8821	65.1795	82.8555	69.3129	137.564
	20.8861	62.8994	84.0737	63.1624	148.785
	20.8901	58.1459	72.7232	61.1149	144.238
	20.8941	55.424	91.7255	79.0604	145.073
	20.8981	40.4815	96.964	77.0133	154.815
	20.9021	57.8681	97.9918	78.1176	141.921
	20.9061	70.7064	106.45	83.2229	138.495
	20.9101	55.0776	83.4553	83.726	142.245
	20.9141	79.6781	97.2091	52.3981	149.123
	20.9181	66.7596	80.3162	75.7612	139.613
	20.9221	62.0828	86.0149	71.0843	113.196
	20.9261	70.6997	86.0149	79.7013	134.259
	20.9301	58.9861	77.6723	63.3706	138.652
	20.9341	59.7705	99.8987	66.4118	149.587
	20.9381	63.3617	96.3153	68.6872	148.513
	20.9421	53.6472	87.8183	88.0598	143.983
	20.9461	62.2976	77.7365	77.9645	159.582
	20.9501	70.9495	73.5593	82.2059	140.112
	20.9541	61.6677	81.6882	88.6843	140.033
	20.9581	54.7598	94.1394	85.0159	152.525
	20.9621	54.5668	83.837	75.5735	145.895
	20.9661	62.5657	70.8537	78.0287	135.865
	20.9701	67.5199	79.9533	75.5598	134.023
	20.9741	60.0729	88.2473	73.7984	128.054
	20.9781	55.4818	88.3115	72.948	136.681
	20.9821	55.2907	96.297	67.3681	152.308
	20.9861	53.5846	91.8848	80.0139	138.083
	20.9901	62.1575	81.538	80.0139	134.583
	20.9941	59.4997	105.553	74.9031	135.161
	20.9981	57.6116	99.0132	61.6004	124.99
	21.0021	59.4605	97.6848	71.8556	151.694
	21.0061	74.2156	68.8664	73.6021	123.763
	21.0101	46.2969	69.3009	91.438	131.598
	21.0141	63.0685	86.2058	58.2138	151.468
	21.0181	65.9408	93.8653	65.8733	135.191
	21.0221	53.7417	93.0725	74.5058	116.147
	21.0261	62.925	84.9032	69.6044	159.19
	21.0301	70.8506	74.5317	79.2835	148.499
	21.0341	63.8505	77.0936	78.5654	146.841
	21.0381	60.4357	87.2581	67.1509	142.318
	21.0421	57.0865	83.4369	60.3563	157.837
	21.0461	61.5183	80.3255	72.0932	170.914
	21.0501	69.1477	85.7889	74.1035	145.539
	21.0541	65.9791	84.792	76.8392	140.883
	21.0581	60.8888	93.7942	72.1605	146.343
	21.0621	56.3563	93.1268	57.6916	148.586
	21.0661	58.2421	92.5775	66.1831	155.832
	21.0701	70.0421	101.538	76.6174	157.79
	21.0741	80.3564	98.6746	65.0592	149.951
	21.0781	75.3122	90.1431	65.4917	132.974
	21.0821	58.0675	82.5033	71.0639	124.819
	21.0861	55.484	87.3292	68.2234	149.757
	21.0901	56.655	89.6929	63.3658	164.351
	21.0941	65.9813	88.8837	54.3399	169.84
	21.0981	65.4705	104.584	59.3906	169.567
	21.1021	61.1509	89.3443	79.6836	140.775
	21.1061	53.0592	92.4161	67.1116	138.074
	21.1101	54.1159	81.0673	69.0272	120.181
	21.1141	67.5201	87.7694	70.9421	140.287
	21.1181	56.9143	75.9864	82.9685	138.193
	21.1221	49.851	76.7726	78.7357	115.149
	21.1261	54.033	94.5993	64.6147	129.605
	21.1301	60.5465	74.9294	50.0637	140.908
	21.1341	69.5327	85.5602	66.5651	161.077
	21.1381	65.5955	71.8219	75.8167	162.697
	21.1421	56.3413	76.0163	71.0107	166.363
	21.1461	66.7497	82.0142	68.0118	137.801
	21.1501	66.2529	81.9768	67.9807	126.529
	21.1541	57.3137	93.3402	72.3264	132.562
	21.1581	52.502	88.0762	74.489	137.927
	21.1621	52.2792	70.7421	84.3651	138.03
	21.1661	55.4212	74.5991	91.0179	134.905
	21.1701	58.1973	82.5007	79.5016	138.223
	21.1741	58.093	89.8081	74.0751	141.594
	21.1781	54.8381	101.781	72.5572	140.231
	21.1821	62.6387	80.2533	81.3225	113.692
	21.1861	49.0085	79.4055	73.4103	123.974
	21.1901	51.6382	85.912	75.9148	153.772
	21.1941	67.034	91.3566	79.4234	143.388
	21.1981	74.5144	94.23	66.7979	154.81
	21.2021	67.9807	96.859	64.8334	164.556
	21.2061	67.9807	93.0292	93.5565	151.152
	21.2101	68.0118	70.3737	80.8082	151.026
	21.2141	59.0013	78.9234	72.8055	140.214
	21.2181	69.9983	72.2536	75.4124	129.52
	21.2221	65.486	84.881	75.1974	142.707
	21.2261	62.4359	84.8832	63.3843	137.456
	21.2301	64.933	88.398	60.0104	120.412
	21.2341	57.065	90.7038	71.7095	126.719
	21.2381	63.3104	85.1662	71.1701	144.224
	21.2421	65.3942	92.2644	60.1734	163.688
	21.2461	60.2081	89.4876	62.8574	161.94
	21.2501	67.3024	86.1185	65.8742	144.12
	21.2541	72.6859	85.2623	65.8629	134.073
	21.2581	72.4403	73.0576	70.2779	136.422
	21.2621	70.3818	70.6427	74.353	142.975
	21.2661	56.5334	78.9278	68.2778	149.155
	21.2701	58.217	74.9788	53.949	141.542
	21.2741	70.7141	82.0996	65.3731	117.056
	21.2781	52.3261	99.5552	76.8113	138.794
	21.2821	50.7176	90.4841	89.5854	151.951
	21.2861	56.4366	88.1501	70.2256	134.641
	21.2901	71.5196	89.8028	78.5299	147.167
	21.2941	66.4659	97.8185	82.9231	167.839
	21.2981	56.0025	94.1824	62.1841	144.982
	21.3021	55.045	116.203	85.1626	139.237
	21.3061	54.0626	82.8597	78.6011	118.681
	21.3101	58.4065	91.4464	61.3044	131.091
	21.3141	69.8588	94.6468	59.8199	143.001
	21.3181	68.8357	93.4281	62.393	150.584
	21.3221	66.5082	84.7463	77.2951	148.267
	21.3261	70.944	79.1409	72.0514	139.869
	21.3301	69.0132	79.3466	83.3428	149.022
	21.3341	78.871	70.027	78.5322	123.194
	21.3381	77.2557	75.6085	76.2119	121.992
	21.3421	64.006	82.9367	78.936	143.647
	21.3461	59.968	90.4104	77.4818	150.957
	21.3501	53.844	91.3041	80.643	154.656
	21.3541	50.1774	84.4821	85.0147	154.503
	21.3581	62.2995	82.0795	75.0271	138.746
	21.3621	69.6422	74.9472	64.2057	129.217
	21.3661	70.4594	77.6097	75.3112	137.202
	21.3701	67.1129	73.0749	74.1109	129.059
	21.3741	73.441	83.038	79.6484	139.246
	21.3781	58.9833	73.6254	61.9824	129.053
	21.3821	56.8589	87.5623	62.8033	134.231
	21.3861	41.9196	82.8811	68.6578	129.368
	21.3901	66.953	68.8205	63.9819	146.902
	21.3941	65.9956	97.5436	63.9819	144.988
	21.3981	68.8406	97.0739	62.125	135.595
	21.4021	46.4756	81.6692	73.685	142.163
	21.4061	65.4528	96.3122	72.4396	137.878
	21.4101	58.4115	87.6013	80.1666	128.054
	21.4141	63.7099	77.2502	78.8865	129.055
	21.4181	55.0587	89.6167	63.4098	143.166
	21.4221	47.5699	81.2606	67.6392	134.27
	21.4261	51.1466	84.653	73.9144	142.798
	21.4301	60.0349	95.4386	68.3848	140.18
	21.4341	66.7804	92.8151	68.4596	143.037
	21.4381	57.1135	93.7058	69.4258	150.509
	21.4421	60.256	99.0171	59.4126	148.601
	21.4461	67.3367	98.972	59.6274	152.576
	21.4501	58.3479	94.7304	69.4535	161.587
	21.4541	57.843	86.626	62.1492	160.555
	21.4581	54.2484	85.4985	55.1163	157.001
	21.4621	61.9145	90.5879	66.5623	151.187
	21.4661	55.5457	92.5615	82.3451	124.175
	21.4701	53.302	87.0209	71.9516	156.143
	21.4741	49.6053	99.673	66.6082	150.01
	21.4781	48.7272	90.9742	64.9896	137.511
	21.4821	65.5192	91.3603	75.1606	142.188
	21.4861	56.0643	97.9828	78.1296	126.076
	21.4901	63.7238	93.1956	94.4061	133.736
	21.4941	43.7106	77.3095	81.1517	126.591
	21.4981	45.5234	65.4648	64.1912	139.207
	21.5021	61.0384	94.9208	66.1634	145.977
	21.5061	60.8359	94.6671	68.5992	108.129
	21.5101	59.259	83.2478	71.2662	121.311
	21.5141	66.0689	90.6058	67.7282	134.632
	21.5181	62.3502	97.015	57.3511	146.35
	21.5221	64.5933	99.8422	65.4516	143.477
	21.5261	68.0118	92.3034	80.5649	130.31
	21.5301	72.3202	87.092	79.0137	122.406
	21.5341	73.9956	88.4708	67.5265	131.376
	21.5381	60.2262	86.7488	68.8105	143.838
	21.5421	55.4593	85.6583	70.0275	137.396
	21.5461	64.1954	86.8708	60.7192	127.541
	21.5501	60.8951	85.3404	68.5246	128.44
	21.5541	66.4543	85.4099	78.8654	119.834
	21.5581	55.0095	84.255	71.9741	122.31
	21.5621	56.7922	86.5993	74.2207	135.459
	21.5661	62.2744	91.7318	70.6694	120.034
	21.5701	55.7172	85.0147	70.0275	118.405
	21.5741	76.0975	84.4511	78.4362	143.827
	21.5781	63.7335	77.1162	84.0038	128.24
	21.5821	55.1165	81.9034	84.9612	137.814
	21.5861	59.7228	87.6701	78.4162	129.54
	21.5901	61.7826	78.977	68.9799	145.16
	21.5941	58.5811	84.8728	80.0156	127.305
	21.5981	52.3049	79.4947	65.7137	137.877
	21.6021	63.3404	58.6734	77.4261	131.694
	21.6061	67.7414	67.605	71.7971	119.535
	21.6101	72.8236	71.6378	62.5126	122.894
	21.6141	64.6658	76.7809	56.1157	117.585
	21.6181	51.7842	94.4659	64.8484	141.924
	21.6221	57.6138	91.6654	61.3525	152.565
	21.6261	66.5284	92.3529	58.6955	141.89
	21.6301	65.588	85.4086	69.2311	142.295
	21.6341	57.9381	80.3637	77.5689	144.8
	21.6381	53.5125	89.0628	72.0599	137.353
	21.6421	61.755	79.4828	61.4482	127.884
	21.6461	62.1464	86.7989	66.1873	123.717
	21.6501	55.7192	84.0145	62.5341	127.208
	21.6541	66.792	82.6632	65.5138	138.523
	21.6581	57.4221	82.0719	70.4829	135.083
	21.6621	51.0812	101.017	67.2074	123.341
	21.6661	58.987	98.4173	62.5297	108.433
	21.6701	68.2795	73.5498	67.9141	133.072
	21.6741	53.9667	83.8864	66.101	133.956
	21.6781	51.0944	69.5249	85.2497	132.999
	21.6821	55.614	84.6695	77.7256	154.207
	21.6861	54.2524	87.7722	77.0133	135.818
	21.6901	60.6711	97.1688	76.1424	161.379
	21.6941	66.7712	88.7028	72.0461	137.673
	21.6981	70.2648	89.019	47.7307	131.525
	21.7021	75.2289	89.9745	61.9421	144.71
	21.7061	65.0292	84.6893	73.6754	129.387
	21.7101	67.0815	83.2226	72.487	116.475
	21.7141	62.1431	76.4674	64.6262	135.92
	21.7181	65.7728	88.7716	59.4722	144.568
	21.7221	66.5584	96.5408	65.4224	142.923
	21.7261	54.3866	79.9569	70.6537	150.196
	21.7301	52.0362	68.9805	65.2897	155.187
	21.7341	59.4218	71.5858	62.2165	147.1
	21.7381	61.4814	89.0253	64.7102	139.782
	21.7421	50.2683	107.493	66.5018	154.87
	21.7461	51.0088	81.6937	80.6543	136.983
	21.7501	49.032	71.1747	85.6549	121.416
	21.7541	46.4076	87.0729	71.5151	122.036
	21.7581	73.7643	103.343	69.3493	122.418
	21.7621	55.9145	96.093	72.606	162.448
	21.7661	54.9551	71.2844	80.6603	129.267
	21.7701	53.0402	80.8588	68.2136	137.884
	21.7741	79.3924	84.7831	70.8386	111.641
	21.7781	50.397	87.6742	63.7846	122.561
	21.7821	54.7214	85.4442	70.7241	118.022
	21.7861	50.3072	71.9805	67.1247	143.903
	21.7901	64.4219	85.9598	68.2967	113.683
	21.7941	65.3649	82.9923	65.3649	118.335
	21.7981	61.2356	63.5	57.1163	134.263
	21.8021	63.8754	63.0955	59.1627	126.141
	21.8061	77.4452	85.6667	57.7983	124.437
	21.8101	72.1205	88.4704	74.547	134.112
	21.8141	59.9446	89.7953	85.8832	141.09
	21.8181	68.4414	89.9564	83.9108	129.748
	21.8221	70.9198	77.0953	74.7616	130.063
	21.8261	55.8989	75.5127	60.7882	146.915
	21.8301	52.7159	88.2446	63.7128	139.537
	21.8341	56.0097	94.7292	67.619	132.29
	21.8381	52.3516	74.0941	66.1377	129.419
	21.8421	45.4833	65.6036	58.8574	137.65
	21.8461	58.8904	76.0694	65.8841	135.136
	21.8501	60.7175	79.9113	81.0454	144.692
	21.8541	48.8236	75.5558	62.4649	142.207
	21.8581	76.3836	100.63	66.9632	134.605
	21.8621	63.9707	93.0687	65.9589	146.009
	21.8661	62.0558	109.345	62.1292	154.626
	21.8701	50.963	89.7649	78.5823	113.598
	21.8741	50.0087	92.4065	73.8661	137.245
	21.8781	46.6442	67.9114	57.942	120.91
	21.8821	63.4544	89.9735	58.1816	118.606
	21.8861	68.7309	88.7206	78.4878	125.718
	21.8901	52.0252	88.1382	82.8914	152.795
	21.8941	51.6617	77.7037	66.0447	146.393
	21.8981	65.5677	75.7149	64.8316	118.662
	21.9021	64.4704	76.8532	60.3096	123.263
	21.9061	60.6235	78.1642	68.5292	136.099
	21.9101	58.023	79.9773	73.5532	141.91
	21.9141	62.155	84.0867	64.2013	144.763
	21.9181	67.0633	83.2391	64.4406	145.237
	21.9221	60.745	76.1149	67.2772	141.211
	21.9261	58.4367	79.3132	69.2606	128.296
	21.9301	55.4986	84.2333	71.1833	136.911
	21.9341	66.7719	86.8998	59.0102	146.786
	21.9381	65.2223	77.6052	62.7587	144.644
	21.9421	62.2913	82.9118	79.5223	138.343
	21.9461	63.1146	97.5604	85.2139	133.679
	21.9501	55.7765	85.3528	62.9129	124.557
	21.9541	53.1969	77.362	62.413	146.186
	21.9581	59.899	89.8087	76.7746	151.931
	21.9621	65.6616	85.3062	76.0715	153.91
	21.9661	55.193	75.9857	57.998	158.452
	21.9701	49.7262	68.1599	58.5796	136.755
	21.9741	59.5654	71.8637	67.1212	142.728
	21.9781	70.4961	79.9552	68.2406	137.311
	21.9821	70.0966	87.8463	66.5538	135.023
	21.9861	68.2943	86.5437	65.9813	145.94
	21.9901	64.1491	90.1649	67.9428	145.232
	21.9941	65.6191	88.8064	62.3967	154.654
	21.9981	60.7197	83.7415	70.83	127.207
	22.0021	64.3003	81.4981	72.2394	121.212
	22.0061	71.0861	85.2368	65.8751	139.593
	22.0101	70.3047	86.5682	68.0118	135.731
	22.0141	74.3436	78.1289	76.1709	137.52
	22.0181	74.8667	82.0044	78.95	136.046
	22.0221	68.4054	89.7956	63.6499	125.751
	22.0261	67.0116	70.2728	69.4034	124.196
	22.0301	68.0713	84.4861	62.2005	106.114
	22.0341	68.3234	75.3502	66.3487	119.264
	22.0381	54.1734	90.7086	79.9844	114.023
	22.0421	74.4704	89.1963	66.6499	133.209
	22.0461	68.1471	91.1119	63.2031	125.502
	22.0501	51.074	92.9372	67.0694	134.925
	22.0541	67.3504	86.2352	83.3459	128.223
	22.0581	59.7295	88.7756	67.45	136.304
	22.0621	63.3995	81.1147	70.4007	134.39
	22.0661	58.9718	86.6575	65.1348	123.107
	22.0701	75.4478	85.6374	60.048	123.399
	22.0741	78.4778	75.2288	64.9815	128.464
	22.0781	66.6952	84.7455	61.3525	142.048
	22.0821	56.0257	87.3556	61.6702	146.361
	22.0861	56.0958	77.8876	68.5816	143.47
	22.0901	53.9517	77.071	66.2148	126.951
	22.0941	60.6502	90.1789	65.7409	122.947
	22.0981	68.5174	100.501	71.9792	130.506
	22.1021	61.6817	94.7833	65.9701	147.848
	22.1061	56.0312	85.157	58.2588	153.446
	22.1101	52.7727	82.9138	69.2484	132.556
	22.1141	46.5506	83.9347	74.497	126.453
	22.1181	57.1108	86.3127	60.1654	122.065
	22.1221	60.9675	74.6205	60.6664	135.287
	22.1261	63.9819	68.5526	82.4222	148.617
	22.1301	61.7003	75.9373	68.4693	132.867
	22.1341	50.0135	81.9073	50.4601	119.569
	22.1381	57.3642	88.9748	63.2212	110.24
	22.1421	49.6428	89.2533	79.8289	140.284
	22.1461	72.6213	97.8702	73.1268	113.476
	22.1501	58.8905	73.5385	69.2467	132.791
	22.1541	59.7808	63.8919	67.1832	133.962
	22.1581	66.0041	85.2732	78.999	134.88
	22.1621	63.7274	78.4006	73.6565	130.895
	22.1661	67.637	87.5783	71.2415	130.023
	22.1701	63.9116	87.3727	71.7409	106.707
	22.1741	66.0971	92.1476	74.7227	115.117
	22.1781	52.5705	91.1561	76.0132	126.882
	22.1821	53.0226	86.0104	77.2152	119.406
	22.1861	65.6811	88.9996	67.9312	126.922
	22.1901	69.9808	83.7324	63.105	143.181
	22.1941	62.3596	74.9788	71.6563	137.081
	22.1981	58.0232	83.193	80.5967	127.174
	22.2021	58.9056	88.5823	74.3111	135.845
	22.2061	67.4511	85.8473	60.7097	143.578
	22.2101	81.8087	89.7471	65.5256	140.419
	22.2141	59.885	77.4003	70.0207	139.741
	22.2181	69.4886	88.0566	73.0126	140.066
	22.2221	63.31	78.9107	73.3632	132.848
	22.2261	58.1289	71.6291	73.9193	131.168
	22.2301	46.098	87.8448	67.1017	125.572
	22.2341	47.9136	76.2038	67.6305	121.831
	22.2381	65.9091	79.9966	60.0022	137.961
	22.2421	51.5476	83.8263	63.832	137.961
	22.2461	55.6081	94.133	76.8891	130.665
	22.2501	50.722	94.9731	54.2985	109.792
	22.2541	63.3627	97.5203	83.5592	148.75
	22.2581	61.258	91.6791	66.2485	130.883
	22.2621	65.2287	73.4879	64.4793	139.702
	22.2661	64.8906	86.3938	69.5464	140.076
	22.2701	57.365	75.4071	71.0123	129.384
	22.2741	62.6894	70.3337	65.384	126.83
	22.2781	72.0674	72.4333	58.5345	135.554
	22.2821	68.5404	75.1988	71.5436	120.572
	22.2861	63.0109	86.414	67.2256	111.912
	22.2901	61.6556	87.3366	53.0743	128.701
	22.2941	66.1166	73.8888	66.1617	129.374
	22.2981	68.0491	70.5774	69.5836	126.55
	22.3021	55.3614	78.5784	59.2232	139.459
	22.3061	56.7976	86.8195	65.1679	133.65
	22.3101	61.861	88.2987	58.2489	138.024
	22.3141	55.1805	85.9756	61.3359	137.765
	22.3181	58.3146	84.7856	72.0879	136.716
	22.3221	68.5643	79.2375	78.4586	134.912
	22.3261	50.0125	88.7011	80.3345	133.346
	22.3301	63.9069	84.8064	58.0621	125.464
	22.3341	60.0772	77.1469	59.977	141.741
	22.3381	62.8049	80.7407	62.8049	125.028
	22.3421	60.3162	72.0316	65.7056	139.292
	22.3461	56.587	97.5437	71.1465	150.439
	22.3501	62.4882	87.337	63.8495	140.575
	22.3541	53.2224	94.0326	73.57	134.171
	22.3581	53.6498	78.0828	77.0133	119.915
	22.3621	54.9844	74.4068	64.6413	130.046
	22.3661	53.7235	81.8001	64.1542	131.237
	22.3701	59.5866	77.174	69.3816	133.365
	22.3741	58.9912	79.8211	64.8769	130.888
	22.3781	66.3477	82.9227	61.5565	136.329
	22.3821	66.5826	68.1642	65.3448	148.794
	22.3861	58.8808	66.1931	68.4419	142.563
	22.3901	72.5415	79.463	65.1345	134.288
	22.3941	79.4225	78.3578	60.3629	132.682
	22.3981	65.8016	74.0562	61.4983	114.298
	22.4021	65.0595	68.1106	59.5416	112.124
	22.4061	69.4914	95.2786	61.8383	125.76
	22.4101	64.0111	89.0154	58.9063	131.498
	22.4141	62.9255	87.7864	81.7127	128.171
	22.4181	55.8304	78.938	80.3725	122.663
	22.4221	53.773	69.288	83.4946	119.068
	22.4261	48.9905	94.9687	72.8821	119.926
	22.4301	49.948	94.0112	51.8184	111.309
	22.4341	64.7202	82.0632	74.915	140.442
	22.4381	58.9683	67.8277	72.5951	145.589
	22.4421	50.5019	78.5249	58.6647	147.694
	22.4461	56.1351	93.6836	67.8874	154.36
	22.4501	65.4736	82.7415	67.2349	128.243
	22.4541	45.4002	82.9598	75.904	126.087
	22.4581	42.6275	85.6397	62.7194	124.981
	22.4621	61.5424	77.937	73.272	126.128
	22.4661	57.1166	89.2243	79.2248	128.022
	22.4701	56.1011	99.363	72.8342	121.53
	22.4741	64.0111	93.0794	71.0123	122.439
	22.4781	69.4275	86.2098	67.8528	129.022
	22.4821	68.6251	83.1592	63.5733	118.751
	22.4861	63.502	86.4078	66.6722	115.002
	22.4901	67.4835	92.0337	71.3629	132.022
	22.4941	52.9199	83.8018	67.7309	127.18
	22.4981	49.3009	73.0126	67.9656	121.683
	22.5021	62.0038	79.6318	71.7625	117.817
	22.5061	56.1708	103.8	73.6336	140.967
	22.5101	47.3386	85.904	65.5679	114.794
	22.5141	57.5073	84.4997	62.3226	128.011
	22.5181	51.65	77.9366	67.6271	114.969
	22.5221	75.586	75.0643	90.6057	113.054
	22.5261	57.1737	75.919	68.4085	108.267
	22.5301	69.4775	80.5024	79.5815	134.056
	22.5341	61.6022	80.1586	81.014	106.227
	22.5381	59.1704	69.4133	55.7859	131.851
	22.5421	66.7125	85.4971	66.1834	114.377
	22.5461	58.0944	76.459	68.1009	123.759
	22.5501	56.7247	68.9249	73.8309	125.168
	22.5541	58.6526	85.3621	68.6595	132.018
	22.5581	58.3835	86.5765	63.3821	137.561
	22.5621	65.8132	87.7025	68.5846	140.811
	22.5661	63.7728	85.2914	73.0126	128.605
	22.5701	65.899	82.6992	62.5924	130.548
	22.5741	64.121	83.7178	58.3145	129.117
	22.5781	55.1116	90.7456	62.1772	120.994
	22.5821	66.2892	95.8607	60.5884	134.934
	22.5861	63.9173	67.0116	72.596	116.968
	22.5901	64.1664	73.7222	63.3511	132.962
	22.5941	56.8413	94.7512	55.3949	131.939
	22.5981	51.4515	96.655	63.1386	125.754
	22.6021	62.4555	75.5835	59.6415	115.494
	22.6061	59.7243	72.9234	65.5286	119.021
	22.6101	67.1667	72.1653	80.1879	119.43
	22.6141	70.9841	76.0293	63.995	129.047
	22.6181	64.282	79.859	60.1652	134.791
	22.6221	50.2249	80.0139	68.2821	114.804
	22.6261	61.2534	72.0912	68.1042	112.968
	22.6301	58.8417	74.3477	83.021	119.69
	22.6341	62.7588	82.1361	64.6456	136.85
	22.6381	72.2166	97.4512	68.7152	119.999
	22.6421	70.0695	87.187	77.6622	103.132
	22.6461	67.3174	90.2643	70.6901	116.883
	22.6501	64.5277	83.8387	61.0435	131.611
	22.6541	60.6965	75.8561	67.8462	111.879
	22.6581	63.805	79.8005	74.9788	113.724
	22.6621	64.0649	77.6008	67.1192	128.049
	22.6661	63.1366	73.2325	67.0926	125.964
	22.6701	64.971	73.9725	76.6052	132.96
	22.6741	63.8394	79.79	74.5502	135.71
	22.6781	74.0847	89.161	76.5001	126.517
	22.6821	77.2343	83.7454	82.3683	134.304
	22.6861	48.9131	98.6363	71.3458	139.786
	22.6901	59.2803	92.5364	67.7387	150.855
	22.6941	77.1662	97.6412	73.1784	134.482
	22.6981	75.007	90.7447	62.8721	134.65
	22.7021	52.2265	96.2727	62.0784	115.479
	22.7061	69.0625	86.3432	63.1625	108.246
	22.7101	70.9773	98.7899	68.9071	116.863
	22.7141	67.2205	98.972	68.9805	132.004
	22.7181	64.3192	82.8629	75.2942	126.741
	22.7221	65.7212	84.4343	72.5929	138.848
	22.7261	67.6058	81.727	78.4774	121.467
	22.7301	68.7816	84.8632	77.7043	107.012
	22.7341	65.3455	84.5217	77.7052	124.326
	22.7381	75.6493	103.868	69.7983	132.023
	22.7421	73.3075	97.6065	62.1582	135.876
	22.7461	67.7817	93.7697	72.5697	128.97
	22.7501	64.7837	93.118	67.0896	116.338
	22.7541	53.7483	93.6177	59.0972	119.767
	22.7581	53.4786	88.0094	69.0586	122.775
	22.7621	64.7283	81.019	76.584	116.162
	22.7661	62.7294	85.3624	69.4078	125.79
	22.7701	63.2362	87.3914	56.9455	135.11
	22.7741	73.6943	84.5844	58.4403	127.564
	22.7781	62.8747	77.4162	67.6144	140.558
	22.7821	54.8753	94.3151	59.9585	130.404
	22.7861	56.5944	98.2773	70.2804	134.967
	22.7901	52.1089	92.3912	82.8646	115.889
	22.7941	66.1003	74.4798	62.9883	114.753
	22.7981	66.6128	69.0725	72.9793	113.211
	22.8021	59.0903	71.0742	73.0272	138.966
	22.8061	80.1539	87.3506	76.8569	123.647
	22.8101	71.8272	82.5031	65.0704	120.265
	22.8141	63.9731	75.8459	77.9953	123.469
	22.8181	59.6771	75.8464	65.0117	147.358
	22.8221	54.2396	93.3718	73.8415	124.286
	22.8261	50.7645	88.2901	57.5597	109.538
	22.8301	50.0087	82.8972	68.6546	128.899
	22.8341	55.9527	77.3359	64.0448	132.657
	22.8381	60.872	81.2189	64.8366	127.54
	22.8421	55.6505	90.7968	73.6376	125.444
	22.8461	53.127	91.7609	71.0892	118.54
	22.8501	54.5166	82.1138	65.0255	116.963
	22.8541	59.3862	81.2805	68.9332	117.365
	22.8581	68.8656	91.0541	66.0428	117.912
	22.8621	64.975	95.1123	55.5666	121.734
	22.8661	54.8556	98.2625	59.338	118.547
	22.8701	64.6916	93.7346	66.6936	120.38
	22.8741	67.8233	76.4393	83.7855	116.249
	22.8781	64.7614	81.5617	66.3964	130.429
	22.8821	67.0968	84.777	64.0111	119.868
	22.8861	60.7763	88.8651	65.2976	118.199
	22.8901	52.623	86.8719	74.2645	114.239
	22.8941	74.4659	71.3604	50.6303	144.553
	22.8981	53.4023	84.7646	74.5663	126.361
	22.9021	47.3482	69.0051	96.5863	136.298
	22.9061	58.67	84.159	63.9283	118.185
	22.9101	62.5457	93.6636	61.6914	124.509
	22.9141	59.7636	98.2638	72.5646	107.35
	22.9181	65.9352	82.8588	70.3963	120.715
	22.9221	51.9955	80.1577	68.2538	130.324
	22.9261	54.9027	89.9088	59.8012	136.812
	22.9301	67.3539	90.1653	68.8461	144.8
	22.9341	65.9898	78.9904	71.1867	125.796
	22.9381	58.1146	82.4746	71.9079	106.567
	22.9421	59.0944	81.2409	71.3826	108.108
	22.9461	54.9979	71.1272	73.668	120.561
	22.9501	51.1555	72.0147	75.2953	118.298
	22.9541	56.4391	85.6314	70.1388	115.168
	22.9581	54.3531	88.987	73.3874	129.586
	22.9621	51.6948	69.3262	76.6158	124.528
	22.9661	46.831	76.4612	75.393	118.141
	22.9701	55.6578	72.2036	68.0118	94.5538
	22.9741	58.6766	66.6605	72.3122	112.355
	22.9781	61.4873	88.3611	90.3987	115.88
	22.9821	56.9483	85.9612	74.1629	98.0249
	22.9861	46.2152	105.787	84.7891	128.553
	22.9901	51.09	102.001	60.0753	119.933
[truncated: 16,751 more rows]

## Sheet: Figure S5
Figure S5
		-100.519	-100.277	-100.034	-99.7917	-99.5491	-99.3065	-99.0639	-98.8213	-98.5787	-98.3362	-98.0936	-97.851	-97.6084	-97.3658	-97.1232	-96.8806	-96.638	-96.3954	-96.1529	-95.9103	-95.6677	-95.4251	-95.1825	-94.9399	-94.6973	-94.4547	-94.2121	-93.9695	-93.727	-93.4844	-93.2418	-92.9992	-92.7566	-92.514	-92.2714	-92.0288	-91.7862	-91.5436	-91.3011	-91.0585	-90.8159	-90.5733	-90.3307	-90.0881	-89.8455	-89.6029	-89.3603	-89.1177
	L-CP-D	-2993.17	-2793.75	-2872.1	-3099.39	-3237.74	-3350.24	-3447.08	-3521.6	-3619.31	-3716.56	-3700.96	-3672.03	-3677.29	-3567.69	-3553.24	-3809.04	-4228.84	-4633.78	-4844.74	-4790.53	-4558.76	-4221.77	-3907.11	-3701.31	-3585.55	-3638.34	-3889.98	-4262.91	-4416.99	-4259.37	-4200.98	-4266.07	-4236.66	-4245.23	-4315.1	-4296.22	-4250.66	-4303.2	-4305.21	-4189.24	-4029.98	-3772.62	-3556.68	-3392.56	-3185.64	-3072.89	-3073.57	-3047.88
		-100.405	-100.02	-99.6348	-99.2496	-98.8643	-98.4791	-98.0938	-97.7086	-97.3233	-96.9381	-96.5528	-96.1676	-95.7823	-95.397	-95.0118	-94.6265	-94.2413	-93.856	-93.4708	-93.0855	-92.7003	-92.315	-91.9298	-91.5445	-91.1593	-90.774	-90.3888	-90.0035	-89.6183	-89.233	-88.8478	-88.4625	-88.0773	-87.692	-87.3067	-86.9215	-86.5362	-86.151	-85.7657	-85.3805	-84.9952	-84.61	-84.2247	-83.8395	-83.4542	-83.069	-82.6837	-82.2985
	N-CP-D	-280.758	-681.882	95.8554	1413.07	1924.65	1289.29	617.841	929.271	1656.61	1351.13	-232.512	-1525.82	-1001.92	885.609	2273.81	2205.76	1597.25	1701.4	2380.66	2587.65	2131.15	1950.57	2472.48	2669.54	1515.14	-186.617	-543.507	773.57	1718.66	424.959	-2125.24	-3081.02	-1267.88	1391.03	2445.36	1913.11	1696.08	2552.61	3122.32	2300.33	1243.82	1842.86	3814.73	4803.23	3555.83	1643.02	1150.41	1638.56
		-100.519	-100.277	-100.034	-99.7917	-99.5491	-99.3065	-99.0639	-98.8213	-98.5787	-98.3362	-98.0936	-97.851	-97.6084	-97.3658	-97.1232	-96.8806	-96.638	-96.3954	-96.1529	-95.9103	-95.6677	-95.4251	-95.1825	-94.9399	-94.6973	-94.4547	-94.2121	-93.9695	-93.727	-93.4844	-93.2418	-92.9992	-92.7566	-92.514	-92.2714	-92.0288	-91.7862	-91.5436	-91.3011	-91.0585	-90.8159	-90.5733	-90.3307	-90.0881	-89.8455	-89.6029	-89.3603	-89.1177
	L-CP-A	-5517.88	-5536.42	-5944.4	-6182.62	-5895.23	-5625.23	-5963.14	-6655.75	-7505.21	-8218.46	-8429.84	-8185.97	-7707.22	-7416.63	-7483.88	-7698.97	-7857.98	-7921.11	-8020.85	-8100.76	-8202.95	-8272.18	-8180.42	-8128.21	-7848.5	-7407.68	-7203.73	-7049.45	-6995.46	-6930.45	-6590.76	-6193.53	-5978.84	-6041.08	-6269.47	-6663.55	-7088.32	-7464.48	-7864.65	-8025.8	-7800.55	-7226.9	-6493.21	-5844.61	-5450.02	-5257.18	-5360.89	-5694.42
		-100.405	-100.02	-99.6348	-99.2496	-98.8643	-98.4791	-98.0938	-97.7086	-97.3233	-96.9381	-96.5528	-96.1676	-95.7823	-95.397	-95.0118	-94.6265	-94.2413	-93.856	-93.4708	-93.0855	-92.7003	-92.315	-91.9298	-91.5445	-91.1593	-90.774	-90.3888	-90.0035	-89.6183	-89.233	-88.8478	-88.4625	-88.0773	-87.692	-87.3067	-86.9215	-86.5362	-86.151	-85.7657	-85.3805	-84.9952	-84.61	-84.2247	-83.8395	-83.4542	-83.069	-82.6837	-82.2985
	N-CP-A	1139.76	-161.806	-1212.87	-2013.43	-2563.48	-2863.04	-3101.14	-2419.02	-2262.95	-2263.48	-1166.17	-641.698	320.48	676.763	55.2952	-160.029	-931.34	-1479.17	-2075.22	-2710.28	-2633.5	-1899.51	-481.176	-66.647	-152.125	-213.762	-678.119	-1239.42	-2291.45	-2774.04	-2746.07	-2544.75	-2082.57	-1323.55	-359.523	-340.988	-261.915	-846.443	-2001.83	-1851.26	-1886.56	-2728.8	-3535.21	-2819.5	-2404.66	-3137.68	-2195.02	-1324.43
[truncated: 1,749 more columns]
