# Supplementary material for: Intermolecular cascaded π-conjugation channels for electron delivery powering CO2 photoreduction
Source: Nat Commun. 2020 Mar 2;11:1149. doi: 10.1038/s41467-020-14851-7 (PMC7051963; doi:10.1038/s41467-020-14851-7)
Supplement: Supplementary file 3 — Source Data [file 41467_2020_14851_MOESM3_ESM.zip › Source Data/Supplementary-Figure-(S16-S20)-source-data.xlsx]

## Sheet: Figure S16
Figure S16

## Sheet: Figure S17
Figure S17

## Sheet: Figure S18
Figure S18

## Sheet: Figure S19
Figure S19
	-1.003	-2.6
	-1.002	-2.59
	-1.001	-2.58
	-1	-2.56
	-0.999	-2.55
	-0.998	-2.54
	-0.997	-2.53
	-0.996	-2.52
	-0.995	-2.5
	-0.994	-2.49
	-0.993	-2.48
	-0.992	-2.47
	-0.991	-2.46
	-0.99	-2.45
	-0.989	-2.44
	-0.988	-2.43
	-0.987	-2.42
	-0.986	-2.4
	-0.985	-2.39
	-0.984	-2.38
	-0.983	-2.37
	-0.982	-2.36
	-0.981	-2.35
	-0.98	-2.34
	-0.979	-2.33
	-0.978	-2.32
	-0.977	-2.31
	-0.976	-2.3
	-0.975	-2.29
	-0.974	-2.28
	-0.973	-2.27
	-0.972	-2.26
	-0.971	-2.25
	-0.97	-2.24
	-0.969	-2.23
	-0.968	-2.22
	-0.967	-2.21
	-0.966	-2.2
	-0.965	-2.19
	-0.964	-2.18
	-0.963	-2.18
	-0.962	-2.17
	-0.961	-2.16
	-0.96	-2.15
	-0.959	-2.14
	-0.958	-2.13
	-0.957	-2.12
	-0.956	-2.11
	-0.955	-2.1
	-0.954	-2.09
	-0.953	-2.08
	-0.952	-2.07
	-0.951	-2.06
	-0.95	-2.06
	-0.949	-2.05
	-0.948	-2.04
	-0.947	-2.03
	-0.946	-2.02
	-0.945	-2.01
	-0.944	-2
	-0.943	-1.99
	-0.942	-1.98
	-0.941	-1.98
	-0.94	-1.97
	-0.939	-1.96
	-0.938	-1.95
	-0.937	-1.94
	-0.936	-1.93
	-0.935	-1.92
	-0.934	-1.92
	-0.933	-1.91
	-0.932	-1.9
	-0.931	-1.89
	-0.93	-1.88
	-0.929	-1.87
	-0.928	-1.86
	-0.927	-1.86
	-0.926	-1.85
	-0.925	-1.84
	-0.924	-1.83
	-0.923	-1.82
	-0.922	-1.81
	-0.921	-1.81
	-0.92	-1.8
	-0.919	-1.79
	-0.918	-1.78
	-0.917	-1.77
	-0.916	-1.77
	-0.915	-1.76
	-0.914	-1.75
	-0.913	-1.74
	-0.912	-1.73
	-0.911	-1.73
	-0.91	-1.72
	-0.909	-1.71
	-0.908	-1.7
	-0.907	-1.69
	-0.906	-1.69
	-0.905	-1.68
	-0.904	-1.67
	-0.903	-1.66
	-0.902	-1.66
	-0.901	-1.65
	-0.9	-1.64
	-0.899	-1.63
	-0.898	-1.62
	-0.897	-1.62
	-0.896	-1.61
	-0.895	-1.6
	-0.894	-1.59
	-0.893	-1.59
	-0.892	-1.58
	-0.891	-1.57
	-0.89	-1.56
	-0.889	-1.56
	-0.888	-1.55
	-0.887	-1.54
	-0.886	-1.54
	-0.885	-1.53
	-0.884	-1.52
	-0.883	-1.51
	-0.882	-1.51
	-0.881	-1.5
	-0.88	-1.49
	-0.879	-1.48
	-0.878	-1.48
	-0.877	-1.47
	-0.876	-1.46
	-0.875	-1.46
	-0.874	-1.45
	-0.873	-1.44
	-0.872	-1.44
	-0.871	-1.43
	-0.87	-1.42
	-0.869	-1.41
	-0.868	-1.41
	-0.867	-1.4
	-0.866	-1.39
	-0.865	-1.39
	-0.864	-1.38
	-0.863	-1.37
	-0.862	-1.37
	-0.861	-1.36
	-0.86	-1.35
	-0.859	-1.35
	-0.858	-1.34
	-0.857	-1.33
	-0.856	-1.33
	-0.855	-1.32
	-0.854	-1.32
	-0.853	-1.31
	-0.852	-1.3
	-0.851	-1.3
	-0.85	-1.29
	-0.849	-1.28
	-0.848	-1.28
	-0.847	-1.27
	-0.846	-1.26
	-0.845	-1.26
	-0.844	-1.25
	-0.843	-1.25
	-0.842	-1.24
	-0.841	-1.23
	-0.84	-1.23
	-0.839	-1.22
	-0.838	-1.22
	-0.837	-1.21
	-0.836	-1.21
	-0.835	-1.2
	-0.834	-1.19
	-0.833	-1.19
	-0.832	-1.18
	-0.831	-1.18
	-0.83	-1.17
	-0.829	-1.17
	-0.828	-1.16
	-0.827	-1.15
	-0.826	-1.15
	-0.825	-1.14
	-0.824	-1.14
	-0.823	-1.13
	-0.822	-1.13
	-0.821	-1.12
	-0.82	-1.12
	-0.819	-1.11
	-0.818	-1.11
	-0.817	-1.1
	-0.816	-1.1
	-0.815	-1.09
	-0.814	-1.09
	-0.813	-1.08
	-0.812	-1.08
	-0.811	-1.07
	-0.81	-1.07
	-0.809	-1.06
	-0.808	-1.06
	-0.807	-1.05
	-0.806	-1.05
	-0.805	-1.04
	-0.804	-1.04
	-0.803	-1.03
	-0.802	-1.03
	-0.801	-1.02
	-0.8	-1.02
	-0.799	-1.02
	-0.798	-1.01
	-0.797	-1.01
	-0.796	-1
	-0.795	-0.997
	-0.794	-0.993
	-0.793	-0.989
	-0.792	-0.985
	-0.791	-0.98
	-0.79	-0.976
	-0.789	-0.972
	-0.788	-0.968
	-0.787	-0.964
	-0.786	-0.96
	-0.785	-0.956
	-0.784	-0.952
	-0.783	-0.948
	-0.782	-0.944
	-0.781	-0.94
	-0.78	-0.936
	-0.779	-0.932
	-0.778	-0.928
	-0.777	-0.925
	-0.776	-0.921
	-0.775	-0.917
	-0.774	-0.913
	-0.773	-0.91
	-0.772	-0.906
	-0.771	-0.903
	-0.77	-0.899
	-0.769	-0.896
	-0.768	-0.892
	-0.767	-0.889
	-0.766	-0.885
	-0.765	-0.882
	-0.764	-0.879
	-0.763	-0.876
	-0.762	-0.873
	-0.761	-0.869
	-0.76	-0.866
	-0.759	-0.863
	-0.758	-0.86
	-0.757	-0.856
	-0.756	-0.853
	-0.755	-0.851
	-0.754	-0.847
	-0.753	-0.844
	-0.752	-0.841
	-0.751	-0.838
	-0.75	-0.836
	-0.749	-0.833
	-0.748	-0.83
	-0.747	-0.827
	-0.746	-0.824
	-0.745	-0.821
	-0.744	-0.819
	-0.743	-0.816
	-0.742	-0.813
	-0.741	-0.811
	-0.74	-0.808
	-0.739	-0.806
	-0.738	-0.803
	-0.737	-0.8
	-0.736	-0.798
	-0.735	-0.796
	-0.734	-0.793
	-0.733	-0.791
	-0.732	-0.788
	-0.731	-0.786
	-0.73	-0.784
	-0.729	-0.781
	-0.728	-0.779
	-0.727	-0.777
	-0.726	-0.775
	-0.725	-0.773
	-0.724	-0.77
	-0.723	-0.768
	-0.722	-0.766
	-0.721	-0.764
	-0.72	-0.762
	-0.719	-0.76
	-0.718	-0.758
	-0.717	-0.756
	-0.716	-0.754
	-0.715	-0.752
	-0.714	-0.751
	-0.713	-0.749
	-0.712	-0.747
	-0.711	-0.745
	-0.71	-0.743
	-0.709	-0.742
	-0.708	-0.74
	-0.707	-0.738
	-0.706	-0.737
	-0.705	-0.735
	-0.704	-0.733
	-0.703	-0.732
	-0.702	-0.73
	-0.701	-0.729
	-0.7	-0.727
	-0.699	-0.726
	-0.698	-0.724
	-0.697	-0.723
	-0.696	-0.721
	-0.695	-0.72
	-0.694	-0.719
	-0.693	-0.718
	-0.692	-0.716
	-0.691	-0.715
	-0.69	-0.714
	-0.689	-0.713
	-0.688	-0.711
	-0.687	-0.71
	-0.686	-0.709
	-0.685	-0.708
	-0.684	-0.707
	-0.683	-0.706
	-0.682	-0.705
	-0.681	-0.704
	-0.68	-0.703
	-0.679	-0.702
	-0.678	-0.701
	-0.677	-0.7
	-0.676	-0.699
	-0.675	-0.699
	-0.674	-0.698
	-0.673	-0.697
	-0.672	-0.696
	-0.671	-0.695
	-0.67	-0.694
	-0.669	-0.694
	-0.668	-0.693
	-0.667	-0.692
	-0.666	-0.691
	-0.665	-0.691
	-0.664	-0.69
	-0.663	-0.69
	-0.662	-0.689
	-0.661	-0.689
	-0.66	-0.688
	-0.659	-0.687
	-0.658	-0.687
	-0.657	-0.686
	-0.656	-0.686
	-0.655	-0.685
	-0.654	-0.685
	-0.653	-0.684
	-0.652	-0.684
	-0.651	-0.683
	-0.65	-0.683
	-0.649	-0.683
	-0.648	-0.682
	-0.647	-0.682
	-0.646	-0.682
	-0.645	-0.681
	-0.644	-0.681
	-0.643	-0.68
	-0.642	-0.68
	-0.641	-0.68
	-0.64	-0.679
	-0.639	-0.679
	-0.638	-0.679
	-0.637	-0.678
	-0.636	-0.678
	-0.635	-0.678
	-0.634	-0.678
	-0.633	-0.677
	-0.632	-0.677
	-0.631	-0.677
	-0.63	-0.677
	-0.629	-0.676
	-0.628	-0.676
	-0.627	-0.676
	-0.626	-0.675
	-0.625	-0.675
	-0.624	-0.675
	-0.623	-0.675
	-0.622	-0.674
	-0.621	-0.674
	-0.62	-0.674
	-0.619	-0.674
	-0.618	-0.673
	-0.617	-0.673
	-0.616	-0.673
	-0.615	-0.673
	-0.614	-0.672
	-0.613	-0.672
	-0.612	-0.672
	-0.611	-0.671
	-0.61	-0.671
	-0.609	-0.671
	-0.608	-0.671
	-0.607	-0.67
	-0.606	-0.67
	-0.605	-0.67
	-0.604	-0.67
	-0.603	-0.669
	-0.602	-0.669
	-0.601	-0.669
	-0.6	-0.668
	-0.599	-0.668
	-0.598	-0.668
	-0.597	-0.667
	-0.596	-0.667
	-0.595	-0.666
	-0.594	-0.666
	-0.593	-0.666
	-0.592	-0.665
	-0.591	-0.665
	-0.59	-0.665
	-0.589	-0.664
	-0.588	-0.664
	-0.587	-0.664
	-0.586	-0.663
	-0.585	-0.663
	-0.584	-0.662
	-0.583	-0.662
	-0.582	-0.662
	-0.581	-0.661
	-0.58	-0.661
	-0.579	-0.661
	-0.578	-0.66
	-0.577	-0.66
	-0.576	-0.659
	-0.575	-0.659
	-0.574	-0.659
	-0.573	-0.658
	-0.572	-0.658
	-0.571	-0.657
	-0.57	-0.657
	-0.569	-0.656
	-0.568	-0.656
	-0.567	-0.656
	-0.566	-0.655
	-0.565	-0.655
	-0.564	-0.654
	-0.563	-0.654
	-0.562	-0.653
	-0.561	-0.653
	-0.56	-0.653
	-0.559	-0.652
	-0.558	-0.652
	-0.557	-0.651
	-0.556	-0.651
	-0.555	-0.65
	-0.554	-0.65
	-0.553	-0.649
	-0.552	-0.649
	-0.551	-0.648
	-0.55	-0.648
	-0.549	-0.648
	-0.548	-0.647
	-0.547	-0.647
	-0.546	-0.646
	-0.545	-0.646
	-0.544	-0.645
	-0.543	-0.645
	-0.542	-0.644
	-0.541	-0.644
	-0.54	-0.643
	-0.539	-0.643
	-0.538	-0.643
	-0.537	-0.642
	-0.536	-0.642
	-0.535	-0.641
	-0.534	-0.641
	-0.533	-0.64
	-0.532	-0.64
	-0.531	-0.639
	-0.53	-0.639
	-0.529	-0.638
	-0.528	-0.638
	-0.527	-0.637
	-0.526	-0.637
	-0.525	-0.636
	-0.524	-0.636
	-0.523	-0.635
	-0.522	-0.635
	-0.521	-0.634
	-0.52	-0.634
	-0.519	-0.633
	-0.518	-0.633
	-0.517	-0.632
	-0.516	-0.632
	-0.515	-0.631
	-0.514	-0.631
	-0.513	-0.63
	-0.512	-0.63
	-0.511	-0.629
	-0.51	-0.629
	-0.509	-0.628
	-0.508	-0.628
	-0.507	-0.627
	-0.506	-0.627
	-0.505	-0.626
	-0.504	-0.626
	-0.503	-0.625
	-0.502	-0.625
	-0.501	-0.624
	-0.5	-0.624
	-0.499	-0.623
	-0.498	-0.622
	-0.497	-0.622
	-0.496	-0.622
	-0.495	-0.621
	-0.494	-0.62
	-0.493	-0.62
	-0.492	-0.619
	-0.491	-0.619
	-0.49	-0.618
	-0.489	-0.618
	-0.488	-0.617
	-0.487	-0.617
	-0.486	-0.616
	-0.485	-0.616
	-0.484	-0.615
	-0.483	-0.614
	-0.482	-0.614
	-0.481	-0.613
	-0.48	-0.613
	-0.479	-0.612
	-0.478	-0.612
	-0.477	-0.611
	-0.476	-0.61
	-0.475	-0.61
	-0.474	-0.609
	-0.473	-0.609
	-0.472	-0.608
	-0.471	-0.608
	-0.47	-0.607
	-0.469	-0.606
	-0.468	-0.606
	-0.467	-0.605
	-0.466	-0.605
	-0.465	-0.604
	-0.464	-0.603
	-0.463	-0.603
	-0.462	-0.602
	-0.461	-0.602
	-0.46	-0.601
	-0.459	-0.601
	-0.458	-0.6
	-0.457	-0.599
	-0.456	-0.599
	-0.455	-0.598
	-0.454	-0.598
	-0.453	-0.597
	-0.452	-0.596
	-0.451	-0.596
	-0.45	-0.595
	-0.449	-0.594
	-0.448	-0.594
	-0.447	-0.593
	-0.446	-0.593
	-0.445	-0.592
	-0.444	-0.591
	-0.443	-0.591
	-0.442	-0.59
	-0.441	-0.589
	-0.44	-0.589
	-0.439	-0.588
	-0.438	-0.587
	-0.437	-0.587
	-0.436	-0.586
	-0.435	-0.585
	-0.434	-0.585
	-0.433	-0.584
	-0.432	-0.583
	-0.431	-0.583
	-0.43	-0.582
	-0.429	-0.582
	-0.428	-0.581
	-0.427	-0.58
	-0.426	-0.579
	-0.425	-0.579
	-0.424	-0.578
	-0.423	-0.577
	-0.422	-0.577
	-0.421	-0.576
	-0.42	-0.575
	-0.419	-0.575
	-0.418	-0.574
	-0.417	-0.574
	-0.416	-0.573
	-0.415	-0.572
	-0.414	-0.571
	-0.413	-0.57
	-0.412	-0.57
	-0.411	-0.569
	-0.41	-0.568
	-0.409	-0.567
	-0.408	-0.567
	-0.407	-0.566
	-0.406	-0.565
	-0.405	-0.565
	-0.404	-0.564
	-0.403	-0.563
	-0.402	-0.562
	-0.401	-0.562
	-0.4	-0.561
	-0.399	-0.56
	-0.398	-0.559
	-0.397	-0.558
	-0.396	-0.558
	-0.395	-0.557
	-0.394	-0.556
	-0.393	-0.555
	-0.392	-0.554
	-0.391	-0.554
	-0.39	-0.553
	-0.389	-0.552
	-0.388	-0.551
	-0.387	-0.55
	-0.386	-0.549
	-0.385	-0.549
	-0.384	-0.548
	-0.383	-0.547
	-0.382	-0.546
	-0.381	-0.545
	-0.38	-0.545
	-0.379	-0.544
	-0.378	-0.543
	-0.377	-0.542
	-0.376	-0.541
	-0.375	-0.54
	-0.374	-0.539
	-0.373	-0.539
	-0.372	-0.538
	-0.371	-0.537
	-0.37	-0.536
	-0.369	-0.535
	-0.368	-0.534
	-0.367	-0.533
	-0.366	-0.532
	-0.365	-0.532
	-0.364	-0.531
	-0.363	-0.53
	-0.362	-0.529
	-0.361	-0.528
	-0.36	-0.527
	-0.359	-0.526
	-0.358	-0.525
	-0.357	-0.524
	-0.356	-0.524
	-0.355	-0.523
	-0.354	-0.522
	-0.353	-0.521
	-0.352	-0.52
	-0.351	-0.519
	-0.35	-0.518
	-0.349	-0.517
	-0.348	-0.516
	-0.347	-0.515
	-0.346	-0.514
	-0.345	-0.513
	-0.344	-0.512
	-0.343	-0.511
	-0.342	-0.51
	-0.341	-0.509
	-0.34	-0.508
	-0.339	-0.507
	-0.338	-0.506
	-0.337	-0.505
	-0.336	-0.504
	-0.335	-0.503
	-0.334	-0.502
	-0.333	-0.501
	-0.332	-0.5
	-0.331	-0.499
	-0.33	-0.498
	-0.329	-0.497
	-0.328	-0.496
	-0.327	-0.495
	-0.326	-0.494
	-0.325	-0.493
	-0.324	-0.492
	-0.323	-0.491
	-0.322	-0.49
	-0.321	-0.489
	-0.32	-0.488
	-0.319	-0.487
	-0.318	-0.486
	-0.317	-0.485
	-0.316	-0.484
	-0.315	-0.482
	-0.314	-0.481
	-0.313	-0.48
	-0.312	-0.479
	-0.311	-0.478
	-0.31	-0.477
	-0.309	-0.476
	-0.308	-0.475
	-0.307	-0.474
	-0.306	-0.472
	-0.305	-0.471
	-0.304	-0.47
	-0.303	-0.469
	-0.302	-0.468
	-0.301	-0.467
	-0.3	-0.466
	-0.299	-0.465
	-0.298	-0.464
	-0.297	-0.463
	-0.296	-0.461
	-0.295	-0.46
	-0.294	-0.459
	-0.293	-0.458
	-0.292	-0.457
	-0.291	-0.456
	-0.29	-0.455
	-0.289	-0.453
	-0.288	-0.452
	-0.287	-0.451
	-0.286	-0.45
	-0.285	-0.449
	-0.284	-0.447
	-0.283	-0.446
	-0.282	-0.445
	-0.281	-0.444
	-0.28	-0.443
	-0.279	-0.442
	-0.278	-0.44
	-0.277	-0.439
	-0.276	-0.438
	-0.275	-0.437
	-0.274	-0.436
	-0.273	-0.434
	-0.272	-0.433
	-0.271	-0.432
	-0.27	-0.431
	-0.269	-0.429
	-0.268	-0.428
	-0.267	-0.427
	-0.266	-0.426
	-0.265	-0.425
	-0.264	-0.423
	-0.263	-0.422
	-0.262	-0.421
	-0.261	-0.42
	-0.26	-0.418
	-0.259	-0.417
	-0.258	-0.416
	-0.257	-0.415
	-0.256	-0.413
	-0.255	-0.412
	-0.254	-0.411
	-0.253	-0.41
	-0.252	-0.408
	-0.251	-0.407
	-0.25	-0.406
	-0.249	-0.405
	-0.248	-0.403
	-0.247	-0.402
	-0.246	-0.401
	-0.245	-0.4
	-0.244	-0.398
	-0.243	-0.397
	-0.242	-0.396
	-0.241	-0.395
	-0.24	-0.393
	-0.239	-0.392
	-0.238	-0.39
	-0.237	-0.389
	-0.236	-0.388
	-0.235	-0.387
	-0.234	-0.385
	-0.233	-0.384
	-0.232	-0.383
	-0.231	-0.381
	-0.23	-0.38
	-0.229	-0.379
	-0.228	-0.377
	-0.227	-0.376
	-0.226	-0.375
	-0.225	-0.374
	-0.224	-0.372
	-0.223	-0.371
	-0.222	-0.37
	-0.221	-0.368
	-0.22	-0.367
	-0.219	-0.366
	-0.218	-0.365
	-0.217	-0.363
	-0.216	-0.362
	-0.215	-0.36
	-0.214	-0.359
	-0.213	-0.358
	-0.212	-0.356
	-0.211	-0.355
	-0.21	-0.354
	-0.209	-0.352
	-0.208	-0.351
	-0.207	-0.35
	-0.206	-0.348
	-0.205	-0.347
	-0.204	-0.345
	-0.203	-0.344
	-0.202	-0.343
	-0.201	-0.341
	-0.2	-0.34
	-0.199	-0.339
	-0.198	-0.337
	-0.197	-0.336
	-0.196	-0.335
	-0.195	-0.333
	-0.194	-0.332
	-0.193	-0.33
	-0.192	-0.329
	-0.191	-0.328
	-0.19	-0.326
	-0.189	-0.325
	-0.188	-0.323
	-0.187	-0.322
	-0.186	-0.32
	-0.185	-0.319
	-0.184	-0.318
	-0.183	-0.316
	-0.182	-0.315
	-0.181	-0.314
	-0.18	-0.312
	-0.179	-0.311
	-0.178	-0.309
	-0.177	-0.308
	-0.176	-0.307
	-0.175	-0.305
	-0.174	-0.304
	-0.173	-0.303
	-0.172	-0.301
	-0.171	-0.3
	-0.17	-0.298
	-0.169	-0.297
	-0.168	-0.295
	-0.167	-0.294
	-0.166	-0.292
	-0.165	-0.291
	-0.164	-0.29
	-0.163	-0.288
	-0.162	-0.287
	-0.161	-0.285
	-0.16	-0.284
	-0.159	-0.282
	-0.158	-0.281
	-0.157	-0.279
	-0.156	-0.278
	-0.155	-0.277
	-0.154	-0.275
	-0.153	-0.274
	-0.152	-0.272
	-0.151	-0.271
	-0.15	-0.269
	-0.149	-0.268
	-0.148	-0.267
	-0.147	-0.265
	-0.146	-0.264
	-0.145	-0.262
	-0.144	-0.261
	-0.143	-0.259
	-0.142	-0.258
	-0.141	-0.256
	-0.14	-0.255
	-0.139	-0.253
	-0.138	-0.252
	-0.137	-0.25
	-0.136	-0.249
	-0.135	-0.247
	-0.134	-0.246
	-0.133	-0.244
	-0.132	-0.243
	-0.131	-0.241
	-0.13	-0.24
	-0.129	-0.238
	-0.128	-0.237
	-0.127	-0.235
	-0.126	-0.234
	-0.125	-0.233
	-0.124	-0.231
	-0.123	-0.23
	-0.122	-0.228
	-0.121	-0.227
	-0.12	-0.225
	-0.119	-0.224
	-0.118	-0.222
	-0.117	-0.221
	-0.116	-0.219
	-0.115	-0.218
	-0.114	-0.216
	-0.113	-0.215
	-0.112	-0.213
	-0.111	-0.212
	-0.11	-0.21
	-0.109	-0.208
	-0.108	-0.207
	-0.107	-0.205
	-0.106	-0.204
	-0.105	-0.202
	-0.104	-0.201
	-0.103	-0.199
	-0.102	-0.198
	-0.101	-0.196
	-0.1	-0.195
	-0.099	-0.193
	-0.098	-0.192
	-0.097	-0.19
	-0.096	-0.189
	-0.095	-0.187
	-0.094	-0.186
	-0.093	-0.184
	-0.092	-0.182
	-0.091	-0.181
	-0.09	-0.18
	-0.089	-0.178
	-0.088	-0.176
	-0.087	-0.175
	-0.086	-0.173
	-0.085	-0.172
	-0.084	-0.17
	-0.083	-0.169
	-0.082	-0.167
	-0.081	-0.166
	-0.08	-0.164
	-0.079	-0.163
	-0.078	-0.161
	-0.077	-0.159
	-0.076	-0.158
	-0.075	-0.156
	-0.074	-0.155
	-0.073	-0.153
	-0.072	-0.152
	-0.071	-0.151
	-0.07	-0.149
	-0.069	-0.147
	-0.068	-0.146
	-0.067	-0.144
	-0.066	-0.143
	-0.065	-0.141
	-0.064	-0.14
	-0.063	-0.138
	-0.062	-0.136
	-0.061	-0.135
	-0.06	-0.133
	-0.059	-0.132
	-0.058	-0.13
	-0.057	-0.129
	-0.056	-0.127
	-0.055	-0.126
	-0.054	-0.124
	-0.053	-0.123
	-0.052	-0.121
	-0.051	-0.12
	-0.05	-0.118
	-0.049	-0.116
	-0.048	-0.115
	-0.047	-0.113
	-0.046	-0.112
	-0.045	-0.11
	-0.044	-0.109
	-0.043	-0.107
	-0.042	-0.106
	-0.041	-0.104
	-0.04	-0.103
	-0.039	-0.101
	-0.038	-0.0995
	-0.037	-0.098
	-0.036	-0.0965
	-0.035	-0.095
	-0.034	-0.0935
	-0.033	-0.0919
	-0.032	-0.0903
	-0.031	-0.0888
	-0.03	-0.0873
	-0.029	-0.0858
	-0.028	-0.0842
	-0.027	-0.0827
	-0.026	-0.0812
	-0.025	-0.0796
	-0.024	-0.0781
	-0.023	-0.0766
	-0.022	-0.0751
	-0.021	-0.0736
	-0.02	-0.0722
	-0.019	-0.0706
	-0.018	-0.0691
	-0.017	-0.0676
	-0.016	-0.0661
	-0.015	-0.0645
	-0.014	-0.063
	-0.013	-0.0615
	-0.012	-0.0599
	-0.011	-0.0585
	-0.01	-0.057
	-0.009	-0.0554
	-0.008	-0.0542
	-0.007	-0.053
	-0.006	-0.0513
	-0.005	-0.0497
	-0.004	-0.0482
	-0.003	-0.0466
	-0.002	-0.0451
	-0.001	-0.0436
	0	-0.0421
	0.001	-0.0405
	0.002	-0.039
	0.003	-0.0375
	0.004	-0.036
	0.005	-0.0346
	0.006	-0.0331
	0.007	-0.0316
	0.008	-0.0301
	0.009	-0.0286
	0.01	-0.027
	0.011	-0.0256
	0.012	-0.024
	0.013	-0.0225
	0.014	-0.021
	0.015	-0.0196
	0.016	-0.018
	0.017	-0.0165
	0.018	-0.015
	0.019	-0.0135
	0.02	-0.012
	0.021	-0.0106
	0.022	-0.00912
	0.023	-0.00756
	0.024	-0.00609
	0.025	-0.00466
	0.026	-0.00312
	0.027	-0.00161
	0.028	-0.000124
	0.029	0.00137
	0.03	0.00277
	0.031	0.00412
	0.032	0.00559
	0.033	0.00714
	0.034	0.00865
	0.035	0.0101
	0.036	0.0116
	0.037	0.0131
	0.038	0.0145
	0.039	0.0161
	0.04	0.0176
	0.041	0.0191
	0.042	0.0206
	0.043	0.022
	0.044	0.0235
	0.045	0.025
	0.046	0.0265
	0.047	0.028
	0.048	0.0294
	0.049	0.031
	0.05	0.0325
	0.051	0.0339
	0.052	0.0355
	0.053	0.0369
	0.054	0.0384
	0.055	0.04
	0.056	0.0414
	0.057	0.0428
	0.058	0.0443
	0.059	0.0458
	0.06	0.0473
	0.061	0.0488
	0.062	0.0504
	0.063	0.0519
	0.064	0.0534
	0.065	0.055
	0.066	0.0564
	0.067	0.0579
	0.068	0.0595
	0.069	0.061
	0.07	0.0625
	0.071	0.064
	0.072	0.0655
	0.073	0.067
	0.074	0.0685
	0.075	0.0701
	0.076	0.0715
	0.077	0.073
	0.078	0.0746
	0.079	0.076
	0.08	0.0775
	0.081	0.0792
	0.082	0.0806
	0.083	0.0821
	0.084	0.0837
	0.085	0.0853
	0.086	0.0868
	0.087	0.0884
	0.088	0.0899
	0.089	0.0915
	0.09	0.0931
	0.091	0.0946
	0.092	0.0963
	0.093	0.0978
	0.094	0.0994
	0.095	0.101
	0.096	0.103
	0.097	0.104
	0.098	0.106
	0.099	0.107
	0.1	0.109
	0.101	0.111
	0.102	0.112
	0.103	0.114
	0.104	0.115
	0.105	0.117
	0.106	0.119
	0.107	0.12
	0.108	0.122
	0.109	0.123
	0.11	0.125
	0.111	0.127
	0.112	0.128
	0.113	0.13
	0.114	0.132
	0.115	0.133
	0.116	0.135
	0.117	0.137
	0.118	0.138
	0.119	0.14
	0.12	0.141
	0.121	0.143
	0.122	0.145
	0.123	0.147
	0.124	0.148
	0.125	0.15
	0.126	0.152
	0.127	0.153
	0.128	0.155
	0.129	0.157
	0.13	0.158
	0.131	0.16
	0.132	0.162
	0.133	0.163
	0.134	0.165
	0.135	0.167
	0.136	0.168
	0.137	0.17
	0.138	0.172
	0.139	0.173
	0.14	0.175
	0.141	0.177
	0.142	0.179
	0.143	0.18
	0.144	0.182
	0.145	0.184
	0.146	0.185
	0.147	0.187
	0.148	0.189
	0.149	0.191
	0.15	0.192
	0.151	0.194
	0.152	0.196
	0.153	0.197
	0.154	0.199
	0.155	0.201
	0.156	0.203
	0.157	0.204
	0.158	0.206
	0.159	0.208
	0.16	0.21
	0.161	0.212
	0.162	0.213
	0.163	0.215
	0.164	0.217
	0.165	0.218
	0.166	0.22
	0.167	0.222
	0.168	0.224
	0.169	0.226
	0.17	0.227
	0.171	0.229
	0.172	0.231
	0.173	0.233
	0.174	0.234
	0.175	0.236
	0.176	0.238
	0.177	0.24
	0.178	0.241
	0.179	0.243
	0.18	0.245
	0.181	0.247
	0.182	0.249
	0.183	0.251
	0.184	0.252
	0.185	0.254
	0.186	0.256
	0.187	0.258
	0.188	0.259
	0.189	0.261
	0.19	0.263
	0.191	0.265
	0.192	0.267
	0.193	0.268
	0.194	0.27
	0.195	0.272
	0.196	0.274
	0.197	0.276
	0.198	0.278
	0.199	0.28
	0.2	0.281
	0.201	0.283
	0.202	0.285
	0.203	0.287
	0.204	0.289
	0.205	0.291
	0.206	0.293
	0.207	0.295
	0.208	0.296
	0.209	0.298
	0.21	0.3
	0.211	0.302
	0.212	0.304
	0.213	0.306
	0.214	0.308
	0.215	0.31
	0.216	0.311
	0.217	0.313
	0.218	0.315
	0.219	0.317
	0.22	0.319
	0.221	0.321
	0.222	0.323
	0.223	0.325
	0.224	0.327
	0.225	0.329
	0.226	0.331
	0.227	0.333
	0.228	0.335
	0.229	0.337
	0.23	0.338
	0.231	0.341
	0.232	0.342
	0.233	0.344
	0.234	0.346
	0.235	0.348
	0.236	0.35
	0.237	0.352
	0.238	0.354
	0.239	0.356
	0.24	0.358
	0.241	0.36
	0.242	0.362
	0.243	0.364
	0.244	0.366
	0.245	0.368
	0.246	0.37
	0.247	0.373
	0.248	0.375
	0.249	0.376
	0.25	0.379
	0.251	0.381
	0.252	0.383
	0.253	0.385
	0.254	0.387
	0.255	0.389
	0.256	0.391
	0.257	0.393
	0.258	0.395
	0.259	0.397
	0.26	0.399
	0.261	0.401
	0.262	0.404
	0.263	0.406
	0.264	0.408
	0.265	0.41
	0.266	0.412
	0.267	0.414
	0.268	0.416
	0.269	0.419
	0.27	0.421
	0.271	0.423
	0.272	0.425
	0.273	0.427
	0.274	0.429
	0.275	0.432
	0.276	0.434
	0.277	0.436
	0.278	0.438
	0.279	0.441
	0.28	0.443
	0.281	0.445
	0.282	0.447
	0.283	0.45
	0.284	0.452
	0.285	0.454
	0.286	0.456
	0.287	0.458
	0.288	0.461
	0.289	0.463
	0.29	0.465
	0.291	0.468
	0.292	0.47
	0.293	0.472
	0.294	0.474
	0.295	0.477
	0.296	0.479
	0.297	0.481
	0.298	0.484
	0.299	0.486
	0.3	0.489
	0.301	0.491
	0.302	0.493
	0.303	0.496
	0.304	0.498
	0.305	0.5
	0.306	0.503
	0.307	0.505
	0.308	0.507
	0.309	0.51
	0.31	0.512
	0.311	0.515
	0.312	0.517
	0.313	0.519
	0.314	0.522
	0.315	0.524
	0.316	0.527
	0.317	0.529
	0.318	0.531
	0.319	0.534
	0.32	0.536
	0.321	0.539
	0.322	0.541
	0.323	0.544
	0.324	0.546
	0.325	0.549
	0.326	0.551
	0.327	0.553
	0.328	0.556
	0.329	0.558
	0.33	0.561
	0.331	0.563
	0.332	0.566
	0.333	0.568
	0.334	0.571
	0.335	0.573
	0.336	0.576
	0.337	0.578
	0.338	0.581
	0.339	0.583
	0.34	0.586
	0.341	0.589
	0.342	0.591
	0.343	0.594
	0.344	0.596
	0.345	0.599
	0.346	0.601
	0.347	0.604
	0.348	0.607
	0.349	0.609
	0.35	0.612
	0.351	0.614
	0.352	0.617
	0.353	0.62
	0.354	0.622
	0.355	0.625
	0.356	0.627
	0.357	0.63
	0.358	0.632
	0.359	0.635
	0.36	0.638
	0.361	0.64
	0.362	0.643
	0.363	0.646
	0.364	0.648
	0.365	0.651
	0.366	0.654
	0.367	0.656
	0.368	0.659
	0.369	0.662
	0.37	0.664
	0.371	0.667
	0.372	0.669
	0.373	0.672
	0.374	0.675
	0.375	0.678
	0.376	0.68
	0.377	0.683
	0.378	0.686
	0.379	0.688
	0.38	0.691
	0.381	0.694
	0.382	0.697
	0.383	0.699
	0.384	0.702
	0.385	0.705
	0.386	0.707
	0.387	0.71
	0.388	0.713
	0.389	0.716
	0.39	0.718
	0.391	0.721
	0.392	0.724
	0.393	0.727
	0.394	0.729
	0.395	0.732
	0.396	0.735
	0.397	0.735
	0.396	0.725
	0.395	0.714
	0.394	0.704
	0.393	0.694
	0.392	0.685
	0.391	0.677
	0.39	0.669
	0.389	0.661
	0.388	0.653
	0.387	0.646
	0.386	0.638
	0.385	0.631
	0.384	0.624
	0.383	0.617
	0.382	0.61
	0.381	0.604
	0.38	0.597
	0.379	0.59
	0.378	0.584
	0.377	0.578
	0.376	0.571
	0.375	0.565
	0.374	0.559
	0.373	0.553
	0.372	0.547
	0.371	0.541
	0.37	0.536
	0.369	0.53
	0.368	0.524
	0.367	0.519
	0.366	0.513
	0.365	0.508
	0.364	0.502
	0.363	0.497
	0.362	0.492
	0.361	0.487
	0.36	0.482
	0.359	0.476
	0.358	0.471
	0.357	0.466
	0.356	0.461
	0.355	0.457
	0.354	0.452
	0.353	0.447
	0.352	0.442
	0.351	0.437
	0.35	0.433
	0.349	0.428
	0.348	0.423
	0.347	0.419
	0.346	0.414
	0.345	0.41
	0.344	0.406
	0.343	0.401
	0.342	0.397
	0.341	0.393
	0.34	0.388
	0.339	0.384
	0.338	0.38
	0.337	0.376
	0.336	0.372
	0.335	0.368
	0.334	0.364
	0.333	0.36
	0.332	0.356
	0.331	0.352
	0.33	0.348
	0.329	0.344
	0.328	0.34
	0.327	0.336
	0.326	0.333
	0.325	0.329
	0.324	0.325
	0.323	0.321
	0.322	0.318
	0.321	0.314
	0.32	0.31
	0.319	0.307
	0.318	0.303
	0.317	0.3
	0.316	0.296
	0.315	0.293
	0.314	0.289
	0.313	0.286
	0.312	0.283
	0.311	0.279
	0.31	0.276
	0.309	0.273
	0.308	0.269
	0.307	0.266
	0.306	0.263
	0.305	0.26
	0.304	0.256
	0.303	0.253
	0.302	0.25
	0.301	0.247
	0.3	0.244
	0.299	0.241
	0.298	0.238
	0.297	0.235
	0.296	0.232
	0.295	0.229
	0.294	0.226
	0.293	0.223
	0.292	0.22
	0.291	0.217
	0.29	0.214
	0.289	0.211
	0.288	0.208
	0.287	0.206
	0.286	0.203
	0.285	0.2
	0.284	0.197
	0.283	0.195
	0.282	0.192
	0.281	0.189
	0.28	0.187
	0.279	0.184
	0.278	0.181
	0.277	0.179
	0.276	0.176
	0.275	0.173
	0.274	0.171
	0.273	0.168
	0.272	0.166
	0.271	0.163
	0.27	0.161
	0.269	0.158
	0.268	0.156
	0.267	0.153
	0.266	0.151
	0.265	0.148
	0.264	0.146
	0.263	0.143
	0.262	0.141
	0.261	0.139
	0.26	0.136
	0.259	0.134
	0.258	0.132
	0.257	0.129
	0.256	0.127
	0.255	0.125
	0.254	0.122
	0.253	0.12
	0.252	0.118
	0.251	0.115
	0.25	0.113
	0.249	0.111
	0.248	0.108
	0.247	0.106
	0.246	0.104
	0.245	0.102
	0.244	0.0997
	0.243	0.0975
	0.242	0.0954
	0.241	0.0932
	0.24	0.091
	0.239	0.0889
	0.238	0.0868
	0.237	0.0847
	0.236	0.0825
	0.235	0.0806
	0.234	0.0785
	0.233	0.0763
	0.232	0.0744
	0.231	0.0723
	0.23	0.0702
	0.229	0.0682
	0.228	0.0662
	0.227	0.0642
	0.226	0.0621
	0.225	0.0602
	0.224	0.0582
	0.223	0.0562
	0.222	0.0541
	0.221	0.0522
	0.22	0.0502
	0.219	0.0483
	0.218	0.0463
	0.217	0.0443
	0.216	0.0425
	0.215	0.0407
	0.214	0.0387
	0.213	0.0368
	0.212	0.0349
	0.211	0.033
	0.21	0.0312
	0.209	0.0294
	0.208	0.0275
	0.207	0.0256
	0.206	0.0237
	0.205	0.0219
	0.204	0.0201
	0.203	0.0183
	0.202	0.0164
	0.201	0.0146
	0.2	0.0128
	0.199	0.011
	0.198	0.00915
	0.197	0.00734
	0.196	0.00558
	0.195	0.00374
	0.194	0.00212
	0.193	0.000347
	0.192	-0.00145
	0.191	-0.00325
	0.19	-0.00502
	0.189	-0.00676
	0.188	-0.0085
	0.187	-0.0103
	0.186	-0.012
	0.185	-0.0138
	0.184	-0.0154
	0.183	-0.0171
	0.182	-0.0189
	0.181	-0.0206
	0.18	-0.0223
	0.179	-0.0241
	0.178	-0.0258
	0.177	-0.0275
	0.176	-0.0293
	0.175	-0.0309
	0.174	-0.0326
	0.173	-0.0344
	0.172	-0.0361
	0.171	-0.0379
	0.17	-0.0395
	0.169	-0.0413
	0.168	-0.0429
	0.167	-0.0446
	0.166	-0.0464
	0.165	-0.0481
	0.164	-0.0498
	0.163	-0.0516
	0.162	-0.0533
	0.161	-0.0549
	0.16	-0.0566
	0.159	-0.0583
	0.158	-0.0599
	0.157	-0.0617
	0.156	-0.0634
	0.155	-0.0651
	0.154	-0.0669
	0.153	-0.0686
	0.152	-0.0703
	0.151	-0.072
	0.15	-0.0739
	0.149	-0.0755
	0.148	-0.0771
	0.147	-0.0789
	0.146	-0.0807
	0.145	-0.0825
	0.144	-0.0843
	0.143	-0.086
	0.142	-0.0878
	0.141	-0.0896
	0.14	-0.0914
	0.139	-0.0931
	0.138	-0.0949
	0.137	-0.0967
	0.136	-0.0984
	0.135	-0.1
	0.134	-0.102
	0.133	-0.104
	0.132	-0.106
	0.131	-0.107
	0.13	-0.109
	0.129	-0.111
	0.128	-0.113
	0.127	-0.115
	0.126	-0.116
	0.125	-0.118
	0.124	-0.12
	0.123	-0.122
	0.122	-0.124
	0.121	-0.126
	0.12	-0.128
	0.119	-0.13
	0.118	-0.132
	0.117	-0.133
	0.116	-0.135
	0.115	-0.137
	0.114	-0.139
	0.113	-0.141
	0.112	-0.143
	0.111	-0.145
	0.11	-0.147
	0.109	-0.148
	0.108	-0.15
	0.107	-0.152
	0.106	-0.154
	0.105	-0.156
	0.104	-0.158
	0.103	-0.16
	0.102	-0.162
	0.101	-0.164
	0.1	-0.166
	0.099	-0.168
	0.098	-0.169
	0.097	-0.171
	0.096	-0.173
	0.095	-0.175
	0.094	-0.177
	0.093	-0.179
	0.092	-0.181
	0.091	-0.183
	0.09	-0.185
	0.089	-0.187
	0.088	-0.189
	0.087	-0.191
	0.086	-0.193
	0.085	-0.195
	0.084	-0.197
	0.083	-0.199
	0.082	-0.201
	0.081	-0.202
	0.08	-0.204
	0.079	-0.206
	0.078	-0.208
	0.077	-0.21
	0.076	-0.212
	0.075	-0.214
	0.074	-0.216
	0.073	-0.218
	0.072	-0.22
	0.071	-0.222
	0.07	-0.224
	0.069	-0.226
	0.068	-0.228
	0.067	-0.23
	0.066	-0.232
	0.065	-0.234
	0.064	-0.235
	0.063	-0.237
	0.062	-0.239
	0.061	-0.241
	0.06	-0.243
	0.059	-0.245
	0.058	-0.247
	0.057	-0.249
	0.056	-0.251
	0.055	-0.253
	0.054	-0.255
	0.053	-0.257
	0.052	-0.259
	0.051	-0.261
	0.05	-0.263
	0.049	-0.265
	0.048	-0.267
	0.047	-0.269
	0.046	-0.27
	0.045	-0.272
	0.044	-0.274
	0.043	-0.276
	0.042	-0.278
	0.041	-0.28
	0.04	-0.282
	0.039	-0.284
	0.038	-0.286
	0.037	-0.288
	0.036	-0.29
	0.035	-0.292
	0.034	-0.294
	0.033	-0.296
	0.032	-0.298
	0.031	-0.3
	0.03	-0.302
	0.029	-0.304
	0.028	-0.306
	0.027	-0.309
	0.026	-0.31
	0.025	-0.312
	0.024	-0.315
	0.023	-0.317
	0.022	-0.319
	0.021	-0.321
	0.02	-0.323
	0.019	-0.325
	0.018	-0.327
	0.017	-0.329
	0.016	-0.331
	0.015	-0.333
	0.014	-0.335
	0.013	-0.338
	0.012	-0.34
	0.011	-0.342
	0.01	-0.344
	0.009	-0.346
	0.008	-0.348
	0.007	-0.35
	0.006	-0.353
	0.005	-0.355
	0.004	-0.357
	0.003	-0.359
	0.002	-0.361
	0.001	-0.364
	0	-0.366
	-0.001	-0.368
	-0.002	-0.37
	-0.003	-0.372
	-0.004	-0.375
	-0.005	-0.377
	-0.006	-0.379
	-0.007	-0.381
	-0.008	-0.383
	-0.009	-0.385
	-0.01	-0.388
	-0.011	-0.39
	-0.012	-0.392
	-0.013	-0.394
	-0.014	-0.397
	-0.015	-0.399
	-0.016	-0.401
	-0.017	-0.404
	-0.018	-0.406
	-0.019	-0.408
	-0.02	-0.411
	-0.021	-0.413
	-0.022	-0.415
	-0.023	-0.418
	-0.024	-0.42
	-0.025	-0.422
	-0.026	-0.425
	-0.027	-0.427
	-0.028	-0.43
	-0.029	-0.432
	-0.03	-0.434
	-0.031	-0.437
	-0.032	-0.439
	-0.033	-0.442
	-0.034	-0.444
	-0.035	-0.447
	-0.036	-0.449
	-0.037	-0.451
	-0.038	-0.454
	-0.039	-0.456
	-0.04	-0.459
	-0.041	-0.461
	-0.042	-0.464
	-0.043	-0.466
	-0.044	-0.469
	-0.045	-0.471
	-0.046	-0.474
	-0.047	-0.476
	-0.048	-0.479
	-0.049	-0.481
	-0.05	-0.484
	-0.051	-0.486
	-0.052	-0.489
	-0.053	-0.491
	-0.054	-0.494
	-0.055	-0.496
	-0.056	-0.499
	-0.057	-0.502
	-0.058	-0.504
	-0.059	-0.507
	-0.06	-0.509
	-0.061	-0.512
	-0.062	-0.515
	-0.063	-0.517
	-0.064	-0.52
	-0.065	-0.522
	-0.066	-0.525
	-0.067	-0.528
	-0.068	-0.53
	-0.069	-0.533
	-0.07	-0.535
	-0.071	-0.538
	-0.072	-0.541
	-0.073	-0.543
	-0.074	-0.546
	-0.075	-0.548
	-0.076	-0.551
	-0.077	-0.554
	-0.078	-0.556
	-0.079	-0.559
	-0.08	-0.562
	-0.081	-0.564
	-0.082	-0.567
	-0.083	-0.57
	-0.084	-0.572
	-0.085	-0.575
	-0.086	-0.578
	-0.087	-0.581
	-0.088	-0.583
	-0.089	-0.586
	-0.09	-0.589
	-0.091	-0.591
	-0.092	-0.594
	-0.093	-0.597
	-0.094	-0.599
	-0.095	-0.602
	-0.096	-0.605
	-0.097	-0.607
	-0.098	-0.61
	-0.099	-0.613
	-0.1	-0.616
	-0.101	-0.618
	-0.102	-0.621
	-0.103	-0.624
	-0.104	-0.626
	-0.105	-0.629
	-0.106	-0.632
	-0.107	-0.634
	-0.108	-0.637
	-0.109	-0.64
	-0.11	-0.643
	-0.111	-0.646
	-0.112	-0.648
	-0.113	-0.651
	-0.114	-0.654
	-0.115	-0.657
	-0.116	-0.659
	-0.117	-0.662
	-0.118	-0.665
	-0.119	-0.668
	-0.12	-0.67
	-0.121	-0.673
	-0.122	-0.676
	-0.123	-0.678
	-0.124	-0.681
	-0.125	-0.684
	-0.126	-0.687
	-0.127	-0.689
	-0.128	-0.692
	-0.129	-0.695
	-0.13	-0.698
	-0.131	-0.7
	-0.132	-0.703
	-0.133	-0.706
	-0.134	-0.708
	-0.135	-0.711
	-0.136	-0.714
	-0.137	-0.717
	-0.138	-0.719
	-0.139	-0.722
	-0.14	-0.725
	-0.141	-0.727
	-0.142	-0.73
	-0.143	-0.733
	-0.144	-0.736
	-0.145	-0.738
	-0.146	-0.741
	-0.147	-0.744
	-0.148	-0.746
	-0.149	-0.749
	-0.15	-0.752
	-0.151	-0.754
	-0.152	-0.757
	-0.153	-0.76
	-0.154	-0.762
	-0.155	-0.765
	-0.156	-0.768
	-0.157	-0.77
	-0.158	-0.773
	-0.159	-0.776
	-0.16	-0.778
	-0.161	-0.781
	-0.162	-0.784
	-0.163	-0.786
	-0.164	-0.789
	-0.165	-0.792
	-0.166	-0.794
	-0.167	-0.797
	-0.168	-0.799
	-0.169	-0.802
	-0.17	-0.805
	-0.171	-0.807
	-0.172	-0.81
	-0.173	-0.813
	-0.174	-0.815
	-0.175	-0.818
	-0.176	-0.82
	-0.177	-0.823
	-0.178	-0.825
	-0.179	-0.828
	-0.18	-0.831
	-0.181	-0.833
	-0.182	-0.836
	-0.183	-0.838
	-0.184	-0.841
	-0.185	-0.843
	-0.186	-0.846
	-0.187	-0.848
	-0.188	-0.851
	-0.189	-0.854
	-0.19	-0.856
	-0.191	-0.858
	-0.192	-0.861
	-0.193	-0.864
	-0.194	-0.866
	-0.195	-0.868
	-0.196	-0.871
	-0.197	-0.874
	-0.198	-0.876
	-0.199	-0.878
	-0.2	-0.881
	-0.201	-0.883
[truncated: 801 more rows]

## Sheet: Figure S20
Figure S20
		N-CP-D with Co complexes		N-CP-D with Co complexes after irradiation
	6.77336	19.9248	6.77336	-9.42772
	6.77257	19.9314	6.77257	-9.41997
	6.77178	19.938	6.77178	-9.41275
	6.77099	19.9446	6.77099	-9.40526
	6.7702	19.9512	6.7702	-9.39776
	6.76941	19.9578	6.76941	-9.39027
	6.76862	19.9644	6.76862	-9.38278
	6.76783	19.9708	6.76783	-9.37528
	6.76705	19.9755	6.76705	-9.36779
	6.76626	19.9804	6.76626	-9.3603
	6.76547	19.9853	6.76547	-9.35281
	6.76468	19.9902	6.76468	-9.34531
	6.76389	19.9951	6.76389	-9.33779
	6.7631	19.9997	6.7631	-9.32978
	6.76232	20.0048	6.76232	-9.32179
	6.76153	20.0097	6.76153	-9.31381
	6.76074	20.0146	6.76074	-9.30582
	6.75995	20.0194	6.75995	-9.29784
	6.75917	20.0243	6.75917	-9.28986
	6.75838	20.0292	6.75838	-9.28187
	6.75759	20.034	6.75759	-9.27389
	6.75681	20.0389	6.75681	-9.26591
	6.75602	20.0438	6.75602	-9.25792
	6.75524	20.0486	6.75524	-9.24994
	6.75445	20.0535	6.75445	-9.24196
	6.75366	20.0571	6.75366	-9.23397
	6.75288	20.0607	6.75288	-9.22599
	6.75209	20.0644	6.75209	-9.21792
	6.75131	20.068	6.75131	-9.21001
	6.75052	20.0716	6.75052	-9.20203
	6.74974	20.0752	6.74974	-9.19398
	6.74895	20.0788	6.74895	-9.18592
	6.74817	20.0825	6.74817	-9.17787
	6.74738	20.0861	6.74738	-9.16981
	6.7466	20.0897	6.7466	-9.16176
	6.74582	20.0933	6.74582	-9.15371
	6.74503	20.0969	6.74503	-9.14565
	6.74425	20.1006	6.74425	-9.1376
	6.74347	20.1042	6.74347	-9.12955
	6.74268	20.1076	6.74268	-9.12149
	6.7419	20.1114	6.7419	-9.11344
	6.74112	20.1151	6.74112	-9.10538
	6.74033	20.118	6.74033	-9.09733
	6.73955	20.1208	6.73955	-9.08928
	6.73877	20.1236	6.73877	-9.08122
	6.73799	20.1264	6.73799	-9.07317
	6.73721	20.1292	6.73721	-9.06497
	6.73642	20.1321	6.73642	-9.05743
	6.73564	20.1349	6.73564	-9.05005
	6.73486	20.1377	6.73486	-9.04267
	6.73408	20.1405	6.73408	-9.0353
	6.7333	20.1433	6.7333	-9.02792
	6.73252	20.1461	6.73252	-9.02054
	6.73174	20.1489	6.73174	-9.01316
	6.73096	20.1517	6.73096	-9.00569
	6.73018	20.1545	6.73018	-8.99839
	6.7294	20.1573	6.7294	-8.991
	6.72862	20.1601	6.72862	-8.98361
	6.72784	20.1629	6.72784	-8.97622
	6.72706	20.1658	6.72706	-8.96883
	6.72628	20.1687	6.72628	-8.96145
	6.7255	20.1716	6.7255	-8.95406
	6.72472	20.1745	6.72472	-8.94667
	6.72394	20.1774	6.72394	-8.93928
	6.72316	20.1803	6.72316	-8.93206
	6.72238	20.1832	6.72238	-8.926
	6.72161	20.186	6.72161	-8.91977
	6.72083	20.1889	6.72083	-8.91355
	6.72005	20.1918	6.72005	-8.90732
	6.71927	20.1947	6.71927	-8.90109
	6.7185	20.1976	6.7185	-8.89487
	6.71772	20.2005	6.71772	-8.88864
	6.71694	20.2034	6.71694	-8.88242
	6.71616	20.2063	6.71616	-8.87619
	6.71539	20.2092	6.71539	-8.86996
	6.71461	20.2121	6.71461	-8.86374
	6.71383	20.215	6.71383	-8.85751
	6.71306	20.2187	6.71306	-8.85128
	6.71228	20.2224	6.71228	-8.84506
	6.71151	20.2262	6.71151	-8.83883
	6.71073	20.2299	6.71073	-8.83298
	6.70995	20.2337	6.70995	-8.82643
	6.70918	20.2374	6.70918	-8.82187
	6.7084	20.2412	6.7084	-8.81728
	6.70763	20.2449	6.70763	-8.81269
	6.70685	20.2487	6.70685	-8.8081
	6.70608	20.2524	6.70608	-8.80352
	6.7053	20.2562	6.7053	-8.79893
	6.70453	20.2599	6.70453	-8.79434
	6.70376	20.2637	6.70376	-8.78975
	6.70298	20.2675	6.70298	-8.78516
	6.70221	20.2712	6.70221	-8.78057
	6.70144	20.275	6.70144	-8.77599
	6.70066	20.2782	6.70066	-8.7714
	6.69989	20.2833	6.69989	-8.76681
	6.69912	20.2888	6.69912	-8.76222
	6.69834	20.2942	6.69834	-8.75763
	6.69757	20.2996	6.69757	-8.75304
	6.6968	20.305	6.6968	-8.74805
	6.69602	20.3104	6.69602	-8.74545
	6.69525	20.3158	6.69525	-8.74328
	6.69448	20.3212	6.69448	-8.74111
	6.69371	20.3266	6.69371	-8.73893
	6.69294	20.332	6.69294	-8.73676
	6.69217	20.3374	6.69217	-8.73459
	6.69139	20.3428	6.69139	-8.73241
	6.69062	20.3483	6.69062	-8.73024
	6.68985	20.3537	6.68985	-8.72777
	6.68908	20.3591	6.68908	-8.72586
	6.68831	20.3645	6.68831	-8.72365
	6.68754	20.3699	6.68754	-8.72144
	6.68677	20.3752	6.68677	-8.71924
	6.686	20.3831	6.686	-8.71703
	6.68523	20.391	6.68523	-8.71482
	6.68446	20.399	6.68446	-8.71262
	6.68369	20.407	6.68369	-8.71041
	6.68292	20.4149	6.68292	-8.70885
	6.68215	20.4229	6.68215	-8.71028
	6.68138	20.4309	6.68138	-8.7111
	6.68061	20.4388	6.68061	-8.71191
	6.67985	20.4475	6.67985	-8.71273
	6.67908	20.4549	6.67908	-8.71355
	6.67831	20.4629	6.67831	-8.71437
	6.67754	20.471	6.67754	-8.71519
	6.67677	20.479	6.67677	-8.71601
	6.67601	20.4871	6.67601	-8.71682
	6.67524	20.4951	6.67524	-8.71764
	6.67447	20.5032	6.67447	-8.71846
	6.6737	20.5112	6.6737	-8.71928
	6.67294	20.5198	6.67294	-8.7201
	6.67217	20.5313	6.67217	-8.72091
	6.6714	20.5422	6.6714	-8.72173
	6.67064	20.5532	6.67064	-8.72255
	6.66987	20.5642	6.66987	-8.72408
	6.6691	20.5752	6.6691	-8.72824
	6.66834	20.5862	6.66834	-8.73219
	6.66757	20.5972	6.66757	-8.73615
	6.66681	20.6081	6.66681	-8.7401
	6.66604	20.6191	6.66604	-8.74405
	6.66528	20.6301	6.66528	-8.74801
	6.66451	20.6411	6.66451	-8.75196
	6.66375	20.6521	6.66375	-8.75591
	6.66298	20.6631	6.66298	-8.75986
	6.66222	20.6741	6.66222	-8.76382
	6.66145	20.685	6.66145	-8.76777
	6.66069	20.696	6.66069	-8.77172
	6.65992	20.7068	6.65992	-8.77568
	6.65916	20.7235	6.65916	-8.77963
	6.6584	20.7353	6.6584	-8.78358
	6.65763	20.7498	6.65763	-8.78754
	6.65687	20.7643	6.65687	-8.79204
	6.65611	20.7787	6.65611	-8.79939
	6.65534	20.7932	6.65534	-8.80621
	6.65458	20.8077	6.65458	-8.81302
	6.65382	20.8221	6.65382	-8.81984
	6.65306	20.8366	6.65306	-8.82666
	6.65229	20.8511	6.65229	-8.83348
	6.65153	20.8655	6.65153	-8.84029
	6.65077	20.88	6.65077	-8.84711
	6.65001	20.8945	6.65001	-8.85241
	6.64925	20.909	6.64925	-8.86064
	6.64849	20.9234	6.64849	-8.86728
	6.64772	20.9379	6.64772	-8.87392
	6.64696	20.952	6.64696	-8.88056
	6.6462	20.9689	6.6462	-8.8872
	6.64544	20.986	6.64544	-8.89384
	6.64468	21.0032	6.64468	-8.90048
	6.64392	21.0203	6.64392	-8.9075
	6.64316	21.0375	6.64316	-8.91722
	6.6424	21.0546	6.6424	-8.92657
	6.64164	21.0718	6.64164	-8.93593
	6.64088	21.0889	6.64088	-8.94529
	6.64012	21.1061	6.64012	-8.95464
	6.63936	21.1202	6.63936	-8.964
	6.6386	21.1401	6.6386	-8.97336
	6.63784	21.1569	6.63784	-8.98272
	6.63708	21.1737	6.63708	-8.99207
	6.63633	21.1905	6.63633	-9.00143
	6.63557	21.2073	6.63557	-9.01079
	6.63481	21.2242	6.63481	-9.02014
	6.63405	21.2405	6.63405	-9.0295
	6.63329	21.2588	6.63329	-9.03886
	6.63254	21.2776	6.63254	-9.04822
	6.63178	21.2963	6.63178	-9.05757
	6.63102	21.3151	6.63102	-9.06683
	6.63026	21.3339	6.63026	-9.07821
	6.62951	21.3526	6.62951	-9.08884
	6.62875	21.3714	6.62875	-9.10109
	6.62799	21.3902	6.62799	-9.11247
	6.62724	21.4089	6.62724	-9.12386
	6.62648	21.4277	6.62648	-9.13524
	6.62572	21.4465	6.62572	-9.14663
	6.62497	21.4653	6.62497	-9.15802
	6.62421	21.484	6.62421	-9.1694
	6.62346	21.5028	6.62346	-9.18079
	6.6227	21.5216	6.6227	-9.19217
	6.62194	21.5403	6.62194	-9.20356
	6.62119	21.5591	6.62119	-9.21495
	6.62043	21.5779	6.62043	-9.22633
	6.61968	21.5971	6.61968	-9.23772
	6.61893	21.6166	6.61893	-9.24911
	6.61817	21.6356	6.61817	-9.26049
	6.61742	21.6548	6.61742	-9.27216
	6.61666	21.6741	6.61666	-9.28514
	6.61591	21.6933	6.61591	-9.29785
	6.61515	21.7126	6.61515	-9.31057
	6.6144	21.7318	6.6144	-9.32328
	6.61365	21.751	6.61365	-9.336
	6.61289	21.7703	6.61289	-9.34872
	6.61214	21.7895	6.61214	-9.36143
	6.61139	21.8088	6.61139	-9.37415
	6.61063	21.828	6.61063	-9.38686
	6.60988	21.8473	6.60988	-9.39958
	6.60913	21.8665	6.60913	-9.4141
	6.60838	21.8858	6.60838	-9.4252
	6.60763	21.9052	6.60763	-9.43812
	6.60687	21.9236	6.60687	-9.45104
	6.60612	21.9417	6.60612	-9.46396
	6.60537	21.9599	6.60537	-9.47688
	6.60462	21.9781	6.60462	-9.48979
	6.60387	21.9963	6.60387	-9.50341
	6.60312	22.0144	6.60312	-9.51704
	6.60237	22.0326	6.60237	-9.53066
	6.60162	22.0508	6.60162	-9.54429
	6.60086	22.0689	6.60086	-9.55791
	6.60011	22.0871	6.60011	-9.57154
	6.59936	22.1053	6.59936	-9.58516
	6.59861	22.1235	6.59861	-9.59879
	6.59786	22.1416	6.59786	-9.61241
	6.59711	22.1598	6.59711	-9.62604
	6.59636	22.178	6.59636	-9.63966
	6.59562	22.1961	6.59562	-9.65329
	6.59487	22.2143	6.59487	-9.66691
	6.59412	22.2322	6.59412	-9.68054
	6.59337	22.247	6.59337	-9.69416
	6.59262	22.2621	6.59262	-9.70779
	6.59187	22.2772	6.59187	-9.7214
	6.59112	22.2923	6.59112	-9.73507
	6.59037	22.3074	6.59037	-9.74874
	6.58963	22.3226	6.58963	-9.76241
	6.58888	22.3377	6.58888	-9.77464
	6.58813	22.3528	6.58813	-9.78953
	6.58738	22.3679	6.58738	-9.80304
	6.58664	22.383	6.58664	-9.81656
	6.58589	22.3982	6.58589	-9.83007
	6.58514	22.4133	6.58514	-9.84359
	6.5844	22.4284	6.5844	-9.8571
	6.58365	22.4435	6.58365	-9.87061
	6.5829	22.4586	6.5829	-9.88413
	6.58216	22.4737	6.58216	-9.89764
	6.58141	22.4893	6.58141	-9.91116
	6.58066	22.5003	6.58066	-9.92467
	6.57992	22.5109	6.57992	-9.93818
	6.57917	22.5214	6.57917	-9.9517
	6.57843	22.5339	6.57843	-9.96521
	6.57768	22.5428	6.57768	-9.97874
	6.57694	22.5536	6.57694	-9.99227
	6.57619	22.5643	6.57619	-10.0058
	6.57545	22.5751	6.57545	-10.0193
	6.5747	22.5859	6.5747	-10.0328
	6.57396	22.5966	6.57396	-10.0464
	6.57321	22.6074	6.57321	-10.0599
	6.57247	22.6182	6.57247	-10.0734
	6.57173	22.6289	6.57173	-10.087
	6.57098	22.6397	6.57098	-10.1005
	6.57024	22.6504	6.57024	-10.114
	6.56949	22.6612	6.56949	-10.1254
	6.56875	22.673	6.56875	-10.1409
	6.56801	22.6786	6.56801	-10.1542
	6.56727	22.6832	6.56727	-10.1675
	6.56652	22.6878	6.56652	-10.1808
	6.56578	22.6924	6.56578	-10.1941
	6.56504	22.6969	6.56504	-10.2072
	6.5643	22.7015	6.5643	-10.2202
	6.56355	22.7061	6.56355	-10.2333
	6.56281	22.7107	6.56281	-10.2463
	6.56207	22.7153	6.56207	-10.2594
	6.56133	22.7199	6.56133	-10.2724
	6.56059	22.7244	6.56059	-10.2855
	6.55985	22.729	6.55985	-10.2985
	6.5591	22.7333	6.5591	-10.3116
	6.55836	22.7381	6.55836	-10.3247
	6.55762	22.7427	6.55762	-10.3377
	6.55688	22.7472	6.55688	-10.3508
	6.55614	22.7532	6.55614	-10.3638
	6.5554	22.7525	6.5554	-10.3769
	6.55466	22.7504	6.55466	-10.3899
	6.55392	22.7482	6.55392	-10.403
	6.55318	22.7461	6.55318	-10.416
	6.55244	22.7439	6.55244	-10.4291
	6.5517	22.7417	6.5517	-10.4422
	6.55096	22.7396	6.55096	-10.4552
	6.55022	22.7374	6.55022	-10.4683
	6.54949	22.7353	6.54949	-10.4814
	6.54875	22.7331	6.54875	-10.4983
	6.54801	22.7309	6.54801	-10.5081
	6.54727	22.7288	6.54727	-10.5215
	6.54653	22.7266	6.54653	-10.535
	6.54579	22.7245	6.54579	-10.5485
	6.54506	22.7223	6.54506	-10.562
	6.54432	22.7202	6.54432	-10.5755
	6.54358	22.718	6.54358	-10.589
	6.54284	22.7146	6.54284	-10.6025
	6.54211	22.7046	6.54211	-10.616
	6.54137	22.6957	6.54137	-10.6295
	6.54063	22.6868	6.54063	-10.643
	6.53989	22.6786	6.53989	-10.6563
	6.53916	22.6691	6.53916	-10.6705
	6.53842	22.6603	6.53842	-10.6848
	6.53769	22.6515	6.53769	-10.6992
	6.53695	22.6426	6.53695	-10.7135
	6.53621	22.6338	6.53621	-10.7278
	6.53548	22.625	6.53548	-10.7421
	6.53474	22.6162	6.53474	-10.7564
	6.53401	22.6074	6.53401	-10.7707
	6.53327	22.5986	6.53327	-10.785
	6.53254	22.5898	6.53254	-10.7993
	6.5318	22.581	6.5318	-10.8137
	6.53107	22.5721	6.53107	-10.828
	6.53033	22.5632	6.53033	-10.8423
	6.5296	22.5484	6.5296	-10.8557
	6.52886	22.5336	6.52886	-10.8708
	6.52813	22.5189	6.52813	-10.885
	6.5274	22.5041	6.5274	-10.8993
	6.52666	22.4894	6.52666	-10.9139
	6.52593	22.4746	6.52593	-10.93
	6.52519	22.4599	6.52519	-10.9458
	6.52446	22.4452	6.52446	-10.9616
	6.52373	22.4304	6.52373	-10.9774
	6.523	22.4156	6.523	-10.9932
	6.52226	22.4009	6.52226	-11.009
	6.52153	22.3862	6.52153	-11.0247
	6.5208	22.3714	6.5208	-11.0405
	6.52007	22.3596	6.52007	-11.0563
	6.51933	22.3423	6.51933	-11.0721
	6.5186	22.3278	6.5186	-11.0879
	6.51787	22.3142	6.51787	-11.1037
	6.51714	22.2965	6.51714	-11.1195
	6.51641	22.2778	6.51641	-11.1353
	6.51567	22.2592	6.51567	-11.1511
	6.51494	22.2405	6.51494	-11.1669
	6.51421	22.2218	6.51421	-11.1829
	6.51348	22.2032	6.51348	-11.2013
	6.51275	22.1845	6.51275	-11.2195
	6.51202	22.1659	6.51202	-11.2378
	6.51129	22.1472	6.51129	-11.2561
	6.51056	22.1286	6.51056	-11.2743
	6.50983	22.1099	6.50983	-11.2908
	6.5091	22.0913	6.5091	-11.3106
	6.50837	22.0726	6.50837	-11.3287
	6.50764	22.054	6.50764	-11.3467
	6.50691	22.0353	6.50691	-11.3648
	6.50618	22.0167	6.50618	-11.3828
	6.50545	21.998	6.50545	-11.4009
	6.50473	21.9796	6.50473	-11.419
	6.504	21.9586	6.504	-11.437
	6.50327	21.9376	6.50327	-11.4551
	6.50254	21.9165	6.50254	-11.4732
	6.50181	21.8954	6.50181	-11.4908
	6.50108	21.8743	6.50108	-11.5114
	6.50036	21.8451	6.50036	-11.5325
	6.49963	21.8314	6.49963	-11.5536
	6.4989	21.8094	6.4989	-11.5747
	6.49817	21.7874	6.49817	-11.5959
	6.49745	21.7654	6.49745	-11.617
	6.49672	21.7433	6.49672	-11.6381
	6.49599	21.7213	6.49599	-11.6592
	6.49526	21.6993	6.49526	-11.6803
	6.49454	21.6773	6.49454	-11.7014
	6.49381	21.6553	6.49381	-11.7225
	6.49309	21.6333	6.49309	-11.7437
	6.49236	21.6113	6.49236	-11.7648
	6.49163	21.5893	6.49163	-11.7859
	6.49091	21.5673	6.49091	-11.807
	6.49018	21.5453	6.49018	-11.8262
	6.48946	21.5233	6.48946	-11.849
	6.48873	21.5014	6.48873	-11.8702
	6.48801	21.4794	6.48801	-11.8951
	6.48728	21.4574	6.48728	-11.9197
	6.48656	21.4354	6.48656	-11.9443
	6.48583	21.4135	6.48583	-11.9689
	6.48511	21.3915	6.48511	-11.9935
	6.48438	21.3695	6.48438	-12.0181
	6.48366	21.3475	6.48366	-12.0427
	6.48294	21.3255	6.48294	-12.0673
	6.48221	21.3036	6.48221	-12.0919
	6.48149	21.2839	6.48149	-12.1165
	6.48076	21.2598	6.48076	-12.1411
	6.48004	21.2376	6.48004	-12.1657
	6.47932	21.2176	6.47932	-12.1903
	6.47859	21.1981	6.47859	-12.2149
	6.47787	21.1786	6.47787	-12.2395
	6.47715	21.1591	6.47715	-12.2641
	6.47643	21.1397	6.47643	-12.2887
	6.4757	21.1202	6.4757	-12.3143
	6.47498	21.1007	6.47498	-12.3441
	6.47426	21.0812	6.47426	-12.3729
	6.47354	21.0618	6.47354	-12.4017
	6.47282	21.0423	6.47282	-12.4305
	6.4721	21.0228	6.4721	-12.4593
	6.47137	21.0033	6.47137	-12.4881
	6.47065	20.9839	6.47065	-12.5196
	6.46993	20.9644	6.46993	-12.546
	6.46921	20.9449	6.46921	-12.5751
	6.46849	20.9254	6.46849	-12.6042
	6.46777	20.906	6.46777	-12.6333
	6.46705	20.8873	6.46705	-12.6624
	6.46633	20.8733	6.46633	-12.6915
	6.46561	20.8585	6.46561	-12.7206
	6.46489	20.8437	6.46489	-12.7497
	6.46417	20.829	6.46417	-12.7788
	6.46345	20.8142	6.46345	-12.8077
	6.46273	20.7995	6.46273	-12.8407
	6.46201	20.788	6.46201	-12.8739
	6.46129	20.7703	6.46129	-12.9071
	6.46057	20.7559	6.46057	-12.9403
	6.45985	20.7416	6.45985	-12.9735
	6.45913	20.7272	6.45913	-13.0067
	6.45842	20.7128	6.45842	-13.0399
	6.4577	20.6984	6.4577	-13.0732
	6.45698	20.684	6.45698	-13.1064
	6.45626	20.6696	6.45626	-13.1396
	6.45554	20.6552	6.45554	-13.1728
	6.45483	20.6404	6.45483	-13.206
	6.45411	20.6318	6.45411	-13.2392
	6.45339	20.6237	6.45339	-13.2724
	6.45267	20.6156	6.45267	-13.3056
	6.45196	20.6075	6.45196	-13.3389
	6.45124	20.5993	6.45124	-13.372
	6.45052	20.5912	6.45052	-13.406
	6.44981	20.5831	6.44981	-13.4438
	6.44909	20.575	6.44909	-13.4809
	6.44837	20.5669	6.44837	-13.518
	6.44766	20.5588	6.44766	-13.5551
	6.44694	20.5507	6.44694	-13.5922
	6.44623	20.5425	6.44623	-13.6292
	6.44551	20.5344	6.44551	-13.6663
	6.4448	20.5263	6.4448	-13.7034
	6.44408	20.5182	6.44408	-13.7405
	6.44336	20.5101	6.44336	-13.7775
	6.44265	20.5006	6.44265	-13.8146
	6.44193	20.4945	6.44193	-13.8517
	6.44122	20.4947	6.44122	-13.8888
	6.44051	20.4941	6.44051	-13.9259
	6.43979	20.4936	6.43979	-13.9629
	6.43908	20.493	6.43908	-14
	6.43836	20.4925	6.43836	-14.0369
	6.43765	20.492	6.43765	-14.077
	6.43694	20.4914	6.43694	-14.1173
	6.43622	20.4909	6.43622	-14.1576
	6.43551	20.4903	6.43551	-14.1978
	6.4348	20.4898	6.4348	-14.2381
	6.43408	20.4893	6.43408	-14.2784
	6.43337	20.4887	6.43337	-14.3187
	6.43266	20.4882	6.43266	-14.359
	6.43194	20.4876	6.43194	-14.4081
	6.43123	20.4871	6.43123	-14.4406
	6.43052	20.4866	6.43052	-14.4819
	6.42981	20.4855	6.42981	-14.5232
	6.42909	20.4924	6.42909	-14.5644
	6.42838	20.4999	6.42838	-14.6057
	6.42767	20.5075	6.42767	-14.647
	6.42696	20.515	6.42696	-14.6883
	6.42625	20.5225	6.42625	-14.729
	6.42554	20.53	6.42554	-14.7721
	6.42483	20.5375	6.42483	-14.8158
	6.42412	20.5451	6.42412	-14.8594
	6.4234	20.5531	6.4234	-14.903
	6.42269	20.5602	6.42269	-14.9466
	6.42198	20.5678	6.42198	-14.9903
	6.42127	20.5754	6.42127	-15.0339
	6.42056	20.5829	6.42056	-15.0775
	6.41985	20.5905	6.41985	-15.1212
	6.41914	20.5981	6.41914	-15.1648
	6.41843	20.6057	6.41843	-15.2084
	6.41772	20.6117	6.41772	-15.252
	6.41701	20.6255	6.41701	-15.2957
	6.41631	20.6409	6.41631	-15.3393
	6.4156	20.6563	6.4156	-15.3829
	6.41489	20.6717	6.41489	-15.4265
	6.41418	20.6871	6.41418	-15.4702
	6.41347	20.7025	6.41347	-15.5101
	6.41276	20.7179	6.41276	-15.5596
	6.41205	20.7334	6.41205	-15.6045
	6.41135	20.7488	6.41135	-15.6494
	6.41064	20.7642	6.41064	-15.6942
	6.40993	20.7796	6.40993	-15.7391
	6.40922	20.795	6.40922	-15.784
	6.40852	20.8104	6.40852	-15.8289
	6.40781	20.8258	6.40781	-15.8738
	6.4071	20.8412	6.4071	-15.9186
	6.40639	20.8566	6.40639	-15.9635
	6.40569	20.872	6.40569	-16.0084
	6.40498	20.8878	6.40498	-16.0533
	6.40427	20.9123	6.40427	-16.0982
	6.40357	20.9345	6.40357	-16.143
	6.40286	20.9566	6.40286	-16.1879
	6.40216	20.9787	6.40216	-16.2328
	6.40145	21.0008	6.40145	-16.2777
	6.40074	21.0229	6.40074	-16.3227
	6.40004	21.045	6.40004	-16.3678
	6.39933	21.0672	6.39933	-16.4128
	6.39863	21.0893	6.39863	-16.4578
	6.39792	21.1114	6.39792	-16.5028
	6.39722	21.1335	6.39722	-16.5479
	6.39651	21.1556	6.39651	-16.5929
	6.39581	21.1777	6.39581	-16.6379
	6.3951	21.1998	6.3951	-16.683
	6.3944	21.2219	6.3944	-16.7237
	6.3937	21.2441	6.3937	-16.7724
	6.39299	21.2665	6.39299	-16.817
	6.39229	21.2943	6.39229	-16.8615
	6.39158	21.3218	6.39158	-16.9061
	6.39088	21.3493	6.39088	-16.9506
	6.39018	21.3768	6.39018	-16.9952
	6.38947	21.4043	6.38947	-17.0398
	6.38877	21.4318	6.38877	-17.0837
	6.38807	21.4592	6.38807	-17.1275
	6.38736	21.4867	6.38736	-17.1713
	6.38666	21.5142	6.38666	-17.2151
	6.38596	21.543	6.38596	-17.2589
	6.38526	21.5694	6.38526	-17.3027
	6.38455	21.597	6.38455	-17.3465
	6.38385	21.6246	6.38385	-17.3903
	6.38315	21.6523	6.38315	-17.4341
	6.38245	21.6799	6.38245	-17.4779
	6.38175	21.7076	6.38175	-17.5218
	6.38105	21.7349	6.38105	-17.5656
	6.38035	21.7659	6.38035	-17.6094
	6.37964	21.7971	6.37964	-17.6532
	6.37894	21.8283	6.37894	-17.697
	6.37824	21.8594	6.37824	-17.7408
	6.37754	21.8907	6.37754	-17.7846
	6.37684	21.9218	6.37684	-17.8281
	6.37614	21.953	6.37614	-17.87
	6.37544	21.9842	6.37544	-17.9208
	6.37474	22.0154	6.37474	-17.9559
	6.37404	22.0466	6.37404	-17.9991
	6.37334	22.0778	6.37334	-18.0423
	6.37264	22.109	6.37264	-18.0855
	6.37194	22.1402	6.37194	-18.1287
	6.37124	22.1714	6.37124	-18.1719
	6.37054	22.2026	6.37054	-18.2151
	6.36984	22.2338	6.36984	-18.2583
	6.36915	22.2647	6.36915	-18.3014
	6.36845	22.2971	6.36845	-18.3447
	6.36775	22.3237	6.36775	-18.3878
	6.36705	22.362	6.36705	-18.431
	6.36635	22.394	6.36635	-18.4742
	6.36565	22.4259	6.36565	-18.5174
	6.36496	22.4579	6.36496	-18.5602
	6.36426	22.4899	6.36426	-18.6003
	6.36356	22.5218	6.36356	-18.6407
	6.36286	22.5538	6.36286	-18.6812
	6.36217	22.5858	6.36217	-18.7216
	6.36147	22.6177	6.36147	-18.7621
	6.36077	22.6497	6.36077	-18.8025
	6.36008	22.6817	6.36008	-18.843
	6.35938	22.7136	6.35938	-18.8834
	6.35868	22.7456	6.35868	-18.9239
	6.35799	22.7775	6.35799	-18.9644
	6.35729	22.8095	6.35729	-18.9928
	6.35659	22.8414	6.35659	-19.0437
	6.3559	22.8728	6.3559	-19.0829
	6.3552	22.9043	6.3552	-19.122
	6.35451	22.9357	6.35451	-19.1611
	6.35381	22.9671	6.35381	-19.2002
	6.35312	22.9985	6.35312	-19.2393
	6.35242	23.0299	6.35242	-19.275
	6.35173	23.0613	6.35173	-19.3106
	6.35103	23.0927	6.35103	-19.3464
	6.35034	23.1242	6.35034	-19.382
	6.34964	23.1556	6.34964	-19.4177
	6.34895	23.19	6.34895	-19.4534
	6.34825	23.2186	6.34825	-19.4891
	6.34756	23.2504	6.34756	-19.5248
	6.34687	23.2821	6.34687	-19.5605
	6.34617	23.3139	6.34617	-19.5962
	6.34548	23.3456	6.34548	-19.6319
	6.34479	23.3779	6.34479	-19.6676
	6.34409	23.4079	6.34409	-19.7033
	6.3434	23.4374	6.3434	-19.739
	6.34271	23.467	6.34271	-19.7747
	6.34201	23.4965	6.34201	-19.8104
	6.34132	23.526	6.34132	-19.8461
	6.34063	23.5555	6.34063	-19.881
	6.33994	23.5851	6.33994	-19.9118
	6.33924	23.6146	6.33924	-19.9433
	6.33855	23.6441	6.33855	-19.9743
	6.33786	23.6737	6.33786	-20.0062
	6.33717	23.7032	6.33717	-20.0377
	6.33648	23.7327	6.33648	-20.0691
	6.33578	23.7623	6.33578	-20.1006
	6.33509	23.7918	6.33509	-20.132
	6.3344	23.8213	6.3344	-20.1635
	6.33371	23.8508	6.33371	-20.1949
	6.33302	23.8804	6.33302	-20.2263
	6.33233	23.9096	6.33233	-20.2578
	6.33164	23.9351	6.33164	-20.2892
	6.33095	23.961	6.33095	-20.3207
	6.33026	23.9882	6.33026	-20.3521
	6.32957	24.0129	6.32957	-20.3835
	6.32888	24.0389	6.32888	-20.4158
	6.32819	24.065	6.32819	-20.4433
	6.3275	24.091	6.3275	-20.4701
	6.32681	24.117	6.32681	-20.4968
	6.32612	24.143	6.32612	-20.5236
	6.32543	24.1691	6.32543	-20.5503
	6.32474	24.1951	6.32474	-20.5771
	6.32405	24.2211	6.32405	-20.6038
	6.32336	24.2472	6.32336	-20.6306
	6.32268	24.2732	6.32268	-20.6573
	6.32199	24.2992	6.32199	-20.6841
	6.3213	24.3253	6.3213	-20.7108
	6.32061	24.3516	6.32061	-20.7376
	6.31992	24.3734	6.31992	-20.7753
	6.31923	24.3949	6.31923	-20.792
	6.31855	24.4164	6.31855	-20.82
	6.31786	24.4379	6.31786	-20.848
	6.31717	24.4593	6.31717	-20.876
	6.31648	24.4808	6.31648	-20.9036
	6.3158	24.5023	6.3158	-20.9259
	6.31511	24.5238	6.31511	-20.9487
	6.31442	24.5453	6.31442	-20.9715
	6.31374	24.5667	6.31374	-20.9942
	6.31305	24.5882	6.31305	-21.017
	6.31236	24.6097	6.31236	-21.0398
	6.31168	24.6296	6.31168	-21.0626
	6.31099	24.6525	6.31099	-21.0854
	6.31031	24.6738	6.31031	-21.1082
	6.30962	24.6951	6.30962	-21.1309
	6.30893	24.7175	6.30893	-21.1537
	6.30825	24.7352	6.30825	-21.1765
	6.30756	24.7517	6.30756	-21.1993
	6.30688	24.7682	6.30688	-21.2221
	6.30619	24.7848	6.30619	-21.2449
	6.30551	24.8013	6.30551	-21.2677
	6.30482	24.8178	6.30482	-21.2896
	6.30414	24.8344	6.30414	-21.3059
	6.30345	24.8509	6.30345	-21.323
	6.30277	24.8674	6.30277	-21.3401
	6.30209	24.8839	6.30209	-21.3541
	6.3014	24.9004	6.3014	-21.3741
	6.30072	24.917	6.30072	-21.3908
	6.30003	24.9335	6.30003	-21.4075
	6.29935	24.95	6.29935	-21.4243
	6.29867	24.9666	6.29867	-21.441
	6.29798	24.9831	6.29798	-21.4577
	6.2973	24.9996	6.2973	-21.4744
	6.29662	25.0159	6.29662	-21.4912
	6.29594	25.0274	6.29594	-21.5079
	6.29525	25.0391	6.29525	-21.5246
	6.29457	25.0509	6.29457	-21.5414
	6.29389	25.0626	6.29389	-21.5581
	6.29321	25.0739	6.29321	-21.5745
	6.29252	25.086	6.29252	-21.5857
	6.29184	25.0976	6.29184	-21.5971
	6.29116	25.1093	6.29116	-21.6086
	6.29048	25.121	6.29048	-21.62
	6.2898	25.1327	6.2898	-21.6315
	6.28912	25.1443	6.28912	-21.6429
	6.28843	25.156	6.28843	-21.6544
	6.28775	25.1677	6.28775	-21.6658
	6.28707	25.1793	6.28707	-21.6772
	6.28639	25.191	6.28639	-21.6887
	6.28571	25.2027	6.28571	-21.7001
	6.28503	25.2152	6.28503	-21.7116
	6.28435	25.2235	6.28435	-21.723
	6.28367	25.2309	6.28367	-21.7347
	6.28299	25.2384	6.28299	-21.746
	6.28231	25.2458	6.28231	-21.7574
	6.28163	25.2532	6.28163	-21.7693
	6.28095	25.2607	6.28095	-21.7762
	6.28027	25.2681	6.28027	-21.7827
	6.27959	25.2755	6.27959	-21.7892
	6.27891	25.283	6.27891	-21.7957
	6.27823	25.2904	6.27823	-21.8022
	6.27756	25.2978	6.27756	-21.8087
	6.27688	25.3053	6.27688	-21.8152
	6.2762	25.3127	6.2762	-21.8217
	6.27552	25.3201	6.27552	-21.8282
	6.27484	25.3289	6.27484	-21.8347
	6.27416	25.3352	6.27416	-21.8412
	6.27349	25.3428	6.27349	-21.8477
	6.27281	25.3501	6.27281	-21.8542
	6.27213	25.3538	6.27213	-21.8607
	6.27145	25.3578	6.27145	-21.8672
	6.27078	25.3619	6.27078	-21.8738
	6.2701	25.3659	6.2701	-21.881
	6.26942	25.37	6.26942	-21.8841
	6.26874	25.374	6.26874	-21.8864
	6.26807	25.378	6.26807	-21.8886
	6.26739	25.3821	6.26739	-21.8909
	6.26671	25.3861	6.26671	-21.8931
	6.26604	25.3901	6.26604	-21.8957
	6.26536	25.3942	6.26536	-21.8977
	6.26469	25.3982	6.26469	-21.9
	6.26401	25.4022	6.26401	-21.9022
	6.26333	25.4063	6.26333	-21.9045
	6.26266	25.4103	6.26266	-21.9068
	6.26198	25.4144	6.26198	-21.9091
	6.26131	25.4184	6.26131	-21.9114
	6.26063	25.42	6.26063	-21.9137
	6.25996	25.4217	6.25996	-21.916
	6.25928	25.4234	6.25928	-21.9183
	6.25861	25.425	6.25861	-21.9213
	6.25793	25.4267	6.25793	-21.9208
	6.25726	25.4284	6.25726	-21.9196
	6.25658	25.4301	6.25658	-21.9184
	6.25591	25.4318	6.25591	-21.9172
	6.25524	25.4334	6.25524	-21.9161
	6.25456	25.4351	6.25456	-21.9149
	6.25389	25.4368	6.25389	-21.9137
	6.25322	25.4385	6.25322	-21.9125
	6.25254	25.4401	6.25254	-21.9113
	6.25187	25.4418	6.25187	-21.9101
	6.2512	25.4435	6.2512	-21.9089
	6.25052	25.4452	6.25052	-21.9078
	6.24985	25.4469	6.24985	-21.9066
	6.24918	25.4475	6.24918	-21.9054
	6.2485	25.448	6.2485	-21.9044
	6.24783	25.4485	6.24783	-21.903
	6.24716	25.449	6.24716	-21.9022
	6.24649	25.4496	6.24649	-21.8993
	6.24582	25.4501	6.24582	-21.896
	6.24514	25.4506	6.24514	-21.8926
	6.24447	25.4511	6.24447	-21.8893
	6.2438	25.4516	6.2438	-21.8859
	6.24313	25.4521	6.24313	-21.8826
	6.24246	25.4526	6.24246	-21.8792
	6.24179	25.4532	6.24179	-21.8759
	6.24112	25.4537	6.24112	-21.8725
	6.24045	25.4542	6.24045	-21.8692
	6.23977	25.4547	6.23977	-21.8658
	6.2391	25.4552	6.2391	-21.8625
	6.23843	25.4557	6.23843	-21.8591
	6.23776	25.4561	6.23776	-21.8558
	6.23709	25.4565	6.23709	-21.8524
	6.23642	25.4569	6.23642	-21.8491
	6.23575	25.4572	6.23575	-21.8457
	6.23508	25.4576	6.23508	-21.8422
	6.23441	25.458	6.23441	-21.8376
	6.23374	25.4583	6.23374	-21.8333
	6.23308	25.4587	6.23308	-21.829
	6.23241	25.4591	6.23241	-21.8247
	6.23174	25.4594	6.23174	-21.8204
	6.23107	25.4598	6.23107	-21.816
	6.2304	25.4602	6.2304	-21.812
	6.22973	25.4605	6.22973	-21.8074
	6.22906	25.4609	6.22906	-21.8031
	6.22839	25.4613	6.22839	-21.7988
	6.22773	25.4616	6.22773	-21.7946
	6.22706	25.4618	6.22706	-21.7903
	6.22639	25.4627	6.22639	-21.786
	6.22572	25.4637	6.22572	-21.7817
	6.22506	25.4646	6.22506	-21.7774
	6.22439	25.4656	6.22439	-21.7731
	6.22372	25.4666	6.22372	-21.7688
	6.22305	25.4675	6.22305	-21.7647
	6.22239	25.4685	6.22239	-21.7606
	6.22172	25.4695	6.22172	-21.7565
	6.22105	25.4704	6.22105	-21.7523
	6.22039	25.4714	6.22039	-21.7482
	6.21972	25.4724	6.21972	-21.7441
	6.21905	25.4734	6.21905	-21.74
	6.21839	25.4744	6.21839	-21.7358
	6.21772	25.4753	6.21772	-21.7317
	6.21706	25.4763	6.21706	-21.7276
	6.21639	25.4773	6.21639	-21.7234
	6.21573	25.4783	6.21573	-21.7193
	6.21506	25.4796	6.21506	-21.7152
	6.2144	25.4826	6.2144	-21.7111
	6.21373	25.4853	6.21373	-21.7069
	6.21307	25.488	6.21307	-21.7028
	6.2124	25.4907	6.2124	-21.699
	6.21174	25.4934	6.21174	-21.6956
	6.21107	25.4961	6.21107	-21.6928
	6.21041	25.4987	6.21041	-21.69
	6.20974	25.5014	6.20974	-21.6872
	6.20908	25.5041	6.20908	-21.6844
	6.20841	25.5068	6.20841	-21.6816
	6.20775	25.5095	6.20775	-21.6788
	6.20709	25.5121	6.20709	-21.676
	6.20642	25.5148	6.20642	-21.6732
	6.20576	25.5175	6.20576	-21.6704
	6.2051	25.5202	6.2051	-21.6676
	6.20443	25.5221	6.20443	-21.6648
	6.20377	25.5258	6.20377	-21.662
	6.20311	25.5307	6.20311	-21.6592
	6.20245	25.5352	6.20245	-21.6564
	6.20178	25.5398	6.20178	-21.6536
	6.20112	25.5443	6.20112	-21.6508
	6.20046	25.5489	6.20046	-21.6483
	6.1998	25.5534	6.1998	-21.6478
	6.19913	25.558	6.19913	-21.6472
	6.19847	25.5625	6.19847	-21.6466
	6.19781	25.567	6.19781	-21.646
	6.19715	25.5716	6.19715	-21.6454
	6.19649	25.5761	6.19649	-21.6447
	6.19583	25.5807	6.19583	-21.6441
	6.19517	25.5852	6.19517	-21.6435
	6.1945	25.5898	6.1945	-21.6429
	6.19384	25.5943	6.19384	-21.6423
	6.19318	25.5989	6.19318	-21.6416
	6.19252	25.6032	6.19252	-21.641
	6.19186	25.6095	6.19186	-21.6404
	6.1912	25.616	6.1912	-21.6398
	6.19054	25.6225	6.19054	-21.6392
	6.18988	25.629	6.18988	-21.6386
	6.18922	25.6355	6.18922	-21.638
	6.18856	25.642	6.18856	-21.6381
	6.1879	25.6485	6.1879	-21.6409
	6.18724	25.6549	6.18724	-21.6431
	6.18658	25.6613	6.18658	-21.6453
	6.18592	25.6679	6.18592	-21.6474
	6.18527	25.6744	6.18527	-21.6496
	6.18461	25.6808	6.18461	-21.6518
	6.18395	25.6873	6.18395	-21.654
	6.18329	25.6938	6.18329	-21.6562
	6.18263	25.7003	6.18263	-21.6583
	6.18197	25.7067	6.18197	-21.6605
	6.18131	25.7132	6.18131	-21.6627
	6.18066	25.7199	6.18066	-21.6649
	6.18	25.7285	6.18	-21.6671
	6.17934	25.7369	6.17934	-21.6693
	6.17868	25.7453	6.17868	-21.6714
	6.17803	25.7537	6.17803	-21.6736
	6.17737	25.7621	6.17737	-21.6754
	6.17671	25.7705	6.17671	-21.6808
	6.17605	25.7789	6.17605	-21.6847
	6.1754	25.7873	6.1754	-21.6897
	6.17474	25.7957	6.17474	-21.6947
	6.17408	25.8041	6.17408	-21.6996
	6.17343	25.8125	6.17343	-21.7046
	6.17277	25.8209	6.17277	-21.7096
	6.17211	25.8293	6.17211	-21.7145
	6.17146	25.8377	6.17146	-21.7195
	6.1708	25.8461	6.1708	-21.7245
	6.17015	25.8545	6.17015	-21.7294
	6.16949	25.8626	6.16949	-21.7344
	6.16884	25.8726	6.16884	-21.7393
	6.16818	25.8818	6.16818	-21.7443
	6.16752	25.8915	6.16752	-21.7493
	6.16687	25.9012	6.16687	-21.7542
	6.16621	25.911	6.16621	-21.7592
	6.16556	25.9207	6.16556	-21.7645
	6.16491	25.9304	6.16491	-21.7727
	6.16425	25.9401	6.16425	-21.7805
	6.1636	25.9499	6.1636	-21.7883
	6.16294	25.9596	6.16294	-21.7961
	6.16229	25.9693	6.16229	-21.8039
	6.16163	25.9791	6.16163	-21.8117
	6.16098	25.9888	6.16098	-21.8195
	6.16033	25.9985	6.16033	-21.8273
	6.15967	26.0083	6.15967	-21.8351
	6.15902	26.018	6.15902	-21.8425
	6.15837	26.0277	6.15837	-21.8507
	6.15771	26.0375	6.15771	-21.8585
	6.15706	26.0482	6.15706	-21.8662
	6.15641	26.0589	6.15641	-21.874
	6.15575	26.0696	6.15575	-21.8817
	6.1551	26.0802	6.1551	-21.8895
	6.15445	26.0909	6.15445	-21.897
	6.1538	26.1016	6.1538	-21.9068
	6.15314	26.1123	6.15314	-21.9167
	6.15249	26.1229	6.15249	-21.9267
	6.15184	26.1336	6.15184	-21.9366
	6.15119	26.1454	6.15119	-21.9466
	6.15054	26.1551	6.15054	-21.9566
	6.14989	26.1659	6.14989	-21.9665
	6.14923	26.1766	6.14923	-21.9764
	6.14858	26.1874	6.14858	-21.9864
	6.14793	26.1982	6.14793	-21.9964
	6.14728	26.209	6.14728	-22.0063
	6.14663	26.2198	6.14663	-22.0163
	6.14598	26.2307	6.14598	-22.0262
	6.14533	26.2417	6.14533	-22.0362
	6.14468	26.2526	6.14468	-22.0461
	6.14403	26.2636	6.14403	-22.0561
	6.14338	26.2745	6.14338	-22.066
	6.14273	26.2855	6.14273	-22.0762
	6.14208	26.2964	6.14208	-22.088
	6.14143	26.3073	6.14143	-22.1007
	6.14078	26.3183	6.14078	-22.1111
	6.14013	26.3292	6.14013	-22.1228
	6.13948	26.3402	6.13948	-22.1344
	6.13883	26.3511	6.13883	-22.1461
	6.13818	26.3621	6.13818	-22.1577
	6.13753	26.373	6.13753	-22.1694
	6.13689	26.384	6.13689	-22.181
	6.13624	26.3949	6.13624	-22.1927
	6.13559	26.4059	6.13559	-22.2043
	6.13494	26.4167	6.13494	-22.2159
	6.13429	26.4272	6.13429	-22.2276
	6.13364	26.4376	6.13364	-22.2392
	6.133	26.4483	6.133	-22.2509
	6.13235	26.4588	6.13235	-22.2625
	6.1317	26.4693	6.1317	-22.2741
	6.13105	26.4799	6.13105	-22.2864
	6.13041	26.4904	6.13041	-22.2988
	6.12976	26.5009	6.12976	-22.3111
	6.12911	26.5115	6.12911	-22.3234
	6.12846	26.522	6.12846	-22.3357
	6.12782	26.5326	6.12782	-22.348
	6.12717	26.5431	6.12717	-22.3603
	6.12652	26.5536	6.12652	-22.3726
	6.12588	26.5642	6.12588	-22.385
	6.12523	26.5747	6.12523	-22.3973
	6.12459	26.5852	6.12459	-22.4103
	6.12394	26.5957	6.12394	-22.4219
	6.12329	26.6051	6.12329	-22.4343
	6.12265	26.6145	6.12265	-22.4467
	6.122	26.6238	6.122	-22.4591
	6.12136	26.6332	6.12136	-22.4715
	6.12071	26.6426	6.12071	-22.4839
	6.12007	26.652	6.12007	-22.4962
	6.11942	26.6614	6.11942	-22.5084
	6.11878	26.6708	6.11878	-22.5206
	6.11813	26.6802	6.11813	-22.5328
	6.11749	26.6896	6.11749	-22.545
	6.11684	26.6981	6.11684	-22.5572
	6.1162	26.7083	6.1162	-22.5694
	6.11555	26.7175	6.11555	-22.5816
	6.11491	26.7268	6.11491	-22.5938
	6.11427	26.7361	6.11427	-22.606
	6.11362	26.7454	6.11362	-22.6182
	6.11298	26.755	6.11298	-22.6304
	6.11233	26.7626	6.11233	-22.6426
	6.11169	26.7699	6.11169	-22.6548
	6.11105	26.7771	6.11105	-22.667
	6.1104	26.7844	6.1104	-22.6792
	6.10976	26.7917	6.10976	-22.6916
	6.10912	26.799	6.10912	-22.7031
	6.10848	26.8063	6.10848	-22.7144
	6.10783	26.8135	6.10783	-22.7258
	6.10719	26.8208	6.10719	-22.737
	6.10655	26.8281	6.10655	-22.7484
	6.10591	26.8354	6.10591	-22.7597
	6.10526	26.8427	6.10526	-22.771
	6.10462	26.85	6.10462	-22.7823
	6.10398	26.8573	6.10398	-22.7936
	6.10334	26.8645	6.10334	-22.8049
	6.1027	26.8718	6.1027	-22.8162
	6.10206	26.8791	6.10206	-22.8275
	6.10141	26.8861	6.10141	-22.8388
	6.10077	26.8911	6.10077	-22.8501
	6.10013	26.8963	6.10013	-22.8614
	6.09949	26.9013	6.09949	-22.8727
	6.09885	26.9067	6.09885	-22.884
	6.09821	26.9119	6.09821	-22.8951
	6.09757	26.9171	6.09757	-22.9042
	6.09693	26.9223	6.09693	-22.9137
	6.09629	26.9275	6.09629	-22.9231
	6.09565	26.9326	6.09565	-22.9325
	6.09501	26.9378	6.09501	-22.942
	6.09437	26.943	6.09437	-22.9514
	6.09373	26.9482	6.09373	-22.9609
	6.09309	26.9534	6.09309	-22.9703
	6.09245	26.9586	6.09245	-22.9798
	6.09181	26.9638	6.09181	-22.9892
	6.09117	26.9689	6.09117	-22.9987
	6.09053	26.9746	6.09053	-23.0088
	6.08989	26.9775	6.08989	-23.0176
	6.08926	26.9799	6.08926	-23.0271
	6.08862	26.9824	6.08862	-23.0367
	6.08798	26.9848	6.08798	-23.0462
	6.08734	26.9872	6.08734	-23.0556
	6.0867	26.9897	6.0867	-23.0627
	6.08606	26.9921	6.08606	-23.0699
	6.08543	26.9946	6.08543	-23.0772
	6.08479	26.997	6.08479	-23.0845
	6.08415	26.9994	6.08415	-23.0918
	6.08351	27.0019	6.08351	-23.099
	6.08288	27.0043	6.08288	-23.1063
	6.08224	27.0072	6.08224	-23.1136
	6.0816	27.0092	6.0816	-23.1209
	6.08096	27.0117	6.08096	-23.1281
	6.08033	27.0142	6.08033	-23.1354
	6.07969	27.0167	6.07969	-23.1427
	6.07905	27.0189	6.07905	-23.1499
	6.07842	27.0181	6.07842	-23.1572
	6.07778	27.0175	6.07778	-23.1645
	6.07715	27.0169	6.07715	-23.1718
	6.07651	27.0164	6.07651	-23.1789
	6.07587	27.0158	6.07587	-23.1837
	6.07524	27.0152	6.07524	-23.1886
	6.0746	27.0146	6.0746	-23.1935
	6.07397	27.0141	6.07397	-23.1976
	6.07333	27.0135	6.07333	-23.2033
	6.0727	27.0129	6.0727	-23.2081
	6.07206	27.0124	6.07206	-23.2129
	6.07143	27.0118	6.07143	-23.2178
	6.07079	27.0112	6.07079	-23.2226
	6.07016	27.0106	6.07016	-23.2274
	6.06952	27.0101	6.06952	-23.2322
	6.06889	27.0095	6.06889	-23.237
	6.06825	27.0089	6.06825	-23.2418
	6.06762	27.0052	6.06762	-23.2466
	6.06699	27.0014	6.06699	-23.2515
	6.06635	26.9977	6.06635	-23.2563
	6.06572	26.9939	6.06572	-23.2614
	6.06508	26.9907	6.06508	-23.2639
	6.06445	26.9865	6.06445	-23.2661
	6.06382	26.9828	6.06382	-23.2683
	6.06318	26.9791	6.06318	-23.2706
	6.06255	26.9754	6.06255	-23.2728
	6.06192	26.9718	6.06192	-23.275
	6.06129	26.9681	6.06129	-23.2773
	6.06065	26.9644	6.06065	-23.2795
	6.06002	26.9607	6.06002	-23.2817
	6.05939	26.957	6.05939	-23.284
	6.05875	26.9533	6.05875	-23.2862
	6.05812	26.9496	6.05812	-23.2884
	6.05749	26.9466	6.05749	-23.2907
	6.05686	26.9403	6.05686	-23.2925
	6.05623	26.9333	6.05623	-23.2951
	6.0556	26.9263	6.0556	-23.2973
	6.05496	26.9193	6.05496	-23.2995
	6.05433	26.9122	6.05433	-23.3013
	6.0537	26.9052	6.0537	-23.3012
	6.05307	26.8982	6.05307	-23.3013
	6.05244	26.8912	6.05244	-23.3015
	6.05181	26.8842	6.05181	-23.3017
	6.05118	26.8772	6.05118	-23.3018
	6.05055	26.8701	6.05055	-23.302
	6.04992	26.8631	6.04992	-23.3022
	6.04929	26.8561	6.04929	-23.3023
	6.04866	26.8491	6.04866	-23.3025
	6.04803	26.8429	6.04803	-23.3026
	6.0474	26.8352	6.0474	-23.3028
	6.04677	26.8283	6.04677	-23.303
	6.04614	26.8212	6.04614	-23.3031
	6.04551	26.8108	6.04551	-23.3033
	6.04488	26.8005	6.04488	-23.3034
	6.04425	26.7902	6.04425	-23.3036
	6.04362	26.7799	6.04362	-23.3041
	6.04299	26.7696	6.04299	-23.3027
	6.04236	26.7592	6.04236	-23.3009
	6.04173	26.7489	6.04173	-23.2991
	6.0411	26.7386	6.0411	-23.2973
	6.04047	26.7283	6.04047	-23.2955
	6.03985	26.718	6.03985	-23.2936
	6.03922	26.7077	6.03922	-23.2918
	6.03859	26.6973	6.03859	-23.29
	6.03796	26.687	6.03796	-23.2882
	6.03733	26.6767	6.03733	-23.2864
	6.03671	26.6664	6.03671	-23.2845
	6.03608	26.6561	6.03608	-23.2827
	6.03545	26.6458	6.03545	-23.2809
	6.03482	26.6349	6.03482	-23.2791
	6.0342	26.6209	6.0342	-23.2773
	6.03357	26.6074	6.03357	-23.2754
	6.03294	26.594	6.03294	-23.2736
	6.03232	26.5805	6.03232	-23.2719
	6.03169	26.5671	6.03169	-23.2689
	6.03106	26.5519	6.03106	-23.266
	6.03044	26.54	6.03044	-23.263
	6.02981	26.5263	6.02981	-23.26
	6.02918	26.5127	6.02918	-23.2571
	6.02856	26.4991	6.02856	-23.2541
	6.02793	26.4854	6.02793	-23.2512
	6.02731	26.4718	6.02731	-23.2482
	6.02668	26.4582	6.02668	-23.2452
	6.02606	26.4445	6.02606	-23.2423
	6.02543	26.4309	6.02543	-23.2393
	6.0248	26.4172	6.0248	-23.2364
	6.02418	26.4038	6.02418	-23.2334
	6.02355	26.3873	6.02355	-23.2304
	6.02293	26.3705	6.02293	-23.2275
	6.0223	26.3536	6.0223	-23.2236
	6.02168	26.3368	6.02168	-23.2214
	6.02106	26.32	6.02106	-23.2183
	6.02043	26.3031	6.02043	-23.2143
	6.01981	26.2863	6.01981	-23.2105
	6.01918	26.2695	6.01918	-23.2067
	6.01856	26.2527	6.01856	-23.2029
	6.01794	26.2358	6.01794	-23.1991
	6.01731	26.219	6.01731	-23.1953
	6.01669	26.2022	6.01669	-23.1915
	6.01606	26.1854	6.01606	-23.1877
	6.01544	26.1685	6.01544	-23.1838
	6.01482	26.1517	6.01482	-23.18
	6.01419	26.1324	6.01419	-23.1762
	6.01357	26.1177	6.01357	-23.1724
	6.01295	26.0999	6.01295	-23.1686
	6.01233	26.0794	6.01233	-23.1648
	6.0117	26.0594	6.0117	-23.161
	6.01108	26.0394	6.01108	-23.1572
	6.01046	26.0195	6.01046	-23.1534
	6.00984	25.9995	6.00984	-23.1494
	6.00921	25.9796	6.00921	-23.1454
	6.00859	25.9596	6.00859	-23.1415
	6.00797	25.9397	6.00797	-23.1375
	6.00735	25.9197	6.00735	-23.1336
	6.00673	25.8998	6.00673	-23.1296
	6.00611	25.8798	6.00611	-23.1261
	6.00549	25.8598	6.00549	-23.1218
	6.00486	25.8399	6.00486	-23.1179
	6.00424	25.8199	6.00424	-23.1139
	6.00362	25.8	6.00362	-23.11
	6.003	25.78	6.003	-23.1061
	6.00238	25.7597	6.00238	-23.1022
	6.00176	25.737	6.00176	-23.0983
	6.00114	25.7146	6.00114	-23.0944
	6.00052	25.6923	6.00052	-23.0905
	5.9999	25.6699	5.9999	-23.0866
	5.99928	25.6475	5.99928	-23.0827
	5.99866	25.6252	5.99866	-23.0788
	5.99804	25.6079	5.99804	-23.075
	5.99742	25.5811	5.99742	-23.0711
	5.9968	25.5593	5.9968	-23.0672
	5.99618	25.5375	5.99618	-23.0634
	5.99556	25.5157	5.99556	-23.0595
	5.99494	25.4939	5.99494	-23.0556
	5.99433	25.4721	5.99433	-23.0518
	5.99371	25.4503	5.99371	-23.0479
	5.99309	25.4285	5.99309	-23.044
	5.99247	25.4068	5.99247	-23.0402
	5.99185	25.3851	5.99185	-23.0363
	5.99123	25.3616	5.99123	-23.0324
	5.99061	25.3381	5.99061	-23.0286
	5.99	25.3145	5.99	-23.0247
	5.98938	25.2909	5.98938	-23.02
	5.98876	25.2674	5.98876	-23.017
	5.98814	25.2438	5.98814	-23.0133
	5.98752	25.2203	5.98752	-23.0096
	5.98691	25.1967	5.98691	-23.0059
	5.98629	25.1732	5.98629	-23.0022
	5.98567	25.1496	5.98567	-22.9985
	5.98506	25.126	5.98506	-22.9948
	5.98444	25.1025	5.98444	-22.9911
	5.98382	25.0789	5.98382	-22.9874
	5.98321	25.0554	5.98321	-22.9837
	5.98259	25.0318	5.98259	-22.98
	5.98197	25.0083	5.98197	-22.9763
	5.98136	24.9802	5.98136	-22.9726
	5.98074	24.9605	5.98074	-22.9689
	5.98012	24.9354	5.98012	-22.9652
	5.97951	24.9104	5.97951	-22.9615
	5.97889	24.8855	5.97889	-22.9577
	5.97828	24.8605	5.97828	-22.9544
	5.97766	24.8355	5.97766	-22.9511
	5.97705	24.8105	5.97705	-22.9479
	5.97643	24.7856	5.97643	-22.9447
	5.97582	24.7606	5.97582	-22.9414
	5.9752	24.7356	5.9752	-22.9382
	5.97459	24.7106	5.97459	-22.935
	5.97397	24.6857	5.97397	-22.9317
	5.97336	24.6607	5.97336	-22.9288
	5.97274	24.6357	5.97274	-22.9253
	5.97213	24.6107	5.97213	-22.9221
	5.97151	24.5858	5.97151	-22.9189
	5.9709	24.5608	5.9709	-22.9157
	5.97029	24.5358	5.97029	-22.9125
	5.96967	24.5107	5.96967	-22.9093
	5.96906	24.4856	5.96906	-22.9061
	5.96844	24.4605	5.96844	-22.9028
	5.96783	24.4354	5.96783	-22.8999
	5.96722	24.4103	5.96722	-22.897
	5.9666	24.3852	5.9666	-22.8941
	5.96599	24.3601	5.96599	-22.8912
	5.96538	24.3349	5.96538	-22.8883
	5.96477	24.305	5.96477	-22.8854
	5.96415	24.284	5.96415	-22.8825
	5.96354	24.2583	5.96354	-22.8797
	5.96293	24.2327	5.96293	-22.8768
	5.96231	24.207	5.96231	-22.8739
	5.9617	24.1814	5.9617	-22.871
	5.96109	24.1557	5.96109	-22.8681
	5.96048	24.1301	5.96048	-22.8653
	5.95987	24.1044	5.95987	-22.8624
	5.95926	24.0798	5.95926	-22.8595
	5.95864	24.0552	5.95864	-22.8566
	5.95803	24.0306	5.95803	-22.8538
	5.95742	24.0059	5.95742	-22.8514
	5.95681	23.9813	5.95681	-22.8478
	5.9562	23.9567	5.9562	-22.8449
	5.95559	23.9321	5.95559	-22.8419
	5.95498	23.9074	5.95498	-22.839
	5.95437	23.8828	5.95437	-22.836
	5.95375	23.8582	5.95375	-22.833
	5.95314	23.8335	5.95314	-22.8301
	5.95253	23.8089	5.95253	-22.8271
	5.95192	23.7843	5.95192	-22.8242
	5.95131	23.7597	5.95131	-22.8212
	5.9507	23.735	5.9507	-22.8183
	5.95009	23.7104	5.95009	-22.8153
	5.94948	23.6919	5.94948	-22.8124
	5.94887	23.6635	5.94887	-22.8094
	5.94827	23.6413	5.94827	-22.8065
	5.94766	23.6191	5.94766	-22.8035
	5.94705	23.5968	5.94705	-22.8006
	5.94644	23.5746	5.94644	-22.7973
	5.94583	23.5524	5.94583	-22.7941
	5.94522	23.5302	5.94522	-22.7909
	5.94461	23.508	5.94461	-22.7876
	5.944	23.4857	5.944	-22.7844
	5.94339	23.4635	5.94339	-22.7812
	5.94279	23.4413	5.94279	-22.778
	5.94218	23.4191	5.94218	-22.7748
	5.94157	23.3969	5.94157	-22.7715
	5.94096	23.3746	5.94096	-22.7682
	5.94035	23.3524	5.94035	-22.7651
	5.93975	23.3302	5.93975	-22.7618
	5.93914	23.3077	5.93914	-22.7586
	5.93853	23.2879	5.93853	-22.7554
	5.93792	23.2684	5.93792	-22.7521
	5.93732	23.2488	5.93732	-22.7489
	5.93671	23.2293	5.93671	-22.7457
	5.9361	23.2097	5.9361	-22.7423
	5.9355	23.1902	5.9355	-22.7381
	5.93489	23.1707	5.93489	-22.7341
	5.93428	23.1511	5.93428	-22.7301
	5.93368	23.1316	5.93368	-22.7261
	5.93307	23.1123	5.93307	-22.7221
	5.93246	23.0925	5.93246	-22.7181
	5.93186	23.073	5.93186	-22.7142
	5.93125	23.0535	5.93125	-22.7102
	5.93064	23.034	5.93064	-22.7062
	5.93004	23.0145	5.93004	-22.7022
	5.92943	22.995	5.92943	-22.6982
	5.92883	22.9755	5.92883	-22.6942
	5.92822	22.9567	5.92822	-22.6902
	5.92762	22.941	5.92762	-22.6862
	5.92701	22.9247	5.92701	-22.6822
	5.92641	22.9085	5.92641	-22.6782
	5.9258	22.8922	5.9258	-22.6743
	5.9252	22.8759	5.9252	-22.6693
	5.92459	22.8596	5.92459	-22.6644
	5.92399	22.8434	5.92399	-22.6595
	5.92338	22.8271	5.92338	-22.6545
	5.92278	22.8108	5.92278	-22.6496
	5.92218	22.7945	5.92218	-22.6447
	5.92157	22.7783	5.92157	-22.6397
	5.92097	22.762	5.92097	-22.6348
	5.92036	22.7457	5.92036	-22.6299
	5.91976	22.7294	5.91976	-22.6249
	5.91916	22.7132	5.91916	-22.62
	5.91855	22.6969	5.91855	-22.615
	5.91795	22.6806	5.91795	-22.6101
	5.91735	22.6676	5.91735	-22.6052
	5.91674	22.6538	5.91674	-22.6002
	5.91614	22.6417	5.91614	-22.5953
	5.91554	22.6287	5.91554	-22.5904
	5.91494	22.6156	5.91494	-22.5851
	5.91433	22.6026	5.91433	-22.5786
	5.91373	22.5896	5.91373	-22.5724
	5.91313	22.5766	5.91313	-22.5663
	5.91253	22.5635	5.91253	-22.5601
	5.91192	22.5505	5.91192	-22.5539
	5.91132	22.5375	5.91132	-22.5477
	5.91072	22.5244	5.91072	-22.5415
	5.91012	22.5114	5.91012	-22.5354
	5.90952	22.4984	5.90952	-22.5292
	5.90892	22.4853	5.90892	-22.523
	5.90831	22.4723	5.90831	-22.5153
	5.90771	22.4587	5.90771	-22.5105
	5.90711	22.4489	5.90711	-22.5041
	5.90651	22.4396	5.90651	-22.4977
	5.90591	22.4303	5.90591	-22.4914
	5.90531	22.421	5.90531	-22.4851
	5.90471	22.4117	5.90471	-22.4786
	5.90411	22.4024	5.90411	-22.4707
	5.90351	22.3931	5.90351	-22.4629
	5.90291	22.3838	5.90291	-22.4551
	5.90231	22.3745	5.90231	-22.4473
	5.90171	22.3652	5.90171	-22.4395
	5.90111	22.3559	5.90111	-22.4317
	5.90051	22.3464	5.90051	-22.4239
	5.89991	22.3373	5.89991	-22.4161
	5.89931	22.328	5.89931	-22.4083
	5.89871	22.3186	5.89871	-22.4005
	5.89811	22.3093	5.89811	-22.3928
	5.89751	22.3	5.89751	-22.385
	5.89691	22.2914	5.89691	-22.3772
	5.89631	22.2856	5.89631	-22.3694
	5.89572	22.2792	5.89572	-22.3616
	5.89512	22.2728	5.89512	-22.3538
	5.89452	22.2665	5.89452	-22.3459
	5.89392	22.2601	5.89392	-22.3369
	5.89332	22.2537	5.89332	-22.328
	5.89272	22.2473	5.89272	-22.3194
	5.89212	22.241	5.89212	-22.3102
	5.89153	22.2346	5.89153	-22.3014
	5.89093	22.2282	5.89093	-22.2925
	5.89033	22.2218	5.89033	-22.2836
	5.88973	22.2154	5.88973	-22.2748
	5.88914	22.2091	5.88914	-22.2659
	5.88854	22.2027	5.88854	-22.257
	5.88794	22.1963	5.88794	-22.2481
	5.88735	22.1899	5.88735	-22.2393
	5.88675	22.1838	5.88675	-22.2304
	5.88615	22.1802	5.88615	-22.2215
	5.88556	22.1763	5.88556	-22.2127
	5.88496	22.1734	5.88496	-22.2038
	5.88436	22.1686	5.88436	-22.1949
	5.88377	22.1648	5.88377	-22.1849
	5.88317	22.161	5.88317	-22.175
	5.88257	22.1572	5.88257	-22.1651
	5.88198	22.1534	5.88198	-22.1552
	5.88138	22.1496	5.88138	-22.1453
	5.88079	22.1458	5.88079	-22.1353
	5.88019	22.142	5.88019	-22.1254
	5.87959	22.1382	5.87959	-22.1155
	5.879	22.1344	5.879	-22.1056
	5.8784	22.1306	5.8784	-22.0957
	5.87781	22.1268	5.87781	-22.0858
	5.87721	22.123	5.87721	-22.0787
	5.87662	22.1189	5.87662	-22.0662
	5.87602	22.1165	5.87602	-22.0566
	5.87543	22.1145	5.87543	-22.047
	5.87483	22.1124	5.87483	-22.0374
	5.87424	22.1104	5.87424	-22.0279
	5.87365	22.1084	5.87365	-22.0179
	5.87305	22.1063	5.87305	-22.0078
	5.87246	22.1043	5.87246	-21.9977
	5.87186	22.1023	5.87186	-21.9877
	5.87127	22.1002	5.87127	-21.9776
	5.87068	22.0982	5.87068	-21.9676
	5.87008	22.0962	5.87008	-21.9575
	5.86949	22.0941	5.86949	-21.9475
	5.8689	22.0918	5.8689	-21.9374
	5.8683	22.09	5.8683	-21.9274
	5.86771	22.088	5.86771	-21.9173
	5.86712	22.0859	5.86712	-21.9072
	5.86652	22.0838	5.86652	-21.8972
	5.86593	22.0817	5.86593	-21.8871
	5.86534	22.0806	5.86534	-21.8771
	5.86475	22.0795	5.86475	-21.867
	5.86415	22.0784	5.86415	-21.857
	5.86356	22.0773	5.86356	-21.8469
	5.86297	22.0763	5.86297	-21.8366
	5.86238	22.0752	5.86238	-21.8263
	5.86179	22.0741	5.86179	-21.8161
	5.86119	22.073	5.86119	-21.8058
	5.8606	22.0719	5.8606	-21.7943
	5.86001	22.0709	5.86001	-21.7851
	5.85942	22.0698	5.85942	-21.7747
	5.85883	22.0687	5.85883	-21.7643
	5.85824	22.0676	5.85824	-21.7539
	5.85765	22.0665	5.85765	-21.7434
	5.85706	22.0654	5.85706	-21.733
	5.85646	22.0644	5.85646	-21.7227
	5.85587	22.0632	5.85587	-21.7123
	5.85528	22.0624	5.85528	-21.7018
	5.85469	22.0617	5.85469	-21.6914
	5.8541	22.061	5.8541	-21.681
	5.85351	22.0603	5.85351	-21.6706
	5.85292	22.0594	5.85292	-21.6604
	5.85233	22.0589	5.85233	-21.6502
	5.85174	22.0582	5.85174	-21.64
	5.85115	22.0574	5.85115	-21.6298
	5.85056	22.0567	5.85056	-21.6196
	5.84997	22.056	5.84997	-21.6094
	5.84938	22.0553	5.84938	-21.5993
	5.84879	22.0545	5.84879	-21.5891
	5.84821	22.0538	5.84821	-21.5789
	5.84762	22.0531	5.84762	-21.5687
	5.84703	22.0524	5.84703	-21.5585
	5.84644	22.0516	5.84644	-21.5483
	5.84585	22.051	5.84585	-21.5381
	5.84526	22.0501	5.84526	-21.5276
	5.84467	22.0492	5.84467	-21.5177
	5.84409	22.0482	5.84409	-21.5075
	5.8435	22.0473	5.8435	-21.4973
	5.84291	22.0464	5.84291	-21.4872
	5.84232	22.0454	5.84232	-21.478
	5.84173	22.0445	5.84173	-21.4687
	5.84115	22.0436	5.84115	-21.4594
	5.84056	22.0426	5.84056	-21.4501
	5.83997	22.0417	5.83997	-21.4408
	5.83938	22.0408	5.83938	-21.4315
	5.8388	22.0399	5.8388	-21.4222
	5.83821	22.0389	5.83821	-21.4129
	5.83762	22.0382	5.83762	-21.4036
	5.83704	22.0371	5.83704	-21.3943
	5.83645	22.0362	5.83645	-21.385
	5.83586	22.0353	5.83586	-21.3757
	5.83528	22.0341	5.83528	-21.3664
	5.83469	22.0328	5.83469	-21.357
	5.8341	22.0316	5.8341	-21.3477
	5.83352	22.0303	5.83352	-21.3384
	5.83293	22.0291	5.83293	-21.3291
	5.83234	22.0278	5.83234	-21.321
	5.83176	22.0266	5.83176	-21.313
	5.83117	22.0253	5.83117	-21.3049
	5.83059	22.024	5.83059	-21.2969
	5.83	22.0228	5.83	-21.2889
	5.82942	22.0215	5.82942	-21.2823
	5.82883	22.0203	5.82883	-21.273
	5.82825	22.019	5.82825	-21.2651
	5.82766	22.0178	5.82766	-21.2572
	5.82708	22.0165	5.82708	-21.2494
	5.82649	22.0153	5.82649	-21.2415
	5.82591	22.0141	5.82591	-21.2336
	5.82532	22.0124	5.82532	-21.2258
	5.82474	22.0106	5.82474	-21.2179
	5.82415	22.0088	5.82415	-21.21
	5.82357	22.007	5.82357	-21.2021
	5.82298	22.0052	5.82298	-21.1943
	5.8224	22.004	5.8224	-21.1867
	5.82182	22.0017	5.82182	-21.1808
	5.82123	21.9999	5.82123	-21.1746
	5.82065	21.9982	5.82065	-21.1684
	5.82007	21.9965	5.82007	-21.1623
	5.81948	21.9947	5.81948	-21.1561
	5.8189	21.993	5.8189	-21.1499
	5.81832	21.9913	5.81832	-21.1438
	5.81773	21.9896	5.81773	-21.1376
	5.81715	21.9878	5.81715	-21.1314
	5.81657	21.9861	5.81657	-21.1252
	5.81599	21.9844	5.81599	-21.1191
	5.8154	21.9826	5.8154	-21.1129
	5.81482	21.9805	5.81482	-21.1067
	5.81424	21.9784	5.81424	-21.1005
	5.81366	21.9763	5.81366	-21.0928
	5.81307	21.9742	5.81307	-21.0881
	5.81249	21.9721	5.81249	-21.0814
	5.81191	21.97	5.81191	-21.0767
	5.81133	21.9679	5.81133	-21.0724
	5.81075	21.9658	5.81075	-21.0682
	5.81016	21.9637	5.81016	-21.0639
	5.80958	21.9616	5.80958	-21.0596
	5.809	21.9596	5.809	-21.0553
	5.80842	21.9575	5.80842	-21.051
	5.80784	21.9554	5.80784	-21.0467
	5.80726	21.9533	5.80726	-21.0424
	5.80668	21.9512	5.80668	-21.0381
	5.8061	21.9484	5.8061	-21.0338
	5.80552	21.9469	5.80552	-21.0295
	5.80494	21.9448	5.80494	-21.0252
	5.80436	21.943	5.80436	-21.0209
	5.80378	21.9411	5.80378	-21.0167
	5.8032	21.9393	5.8032	-21.0124
	5.80262	21.9374	5.80262	-21.0081
	5.80204	21.9356	5.80204	-21.0043
	5.80146	21.9337	5.80146	-21.0025
	5.80088	21.9318	5.80088	-21.0003
	5.8003	21.93	5.8003	-20.998
	5.79972	21.9281	5.79972	-20.9958
	5.79914	21.9263	5.79914	-20.9936
	5.79856	21.9244	5.79856	-20.9914
	5.79798	21.9226	5.79798	-20.9892
	5.7974	21.9207	5.7974	-20.9869
	5.79682	21.9189	5.79682	-20.9847
	5.79624	21.917	5.79624	-20.9825
	5.79567	21.9152	5.79567	-20.9803
	5.79509	21.9134	5.79509	-20.9781
	5.79451	21.9124	5.79451	-20.9758
	5.79393	21.9114	5.79393	-20.9736
	5.79335	21.9103	5.79335	-20.9714
	5.79277	21.9092	5.79277	-20.9692
	5.7922	21.9082	5.7922	-20.9672
	5.79162	21.9071	5.79162	-20.9674
	5.79104	21.9063	5.79104	-20.9673
	5.79046	21.905	5.79046	-20.9672
	5.78989	21.904	5.78989	-20.9672
	5.78931	21.9029	5.78931	-20.9671
	5.78873	21.9019	5.78873	-20.9671
	5.78815	21.9009	5.78815	-20.967
	5.78758	21.8998	5.78758	-20.9669
	5.787	21.8988	5.787	-20.9669
	5.78642	21.8977	5.78642	-20.9668
	5.78585	21.8967	5.78585	-20.9667
	5.78527	21.8956	5.78527	-20.9667
	5.78469	21.8958	5.78469	-20.9666
	5.78412	21.896	5.78412	-20.9665
	5.78354	21.8963	5.78354	-20.9665
	5.78297	21.8966	5.78297	-20.9664
	5.78239	21.8969	5.78239	-20.9663
	5.78181	21.8971	5.78181	-20.968
	5.78124	21.8974	5.78124	-20.9698
	5.78066	21.8977	5.78066	-20.9715
	5.78009	21.898	5.78009	-20.9733
	5.77951	21.8983	5.77951	-20.975
	5.77894	21.8985	5.77894	-20.9768
	5.77836	21.8988	5.77836	-20.9785
	5.77779	21.8991	5.77779	-20.9803
	5.77721	21.8993	5.77721	-20.9821
	5.77664	21.8996	5.77664	-20.9838
	5.77606	21.8999	5.77606	-20.9856
	5.77549	21.9002	5.77549	-20.9873
	5.77491	21.9007	5.77491	-20.9891
	5.77434	21.903	5.77434	-20.9908
	5.77376	21.9051	5.77376	-20.9926
	5.77319	21.9071	5.77319	-20.9943
	5.77262	21.9092	5.77262	-20.9957
	5.77204	21.9112	5.77204	-20.9988
	5.77147	21.9133	5.77147	-21.0023
	5.77089	21.9153	5.77089	-21.0058
	5.77032	21.9174	5.77032	-21.0093
	5.76975	21.9194	5.76975	-21.0128
	5.76917	21.9215	5.76917	-21.0163
	5.7686	21.9235	5.7686	-21.0198
	5.76803	21.9256	5.76803	-21.0233
	5.76745	21.9276	5.76745	-21.0262
	5.76688	21.9296	5.76688	-21.0303
	5.76631	21.9317	5.76631	-21.0337
	5.76574	21.9337	5.76574	-21.0371
	5.76516	21.9355	5.76516	-21.0406
	5.76459	21.9394	5.76459	-21.044
	5.76402	21.9435	5.76402	-21.0474
	5.76345	21.9476	5.76345	-21.0509
	5.76288	21.9517	5.76288	-21.0543
	5.7623	21.9558	5.7623	-21.0577
	5.76173	21.9599	5.76173	-21.0624
	5.76116	21.964	5.76116	-21.067
	5.76059	21.9681	5.76059	-21.0717
	5.76002	21.9727	5.76002	-21.0764
	5.75945	21.9763	5.75945	-21.0811
	5.75887	21.9805	5.75887	-21.0857
	5.7583	21.9847	5.7583	-21.0904
	5.75773	21.9888	5.75773	-21.0951
	5.75716	21.993	5.75716	-21.0997
	5.75659	21.9971	5.75659	-21.1044
	5.75602	22.0013	5.75602	-21.1091
	5.75545	22.0054	5.75545	-21.1137
	5.75488	22.01	5.75488	-21.1184
	5.75431	22.0171	5.75431	-21.1231
	5.75374	22.0237	5.75374	-21.1278
	5.75317	22.0304	5.75317	-21.1324
	5.7526	22.0371	5.7526	-21.1371
	5.75203	22.0438	5.75203	-21.1424
	5.75146	22.0505	5.75146	-21.1471
	5.75089	22.0572	5.75089	-21.1524
	5.75032	22.0639	5.75032	-21.1577
	5.74975	22.0706	5.74975	-21.163
	5.74918	22.0773	5.74918	-21.1683
	5.74861	22.084	5.74861	-21.1736
	5.74804	22.0907	5.74804	-21.1789
	5.74747	22.0974	5.74747	-21.1842
	5.7469	22.1041	5.7469	-21.1895
	5.74633	22.1108	5.74633	-21.1947
	5.74577	22.1175	5.74577	-21.2
	5.7452	22.1241	5.7452	-21.2053
	5.74463	22.1316	5.74463	-21.2106
	5.74406	22.1427	5.74406	-21.2159
	5.74349	22.152	5.74349	-21.2212
	5.74292	22.1613	5.74292	-21.2265
	5.74236	22.1705	5.74236	-21.2317
	5.74179	22.1798	5.74179	-21.2373
	5.74122	22.1891	5.74122	-21.2429
	5.74065	22.1984	5.74065	-21.2485
	5.74008	22.2076	5.74008	-21.2541
	5.73952	22.2169	5.73952	-21.2597
	5.73895	22.2262	5.73895	-21.2653
	5.73838	22.2355	5.73838	-21.2709
	5.73782	22.2447	5.73782	-21.2766
	5.73725	22.254	5.73725	-21.2822
	5.73668	22.2633	5.73668	-21.2885
	5.73612	22.2725	5.73612	-21.2934
	5.73555	22.2818	5.73555	-21.2991
	5.73498	22.2914	5.73498	-21.3048
	5.73442	22.3037	5.73442	-21.3105
	5.73385	22.3157	5.73385	-21.3162
	5.73328	22.3276	5.73328	-21.3219
	5.73272	22.3396	5.73272	-21.3276
	5.73215	22.3515	5.73215	-21.3333
	5.73158	22.3635	5.73158	-21.3388
	5.73102	22.3754	5.73102	-21.3444
	5.73045	22.3874	5.73045	-21.35
	5.72989	22.3993	5.72989	-21.3555
	5.72932	22.4165	5.72932	-21.3611
	5.72876	22.4239	5.72876	-21.3666
	5.72819	22.4364	5.72819	-21.3722
	5.72763	22.4489	5.72763	-21.3778
	5.72706	22.4615	5.72706	-21.3833
	5.7265	22.474	5.7265	-21.3889
	5.72593	22.4866	5.72593	-21.3944
	5.72537	22.4989	5.72537	-21.4
	5.7248	22.5143	5.7248	-21.4056
	5.72424	22.5298	5.72424	-21.4111
	5.72367	22.5453	5.72367	-21.4167
	5.72311	22.5608	5.72311	-21.4222
	5.72255	22.5764	5.72255	-21.4278
	5.72198	22.5919	5.72198	-21.4329
	5.72142	22.6074	5.72142	-21.4385
	5.72085	22.6229	5.72085	-21.443
	5.72029	22.6385	5.72029	-21.4481
	5.71973	22.654	5.71973	-21.4532
	5.71916	22.6695	5.71916	-21.4583
	5.7186	22.6851	5.7186	-21.4634
	5.71804	22.7006	5.71804	-21.4685
	5.71747	22.7161	5.71747	-21.4736
	5.71691	22.7316	5.71691	-21.4787
	5.71635	22.7472	5.71635	-21.4838
	5.71579	22.7627	5.71579	-21.4889
	5.71522	22.7814	5.71522	-21.494
	5.71466	22.8003	5.71466	-21.4991
	5.7141	22.819	5.7141	-21.5042
	5.71354	22.8378	5.71354	-21.5093
	5.71297	22.8566	5.71297	-21.5144
	5.71241	22.8753	5.71241	-21.5189
	5.71185	22.8941	5.71185	-21.5234
	5.71129	22.9129	5.71129	-21.5278
	5.71073	22.9317	5.71073	-21.5323
	5.71016	22.9505	5.71016	-21.5367
	5.7096	22.9693	5.7096	-21.5412
	5.70904	22.9881	5.70904	-21.5456
	5.70848	23.0069	5.70848	-21.5501
	5.70792	23.0256	5.70792	-21.5545
	5.70736	23.0444	5.70736	-21.559
	5.7068	23.0632	5.7068	-21.5635
	5.70624	23.0821	5.70624	-21.5679
	5.70567	23.104	5.70567	-21.5724
	5.70511	23.1257	5.70511	-21.5768
	5.70455	23.1474	5.70455	-21.5813
	5.70399	23.1691	5.70399	-21.5858
	5.70343	23.1908	5.70343	-21.5903
	5.70287	23.2125	5.70287	-21.5944
	5.70231	23.2342	5.70231	-21.5986
	5.70175	23.2559	5.70175	-21.6027
	5.70119	23.2776	5.70119	-21.6069
	5.70063	23.2993	5.70063	-21.611
	5.70007	23.314	5.70007	-21.6152
	5.69951	23.3419	5.69951	-21.6194
	5.69895	23.3628	5.69895	-21.6235
	5.6984	23.3837	5.6984	-21.6276
	5.69784	23.4046	5.69784	-21.6318
	5.69728	23.4256	5.69728	-21.636
	5.69672	23.4464	5.69672	-21.6401
	5.69616	23.4706	5.69616	-21.6443
	5.6956	23.4948	5.6956	-21.6484
	5.69504	23.519	5.69504	-21.6526
	5.69448	23.5433	5.69448	-21.6567
	5.69392	23.5675	5.69392	-21.6609
	5.69337	23.5917	5.69337	-21.6644
	5.69281	23.6159	5.69281	-21.6678
	5.69225	23.6401	5.69225	-21.671
	5.69169	23.6643	5.69169	-21.6746
	5.69113	23.6885	5.69113	-21.678
	5.69058	23.7127	5.69058	-21.6814
	5.69002	23.7369	5.69002	-21.6848
	5.68946	23.7611	5.68946	-21.6882
	5.6889	23.7853	5.6889	-21.6915
	5.68835	23.8095	5.68835	-21.6949
	5.68779	23.8337	5.68779	-21.6983
	5.68723	23.8579	5.68723	-21.7017
	5.68667	23.8828	5.68667	-21.7051
	5.68612	23.9107	5.68612	-21.7085
	5.68556	23.9378	5.68556	-21.7118
	5.685	23.9691	5.685	-21.7152
	5.68445	23.9926	5.68445	-21.7186
	5.68389	24.0202	5.68389	-21.7218
	5.68333	24.0479	5.68333	-21.725
	5.68278	24.0755	5.68278	-21.7282
	5.68222	24.1031	5.68222	-21.7314
	5.68167	24.1307	5.68167	-21.7345
	5.68111	24.1583	5.68111	-21.7377
	5.68055	24.1859	5.68055	-21.7409
	5.68	24.2135	5.68	-21.7441
	5.67944	24.2412	5.67944	-21.7473
	5.67889	24.2688	5.67889	-21.7504
	5.67833	24.2964	5.67833	-21.7536
	5.67778	24.324	5.67778	-21.7568
	5.67722	24.3519	5.67722	-21.7593
	5.67667	24.383	5.67667	-21.7631
	5.67611	24.4138	5.67611	-21.7662
	5.67556	24.4446	5.67556	-21.7693
	5.675	24.4754	5.675	-21.7724
	5.67445	24.5062	5.67445	-21.7753
	5.67389	24.537	5.67389	-21.7783
	5.67334	24.5678	5.67334	-21.7812
	5.67278	24.5986	5.67278	-21.7841
	5.67223	24.6294	5.67223	-21.787
	5.67168	24.6603	5.67168	-21.7899
	5.67112	24.6911	5.67112	-21.7928
	5.67057	24.7255	5.67057	-21.7957
	5.67001	24.7529	5.67001	-21.7986
	5.66946	24.7842	5.66946	-21.8015
	5.66891	24.8154	5.66891	-21.8044
	5.66835	24.8466	5.66835	-21.8073
	5.6678	24.8778	5.6678	-21.8102
	5.66725	24.9122	5.66725	-21.8132
	5.66669	24.9466	5.66669	-21.8161
	5.66614	24.981	5.66614	-21.819
	5.66559	25.0154	5.66559	-21.8219
	5.66503	25.0498	5.66503	-21.8248
	5.66448	25.0841	5.66448	-21.8277
	5.66393	25.1185	5.66393	-21.8306
	5.66338	25.1529	5.66338	-21.8334
	5.66282	25.1873	5.66282	-21.8363
	5.66227	25.2217	5.66227	-21.8389
	5.66172	25.2561	5.66172	-21.8421
	5.66117	25.2904	5.66117	-21.8449
	5.66062	25.3248	5.66062	-21.8477
	5.66006	25.3592	5.66006	-21.8506
	5.65951	25.3936	5.65951	-21.8534
	5.65896	25.428	5.65896	-21.8563
	5.65841	25.4624	5.65841	-21.8591
	5.65786	25.4998	5.65786	-21.862
	5.65731	25.5373	5.65731	-21.8648
	5.65676	25.5747	5.65676	-21.8677
	5.6562	25.6121	5.6562	-21.8705
	5.65565	25.6392	5.65565	-21.8734
	5.6551	25.6854	5.6551	-21.8762
	5.65455	25.7217	5.65455	-21.8793
	5.654	25.758	5.654	-21.8823
	5.65345	25.7943	5.65345	-21.8853
	5.6529	25.8306	5.6529	-21.8883
	5.65235	25.8669	5.65235	-21.8913
	5.6518	25.9032	5.6518	-21.8943
	5.65125	25.9395	5.65125	-21.8973
	5.6507	25.9758	5.6507	-21.9004
	5.65015	26.0121	5.65015	-21.9034
	5.6496	26.0484	5.6496	-21.9064
	5.64905	26.0841	5.64905	-21.9094
	5.6485	26.1226	5.6485	-21.9124
	5.64795	26.1616	5.64795	-21.9154
	5.6474	26.2007	5.6474	-21.9192
	5.64685	26.2397	5.64685	-21.9215
	5.6463	26.2787	5.6463	-21.9246
	5.64575	26.3178	5.64575	-21.9276
	5.6452	26.3568	5.6452	-21.931
	5.64466	26.3958	5.64466	-21.9344
	5.64411	26.4349	5.64411	-21.9378
	5.64356	26.4739	5.64356	-21.9411
	5.64301	26.5129	5.64301	-21.9445
	5.64246	26.552	5.64246	-21.9479
	5.64191	26.591	5.64191	-21.9513
	5.64137	26.6301	5.64137	-21.9547
	5.64082	26.6693	5.64082	-21.9581
	5.64027	26.7081	5.64027	-21.9614
	5.63972	26.7472	5.63972	-21.9648
	5.63917	26.7863	5.63917	-21.9682
	5.63863	26.8277	5.63863	-21.9716
	5.63808	26.8691	5.63808	-21.975
	5.63753	26.9104	5.63753	-21.9784
	5.63698	26.9518	5.63698	-21.9818
	5.63644	26.9931	5.63644	-21.9851
	5.63589	27.0345	5.63589	-21.9885
	5.63534	27.0758	5.63534	-21.9917
	5.6348	27.1172	5.6348	-21.995
	5.63425	27.1585	5.63425	-21.9982
	5.6337	27.1999	5.6337	-22.0015
	5.63316	27.2412	5.63316	-22.0047
	5.63261	27.2826	5.63261	-22.0081
	5.63206	27.3239	5.63206	-22.0112
	5.63152	27.3653	5.63152	-22.0145
	5.63097	27.4066	5.63097	-22.0178
	5.63042	27.448	5.63042	-22.021
	5.62988	27.4888	5.62988	-22.0243
	5.62933	27.5317	5.62933	-22.0276
	5.62879	27.5752	5.62879	-22.0308
	5.62824	27.6186	5.62824	-22.0341
	5.62769	27.662	5.62769	-22.0373
	5.62715	27.7054	5.62715	-22.0406
	5.6266	27.7488	5.6266	-22.0439
	5.62606	27.7899	5.62606	-22.0473
	5.62551	27.8353	5.62551	-22.0507
	5.62497	27.8785	5.62497	-22.0541
	5.62442	27.9216	5.62442	-22.0574
	5.62388	27.9648	5.62388	-22.0608
	5.62333	28.008	5.62333	-22.0642
	5.62279	28.0511	5.62279	-22.0676
	5.62225	28.0943	5.62225	-22.071
	5.6217	28.1375	5.6217	-22.0744
	5.62116	28.1806	5.62116	-22.0778
	5.62061	28.2238	5.62061	-22.0812
	5.62007	28.2669	5.62007	-22.0845
	5.61952	28.3113	5.61952	-22.0879
	5.61898	28.3557	5.61898	-22.0913
	5.61844	28.4001	5.61844	-22.0944
	5.61789	28.4445	5.61789	-22.0981
	5.61735	28.4889	5.61735	-22.1014
	5.61681	28.5333	5.61681	-22.1044
	5.61626	28.5778	5.61626	-22.1074
	5.61572	28.6222	5.61572	-22.1104
	5.61518	28.6666	5.61518	-22.1134
	5.61463	28.711	5.61463	-22.1164
	5.61409	28.7554	5.61409	-22.1193
	5.61355	28.7998	5.61355	-22.1223
	5.613	28.8442	5.613	-22.1253
	5.61246	28.8886	5.61246	-22.1283
	5.61192	28.9331	5.61192	-22.1313
	5.61138	28.9915	5.61138	-22.1343
	5.61083	29.0239	5.61083	-22.1373
	5.61029	29.07	5.61029	-22.1403
	5.60975	29.1169	5.60975	-22.1432
	5.60921	29.1637	5.60921	-22.1462
	5.60867	29.2104	5.60867	-22.1492
	5.60813	29.2572	5.60813	-22.1522
	5.60758	29.304	5.60758	-22.155
	5.60704	29.3507	5.60704	-22.1577
	5.6065	29.3975	5.6065	-22.1604
	5.60596	29.4443	5.60596	-22.1631
	5.60542	29.4911	5.60542	-22.1657
	5.60488	29.5378	5.60488	-22.1684
	5.60434	29.5846	5.60434	-22.1711
	5.6038	29.6314	5.6038	-22.1742
	5.60325	29.6781	5.60325	-22.1766
	5.60271	29.7249	5.60271	-22.1793
	5.60217	29.7717	5.60217	-22.182
	5.60163	29.8184	5.60163	-22.1848
	5.60109	29.8652	5.60109	-22.1875
	5.60055	29.9123	5.60055	-22.1902
	5.60001	29.9594	5.60001	-22.193
	5.59947	30.0065	5.59947	-22.1957
	5.59893	30.0535	5.59893	-22.1984
	5.59839	30.1006	5.59839	-22.201
	5.59785	30.1476	5.59785	-22.2027
	5.59731	30.1958	5.59731	-22.2046
	5.59677	30.2419	5.59677	-22.2065
	5.59623	30.2891	5.59623	-22.2084
	5.59569	30.3363	5.59569	-22.2103
	5.59515	30.3835	5.59515	-22.2122
	5.59462	30.4307	5.59462	-22.2141
	5.59408	30.4778	5.59408	-22.216
	5.59354	30.525	5.59354	-22.2179
	5.593	30.5722	5.593	-22.2198
	5.59246	30.6194	5.59246	-22.2217
	5.59192	30.6665	5.59192	-22.2236
	5.59138	30.713	5.59138	-22.2255
	5.59084	30.7595	5.59084	-22.2274
	5.59031	30.806	5.59031	-22.2293
	5.58977	30.8526	5.58977	-22.2312
	5.58923	30.8991	5.58923	-22.2329
	5.58869	30.9457	5.58869	-22.2339
	5.58815	30.9922	5.58815	-22.235
	5.58762	31.0387	5.58762	-22.236
	5.58708	31.0853	5.58708	-22.2371
	5.58654	31.1318	5.58654	-22.2382
	5.586	31.1784	5.586	-22.2393
	5.58547	31.2249	5.58547	-22.2404
	5.58493	31.2714	5.58493	-22.2415
	5.58439	31.318	5.58439	-22.2426
	5.58385	31.3645	5.58385	-22.2436
	5.58332	31.4006	5.58332	-22.2447
	5.58278	31.4564	5.58278	-22.2458
	5.58224	31.5004	5.58224	-22.2469
	5.58171	31.5447	5.58171	-22.248
	5.58117	31.5889	5.58117	-22.2491
	5.58063	31.6332	5.58063	-22.2501
	5.5801	31.6774	5.5801	-22.251
	5.57956	31.7216	5.57956	-22.2507
	5.57902	31.7659	5.57902	-22.2507
	5.57849	31.8101	5.57849	-22.2506
	5.57795	31.8544	5.57795	-22.2505
	5.57742	31.8986	5.57742	-22.2505
	5.57688	31.9428	5.57688	-22.2504
	5.57635	31.9871	5.57635	-22.2503
	5.57581	32.0313	5.57581	-22.2503
	5.57527	32.0756	5.57527	-22.2502
	5.57474	32.1198	5.57474	-22.2501
	5.5742	32.164	5.5742	-22.25
	5.57367	32.2084	5.57367	-22.25
	5.57313	32.2512	5.57313	-22.2499
	5.5726	32.2939	5.5726	-22.2498
	5.57206	32.3366	5.57206	-22.2498
	5.57153	32.3792	5.57153	-22.2497
	5.571	32.4219	5.571	-22.2497
	5.57046	32.4646	5.57046	-22.2485
	5.56993	32.5072	5.56993	-22.2473
	5.56939	32.5499	5.56939	-22.2461
	5.56886	32.5879	5.56886	-22.2449
	5.56832	32.6347	5.56832	-22.2437
	5.56779	32.6768	5.56779	-22.2425
	5.56726	32.719	5.56726	-22.2413
	5.56672	32.7611	5.56672	-22.2401
	5.56619	32.8033	5.56619	-22.2389
	5.56565	32.8454	5.56565	-22.2377
	5.56512	32.8876	5.56512	-22.2365
	5.56459	32.9297	5.56459	-22.2353
	5.56405	32.9716	5.56405	-22.2341
	5.56352	33.0114	5.56352	-22.2329
	5.56299	33.0515	5.56299	-22.2317
	5.56246	33.0916	5.56246	-22.2305
	5.56192	33.1317	5.56192	-22.2293
	5.56139	33.1718	5.56139	-22.228
	5.56086	33.2118	5.56086	-22.2249
	5.56032	33.2519	5.56032	-22.2228
	5.55979	33.292	5.55979	-22.2202
	5.55926	33.3321	5.55926	-22.2175
	5.55873	33.3722	5.55873	-22.2149
	5.5582	33.4123	5.5582	-22.2123
	5.55766	33.4524	5.55766	-22.2097
	5.55713	33.4925	5.55713	-22.2071
	5.5566	33.5325	5.5566	-22.2045
	5.55607	33.5726	5.55607	-22.2018
	5.55554	33.6127	5.55554	-22.1992
	5.555	33.6532	5.555	-22.1966
	5.55447	33.695	5.55447	-22.194
	5.55394	33.7294	5.55394	-22.1913
	5.55341	33.7674	5.55341	-22.1887
	5.55288	33.8055	5.55288	-22.1861
	5.55235	33.8436	5.55235	-22.1837
	5.55182	33.8816	5.55182	-22.1801
	5.55129	33.9196	5.55129	-22.1762
	5.55076	33.9577	5.55076	-22.1722
	5.55023	33.9958	5.55023	-22.1683
	5.54969	34.0338	5.54969	-22.1644
	5.54916	34.0718	5.54916	-22.1605
	5.54863	34.1099	5.54863	-22.1565
	5.5481	34.148	5.5481	-22.1526
	5.54757	34.186	5.54757	-22.1487
	5.54704	34.224	5.54704	-22.1448
	5.54651	34.2621	5.54651	-22.1408
	5.54598	34.3002	5.54598	-22.1369
	5.54545	34.338	5.54545	-22.133
	5.54492	34.3736	5.54492	-22.129
	5.54439	34.4093	5.54439	-22.1251
	5.54387	34.445	5.54387	-22.1212
	5.54334	34.4807	5.54334	-22.1172
	5.54281	34.5164	5.54281	-22.1132
	5.54228	34.5521	5.54228	-22.1077
	5.54175	34.5878	5.54175	-22.1022
	5.54122	34.6236	5.54122	-22.0968
	5.54069	34.6593	5.54069	-22.0913
	5.54016	34.694	5.54016	-22.0858
	5.53963	34.7306	5.53963	-22.0804
	5.53911	34.7662	5.53911	-22.0749
	5.53858	34.8018	5.53858	-22.0695
	5.53805	34.8374	5.53805	-22.064
	5.53752	34.873	5.53752	-22.0586
	5.53699	34.9086	5.53699	-22.0531
	5.53646	34.9446	5.53646	-22.0476
	5.53594	34.9782	5.53594	-22.0422
	5.53541	35.0113	5.53541	-22.0367
	5.53488	35.0444	5.53488	-22.0313
	5.53435	35.0776	5.53435	-22.0258
	5.53383	35.1107	5.53383	-22.0206
	5.5333	35.1439	5.5333	-22.0137
	5.53277	35.177	5.53277	-22.0065
	5.53224	35.2102	5.53224	-21.9994
	5.53172	35.2433	5.53172	-21.9922
	5.53119	35.2764	5.53119	-21.985
	5.53066	35.3096	5.53066	-21.9779
	5.53014	35.3427	5.53014	-21.9707
	5.52961	35.3759	5.52961	-21.9635
	5.52908	35.409	5.52908	-21.9563
	5.52856	35.4421	5.52856	-21.9492
	5.52803	35.4753	5.52803	-21.942
	5.5275	35.5084	5.5275	-21.9348
	5.52698	35.5414	5.52698	-21.9276
	5.52645	35.5722	5.52645	-21.9204
	5.52593	35.602	5.52593	-21.9133
	5.5254	35.6339	5.5254	-21.9061
	5.52487	35.6646	5.52487	-21.8989
	5.52435	35.6954	5.52435	-21.8915
	5.52382	35.7262	5.52382	-21.8825
	5.5233	35.757	5.5233	-21.8737
	5.52277	35.7878	5.52277	-21.8648
	5.52225	35.8186	5.52225	-21.856
	5.52172	35.8494	5.52172	-21.8472
	5.5212	35.8802	5.5212	-21.8383
	5.52067	35.911	5.52067	-21.8295
	5.52015	35.9418	5.52015	-21.8207
	5.51962	35.9726	5.51962	-21.8118
	5.5191	36.0034	5.5191	-21.803
	5.51857	36.0342	5.51857	-21.795
	5.51805	36.0654	5.51805	-21.7854
	5.51752	36.0947	5.51752	-21.7767
	5.517	36.1235	5.517	-21.7679
	5.51647	36.1524	5.51647	-21.7592
	5.51595	36.1813	5.51595	-21.7505
	5.51543	36.2101	5.51543	-21.7419
	5.5149	36.239	5.5149	-21.7318
	5.51438	36.2679	5.51438	-21.7215
	5.51386	36.2967	5.51386	-21.7113
	5.51333	36.3256	5.51333	-21.701
	5.51281	36.3544	5.51281	-21.6907
	5.51228	36.3833	5.51228	-21.6805
	5.51176	36.4109	5.51176	-21.6702
	5.51124	36.4409	5.51124	-21.6599
	5.51071	36.4696	5.51071	-21.6496
	5.51019	36.4983	5.51019	-21.6394
	5.50967	36.5271	5.50967	-21.6291
	5.50915	36.5558	5.50915	-21.6188
	5.50862	36.5845	5.50862	-21.6085
	5.5081	36.612	5.5081	-21.5983
	5.50758	36.6394	5.50758	-21.588
	5.50706	36.6668	5.50706	-21.5777
	5.50653	36.6941	5.50653	-21.5674
	5.50601	36.7215	5.50601	-21.557
	5.50549	36.7489	5.50549	-21.545
	5.50497	36.7763	5.50497	-21.5331
	5.50445	36.8037	5.50445	-21.5183
	5.50392	36.8311	5.50392	-21.5091
	5.5034	36.8585	5.5034	-21.4968
	5.50288	36.8859	5.50288	-21.4846
	5.50236	36.9133	5.50236	-21.4724
	5.50184	36.9407	5.50184	-21.4601
	5.50132	36.9681	5.50132	-21.4479
	5.50079	36.9955	5.50079	-21.4357
	5.50027	37.0229	5.50027	-21.4234
	5.49975	37.0503	5.49975	-21.4112
	5.49923	37.0775	5.49923	-21.399
	5.49871	37.1037	5.49871	-21.3867
	5.49819	37.1301	5.49819	-21.3745
	5.49767	37.1609	5.49767	-21.3622
	5.49715	37.1832	5.49715	-21.3501
	5.49663	37.21	5.49663	-21.3366
	5.49611	37.2369	5.49611	-21.3231
	5.49559	37.2637	5.49559	-21.3095
	5.49507	37.2906	5.49507	-21.296
	5.49455	37.3174	5.49455	-21.2825
	5.49403	37.3443	5.49403	-21.2689
	5.49351	37.3711	5.49351	-21.2554
[truncated: 40,859 more rows]
