# Supplementary material for: Intermolecular cascaded π-conjugation channels for electron delivery powering CO2 photoreduction
Source: Nat Commun. 2020 Mar 2;11:1149. doi: 10.1038/s41467-020-14851-7 (PMC7051963; doi:10.1038/s41467-020-14851-7)
Supplement: Supplementary file 3 — Source Data [file 41467_2020_14851_MOESM3_ESM.zip › Source Data/Supplementary-Table-(S1-S8)-source-data.xlsx]

## Sheet: TableS1
Table S1
		L-CP-D	N-CP-D	L-CP-A	N-CP-A
	band gap (eV)	2.62	2.47	2.1	1.98
	HOMO (V)	1.41	1.36	1.47	1.43
	LUMO (V)	-1.21	-1.11	-0.63	-0.55

## Sheet: TableS2
Table S2
			L-CP-D	N-CP-D	L-CP-A	N-CP-A
		band gap (eV)	2.62	2.47	2.1	1.98
	UPS test	HOMO (V)	1.34	1.23	1.46	1.45
		LUMO (V)	-1.28	-1.24	-0.64	-0.53
	M-S test	HOMO (V)	1.37	1.35	1.44	1.43
		LUMO (V)	-1.25	-1.12	-0.66	-0.55

## Sheet: TableS3
Table S3
			AA	AB	AB'	AC
	ΔE-i, J/m	L-CP-D		-0.934	-0.925
		L-CP-A	-0.63	-0.713	-0.756
		N-CP-D		-0.116	-0.114
		N-Cp-A	-0.058	-0.063	-0.063	-0.043
	D-interlayer, Å	L-CP-D		3.53	3.53
		L-CP-A	3.82	3.59	3.51
		N-CP-D		3.35	3.6
		N-Cp-A	3.84	3.73	3.74	3.62

## Sheet: TableS4
Table S5
	Catalyst	Cocatalyst	Sacrificial agent	Major products evolution rate	Enhancement after modification	Selectivity	AQY	Ref.
	L-CP-D	Co(bpy)3Cl2	TEOA	CO:806 mol g-1h-1	81 times	86	3.39	this work
	N-CP-D	Co(bpy)3Cl2	TEOA	CO:2274 mol g-1h-1	138 times	82	1.23	this work
	ZnIn2S4-In2O3	Co(bpy)3Cl2	TEOA	CO:3075 mol g-1h-1	3.5 times	79.4		14
	In2S3-CdIn2S4	Co(bpy)3Cl2	TEOA	CO:825 mol g-1h-1	12.0 times	73.3		15
	CPs-BT	Co(bpy)3Cl2	TEOA	CO:1213 mol g-1h-1	4.6 times	81.6	1.75	16
	CdS-BCN	Co(bpy)3Cl2	TEOA	CO:250 mol g-1h-1	10.3 times	81.1		17
	BCN	Co(bpy)3Cl2	TEOA	CO:94 mol g-1h-1		76.2		18
	HR-CN	Co(bpy)3Cl2	TEOA	CO:297 mol g-1h-1	22.3 times	96.7		19
	MCN/CoOx	Co(bpy)3Cl2	TEOA	CO:204 mol g-1h-1	2.76 times	78.5	0.25	20
	CNU-BA	Co(bpy)3Cl2	TEOA	CO:1036 mol g-1h-1	15.0 times	81.8		21
	MOF-525-Co		TEOA	CO:201 mol g-1h-1	3.13 times			22

## Sheet: TableS5
Table S5
		L-CP-D	N-CP-D	L-CP-A	N-CP-A
	Pd (wt.%)	0.453	0.661	0.553	0.824
	Cu (wt.%)	N/A	N/A	N/A	0.005

## Sheet: TableS6
Table S6
		L-CP-D	N-CP-D	L-CP-A	N-CP-A
	Co（wt.%）	0.862	3.614	0.526	1.548

## Sheet: TableS7
Table S7
		L-CP-D	N-CP-D	L-CP-A	N-CP-A
	BET surface area (m2 g-1)	85.35	827.84	15.81	466.07

## Sheet: TableS8
Table S8
		In argon atmosphere					In CO2 atmosphere
		1(ns)	A1(%)	1(ns)	A2(%)	av(ns)	1(ns)	A1(%)	1(ns)	A2(%)	av(ns)
	L-CP-D	0.242	45.8	2.606	54.2	1.523	0.126	78.6	0.84	21.4	0.279
	N-CP-D	0.208	35.3	3.462	64.7	2.313	0.168	82.2	1.316	17.8	0.372
	L-CP-A	0.105	83.8	0.792	16.2	0.216	0.123	85.2	0.941	14.8	0.244
	N-CP-A	0.107	84.3	0.881	15.7	0.229	0.124	84.9	1.023	15.1	0.259
