# Supplementary material for: Intermolecular cascaded π-conjugation channels for electron delivery powering CO2 photoreduction
Source: Nat Commun. 2020 Mar 2;11:1149. doi: 10.1038/s41467-020-14851-7 (PMC7051963; doi:10.1038/s41467-020-14851-7)
Supplement: Supplementary file 3 — Source Data [file 41467_2020_14851_MOESM3_ESM.zip › Source Data/Supplementary-Figure-(S36-S40)-source-data.xlsx]

## Sheet: Figure S36
Figure S36
	S36a					S36b
		L-CP-A in CO2		L-CP-A in Argon			N-CP-A in CO2		N-CP-A in Argon
	0.00923	0	0.00923	0		0.00923	0	0.00923	0
	0.0185	0.000678887	0.0185	0.000817884		0.0185	0.000701016	0.0185	0.00106
	0.0277	0.00158	0.0277	0.00273		0.0277	0.000350508	0.0277	0.00213
	0.0369	0.00113	0.0369	0.000545256		0.0369	0.00105	0.0369	0.00106
	0.0461	0.00204	0.0461	0.00164		0.0461	0.000701016	0.0461	0.00159
	0.0553	0.00181	0.0553	0.000817884		0.0553	0.000701016	0.0553	0.00159
	0.0645	0.00158	0.0645	0.00218		0.0645	0.00245	0.0645	0.00133
	0.0738	0.000678887	0.0738	0.000545256		0.0738	0.0021	0.0738	0.00186
	0.083	0.00113	0.083	0.000817884		0.083	0.000701016	0.083	0.00159
	0.0922	0.00204	0.0922	0.00245		0.0922	0.0014	0.0922	0.000797448
	0.101	0.00113	0.101	0.00191		0.101	0.000701016	0.101	0.00159
	0.111	0.000678887	0.111	0.000817884		0.111	0.00105	0.111	0.00239
	0.12	0.00272	0.12	0.00136		0.12	0.000701016	0.12	0.00186
	0.129	0.00272	0.129	0.00109		0.129	0.00105	0.129	0.00159
	0.138	0.000678887	0.138	0.00109		0.138	0.00175	0.138	0.00186
	0.147	0.000905182	0.147	0.00109		0.147	0.00175	0.147	0.000797448
	0.157	0.00181	0.157	0.00191		0.157	0.0014	0.157	0.00186
	0.166	0.00113	0.166	0.00191		0.166	0.00105	0.166	0.00106
	0.175	0.00113	0.175	0.00136		0.175	0.00315	0.175	0.00106
	0.184	0.00249	0.184	0.00218		0.184	0.0014	0.184	0.00239
	0.193	0.00272	0.193	0.00136		0.193	0.0014	0.193	0.00186
	0.202	0.00113	0.202	0.00245		0.202	0.00315	0.202	0.00106
	0.212	0.00181	0.212	0.00136		0.212	0.0014	0.212	0.00133
	0.221	0.00181	0.221	0.00218		0.221	0.00105	0.221	0.000531632
	0.23	0.00136	0.23	0.00354		0.23	0.00315	0.23	0.00346
	0.239	0.00136	0.239	0.00245		0.239	0.00105	0.239	0.00266
	0.248	0.00181	0.248	0.000817884		0.248	0.00386	0.248	0.00292
	0.258	0.00226	0.258	0.00136		0.258	0.00175	0.258	0.00159
	0.267	0.00136	0.267	0.00218		0.267	0.00386	0.267	0.00266
	0.276	0.00226	0.276	0.00327		0.276	0.0021	0.276	0.00186
	0.285	0.00136	0.285	0.00327		0.285	0.0014	0.285	0.00213
	0.294	0.0043	0.294	0.00382		0.294	0.00245	0.294	0.00292
	0.303	0.00362	0.303	0.00136		0.303	0.0014	0.303	0.00159
	0.312	0.00249	0.312	0.00382		0.312	0.00351	0.312	0.00346
	0.322	0.00294	0.322	0.00191		0.322	0.00421	0.322	0.00319
	0.331	0.00226	0.331	0.00218		0.331	0.00666	0.331	0.00797
	0.34	0.00249	0.34	0.00245		0.34	0.01016	0.34	0.01276
	0.349	0.00362	0.349	0.00327		0.349	0.01647	0.349	0.01675
	0.358	0.00792	0.358	0.00354		0.358	0.02629	0.358	0.02924
	0.367	0.01245	0.367	0.00682		0.367	0.0368	0.367	0.04492
	0.377	0.01584	0.377	0.012		0.377	0.05748	0.377	0.07895
	0.386	0.02738	0.386	0.01636		0.386	0.09499	0.386	0.10367
	0.395	0.04752	0.395	0.0289		0.395	0.13249	0.395	0.15603
	0.404	0.06019	0.404	0.0458		0.404	0.1749	0.404	0.1991
	0.413	0.09595	0.413	0.07088		0.413	0.24781	0.413	0.29346
	0.422	0.12288	0.422	0.08915		0.422	0.30144	0.422	0.36257
	0.431	0.20231	0.431	0.14095		0.431	0.38906	0.431	0.44046
	0.441	0.2487	0.441	0.19138		0.441	0.46477	0.441	0.52446
	0.45	0.3141	0.45	0.25245		0.45	0.57098	0.45	0.60633
	0.459	0.37542	0.459	0.29035		0.459	0.62706	0.459	0.64221
	0.468	0.45304	0.468	0.38768		0.468	0.69015	0.468	0.73791
	0.477	0.52252	0.477	0.42966		0.477	0.74904	0.477	0.77964
	0.486	0.61688	0.486	0.50518		0.486	0.85279	0.486	0.81366
	0.495	0.67006	0.495	0.56516		0.495	0.87136	0.495	0.86948
	0.504	0.71532	0.504	0.62759		0.504	0.89029	0.504	0.95295
	0.514	0.76216	0.514	0.71347		0.514	0.8994	0.514	0.95667
	0.523	0.81896	0.523	0.76527		0.523	0.94497	0.523	0.96066
	0.532	0.86445	0.532	0.77181		0.532	0.96916	0.532	0.96491
	0.541	0.89681	0.541	0.82497		0.541	0.99614	0.541	1
	0.55	0.92148	0.55	0.89586		0.55	0.95759	0.55	0.96332
	0.559	0.97352	0.559	0.90349		0.559	1	0.559	0.97049
	0.568	0.97239	0.568	0.94193		0.568	0.97126	0.568	0.96385
	0.577	0.93053	0.577	0.97028		0.577	0.94182	0.577	0.93514
	0.587	0.97941	0.587	1		0.587	0.9313	0.587	0.87852
	0.596	0.99796	0.596	0.97192		0.596	0.86821	0.596	0.8025
	0.605	1	0.605	0.99673		0.605	0.81633	0.605	0.79399
	0.614	0.96809	0.614	0.95856		0.614	0.77112	0.614	0.72089
	0.623	0.91469	0.623	0.94002		0.623	0.69506	0.623	0.64168
	0.632	0.87395	0.632	0.91549		0.632	0.6176	0.632	0.55635
	0.641	0.79566	0.641	0.85387		0.641	0.5538	0.641	0.50346
	0.65	0.75221	0.65	0.82715		0.65	0.47389	0.65	0.41547
	0.659	0.716	0.659	0.74755		0.659	0.43603	0.659	0.40032
	0.669	0.65648	0.669	0.7331		0.669	0.37399	0.669	0.35726
	0.678	0.6067	0.678	0.68075		0.678	0.34911	0.678	0.30144
	0.687	0.54424	0.687	0.6205		0.687	0.3109	0.687	0.26927
	0.696	0.51143	0.696	0.60632		0.696	0.2783	0.696	0.24801
	0.705	0.50464	0.705	0.55425		0.705	0.23589	0.705	0.2193
	0.714	0.46956	0.714	0.5139		0.714	0.23379	0.714	0.20787
	0.723	0.42363	0.723	0.47955		0.723	0.2089	0.723	0.20441
	0.732	0.41367	0.732	0.4651		0.732	0.18647	0.732	0.18022
	0.741	0.38199	0.741	0.42285		0.741	0.18892	0.741	0.17198
	0.751	0.3537	0.751	0.40949		0.751	0.18437	0.751	0.16534
	0.76	0.34668	0.76	0.37377		0.76	0.16544	0.76	0.15364
	0.769	0.33899	0.769	0.37704		0.769	0.16544	0.769	0.14779
	0.778	0.2978	0.778	0.35769		0.778	0.16264	0.778	0.15444
	0.787	0.29735	0.787	0.34297		0.787	0.14476	0.787	0.13052
	0.796	0.28649	0.796	0.30916		0.796	0.14371	0.796	0.13769
	0.805	0.27902	0.805	0.32088		0.805	0.14511	0.805	0.13105
	0.814	0.27178	0.814	0.30234		0.814	0.14686	0.814	0.12174
	0.823	0.26612	0.823	0.27208		0.823	0.12513	0.823	0.11669
	0.832	0.24123	0.832	0.28926		0.832	0.13074	0.832	0.10659
	0.842	0.24168	0.842	0.26936		0.842	0.11987	0.842	0.10473
	0.851	0.21702	0.851	0.25791		0.851	0.11602	0.851	0.09862
	0.86	0.21543	0.86	0.24046		0.86	0.10866	0.86	0.11749
	0.869	0.22064	0.869	0.24128		0.869	0.11917	0.869	0.10712
	0.878	0.20389	0.878	0.22846		0.878	0.11041	0.878	0.09862
	0.887	0.20186	0.887	0.23337		0.887	0.11181	0.887	0.09755
	0.896	0.20253	0.896	0.20147		0.896	0.11041	0.896	0.08719
	0.905	0.19009	0.905	0.21374		0.905	0.11146	0.905	0.09649
	0.914	0.19394	0.914	0.20829		0.914	0.10796	0.914	0.08958
	0.923	0.17742	0.923	0.18648		0.923	0.10165	0.923	0.09197
	0.933	0.17742	0.933	0.19956		0.933	0.11181	0.933	0.09623
	0.942	0.16316	0.942	0.18757		0.942	0.1013	0.942	0.09064
	0.951	0.17832	0.951	0.19166		0.951	0.09709	0.951	0.09463
	0.96	0.16995	0.96	0.18402		0.96	0.10971	0.96	0.08799
	0.969	0.15728	0.969	0.17966		0.969	0.09218	0.969	0.08267
	0.978	0.15931	0.978	0.16903		0.978	0.08342	0.978	0.07788
	0.987	0.1609	0.987	0.16658		0.987	0.09078	0.987	0.07709
	0.996	0.15592	0.996	0.16221		0.996	0.09464	0.996	0.07549
	1.01	0.15818	1.01	0.16739		1.01	0.08517	1.01	0.07815
	1.01	0.13917	1.01	0.14885		1.01	0.08552	1.01	0.0824
	1.02	0.13917	1.02	0.14995		1.02	0.09709	1.02	0.07363
	1.03	0.14234	1.03	0.16221		1.03	0.09744	1.03	0.08107
	1.04	0.13057	1.04	0.14749		1.04	0.07992	1.04	0.07629
	1.05	0.11948	1.05	0.14967		1.05	0.07676	1.05	0.07443
	1.06	0.13623	1.06	0.15594		1.06	0.08693	1.06	0.07576
	1.07	0.1179	1.07	0.14804		1.07	0.08552	1.07	0.07044
	1.08	0.12265	1.08	0.14776		1.08	0.09253	1.08	0.07257
	1.09	0.12107	1.09	0.14204		1.09	0.08833	1.09	0.05821
	1.1	0.1222	1.1	0.13877		1.1	0.08272	1.1	0.06831
	1.11	0.12084	1.11	0.13277		1.11	0.08167	1.11	0.06752
	1.11	0.11632	1.11	0.12105		1.11	0.08903	1.11	0.07124
	1.12	0.11496	1.12	0.12732		1.12	0.08342	1.12	0.06645
	1.13	0.11202	1.13	0.12186		1.13	0.08307	1.13	0.06911
	1.14	0.1136	1.14	0.12514		1.14	0.08658	1.14	0.06725
	1.15	0.11043	1.15	0.12405		1.15	0.08307	1.15	0.06114
	1.16	0.10907	1.16	0.11587		1.16	0.08482	1.16	0.08054
	1.17	0.10726	1.17	0.12568		1.17	0.07501	1.17	0.06247
	1.18	0.10319	1.18	0.10796		1.18	0.08097	1.18	0.05981
	1.19	0.1093	1.19	0.10823		1.19	0.07466	1.19	0.0638
	1.2	0.1007	1.2	0.12296		1.2	0.07571	1.2	0.06805
	1.21	0.1007	1.21	0.10878		1.21	0.07045	1.21	0.05742
	1.21	0.0964	1.21	0.11232		1.21	0.08027	1.21	0.06566
	1.22	0.10251	1.22	0.11232		1.22	0.07886	1.22	0.06566
	1.23	0.09753	1.23	0.10605		1.23	0.06484	1.23	0.05848
	1.24	0.09572	1.24	0.10387		1.24	0.07256	1.24	0.05928
	1.25	0.08984	1.25	0.10742		1.25	0.06625	1.25	0.06672
	1.26	0.09618	1.26	0.09706		1.26	0.07431	1.26	0.063
	1.27	0.09527	1.27	0.10632		1.27	0.06905	1.27	0.06034
	1.28	0.09301	1.28	0.10115		1.28	0.06274	1.28	0.05449
	1.29	0.09414	1.29	0.10251		1.29	0.0694	1.29	0.06114
	1.3	0.08599	1.3	0.09351		1.3	0.07185	1.3	0.06114
	1.31	0.08101	1.31	0.09406		1.31	0.07045	1.31	0.05928
	1.31	0.09391	1.31	0.09924		1.31	0.05924	1.31	0.0529
	1.32	0.09007	1.32	0.08751		1.32	0.06379	1.32	0.05795
	1.33	0.07966	1.33	0.08997		1.33	0.0694	1.33	0.05369
	1.34	0.0826	1.34	0.09569		1.34	0.07326	1.34	0.05582
	1.35	0.07898	1.35	0.09433		1.35	0.07676	1.35	0.05848
	1.36	0.08192	1.36	0.08806		1.36	0.07571	1.36	0.05157
	1.37	0.08735	1.37	0.08124		1.37	0.0708	1.37	0.05104
	1.38	0.08531	1.38	0.08642		1.38	0.06414	1.38	0.06087
	1.39	0.08599	1.39	0.08806		1.39	0.0708	1.39	0.06034
	1.4	0.08667	1.4	0.0837		1.4	0.0708	1.4	0.05369
	1.41	0.08441	1.41	0.09378		1.41	0.07396	1.41	0.05928
	1.42	0.08282	1.42	0.08806		1.42	0.07571	1.42	0.05183
	1.42	0.08644	1.42	0.07852		1.42	0.06975	1.42	0.05529
	1.43	0.08237	1.43	0.08124		1.43	0.0722	1.43	0.06326
	1.44	0.06834	1.44	0.0837		1.44	0.06029	1.44	0.05742
	1.45	0.07694	1.45	0.07852		1.45	0.06204	1.45	0.05343
	1.46	0.07445	1.46	0.08179		1.46	0.0722	1.46	0.05795
	1.47	0.0749	1.47	0.07743		1.47	0.06519	1.47	0.06273
	1.48	0.06879	1.48	0.08833		1.48	0.0659	1.48	0.05157
	1.49	0.06744	1.49	0.07715		1.49	0.0687	1.49	0.04758
	1.5	0.06359	1.5	0.08288		1.5	0.06905	1.5	0.06114
	1.51	0.07332	1.51	0.07252		1.51	0.06449	1.51	0.04971
	1.52	0.06811	1.52	0.08642		1.52	0.0701	1.52	0.0521
	1.52	0.07038	1.52	0.07743		1.52	0.05398	1.52	0.04864
	1.53	0.06789	1.53	0.07497		1.53	0.06344	1.53	0.04891
	1.54	0.07445	1.54	0.07334		1.54	0.06449	1.54	0.06061
	1.55	0.06811	1.55	0.07634		1.55	0.06625	1.55	0.04094
	1.56	0.07128	1.56	0.07116		1.56	0.06414	1.56	0.05423
	1.57	0.07128	1.57	0.07579		1.57	0.0694	1.57	0.04625
	1.58	0.07332	1.58	0.06979		1.58	0.0687	1.58	0.04519
	1.59	0.06336	1.59	0.07579		1.59	0.06765	1.59	0.04439
	1.6	0.07174	1.6	0.06788		1.6	0.06379	1.6	0.05688
	1.61	0.06608	1.61	0.07034		1.61	0.06064	1.61	0.0529
	1.62	0.06676	1.62	0.07306		1.62	0.0666	1.62	0.05237
	1.63	0.05657	1.63	0.07116		1.63	0.05152	1.63	0.05369
	1.63	0.06698	1.63	0.06788		1.63	0.05503	1.63	0.04971
	1.64	0.06133	1.64	0.07252		1.64	0.05748	1.64	0.04439
	1.65	0.06133	1.65	0.06761		1.65	0.05643	1.65	0.05051
	1.66	0.06133	1.66	0.0687		1.66	0.06379	1.66	0.04891
	1.67	0.05838	1.67	0.06298		1.67	0.06519	1.67	0.04811
	1.68	0.05861	1.68	0.07497		1.68	0.05818	1.68	0.04732
	1.69	0.05929	1.69	0.07088		1.69	0.06134	1.69	0.05157
	1.7	0.0654	1.7	0.07088		1.7	0.06309	1.7	0.0529
	1.71	0.05793	1.71	0.05807		1.71	0.05783	1.71	0.04838
	1.72	0.05703	1.72	0.06734		1.72	0.05433	1.72	0.05263
	1.73	0.062	1.73	0.06434		1.73	0.06484	1.73	0.05502
	1.74	0.06065	1.74	0.06707		1.74	0.0666	1.74	0.04599
	1.74	0.05612	1.74	0.0657		1.74	0.06765	1.74	0.03801
	1.75	0.06178	1.75	0.06189		1.75	0.05713	1.75	0.05077
	1.76	0.06087	1.76	0.06161		1.76	0.05748	1.76	0.04625
	1.77	0.05205	1.77	0.06434		1.77	0.06484	1.77	0.04705
	1.78	0.05838	1.78	0.06434		1.78	0.06134	1.78	0.04785
	1.79	0.04956	1.79	0.05425		1.79	0.06519	1.79	0.0513
	1.8	0.06133	1.8	0.06734		1.8	0.05468	1.8	0.05529
	1.81	0.05884	1.81	0.05862		1.81	0.06169	1.81	0.03801
	1.82	0.05567	1.82	0.05998		1.82	0.05924	1.82	0.04864
	1.83	0.05544	1.83	0.05234		1.83	0.05433	1.83	0.05369
	1.84	0.05974	1.84	0.06816		1.84	0.05783	1.84	0.04386
	1.85	0.06223	1.85	0.06107		1.85	0.05853	1.85	0.04678
	1.85	0.05386	1.85	0.05943		1.85	0.05433	1.85	0.04732
	1.86	0.05476	1.86	0.0578		1.86	0.05608	1.86	0.04732
	1.87	0.05544	1.87	0.06298		1.87	0.06379	1.87	0.04599
	1.88	0.05024	1.88	0.05671		1.88	0.06309	1.88	0.04413
	1.89	0.05522	1.89	0.05834		1.89	0.05713	1.89	0.04891
	1.9	0.05295	1.9	0.06025		1.9	0.05152	1.9	0.04652
	1.91	0.05386	1.91	0.05207		1.91	0.06134	1.91	0.0428
	1.92	0.05182	1.92	0.05807		1.92	0.06029	1.92	0.04466
	1.93	0.05386	1.93	0.05371		1.93	0.06064	1.93	0.04519
	1.94	0.05884	1.94	0.05316		1.94	0.05398	1.94	0.04545
	1.95	0.05386	1.95	0.0548		1.95	0.04662	1.95	0.04918
	1.96	0.05227	1.96	0.0518		1.96	0.04522	1.96	0.04014
	1.97	0.05318	1.97	0.05807		1.97	0.05082	1.97	0.04386
	1.97	0.05137	1.97	0.05425		1.97	0.05748	1.97	0.04918
	1.98	0.04933	1.98	0.05725		1.98	0.05748	1.98	0.04785
	1.99	0.04413	1.99	0.04935		1.99	0.05188	1.99	0.04014
	2	0.05273	2	0.05071		2	0.05082	2	0.04705
	2.01	0.04594	2.01	0.05316		2.01	0.06029	2.01	0.03987
	2.02	0.0473	2.02	0.06352		2.02	0.05678	2.02	0.0428
	2.03	0.05476	2.03	0.05344		2.03	0.06099	2.03	0.04014
	2.04	0.04594	2.04	0.04389		2.04	0.05643	2.04	0.04094
	2.05	0.05137	2.05	0.05398		2.05	0.04872	2.05	0.04732
	2.06	0.05001	2.06	0.04989		2.06	0.05223	2.06	0.04466
	2.07	0.04843	2.07	0.04335		2.07	0.05783	2.07	0.04094
	2.08	0.04571	2.08	0.04853		2.08	0.05117	2.08	0.04439
	2.09	0.04571	2.09	0.05698		2.09	0.05363	2.09	0.04705
	2.09	0.04549	2.09	0.05098		2.09	0.06134	2.09	0.04094
	2.1	0.04616	2.1	0.05098		2.1	0.04451	2.1	0.04572
	2.11	0.04232	2.11	0.05071		2.11	0.05328	2.11	0.03828
	2.12	0.04119	2.12	0.05262		2.12	0.05082	2.12	0.04492
	2.13	0.04752	2.13	0.05371		2.13	0.05047	2.13	0.0428
	2.14	0.05114	2.14	0.05071		2.14	0.04977	2.14	0.03775
	2.15	0.04843	2.15	0.04253		2.15	0.05223	2.15	0.04413
	2.16	0.04549	2.16	0.05671		2.16	0.04977	2.16	0.04971
	2.17	0.0473	2.17	0.04226		2.17	0.04907	2.17	0.03961
	2.18	0.0439	2.18	0.05398		2.18	0.04381	2.18	0.04678
	2.19	0.0439	2.19	0.04935		2.19	0.05328	2.19	0.03721
	2.2	0.04775	2.2	0.04607		2.2	0.05152	2.2	0.03987
	2.21	0.04481	2.21	0.04771		2.21	0.04872	2.21	0.03695
	2.22	0.043	2.22	0.04417		2.22	0.05783	2.22	0.04306
	2.23	0.0473	2.23	0.05207		2.23	0.04907	2.23	0.0412
	2.23	0.04119	2.23	0.04635		2.23	0.05188	2.23	0.04306
	2.24	0.04526	2.24	0.04689		2.24	0.05398	2.24	0.03615
	2.25	0.05001	2.25	0.04198		2.25	0.04627	2.25	0.04572
	2.26	0.04345	2.26	0.04716		2.26	0.04907	2.26	0.04306
	2.27	0.04096	2.27	0.04553		2.27	0.04767	2.27	0.03801
	2.28	0.03938	2.28	0.04389		2.28	0.05117	2.28	0.03828
	2.29	0.04051	2.29	0.04008		2.29	0.05363	2.29	0.0404
	2.3	0.03983	2.3	0.03871		2.3	0.05643	2.3	0.04094
	2.31	0.03734	2.31	0.04335		2.31	0.05117	2.31	0.04173
	2.32	0.04277	2.32	0.04417		2.32	0.04522	2.32	0.03987
	2.33	0.04639	2.33	0.04089		2.33	0.05398	2.33	0.03562
	2.34	0.03689	2.34	0.04935		2.34	0.04557	2.34	0.04147
	2.35	0.04005	2.35	0.04144		2.35	0.04977	2.35	0.03562
	2.36	0.03485	2.36	0.03762		2.36	0.04732	2.36	0.03854
	2.37	0.03734	2.37	0.03899		2.37	0.05293	2.37	0.03828
	2.37	0.04005	2.37	0.04716		2.37	0.04907	2.37	0.03562
	2.38	0.03983	2.38	0.04553		2.38	0.04241	2.38	0.04226
	2.39	0.03824	2.39	0.0379		2.39	0.04907	2.39	0.04067
	2.4	0.03847	2.4	0.04335		2.4	0.04171	2.4	0.042
	2.41	0.04073	2.41	0.03462		2.41	0.05573	2.41	0.03907
	2.42	0.03236	2.42	0.0398		2.42	0.04276	2.42	0.03535
	2.43	0.0353	2.43	0.03708		2.43	0.04977	2.43	0.04173
	2.44	0.03983	2.44	0.04308		2.44	0.04346	2.44	0.04545
	2.45	0.0344	2.45	0.04662		2.45	0.04592	2.45	0.03828
	2.46	0.03824	2.46	0.04226		2.46	0.05117	2.46	0.0319
	2.47	0.03508	2.47	0.03844		2.47	0.04346	2.47	0.03854
	2.48	0.03915	2.48	0.03953		2.48	0.04732	2.48	0.03589
	2.49	0.03779	2.49	0.03953		2.49	0.05082	2.49	0.03163
	2.5	0.03462	2.5	0.04308		2.5	0.04592	2.5	0.03695
	2.51	0.03123	2.51	0.04226		2.51	0.04662	2.51	0.03535
	2.52	0.0344	2.52	0.03571		2.52	0.04627	2.52	0.04014
	2.52	0.04051	2.52	0.03544		2.52	0.04311	2.52	0.04067
	2.53	0.03621	2.53	0.04008		2.53	0.04697	2.53	0.0327
	2.54	0.03689	2.54	0.0398		2.54	0.05223	2.54	0.03748
	2.55	0.03621	2.55	0.04335		2.55	0.04662	2.55	0.04253
	2.56	0.03485	2.56	0.04117		2.56	0.04837	2.56	0.03987
	2.57	0.03711	2.57	0.03653		2.57	0.05573	2.57	0.04253
	2.58	0.0344	2.58	0.03653		2.58	0.04837	2.58	0.04094
	2.59	0.03553	2.59	0.03844		2.59	0.04487	2.59	0.03589
	2.6	0.03417	2.6	0.03708		2.6	0.04872	2.6	0.03668
	2.61	0.03598	2.61	0.04198		2.61	0.05258	2.61	0.03695
	2.62	0.03915	2.62	0.04744		2.62	0.04767	2.62	0.03562
	2.63	0.03304	2.63	0.03244		2.63	0.04487	2.63	0.04067
	2.64	0.03598	2.64	0.03353		2.64	0.05678	2.64	0.03907
	2.65	0.03032	2.65	0.04008		2.65	0.05152	2.65	0.0404
	2.66	0.03417	2.66	0.03599		2.66	0.04557	2.66	0.03721
	2.67	0.03621	2.67	0.0289		2.67	0.04872	2.67	0.03775
	2.68	0.03327	2.68	0.0398		2.68	0.04241	2.68	0.03721
	2.69	0.03259	2.69	0.04008		2.69	0.04557	2.69	0.03509
	2.7	0.03191	2.7	0.03081		2.7	0.04031	2.7	0.04413
	2.7	0.03259	2.7	0.0349		2.7	0.05012	2.7	0.04147
	2.71	0.03553	2.71	0.03435		2.71	0.05047	2.71	0.03615
	2.72	0.03372	2.72	0.03517		2.72	0.03785	2.72	0.03535
	2.73	0.03259	2.73	0.0319		2.73	0.05573	2.73	0.03748
	2.74	0.0301	2.74	0.03844		2.74	0.04451	2.74	0.03296
	2.75	0.03213	2.75	0.0398		2.75	0.04416	2.75	0.03482
	2.76	0.03643	2.76	0.03735		2.76	0.04487	2.76	0.03881
	2.77	0.031	2.77	0.03244		2.77	0.04907	2.77	0.03535
	2.78	0.03146	2.78	0.03844		2.78	0.04416	2.78	0.03296
	2.79	0.03236	2.79	0.0349		2.79	0.04381	2.79	0.03402
	2.8	0.03417	2.8	0.03299		2.8	0.04066	2.8	0.03402
	2.81	0.03213	2.81	0.03435		2.81	0.04171	2.81	0.03057
	2.82	0.02761	2.82	0.02808		2.82	0.04346	2.82	0.04094
	2.83	0.02964	2.83	0.0319		2.83	0.04522	2.83	0.03668
	2.84	0.03055	2.84	0.03762		2.84	0.04662	2.84	0.03323
	2.85	0.02919	2.85	0.03244		2.85	0.04732	2.85	0.03668
	2.86	0.03304	2.86	0.03353		2.86	0.04977	2.86	0.03721
	2.87	0.031	2.87	0.02781		2.87	0.04697	2.87	0.03243
	2.88	0.02897	2.88	0.03244		2.88	0.04872	2.88	0.03456
	2.89	0.02942	2.89	0.02617		2.89	0.0361	2.89	0.03961
	2.9	0.0267	2.9	0.03135		2.9	0.04276	2.9	0.0404
	2.91	0.02919	2.91	0.02944		2.91	0.04557	2.91	0.03349
	2.91	0.03462	2.91	0.03053		2.91	0.04381	2.91	0.03881
	2.92	0.02851	2.92	0.03708		2.92	0.04907	2.92	0.03642
	2.93	0.02783	2.93	0.03272		2.93	0.04451	2.93	0.03216
	2.94	0.03236	2.94	0.03053		2.94	0.03996	2.94	0.03456
	2.95	0.03394	2.95	0.02835		2.95	0.04346	2.95	0.03243
	2.96	0.02987	2.96	0.03108		2.96	0.04416	2.96	0.0327
	2.97	0.03032	2.97	0.0259		2.97	0.04837	2.97	0.03509
	2.98	0.02851	2.98	0.0319		2.98	0.04066	2.98	0.02764
	2.99	0.02512	2.99	0.03108		2.99	0.04276	2.99	0.03402
	3	0.02964	3	0.02808		3	0.04627	3	0.03509
	3.01	0.02535	3.01	0.03081		3.01	0.04381	3.01	0.03881
	3.02	0.02806	3.02	0.02972		3.02	0.04381	3.02	0.03748
	3.03	0.02964	3.03	0.0259		3.03	0.03961	3.03	0.03934
	3.04	0.02919	3.04	0.03435		3.04	0.03996	3.04	0.0327
	3.05	0.02829	3.05	0.02944		3.05	0.04522	3.05	0.03721
	3.06	0.02829	3.06	0.03081		3.06	0.0368	3.06	0.03934
	3.07	0.02082	3.07	0.03217		3.07	0.04031	3.07	0.03562
	3.08	0.02897	3.08	0.02781		3.08	0.04522	3.08	0.03456
	3.09	0.02761	3.09	0.0259		3.09	0.034	3.09	0.03695
	3.1	0.02557	3.1	0.03108		3.1	0.04276	3.1	0.0319
	3.11	0.02897	3.11	0.02835		3.11	0.04451	3.11	0.03456
	3.12	0.02557	3.12	0.02454		3.12	0.03575	3.12	0.03907
	3.13	0.02851	3.13	0.03381		3.13	0.04627	3.13	0.03376
	3.14	0.02716	3.14	0.03272		3.14	0.04627	3.14	0.03296
	3.15	0.02467	3.15	0.02672		3.15	0.0361	3.15	0.0311
	3.16	0.02761	3.16	0.03244		3.16	0.04942	3.16	0.03589
	3.17	0.02693	3.17	0.02972		3.17	0.04171	3.17	0.03934
	3.18	0.02376	3.18	0.02944		3.18	0.04346	3.18	0.03429
	3.19	0.02829	3.19	0.03053		3.19	0.04416	3.19	0.03243
	3.2	0.02942	3.2	0.02944		3.2	0.04206	3.2	0.03642
	3.21	0.02467	3.21	0.02563		3.21	0.04451	3.21	0.0327
	3.22	0.02851	3.22	0.03517		3.22	0.04206	3.22	0.03137
	3.22	0.02467	3.22	0.0259		3.22	0.04346	3.22	0.03429
	3.23	0.02467	3.23	0.02999		3.23	0.03856	3.23	0.0327
	3.24	0.02512	3.24	0.0289		3.24	0.04101	3.24	0.03429
	3.25	0.02897	3.25	0.02481		3.25	0.03645	3.25	0.03402
	3.26	0.0215	3.26	0.02781		3.26	0.03926	3.26	0.03004
	3.27	0.02648	3.27	0.03135		3.27	0.04416	3.27	0.03296
	3.28	0.02037	3.28	0.02372		3.28	0.03715	3.28	0.03323
	3.29	0.02467	3.29	0.02644		3.29	0.04381	3.29	0.02871
	3.3	0.02308	3.3	0.02617		3.3	0.03996	3.3	0.0319
	3.31	0.02308	3.31	0.02617		3.31	0.05152	3.31	0.03083
	3.32	0.01969	3.32	0.03026		3.32	0.04311	3.32	0.03349
	3.33	0.02557	3.33	0.02126		3.33	0.04101	3.33	0.03137
	3.34	0.02535	3.34	0.01963		3.34	0.04171	3.34	0.0303
	3.35	0.02353	3.35	0.03053		3.35	0.04066	3.35	0.03907
	3.36	0.02421	3.36	0.02781		3.36	0.0368	3.36	0.03216
	3.37	0.02512	3.37	0.03053		3.37	0.04031	3.37	0.02871
	3.38	0.02512	3.38	0.02508		3.38	0.04767	3.38	0.03163
	3.39	0.02172	3.39	0.02617		3.39	0.03645	3.39	0.0319
	3.4	0.02557	3.4	0.02263		3.4	0.04592	3.4	0.02924
	3.41	0.0267	3.41	0.02672		3.41	0.04031	3.41	0.03083
	3.42	0.02105	3.42	0.02017		3.42	0.04311	3.42	0.03376
	3.43	0.02037	3.43	0.02699		3.43	0.03785	3.43	0.02897
	3.44	0.02489	3.44	0.02863		3.44	0.0347	3.44	0.0311
	3.45	0.02308	3.45	0.02699		3.45	0.03645	3.45	0.03535
	3.46	0.02535	3.46	0.02481		3.46	0.03996	3.46	0.0303
	3.47	0.02535	3.47	0.03026		3.47	0.0368	3.47	0.03057
	3.48	0.02602	3.48	0.02181		3.48	0.0361	3.48	0.02951
	3.49	0.02716	3.49	0.02481		3.49	0.03926	3.49	0.03721
	3.5	0.02625	3.5	0.02972		3.5	0.0347	3.5	0.03402
	3.51	0.02399	3.51	0.0259		3.51	0.04276	3.51	0.02818
	3.52	0.02172	3.52	0.02263		3.52	0.034	3.52	0.02818
	3.53	0.02897	3.53	0.02263		3.53	0.03891	3.53	0.03429
	3.54	0.02195	3.54	0.02699		3.54	0.03926	3.54	0.02685
	3.55	0.02376	3.55	0.02454		3.55	0.04206	3.55	0.0303
	3.56	0.02195	3.56	0.02481		3.56	0.04171	3.56	0.02525
	3.57	0.02105	3.57	0.01936		3.57	0.0347	3.57	0.03535
	3.58	0.02037	3.58	0.02563		3.58	0.03505	3.58	0.0319
	3.59	0.02829	3.59	0.02045		3.59	0.0368	3.59	0.03349
	3.6	0.02082	3.6	0.02617		3.6	0.0326	3.6	0.03402
	3.61	0.02421	3.61	0.02072		3.61	0.03785	3.61	0.02791
	3.62	0.02286	3.62	0.0199		3.62	0.03996	3.62	0.03402
	3.63	0.01742	3.63	0.02399		3.63	0.03505	3.63	0.0303
	3.64	0.02263	3.64	0.03081		3.64	0.03856	3.64	0.0319
	3.65	0.02331	3.65	0.02699		3.65	0.03715	3.65	0.03429
	3.66	0.02127	3.66	0.02099		3.66	0.03715	3.66	0.02711
	3.67	0.01856	3.67	0.01936		3.67	0.04066	3.67	0.02977
	3.68	0.02331	3.68	0.02345		3.68	0.0361	3.68	0.02605
	3.69	0.02105	3.69	0.02345		3.69	0.0375	3.69	0.02472
	3.7	0.02105	3.7	0.02617		3.7	0.04416	3.7	0.02313
	3.71	0.02625	3.71	0.01827		3.71	0.03785	3.71	0.02764
	3.72	0.02127	3.72	0.02563		3.72	0.04031	3.72	0.02791
	3.73	0.01788	3.73	0.02181		3.73	0.0347	3.73	0.03137
	3.74	0.02308	3.74	0.02454		3.74	0.0361	3.74	0.02764
	3.75	0.01924	3.75	0.02672		3.75	0.03996	3.75	0.0311
	3.76	0.01991	3.76	0.02317		3.76	0.03996	3.76	0.0311
	3.77	0.02014	3.77	0.02072		3.77	0.03435	3.77	0.03083
	3.78	0.02172	3.78	0.02236		3.78	0.0368	3.78	0.02844
	3.79	0.02082	3.79	0.02454		3.79	0.0368	3.79	0.03083
	3.8	0.02263	3.8	0.01799		3.8	0.0361	3.8	0.02605
	3.81	0.02308	3.81	0.01908		3.81	0.03575	3.81	0.02578
	3.82	0.02331	3.82	0.02399		3.82	0.03996	3.82	0.02685
	3.83	0.01742	3.83	0.01908		3.83	0.04171	3.83	0.02977
	3.84	0.01969	3.84	0.01854		3.84	0.0326	3.84	0.02552
	3.85	0.01991	3.85	0.02154		3.85	0.03505	3.85	0.02446
	3.86	0.01856	3.86	0.02154		3.86	0.03996	3.86	0.02685
	3.87	0.02127	3.87	0.02372		3.87	0.04522	3.87	0.02871
	3.88	0.02195	3.88	0.01745		3.88	0.034	3.88	0.02472
	3.89	0.01833	3.89	0.0229		3.89	0.04066	3.89	0.02951
	3.9	0.01742	3.9	0.01827		3.9	0.034	3.9	0.02764
	3.91	0.02082	3.91	0.01963		3.91	0.0361	3.91	0.02897
	3.92	0.01901	3.92	0.02345		3.92	0.03365	3.92	0.03402
	3.93	0.02014	3.93	0.0229		3.93	0.0354	3.93	0.0311
	3.94	0.0181	3.94	0.02072		3.94	0.03505	3.94	0.02685
	3.95	0.02127	3.95	0.02045		3.95	0.02874	3.95	0.02897
	3.97	0.02037	3.97	0.02126		3.97	0.03505	3.97	0.02818
	3.98	0.01946	3.98	0.02072		3.98	0.03365	3.98	0.02472
	3.99	0.01969	3.99	0.01663		3.99	0.0354	3.99	0.02419
	4	0.01946	4	0.01936		4	0.0354	4	0.02738
	4.01	0.01516	4.01	0.01963		4.01	0.0368	4.01	0.02951
	4.02	0.01765	4.02	0.01881		4.02	0.03014	4.02	0.02578
	4.03	0.01697	4.03	0.02126		4.03	0.03505	4.03	0.02738
	4.04	0.0172	4.04	0.02317		4.04	0.0361	4.04	0.02605
	4.05	0.01629	4.05	0.02126		4.05	0.0312	4.05	0.02818
	4.06	0.01652	4.06	0.01854		4.06	0.03856	4.06	0.02552
	4.07	0.01788	4.07	0.02072		4.07	0.0361	4.07	0.02632
	4.08	0.0181	4.08	0.01963		4.08	0.04171	4.08	0.02578
	4.09	0.01697	4.09	0.01908		4.09	0.03505	4.09	0.02791
	4.1	0.01788	4.1	0.01854		4.1	0.03014	4.1	0.02844
	4.11	0.01471	4.11	0.01718		4.11	0.0347	4.11	0.02339
	4.12	0.01878	4.12	0.02017		4.12	0.0333	4.12	0.02818
	4.13	0.01675	4.13	0.01936		4.13	0.04066	4.13	0.0311
	4.14	0.0181	4.14	0.02045		4.14	0.03365	4.14	0.02366
	4.15	0.01516	4.15	0.02208		4.15	0.02839	4.15	0.02472
	4.16	0.01584	4.16	0.01799		4.16	0.0368	4.16	0.02844
	4.17	0.01969	4.17	0.01881		4.17	0.034	4.17	0.0303
	4.18	0.01946	4.18	0.0139		4.18	0.03505	4.18	0.02392
	4.19	0.0181	4.19	0.01881		4.19	0.03014	4.19	0.02711
	4.2	0.01675	4.2	0.01827		4.2	0.0368	4.2	0.02605
	4.21	0.01584	4.21	0.01636		4.21	0.03645	4.21	0.02313
	4.22	0.01403	4.22	0.0199		4.22	0.034	4.22	0.02259
	4.23	0.01584	4.23	0.01663		4.23	0.0319	4.23	0.02871
	4.24	0.01788	4.24	0.01527		4.24	0.03715	4.24	0.02525
	4.26	0.01652	4.26	0.02154		4.26	0.03014	4.26	0.03083
	4.27	0.01901	4.27	0.01554		4.27	0.03295	4.27	0.02127
	4.28	0.0172	4.28	0.01799		4.28	0.03961	4.28	0.02632
	4.29	0.01856	4.29	0.01799		4.29	0.03049	4.29	0.02286
	4.3	0.01561	4.3	0.0169		4.3	0.0333	4.3	0.02499
	4.31	0.0172	4.31	0.01854		4.31	0.03856	4.31	0.02791
	4.32	0.01584	4.32	0.01936		4.32	0.034	4.32	0.02233
	4.33	0.01403	4.33	0.01663		4.33	0.0326	4.33	0.02658
	4.34	0.01991	4.34	0.01963		4.34	0.02909	4.34	0.02499
	4.35	0.01856	4.35	0.01336		4.35	0.03785	4.35	0.02153
	4.36	0.01403	4.36	0.01772		4.36	0.03084	4.36	0.02818
	4.37	0.01697	4.37	0.01418		4.37	0.03295	4.37	0.02552
	4.38	0.01561	4.38	0.01363		4.38	0.02944	4.38	0.02632
	4.39	0.0181	4.39	0.01772		4.39	0.03049	4.39	0.02499
	4.4	0.01471	4.4	0.0199		4.4	0.03225	4.4	0.02897
	4.41	0.01607	4.41	0.01718		4.41	0.0361	4.41	0.02073
	4.42	0.01742	4.42	0.01799		4.42	0.03505	4.42	0.02206
	4.43	0.01697	4.43	0.01908		4.43	0.03295	4.43	0.03137
	4.45	0.01561	4.45	0.01799		4.45	0.0326	4.45	0.02578
	4.46	0.0138	4.46	0.01472		4.46	0.03435	4.46	0.02685
	4.47	0.01471	4.47	0.01309		4.47	0.02769	4.47	0.02818
	4.48	0.01448	4.48	0.0139		4.48	0.02699	4.48	0.02499
	4.49	0.01358	4.49	0.01827		4.49	0.034	4.49	0.02658
	4.5	0.01494	4.5	0.0139		4.5	0.02839	4.5	0.02764
	4.51	0.0138	4.51	0.01963		4.51	0.03225	4.51	0.0218
	4.52	0.01245	4.52	0.01609		4.52	0.02874	4.52	0.02711
	4.53	0.01313	4.53	0.0169		4.53	0.03365	4.53	0.02578
	4.54	0.0181	4.54	0.01445		4.54	0.0354	4.54	0.02924
	4.55	0.00747	4.55	0.00818		4.55	0.01682	4.55	0.01435
	4.56	0	4.56	0		4.56	0	4.56	0
	4.57	0	4.57	0		4.57	0	4.57	0

## Sheet: Figure S37
Figure S37

## Sheet: Figure S38
Figure 38
			L-CP-A		L-CP-A withcocatalyst		L-CP-D		L-CP-D withcocatalyst
		0.0996016	0	0.0996016	5.39038e-06	0.0996016	0	0.0996016	5.99207e-06
		0.199203	0	0.199203	5.21881e-06	0.199203	0	0.199203	5.80473e-06
		0.298805	0	0.298805	5.05298e-06	0.298805	0	0.298805	5.62382e-06
		0.398406	0	0.398406	4.89278e-06	0.398406	0	0.398406	5.44902e-06
		0.498008	0	0.498008	4.73766e-06	0.498008	0	0.498008	5.28016e-06
		0.59761	0	0.59761	4.58784e-06	0.59761	0	0.59761	5.11706e-06
		0.697211	0	0.697211	4.4431e-06	0.697211	0	0.697211	4.95964e-06
		0.796813	0	0.796813	4.30331e-06	0.796813	0	0.796813	4.8076e-06
		0.896414	0	0.896414	4.16797e-06	0.896414	0	0.896414	4.66081e-06
		0.996016	0	0.996016	4.03729e-06	0.996016	0	0.996016	4.5191e-06
		1.09562	0	1.09562	3.91111e-06	1.09562	0	1.09562	4.38241e-06
		1.19522	0	1.19522	3.78927e-06	1.19522	0	1.19522	4.25047e-06
		1.29482	0	1.29482	3.67135e-06	1.29482	0	1.29482	4.12317e-06
		1.39442	0	1.39442	3.55752e-06	1.39442	0	1.39442	4.00036e-06
		1.49402	0	1.49402	3.44766e-06	1.49402	0	1.49402	3.882e-06
		1.59363	0	1.59363	3.34165e-06	1.59363	0	1.59363	3.76785e-06
		1.69323	0	1.69323	3.23908e-06	1.69323	0	1.69323	3.65781e-06
		1.79283	0	1.79283	3.1401e-06	1.79283	0	1.79283	3.55175e-06
		1.89243	0	1.89243	3.04466e-06	1.89243	0	1.89243	3.44965e-06
		1.99203	0	1.99203	2.95261e-06	1.99203	0	1.99203	3.3513e-06
		2.09163	0	2.09163	2.86359e-06	2.09163	0	2.09163	3.25659e-06
		2.19124	0	2.19124	2.77773e-06	2.19124	0	2.19124	3.16542e-06
		2.29084	0	2.29084	2.69503e-06	2.29084	0	2.29084	3.07779e-06
		2.39044	0	2.39044	2.61534e-06	2.39044	0	2.39044	2.9935e-06
		2.49004	0	2.49004	2.53831e-06	2.49004	0	2.49004	2.91246e-06
		2.58964	0	2.58964	2.46407e-06	2.58964	0	2.58964	2.83459e-06
		2.68924	0	2.68924	2.39265e-06	2.68924	0	2.68924	2.75989e-06
		2.78884	0	2.78884	2.32391e-06	2.78884	0	2.78884	2.68819e-06
		2.88845	0	2.88845	2.25753e-06	2.88845	0	2.88845	2.61941e-06
		2.98805	0	2.98805	2.19361e-06	2.98805	0	2.98805	2.55347e-06
		3.08765	0	3.08765	2.13222e-06	3.08765	0	3.08765	2.49039e-06
		3.18725	0	3.18725	2.07324e-06	3.18725	0	3.18725	2.43002e-06
		3.28685	0	3.28685	2.01633e-06	3.28685	0	3.28685	2.37229e-06
		3.38645	0	3.38645	1.96162e-06	3.38645	0	3.38645	2.31712e-06
		3.48606	0	3.48606	1.90919e-06	3.48606	0	3.48606	2.26456e-06
		3.58566	0	3.58566	1.85892e-06	3.58566	0	3.58566	2.21447e-06
		3.68526	0	3.68526	1.8105e-06	3.68526	0	3.68526	2.16677e-06
		3.78486	0	3.78486	1.76403e-06	3.78486	0	3.78486	2.12142e-06
		3.88446	0	3.88446	1.71964e-06	3.88446	0	3.88446	2.07845e-06
		3.98406	0	3.98406	1.6772e-06	3.98406	0	3.98406	2.03775e-06
		4.08367	0	4.08367	1.63643e-06	4.08367	0	4.08367	1.99926e-06
		4.18327	0	4.18327	1.59739e-06	4.18327	0	4.18327	1.96292e-06
		4.28287	0	4.28287	1.56026e-06	4.28287	0	4.28287	1.9288e-06
		4.38247	0	4.38247	1.52491e-06	4.38247	0	4.38247	1.89679e-06
		4.48207	0	4.48207	1.49106e-06	4.48207	0	4.48207	1.86682e-06
		4.58167	0	4.58167	1.45878e-06	4.58167	0	4.58167	1.83886e-06
		4.68127	0	4.68127	1.42826e-06	4.68127	0	4.68127	1.81298e-06
		4.78088	0	4.78088	1.39937e-06	4.78088	0	4.78088	1.78909e-06
		4.88048	0	4.88048	1.37186e-06	4.88048	0	4.88048	1.76713e-06
		4.98008	0	4.98008	1.34577e-06	4.98008	0	4.98008	1.74707e-06
		5.07968	0	5.07968	1.32132e-06	5.07968	0	5.07968	1.72898e-06
		5.17928	0	5.17928	1.29839e-06	5.17928	0	5.17928	1.7128e-06
		5.27888	0	5.27888	1.27674e-06	5.27888	0	5.27888	1.69845e-06
		5.37849	0	5.37849	1.25637e-06	5.37849	0	5.37849	1.68593e-06
		5.47809	0	5.47809	1.23757e-06	5.47809	0	5.47809	1.67531e-06
		5.57769	0	5.57769	1.22019e-06	5.57769	0	5.57769	1.66656e-06
		5.67729	0	5.67729	1.20402e-06	5.67729	0	5.67729	1.65958e-06
		5.77689	0	5.77689	1.18904e-06	5.77689	0	5.77689	1.65439e-06
		5.87649	0	5.87649	1.17555e-06	5.87649	0	5.87649	1.65106e-06
		5.9761	0	5.9761	1.16342e-06	5.9761	0	5.9761	1.64958e-06
		6.0757	0	6.0757	1.15244e-06	6.0757	0	6.0757	1.64985e-06
		6.1753	0	6.1753	1.14257e-06	6.1753	0	6.1753	1.65191e-06
		6.2749	0	6.2749	1.13416e-06	6.2749	0	6.2749	1.65581e-06
		6.3745	0	6.3745	1.12707e-06	6.3745	0	6.3745	1.66158e-06
		6.4741	0	6.4741	1.1211e-06	6.4741	0	6.4741	1.66911e-06
		6.57371	0	6.57371	1.11618e-06	6.57371	0	6.57371	1.67846e-06
		6.67331	0	6.67331	1.1127e-06	6.67331	0	6.67331	1.68967e-06
		6.77291	0	6.77291	1.11051e-06	6.77291	0	6.77291	1.70282e-06
		6.87251	0	6.87251	1.10944e-06	6.87251	0	6.87251	1.71775e-06
		6.97211	0	6.97211	1.10939e-06	6.97211	0	6.97211	1.73458e-06
		7.07171	0	7.07171	1.11078e-06	7.07171	0	7.07171	1.75333e-06
		7.17131	0	7.17131	1.11346e-06	7.17131	0	7.17131	1.77412e-06
		7.27092	0	7.27092	1.11728e-06	7.27092	0	7.27092	1.79677e-06
		7.37052	0	7.37052	1.12209e-06	7.37052	0	7.37052	1.82146e-06
		7.47012	0	7.47012	1.12837e-06	7.47012	0	7.47012	1.84816e-06
		7.56972	0	7.56972	1.13597e-06	7.56972	0	7.56972	1.87711e-06
		7.66932	0	7.66932	1.14474e-06	7.66932	0	7.66932	1.90804e-06
		7.76892	0	7.76892	1.15451e-06	7.76892	0	7.76892	1.94127e-06
		7.86853	0	7.86853	1.1658e-06	7.86853	0	7.86853	1.97669e-06
		7.96813	0	7.96813	1.17844e-06	7.96813	0	7.96813	2.01475e-06
		8.06773	0	8.06773	1.19234e-06	8.06773	0	8.06773	2.0551e-06
		8.16733	0	8.16733	1.20723e-06	8.16733	0	8.16733	2.0983e-06
		8.26693	0	8.26693	1.22375e-06	8.26693	0	8.26693	2.14419e-06
		8.36653	0	8.36653	1.24167e-06	8.36653	0	8.36653	2.19359e-06
		8.46614	0	8.46614	1.26095e-06	8.46614	0	8.46614	2.24613e-06
		8.56574	0	8.56574	1.28125e-06	8.56574	0	8.56574	2.30297e-06
		8.66534	0	8.66534	1.3033e-06	8.66534	0	8.66534	2.36414e-06
		8.76494	0	8.76494	1.32684e-06	8.76494	0	8.76494	2.43152e-06
		8.86454	0	8.86454	1.35191e-06	8.86454	0	8.86454	2.50502e-06
		8.96414	0	8.96414	1.37805e-06	8.96414	0	8.96414	2.58648e-06
		9.06375	0	9.06375	1.40612e-06	9.06375	0	9.06375	2.67316e-06
		9.16335	0	9.16335	1.43583e-06	9.16335	0	9.16335	2.76119e-06
		9.26295	0	9.26295	1.46728e-06	9.26295	0	9.26295	2.85137e-06
		9.36255	0	9.36255	1.49996e-06	9.36255	0	9.36255	2.96012e-06
		9.46215	0	9.46215	1.53492e-06	9.46215	0	9.46215	3.14037e-06
		9.56175	0	9.56175	1.57179e-06	9.56175	0	9.56175	3.46261e-06
		9.66135	0	9.66135	1.61088e-06	9.66135	0	9.66135	3.98319e-06
		9.76096	0	9.76096	1.65153e-06	9.76096	0	9.76096	4.76811e-06
		9.86056	0	9.86056	1.69519e-06	9.86056	0	9.86056	5.80369e-06
		9.96016	0	9.96016	1.74153e-06	9.96016	0	9.96016	6.98698e-06
		10.0598	0	10.0598	1.79134e-06	10.0598	0	10.0598	8.2869e-06
		10.1594	0	10.1594	1.84403e-06	10.1594	0	10.1594	9.6093e-06
		10.259	0	10.259	1.90187e-06	10.259	0	10.259	1.07925e-05
		10.3586	0	10.3586	1.96458e-06	10.3586	0	10.3586	1.17857e-05
		10.4582	0	10.4582	2.03485e-06	10.4582	0	10.4582	1.26182e-05
		10.5578	0	10.5578	2.11776e-06	10.5578	0	10.5578	1.33183e-05
		10.6574	0	10.6574	2.23684e-06	10.6574	0	10.6574	1.39171e-05
		10.757	0	10.757	2.3879e-06	10.757	0	10.757	1.44505e-05
		10.8566	0	10.8566	2.69921e-06	10.8566	0	10.8566	1.49432e-05
		10.9562	0	10.9562	3.46514e-06	10.9562	0	10.9562	1.5409e-05
		11.0558	0	11.0558	4.7102e-06	11.0558	0	11.0558	1.58543e-05
		11.1554	0	11.1554	6.25851e-06	11.1554	0	11.1554	1.62795e-05
		11.255	0	11.255	8.07375e-06	11.255	0	11.255	1.66863e-05
		11.3546	0	11.3546	9.87325e-06	11.3546	0	11.3546	1.70791e-05
		11.4542	0	11.4542	1.14135e-05	11.4542	0	11.4542	1.74612e-05
		11.5538	0	11.5538	1.26898e-05	11.5538	0	11.5538	1.78354e-05
		11.6534	0	11.6534	1.37295e-05	11.6534	0	11.6534	1.82062e-05
		11.753	0	11.753	1.45855e-05	11.753	0	11.753	1.85775e-05
		11.8526	0	11.8526	1.53225e-05	11.8526	0	11.8526	1.8951e-05
		11.9522	0	11.9522	1.59784e-05	11.9522	0	11.9522	1.93294e-05
		12.0518	0	12.0518	1.65657e-05	12.0518	0	12.0518	1.97167e-05
		12.1514	0	12.1514	1.70912e-05	12.1514	0	12.1514	2.01149e-05
		12.251	0	12.251	1.75734e-05	12.251	0	12.251	2.05245e-05
		12.3506	0	12.3506	1.80205e-05	12.3506	0	12.3506	2.09475e-05
		12.4502	0	12.4502	1.84225e-05	12.4502	0	12.4502	2.13863e-05
		12.5498	0	12.5498	1.87613e-05	12.5498	0	12.5498	2.18389e-05
		12.6494	0	12.6494	1.90357e-05	12.6494	0	12.6494	2.22999e-05
		12.749	0	12.749	1.92526e-05	12.749	0	12.749	2.2759e-05
		12.8486	0	12.8486	1.94211e-05	12.8486	0	12.8486	2.32066e-05
		12.9482	0	12.9482	1.95663e-05	12.9482	0	12.9482	2.3636e-05
		13.0478	0	13.0478	1.96991e-05	13.0478	0	13.0478	2.40407e-05
		13.1474	0	13.1474	1.98239e-05	13.1474	0	13.1474	2.44097e-05
		13.247	0	13.247	1.99522e-05	13.247	0	13.247	2.47428e-05
		13.3466	0	13.3466	2.00784e-05	13.3466	0	13.3466	2.50458e-05
		13.4462	0	13.4462	2.02005e-05	13.4462	0	13.4462	2.53322e-05
		13.5458	0	13.5458	2.03228e-05	13.5458	0	13.5458	2.56183e-05
		13.6454	0	13.6454	2.04461e-05	13.6454	0	13.6454	2.59128e-05
		13.745	0	13.745	2.05795e-05	13.745	0	13.745	2.62207e-05
		13.8446	0	13.8446	2.07236e-05	13.8446	0	13.8446	2.65526e-05
		13.9442	0	13.9442	2.0859e-05	13.9442	0	13.9442	2.69166e-05
		14.0438	0	14.0438	2.09726e-05	14.0438	0	14.0438	2.73196e-05
		14.1434	0	14.1434	2.10598e-05	14.1434	0	14.1434	2.77776e-05
		14.243	0	14.243	2.11039e-05	14.243	0	14.243	2.82937e-05
		14.3426	0	14.3426	2.1107e-05	14.3426	0	14.3426	2.88245e-05
		14.4422	0	14.4422	2.1094e-05	14.4422	0	14.4422	2.9304e-05
		14.5418	0	14.5418	2.10747e-05	14.5418	0	14.5418	2.96855e-05
		14.6414	0	14.6414	2.10467e-05	14.6414	0	14.6414	3.00434e-05
		14.741	0	14.741	2.10027e-05	14.741	0	14.741	3.04492e-05
		14.8406	0	14.8406	2.09461e-05	14.8406	0	14.8406	3.08683e-05
		14.9402	0	14.9402	2.08792e-05	14.9402	0	14.9402	3.12702e-05
		15.0398	0	15.0398	2.0797e-05	15.0398	0	15.0398	3.17536e-05
		15.1394	0	15.1394	2.06845e-05	15.1394	0	15.1394	3.22948e-05
		15.239	0	15.239	2.05115e-05	15.239	0	15.239	3.27359e-05
		15.3386	0	15.3386	2.02599e-05	15.3386	0	15.3386	3.29648e-05
		15.4382	0	15.4382	1.99555e-05	15.4382	0	15.4382	3.29993e-05
		15.5378	0	15.5378	1.97122e-05	15.5378	0	15.5378	3.28595e-05
		15.6374	0	15.6374	1.96843e-05	15.6374	0	15.6374	3.25656e-05
		15.7371	0	15.7371	1.98297e-05	15.7371	0	15.7371	3.21926e-05
		15.8367	0	15.8367	2.00925e-05	15.8367	0	15.8367	3.18017e-05
		15.9363	0	15.9363	2.04384e-05	15.9363	0	15.9363	3.14151e-05
		16.0359	0	16.0359	2.06527e-05	16.0359	0	16.0359	3.10505e-05
		16.1355	0	16.1355	2.06534e-05	16.1355	0	16.1355	3.07225e-05
		16.2351	0	16.2351	2.05563e-05	16.2351	0	16.2351	3.04255e-05
		16.3347	0	16.3347	2.04431e-05	16.3347	0	16.3347	3.01569e-05
		16.4343	0	16.4343	2.03005e-05	16.4343	0	16.4343	2.99085e-05
		16.5339	0	16.5339	2.01147e-05	16.5339	0	16.5339	2.96695e-05
		16.6335	0	16.6335	1.99182e-05	16.6335	0	16.6335	2.94471e-05
		16.7331	0	16.7331	1.97518e-05	16.7331	0	16.7331	2.92502e-05
		16.8327	0	16.8327	1.96e-05	16.8327	0	16.8327	2.90687e-05
		16.9323	0	16.9323	1.94621e-05	16.9323	0	16.9323	2.89051e-05
		17.0319	0	17.0319	1.93673e-05	17.0319	0	17.0319	2.87849e-05
		17.1315	0	17.1315	1.93096e-05	17.1315	0	17.1315	2.87251e-05
		17.2311	0	17.2311	1.92614e-05	17.2311	0	17.2311	2.87395e-05
		17.3307	0	17.3307	1.92211e-05	17.3307	0	17.3307	2.88446e-05
		17.4303	0	17.4303	1.91953e-05	17.4303	0	17.4303	2.90402e-05
		17.5299	0	17.5299	1.91734e-05	17.5299	0	17.5299	2.93318e-05
		17.6295	0	17.6295	1.91463e-05	17.6295	0	17.6295	2.96959e-05
		17.7291	0	17.7291	1.91222e-05	17.7291	0	17.7291	3.00729e-05
		17.8287	0	17.8287	1.91056e-05	17.8287	0	17.8287	3.04839e-05
		17.9283	0	17.9283	1.90943e-05	17.9283	0	17.9283	3.08445e-05
		18.0279	0	18.0279	1.90974e-05	18.0279	0	18.0279	3.11304e-05
		18.1275	0	18.1275	1.91283e-05	18.1275	0	18.1275	3.14312e-05
		18.2271	0	18.2271	1.91949e-05	18.2271	0	18.2271	3.1699e-05
		18.3267	0	18.3267	1.93059e-05	18.3267	0	18.3267	3.18309e-05
		18.4263	0	18.4263	1.94698e-05	18.4263	0	18.4263	3.19263e-05
		18.5259	0	18.5259	1.96903e-05	18.5259	0	18.5259	3.20851e-05
		18.6255	0	18.6255	1.99907e-05	18.6255	0	18.6255	3.22689e-05
		18.7251	0	18.7251	2.0378e-05	18.7251	0	18.7251	3.23325e-05
		18.8247	0	18.8247	2.08177e-05	18.8247	0	18.8247	3.22843e-05
		18.9243	0	18.9243	2.12599e-05	18.9243	0	18.9243	3.21506e-05
		19.0239	0	19.0239	2.1654e-05	19.0239	0	19.0239	3.18386e-05
		19.1235	0	19.1235	2.19367e-05	19.1235	0	19.1235	3.13691e-05
		19.2231	0	19.2231	2.21068e-05	19.2231	0	19.2231	3.08224e-05
		19.3227	0	19.3227	2.22255e-05	19.3227	0	19.3227	3.02717e-05
		19.4223	0	19.4223	2.23149e-05	19.4223	0	19.4223	2.97338e-05
		19.5219	0	19.5219	2.23137e-05	19.5219	0	19.5219	2.91961e-05
		19.6215	0	19.6215	2.22116e-05	19.6215	0	19.6215	2.8664e-05
		19.7211	0	19.7211	2.20736e-05	19.7211	0	19.7211	2.81545e-05
		19.8207	0	19.8207	2.1846e-05	19.8207	0	19.8207	2.76586e-05
		19.9203	0	19.9203	2.14911e-05	19.9203	0	19.9203	2.71547e-05
		20.0199	0	20.0199	2.10814e-05	20.0199	0	20.0199	2.66428e-05
		20.1195	0	20.1195	2.06849e-05	20.1195	0	20.1195	2.61404e-05
		20.2191	0	20.2191	2.02941e-05	20.2191	0	20.2191	2.56458e-05
		20.3187	0	20.3187	1.98939e-05	20.3187	0	20.3187	2.51417e-05
		20.4183	0	20.4183	1.9495e-05	20.4183	0	20.4183	2.46309e-05
		20.5179	0	20.5179	1.9116e-05	20.5179	0	20.5179	2.41365e-05
		20.6175	0	20.6175	1.87478e-05	20.6175	0	20.6175	2.36575e-05
		20.7171	0	20.7171	1.83845e-05	20.7171	0	20.7171	2.31749e-05
		20.8167	0	20.8167	1.80301e-05	20.8167	0	20.8167	2.27024e-05
		20.9163	0	20.9163	1.76933e-05	20.9163	0	20.9163	2.22596e-05
		21.0159	0	21.0159	1.73727e-05	21.0159	0	21.0159	2.18374e-05
		21.1155	0	21.1155	1.70606e-05	21.1155	0	21.1155	2.14266e-05
		21.2151	0	21.2151	1.67572e-05	21.2151	0	21.2151	2.10331e-05
		21.3147	0	21.3147	1.64712e-05	21.3147	0	21.3147	2.06485e-05
		21.4143	0	21.4143	1.62006e-05	21.4143	0	21.4143	2.02474e-05
		21.5139	0	21.5139	1.59273e-05	21.5139	0	21.5139	1.97969e-05
		21.6135	0	21.6135	1.56496e-05	21.6135	0	21.6135	1.92801e-05
		21.7131	0	21.7131	1.53772e-05	21.7131	0	21.7131	1.87199e-05
		21.8127	0	21.8127	1.51041e-05	21.8127	0	21.8127	1.81355e-05
		21.9124	0	21.9124	1.48185e-05	21.9124	0	21.9124	1.75503e-05
		22.012	0	22.012	1.45239e-05	22.012	0	22.012	1.69804e-05
		22.1116	0	22.1116	1.42221e-05	22.1116	0	22.1116	1.64297e-05
		22.2112	0	22.2112	1.3909e-05	22.2112	0	22.2112	1.58969e-05
		22.3108	0	22.3108	1.35932e-05	22.3108	0	22.3108	1.53818e-05
		22.4104	0	22.4104	1.3273e-05	22.4104	0	22.4104	1.48836e-05
		22.51	0	22.51	1.29405e-05	22.51	0	22.51	1.44021e-05
		22.6096	0	22.6096	1.25867e-05	22.6096	0	22.6096	1.39364e-05
		22.7092	0	22.7092	1.22098e-05	22.7092	0	22.7092	1.3486e-05
		22.8088	0	22.8088	1.18221e-05	22.8088	0	22.8088	1.30504e-05
		22.9084	0	22.9084	1.14413e-05	22.9084	0	22.9084	1.26292e-05
		23.008	0	23.008	1.10703e-05	23.008	0	23.008	1.22218e-05
		23.1076	0	23.1076	1.07118e-05	23.1076	0	23.1076	1.18279e-05
		23.2072	0	23.2072	1.03643e-05	23.2072	0	23.2072	1.14468e-05
		23.3068	0	23.3068	1.0029e-05	23.3068	0	23.3068	1.10783e-05
		23.4064	0	23.4064	9.70434e-06	23.4064	0	23.4064	1.0722e-05
		23.506	0	23.506	9.39081e-06	23.506	0	23.506	1.03774e-05
		23.6056	0	23.6056	9.08704e-06	23.6056	0	23.6056	1.0044e-05
		23.7052	0	23.7052	8.79368e-06	23.7052	0	23.7052	9.72175e-06
		23.8048	0	23.8048	8.5098e-06	23.8048	0	23.8048	9.41016e-06
		23.9044	0	23.9044	8.2355e-06	23.9044	0	23.9044	9.10881e-06
		24.004	0	24.004	7.96977e-06	24.004	0	24.004	8.8174e-06
		24.1036	0	24.1036	7.71309e-06	24.1036	0	24.1036	8.53565e-06
		24.2032	0	24.2032	7.46477e-06	24.2032	0	24.2032	8.26331e-06
		24.3028	0	24.3028	7.22481e-06	24.3028	0	24.3028	7.99995e-06
		24.4024	0	24.4024	6.99238e-06	24.4024	0	24.4024	7.74533e-06
		24.502	0	24.502	6.76784e-06	24.502	0	24.502	7.49918e-06
		24.6016	0	24.6016	6.55068e-06	24.6016	0	24.6016	7.26131e-06
		24.7012	0	24.7012	6.34083e-06	24.7012	0	24.7012	7.03133e-06
		24.8008	0	24.8008	6.13759e-06	24.8008	0	24.8008	6.80902e-06
		24.9004	0	24.9004	5.94125e-06	24.9004	0	24.9004	6.59416e-06
		25	0	25	5.75143e-06	25	0	25	6.38659e-06

## Sheet: Figure S39
Figure S39

## Sheet: Figure S40
Figure S40
